# Supplementary material for: Global transcriptome analysis of AtPAP2 - overexpressing Arabidopsisthaliana with elevated ATP
Source: BMC Genomics. 2013 Nov 1;14:752. doi: 10.1186/1471-2164-14-752 (PMC3829102; doi:10.1186/1471-2164-14-752)
Supplement: Additional file 1 — Leaf microarray data. [file 1471-2164-14-752-S1.xlsx]

## Sheet: (a) Leaf unfiltered list 30360
Additional file 1a. Full list of leaf microarray data with 30360 genes.
SEQ_ID	WT-mean	T-DNA-mean	OE7-mean	OE21-mean	P (T-DNA vs WT)	P OE7 (vs WT)	P OE21 (vs WT)	FC T-DNA	FC OE7	FC OE21	Gene Description
At1g01010.1	476.533	564.782	554.463	621.161	0.285575	0.299704	0.00967945	1.18519	1.16354	1.3035	ANAC001 (Arabidopsis NAC domain containing protein 1); transcription factor; similar to ANAC069 (Arabidopsis NAC domain containing protein 69), transcription factor [Arabidopsis thaliana] (TAIR:AT4G01550.1); similar to unnamed protein product [Vitis vinifera] (GB:CAO62872.1); contains InterPro domain No apical meristem (NAM) protein; (InterPro:IPR003441)
At1g01020.1	2788.24	2865.52	2719.24	2826.16	0.888776	0.80355	0.920319	1.02772	0.975253	1.0136	ARV1; similar to ARV2 [Arabidopsis thaliana] (TAIR:AT4G01510.1); similar to Os03g0784300 [Oryza sativa (japonica cultivar-group)] (GB:NP_001051472.1); similar to hypothetical protein [Oryza sativa] (GB:AAK72888.1); similar to hypothetical protein OsI_013313 [Oryza sativa (indica cultivar-group)] (GB:EAY92080.1); contains InterPro domain Arv1-like protein (InterPro:IPR007290)
At1g01030.1	1076.57	1820.75	1717.18	1776.27	0.0313699	0.00196023	0.0035533	1.69125	1.59504	1.64993	NGA3 (NGATHA3); transcription factor; similar to NGA1 (NGATHA1), transcription factor [Arabidopsis thaliana] (TAIR:AT2G46870.1); similar to AT1G01030 [Arabidopsis lyrata subsp. petraea] (GB:AAT72472.1); contains InterPro domain Transcriptional factor B3; (InterPro:IPR003340)
At1g01040.1	1543.28	1308.38	2318.57	2500.6	0.304622	0.0172349	0.0111028	0.847797	1.50237	1.62032	Encodes a Dicer homolog. Dicer is a RNA helicase involved in microRNA processing. Mutations in this locus can result in embryo lethality. Embryo shape at seed maturity is globular-elongate. Other mutants convert the floral meristems to an indeterminate state, others yet show defects in ovule development. mRNA is expressed in all shoot tissues. DCL1 is able to produce miRNAs and siRNAs.
At1g01050.1	2854.89	2534.51	2941.44	2991.77	0.257739	0.493347	0.227198	0.887781	1.03032	1.04795	Encodes a soluble protein with inorganic pyrophosphatase activity that is highly specific for Mg-inorganic pyrophosphate.
At1g01060.1	30028.1	35050.3	36026.8	31343.7	0.119591	0.0537297	0.576927	1.16725	1.19977	1.04381	LHY encodes a myb-related putative transcription factor involved in circadian rhythm along with another myb transcription factor CCA1
At1g01070.2	864.167	651.925	781.858	1051.43	0.247677	0.433128	0.111009	0.754397	0.904754	1.21669	nodulin MtN21 family protein; similar to nodulin MtN21 family protein [Arabidopsis thaliana] (TAIR:AT1G11450.2); similar to unnamed protein product [Vitis vinifera] (GB:CAO66187.1); contains InterPro domain Protein of unknown function DUF6, transmembrane; (InterPro:IPR000620)
At1g01080.1	9122.32	9869.17	10318.9	10368.8	0.0725961	0.0543859	0.22195	1.08187	1.13117	1.13664	33 kDa ribonucleoprotein, chloroplast, putative / RNA-binding protein cp33, putative; similar to CP33 (PIGMENT DEFECTIVE 322), RNA binding [Arabidopsis thaliana] (TAIR:AT3G52380.1); similar to 31 kDa ribonucleoprotein, chloroplast, putative / RNA-binding protein RNP-T, putative / RNA-binding protein 1/2/3, putative / RNA-binding protein cp31, putative [Arabidopsis thaliana] (TAIR:AT5G50250.1); si…
At1g01090.1	30767.5	33057.3	33048.2	35767.2	0.623682	0.550494	0.245045	1.07442	1.07413	1.1625	pyruvate dehydrogenase E1 alpha subunit
At1g01100.1	9302.48	9892.88	10144.8	9255.79	0.646394	0.473088	0.966088	1.06347	1.09055	0.994981	60S acidic ribosomal protein P1 (RPP1A); Identical to 60S acidic ribosomal protein P1-1 (RPP1A) [Arabidopsis Thaliana] (GB:Q8LCW9;GB:Q9MAM5); similar to 60S acidic ribosomal protein P1 (RPP1C) [Arabidopsis thaliana] (TAIR:AT5G47700.2); similar to 60S acidic ribosomal protein P1 (RPP1C) [Arabidopsis thaliana] (TAIR:AT5G47700.1); similar to predicted protein [Physcomitrella patens subsp. patens] (G…
At1g01110.1	583.214	456.423	824.907	968.852	0.306579	0.150897	0.102922	0.782599	1.41442	1.66123	IQD18 (IQ-domain 18); similar to IQD17 (IQ-domain 17), calmodulin binding [Arabidopsis thaliana] (TAIR:AT4G00820.1); similar to unnamed protein product [Vitis vinifera] (GB:CAO24314.1)
At1g01120.1	11352.4	12648.4	17218.2	17096.1	0.118464	0.0323014	0.011053	1.11416	1.5167	1.50595	Encodes a condensing enzyme KCS1 (3-ketoacyl-CoA synthase 1) which is involved in the critical fatty acid elongation process in wax biosynthesis.
At1g01130.1	267.975	205.981	453.031	625.019	0.168774	0.058232	0.010464	0.768659	1.69057	2.33238	similar to unknown protein [Arabidopsis thaliana] (TAIR:AT5G47170.1); contains domain CALCIUM/CALMODULIN-DEPENDENT PROTEIN KINASE-RELATED (PTHR22982); contains domain CBL-INTERACTING PROTEIN KINASE-RELATED (PTHR22982:SF45)
At1g01140.2	6338.27	6891.04	6623.53	6006.34	0.528957	0.706513	0.568412	1.08721	1.04501	0.94763	Encodes a CBL-interacting protein kinase with similarity to SOS2
At1g01150.1	229.267	195.845	315.417	293.469	0.390514	0.041959	0.1968	0.854223	1.37577	1.28003	DNA binding / zinc ion binding; similar to TRFL10 (TRF-LIKE 10), DNA binding [Arabidopsis thaliana] (TAIR:AT5G03780.1); similar to hypothetical protein [Vitis vinifera] (GB:CAN80644.1); similar to unnamed protein product [Vitis vinifera] (GB:CAO23553.1); contains InterPro domain Homeodomain-related; (InterPro:IPR012287); contains InterPro domain SANT, DNA-binding; (InterPro:IPR001005); contains I…
At1g01160.1	10237.9	9813.64	9745.82	10400.8	0.731961	0.458289	0.890024	0.958562	0.951937	1.01592	Arabidopsis thaliana GRF1-interacting factor 2 (GIF2) mRNA
At1g01170.1	10700.1	10522.2	12149.9	11013.1	0.924565	0.220859	0.802203	0.983376	1.1355	1.02926	ozone-responsive stress-related protein, putative; similar to ATOZI1 (ARABIDOPSIS THALIANA OZONE-INDUCED PROTEIN 1) [Arabidopsis thaliana] (TAIR:AT4G00860.1); similar to unknown [Populus trichocarpa] (GB:ABK93193.1); contains InterPro domain Protein of unknown function DUF1138 (InterPro:IPR009515)
At1g01180.1	95.7629	80.4642	42.9174	44.5192	0.254027	0.00291695	0.0028468	0.840245	0.448163	0.46489	similar to unknown protein [Arabidopsis thaliana] (TAIR:AT5G19270.1); similar to hypothetical protein DshiDRAFT_0470 [Dinoroseobacter shibae DFL 12] (GB:ZP_01587119.1); similar to Os09g0518900 [Oryza sativa (japonica cultivar-group)] (GB:NP_001063691.1); contains domain no description (G3D.3.40.50.150); contains domain S-adenosyl-L-methionine-dependent methyltransferases (SSF53335)
At1g01190.1	2126.38	1685.73	1763.6	2068.26	0.186068	0.0516091	0.88198	0.792768	0.829392	0.972665	member of CYP78A
At1g01200.1	244.086	223.853	307.728	361.566	0.291501	0.20839	0.0557693	0.917106	1.26073	1.4813	AtRABA3 (Arabidopsis Rab GTPase homolog A3); GTP binding; similar to SMG1 (SMALL MOLECULAR WEIGHT G-PROTEIN 1), GTP binding [Arabidopsis thaliana] (TAIR:AT5G47960.1); similar to unnamed protein product [Vitis vinifera] (GB:CAO24288.1); contains InterPro domain Rab11-related (InterPro:IPR015595); contains InterPro domain Ras GTPase; (InterPro:IPR001806); contains InterPro domain Ras (InterPro:IPR0…
At1g01210.1	1343.53	1103.73	1585.26	1824.24	0.130237	0.174173	0.0477865	0.821509	1.17992	1.35779	DNA-directed RNA polymerase III family protein; similar to DNA-directed RNA polymerase III family protein [Arabidopsis thaliana] (TAIR:AT4G07950.1); similar to Os02g0672700 [Oryza sativa (japonica cultivar-group)] (GB:NP_001047708.1); similar to hypothetical protein OsI_008269 [Oryza sativa (indica cultivar-group)] (GB:EAY87036.1); contains InterPro domain Zinc finger, TFIIS-type; (InterPro:IPR00…
At1g01220.1	2597.15	1815.39	1920.43	2282.55	0.0293486	0.0866517	0.256624	0.698994	0.739438	0.878867	GHMP kinase-related; similar to hypothetical protein OsI_009504 [Oryza sativa (indica cultivar-group)] (GB:EAY88271.1); similar to hypothetical protein [Vitis vinifera] (GB:CAN66976.1); similar to hypothetical protein OsJ_008832 [Oryza sativa (japonica cultivar-group)] (GB:EAZ25349.1); contains InterPro domain Ribosomal protein S5 domain 2-type fold (InterPro:IPR014721); contains InterPro domain …
At1g01225.1	234.483	226.708	341.147	417.326	0.896017	0.119366	0.00267985	0.966841	1.45489	1.77977	NC domain-containing protein-related; similar to unknown protein [Arabidopsis thaliana] (TAIR:AT4G00905.1); similar to hypothetical protein [Vitis vinifera] (GB:CAN66977.1); contains InterPro domain NC (InterPro:IPR007053)
At1g01230.1	2795.81	2387.33	2526.7	2743.16	0.0678957	0.0576604	0.669754	0.853896	0.903745	0.981166	ORMDL family protein; similar to ORMDL family protein [Arabidopsis thaliana] (TAIR:AT5G42000.1); similar to unknown [Populus trichocarpa] (GB:ABK92655.1); contains InterPro domain ORMDL; (InterPro:IPR007203)
At1g01240.1	1867.79	1804.3	1547.41	2311.55	0.839352	0.23688	0.0813855	0.96601	0.82847	1.23759	similar to unknown protein [Arabidopsis thaliana] (TAIR:AT2G46550.1); similar to Os09g0363500 [Oryza sativa (japonica cultivar-group)] (GB:NP_001062992.1); similar to Os08g0400300 [Oryza sativa (japonica cultivar-group)] (GB:NP_001061754.1); similar to hypothetical protein MtrDRAFT_AC145165g14v1 [Medicago truncatula] (GB:ABE91800.1)
At1g01250.1	305.779	429.996	412.165	462.387	0.0163823	0.0260257	0.0150053	1.40623	1.34792	1.51216	encodes a member of the DREB subfamily A-4 of ERF/AP2 transcription factor family. The protein contains one AP2 domain. There are 17 members in this subfamily including TINY.
At1g01260.1	3164.77	3400.87	2907.12	3199.86	0.522743	0.316272	0.914478	1.0746	0.918587	1.01109	basic helix-loop-helix (bHLH) family protein; similar to basic helix-loop-helix (bHLH) family protein [Arabidopsis thaliana] (TAIR:AT2G46510.1); similar to Myc2 bHLH protein [Vitis vinifera] (GB:ABR23669.1); contains InterPro domain Basic helix-loop-helix dimerisation region bHLH; (InterPro:IPR001092); contains InterPro domain Helix-loop-helix DNA-binding; (InterPro:IPR011598)
At1g01280.1	110.81	104.153	260.737	221.928	0.81161	0.0166632	0.166113	0.939922	2.35302	2.00278	member of CYP703A CYP703A2 is expressed specifically in anthers of land plants, catalyzing the in-chain hydroxylation at the C-7 position of medium-chain saturated fatty acids (lauric acid in-chain hydroxylase) which is involved in pollen development (sporopollenin synthesis).
At1g01290.1	2934.32	3559.96	3370.56	3773.21	0.0976017	0.225634	0.0363125	1.21321	1.14867	1.28589	COFACTOR OF NITRATE REDUCTASE AND XANTHINE DEHYDROGENASE 3. Encodes a protein involved in molybdenum cofactor biosynthesis. Homologous to E.coli MoaC. Expression is low in all tissues examined, except in roots. Appears to have targeting signals for chloroplast or mitochondria
At1g01300.1	9496.46	8757.2	10111.8	10250.9	0.360257	0.616346	0.572813	0.922155	1.0648	1.07944	aspartyl protease family protein; similar to aspartyl protease family protein [Arabidopsis thaliana] (TAIR:AT3G61820.1); similar to hypothetical protein [Vitis vinifera] (GB:CAN64659.1); contains InterPro domain Peptidase aspartic, catalytic; (InterPro:IPR009007); contains InterPro domain Peptidase A1; (InterPro:IPR001461)
At1g01310.1	493.794	589.972	629.747	470.47	0.663359	0.23408	0.847748	1.19477	1.27532	0.952764	allergen V5/Tpx-1-related family protein; similar to pathogenesis-related protein, putative [Arabidopsis thaliana] (TAIR:AT4G25780.1); similar to unnamed protein product [Vitis vinifera] (GB:CAO18072.1); contains InterPro domain Allergen V5/Tpx-1 related; (InterPro:IPR001283); contains InterPro domain SCP-like extracellular (InterPro:IPR014044); contains InterPro domain Ves allergen (InterPro:IPR…
At1g01320.1	41038.9	43057.6	37949.6	42095.9	0.696344	0.450806	0.788055	1.04919	0.924724	1.02576	tetratricopeptide repeat (TPR)-containing protein; similar to binding [Arabidopsis thaliana] (TAIR:AT4G28080.1); similar to binding [Arabidopsis thaliana] (TAIR:AT1G15290.1); similar to putative tetratricopeptide repeat(TPR)-containing protein [Oryza sativa (japonica cultivar-group)] (GB:BAC84544.1); similar to unnamed protein product [Vitis vinifera] (GB:CAO39777.1); similar to hypothetical prot…
At1g01340.1	1342.77	1168.15	909.455	1029.48	0.35316	0.0310471	0.0849455	0.869958	0.677297	0.766681	member of Cyclic nucleotide gated channel family
At1g01350.1	194.896	271.972	286.972	225.506	0.269418	0.0437686	0.234177	1.39547	1.47243	1.15706	nucleic acid binding; similar to zinc finger (CCCH-type/C3HC4-type RING finger) family protein [Arabidopsis thaliana] (TAIR:AT5G06420.1); similar to zinc finger (CCCH-type/C3HC4-type RING finger) family protein [Arabidopsis thaliana] (TAIR:AT5G06420.2); similar to Os02g0301000 [Oryza sativa (japonica cultivar-group)] (GB:NP_001046620.1); similar to hypothetical protein [Vitis vinifera] (GB:CAN643…
At1g01360.1	3452.9	2935.53	2910.7	2657	0.155318	0.165492	0.0152748	0.850163	0.842971	0.769497	similar to unknown protein [Arabidopsis thaliana] (TAIR:AT4G01026.1); similar to CAPIP1 [Capsicum annuum] (GB:AAT35532.1); contains domain Bet v1-like (SSF55961); contains domain no description (G3D.3.30.530.20)
At1g01370.1	1165.42	1239.45	1386.96	1482.66	0.654689	0.140826	0.139665	1.06352	1.19009	1.27221	Encodes a centromere-identifying protein histone H3 variant. Localized at centromeres in both mitotic and meiotic cells.
At1g01380.1	299.898	316.682	383.602	325.673	0.467353	0.114199	0.666817	1.05596	1.27911	1.08595	ETC1 is involved in trichome and root hair patterning in Arabidopsis.
At1g01390.1	2017.34	1696.58	1099.16	1211.32	0.300828	0.00398744	0.00858202	0.840998	0.544854	0.600452	UDP-glucoronosyl/UDP-glucosyl transferase family protein; similar to GT72B1, UDP-glucosyltransferase/ UDP-glycosyltransferase/ transferase, transferring glycosyl groups [Arabidopsis thaliana] (TAIR:AT4G01070.1); similar to UDP-glucoronosyl/UDP-glucosyl transferase family protein [Arabidopsis thaliana] (TAIR:AT1G01420.1); similar to glucosyltransferase [Brassica napus] (GB:CAM31954.1); contains In…
At1g01400.1	512.699	679.943	573.104	356.754	0.308328	0.542964	0.0585311	1.3262	1.11782	0.695835	unknown protein
At1g01410.1	51.2993	54.1552	60.5919	61.3119	0.638736	0.109449	0.231954	1.05567	1.18114	1.19518	APUM22 (ARABIDOPSIS PUMILIO 22); RNA binding / binding; similar to binding [Arabidopsis thaliana] (TAIR:AT5G64490.1); similar to hypothetical protein [Vitis vinifera] (GB:CAN67257.1); contains InterPro domain Armadillo-type fold; (InterPro:IPR016024); contains InterPro domain Pumilio RNA-binding region; (InterPro:IPR001313); contains InterPro domain Armadillo-like helical; (InterPro:IPR011989)
At1g01420.1	731.238	747.285	614.107	590.612	0.897583	0.422056	0.251042	1.02194	0.839818	0.807688	UDP-glucoronosyl/UDP-glucosyl transferase family protein; similar to GT72B1, UDP-glucosyltransferase/ UDP-glycosyltransferase/ transferase, transferring glycosyl groups [Arabidopsis thaliana] (TAIR:AT4G01070.1); similar to UDP-glucoronosyl/UDP-glucosyl transferase family protein [Arabidopsis thaliana] (TAIR:AT1G01390.1); similar to glucosyltransferase [Brassica napus] (GB:CAM31954.1); contains In…
At1g01430.1	4694.34	5515.39	5003.56	5071.79	0.11511	0.536556	0.469753	1.1749	1.06587	1.0804	similar to unknown protein [Arabidopsis thaliana] (TAIR:AT4G01080.1); similar to unknown protein Cr17 [Brassica napus] (GB:AAX51387.1); contains InterPro domain Protein of unknown function DUF231, plant; (InterPro:IPR004253)
At1g01440.1	2762.09	2284.73	2195.02	3239.88	0.44126	0.0279983	0.13992	0.827173	0.794696	1.17298	extra-large G-protein-related; similar to extra-large G-protein-related [Arabidopsis thaliana] (TAIR:AT4G01090.1); similar to unnamed protein product [Vitis vinifera] (GB:CAO65830.1)
At1g01450.1	940.814	1063.24	1211.07	1152.9	0.415678	0.069152	0.0519295	1.13013	1.28726	1.22543	protein kinase-related; similar to protein kinase family protein [Arabidopsis thaliana] (TAIR:AT1G64300.1); similar to protein kinase family protein [Arabidopsis thaliana] (TAIR:AT1G64300.2); similar to hypothetical protein [Vitis vinifera] (GB:CAN60248.1); contains InterPro domain Protein of unknown function DUF1221 (InterPro:IPR010632); contains InterPro domain Serine/threonine protein kinase; …
At1g01460.1	186.157	225.507	283.085	212.601	0.0708806	0.00477764	0.359899	1.21138	1.52068	1.14205	Type I phosphatidylinositol-4-phosphate 5-kinase, subfamily A.
At1g01470.1	2600.34	1777.35	1805.05	2223.42	0.124428	0.0067174	0.0592981	0.683509	0.69416	0.855051	Encodes late-embryogenesis abundant protein whose mRNA levels are induced in response to wounding and light stress. Might be involved in protection against dessication.
At1g01480.1	85.4114	109.268	101.45	88.0649	0.559398	0.447629	0.882537	1.27932	1.18778	1.03107	a member of the 1-aminocyclopropane-1-carboxylate (ACC) synthase (S-adenosyl-L-methionine methylthioadenosine-lyase, EC 4.4.1.14) gene family, isolated from a flower-specific cDNA library.
At1g01490.1	5777.21	7051.5	6593.87	6795.95	0.0433883	0.119597	0.258508	1.22057	1.14136	1.17634	heavy-metal-associated domain-containing protein; similar to heavy-metal-associated domain-containing protein [Arabidopsis thaliana] (TAIR:AT5G23760.1); similar to Unknown (protein for MGC:78286) [Mus musculus] (GB:AAH71252.1); contains InterPro domain Heavy metal transport/detoxification protein; (InterPro:IPR006121)
At1g01500.1	6428.09	6737.66	5857.9	6348.67	0.633224	0.368548	0.875034	1.04816	0.911296	0.987644	similar to unknown protein [Arabidopsis thaliana] (TAIR:AT1G19400.2); similar to hypothetical protein [Oryza sativa (japonica cultivar-group)] (GB:AAN65010.1); similar to Os03g0775600 [Oryza sativa (japonica cultivar-group)] (GB:NP_001051432.1); contains domain 2-HYDROXYACID DEHYDROGENASE (PTHR10996:SF1); contains domain 2-HYDROXYACID DEHYDROGENASE (PTHR10996)
At1g01510.1	5928.57	6569.73	7226.38	7700.29	0.103122	0.0541249	0.00724013	1.10815	1.21891	1.29884	Encodes a homolog of human CtBP. Mutant has longer and thicker leaves than wild type. Involved in controlling polar cell expansion in the leaf width direction.
At1g01520.1	1488.44	2707.05	2061.99	1336.17	0.0318888	0.115612	0.5855	1.81871	1.38533	0.897698	myb family transcription factor; similar to myb family transcription factor [Arabidopsis thaliana] (TAIR:AT4G01280.1); similar to unnamed protein product [Vitis vinifera] (GB:CAO39639.1); contains InterPro domain SANT, DNA-binding; (InterPro:IPR001005); contains InterPro domain Homeodomain-like (InterPro:IPR009057); contains InterPro domain Myb, DNA-binding (InterPro:IPR014778); contains InterPro…
At1g01530.1	135.118	130.159	163.172	184.279	0.908477	0.361087	0.277454	0.963294	1.20762	1.36383	AGL28 (AGAMOUS-LIKE 28); DNA binding / transcription factor; similar to AGL23, DNA binding / transcription factor [Arabidopsis thaliana] (TAIR:AT1G65360.1); similar to putative MADS-box transcription factor [Arabidopsis lyrata] (GB:AAO42470.1); contains InterPro domain Transcription factor, MADS-box; (InterPro:IPR002100)
At1g01540.1	8688.67	7467.5	6902.86	8323.03	0.300271	0.151382	0.688922	0.859452	0.794466	0.957917	protein kinase family protein; Identical to Putative serine/threonine-protein kinase At1g01540 [Arabidopsis Thaliana] (GB:Q3EDL4;GB:O23699;GB:Q94KD9;GB:Q9LMM7); similar to protein kinase family protein [Arabidopsis thaliana] (TAIR:AT4G01330.1); similar to unnamed protein product [Vitis vinifera] (GB:CAO39661.1); contains InterPro domain Serine/threonine protein kinase; (InterPro:IPR002290); conta…
At1g01550.1	6647.94	7149.34	6273.44	6460.03	0.706346	0.623051	0.792573	1.07542	0.943668	0.971735	BYPASS1, required to prevent constitutive production of a root-derived graft-transmissible signal
At1g01560.1	452.115	409.434	487.122	367.594	0.545757	0.582984	0.112469	0.905597	1.07743	0.813053	member of MAP Kinase
At1g01570.1	89.4585	77.6668	102.209	126.644	0.276649	0.0920532	0.0144919	0.868188	1.14252	1.41567	fringe-related protein; similar to fringe-related protein [Arabidopsis thaliana] (TAIR:AT4G00300.1); similar to hypothetical protein [Trifolium pratense] (GB:BAE71200.1); contains InterPro domain Protein of unknown function DUF604 (InterPro:IPR006740)
At1g01580.1	993.152	1060.56	1238.06	1247.26	0.637011	0.0874965	0.108524	1.06787	1.24659	1.25586	Encodes the low-iron-inducible ferric chelate reductase responsible for reduction of iron at the root surface. It is likely to be the major Fe(III) chelate reductase in Arabidopsis iron metabolism. Coordinately regulated with IRT1, the major transporter responsible for high-affinity iron uptake from the soil, at both transcriptional and posttranscriptional levels. Steady state mRNA levels are reg…
At1g01590.1	1565.22	1961.67	3098.61	2787.3	0.0558223	0.0234645	0.0637564	1.25329	1.97967	1.78078	Encodes a ferric-chelate reductase that is expressed at extremely low levels in Fe deficiency-induced seedlings.
At1g01600.1	599.623	432.016	1512.22	1593.66	0.222219	0.0256432	0.00187284	0.720479	2.52196	2.65778	Encodes a member of the CYP86A subfamily of cytochrome p450 genes. Expressed significantly at highest level in mature stems and flowers.
At1g01610.1	21241.3	19852.8	26576	25142	0.279706	0.0312596	0.0741539	0.934635	1.25115	1.18364	Encodes a protein with glycerol-3-phosphate acyltransferase activity. Involved in cutin assembly. Is functional redundant of GPAT8.
At1g01620.1	28853.4	31265.5	30228.9	26743.5	0.647752	0.404152	0.119965	1.0836	1.04767	0.926873	a member of the plasma membrane intrinsic protein subfamily PIP1. localizes to the plasma membrane and exhibits water transport activity in Xenopus oocyte. expressed ubiquitously and protein level decreases slightly during leaf development.
At1g01630.1	4773.57	5458.35	6400.14	6831.3	0.316934	0.0317394	0.0151724	1.14345	1.34075	1.43107	SEC14 cytosolic factor, putative / phosphoglyceride transfer protein, putative; similar to SEC14 cytosolic factor family protein / phosphoglyceride transfer family protein [Arabidopsis thaliana] (TAIR:AT1G14820.3); similar to unknown [Populus trichocarpa] (GB:ABK93168.1); contains InterPro domain Cellular retinaldehyde-binding/triple function, C-terminal (InterPro:IPR001251); contains InterPro do…
At1g01640.1	131.864	163.842	194.286	228.422	0.0589631	0.0166587	0.00052372	1.24251	1.47338	1.73226	speckle-type POZ protein-related; similar to speckle-type POZ protein-related [Arabidopsis thaliana] (TAIR:AT3G56230.1); similar to unnamed protein product [Vitis vinifera] (GB:CAO41466.1); contains InterPro domain BTB/POZ fold; (InterPro:IPR011333); contains InterPro domain Kelch related (InterPro:IPR013089); contains InterPro domain BTB/POZ-like; (InterPro:IPR000210); contains InterPro domain B…
At1g01650.1	6464.57	6277.97	6472.83	6985.25	0.699822	0.975495	0.231226	0.971134	1.00128	1.08054	peptidase; similar to protease-associated (PA) domain-containing protein [Arabidopsis thaliana] (TAIR:AT1G63690.2); similar to protease-associated (PA) domain-containing protein [Arabidopsis thaliana] (TAIR:AT1G63690.1); similar to unnamed protein product [Vitis vinifera] (GB:CAO39622.1); similar to unnamed protein product [Vitis vinifera] (GB:CAO62834.1); similar to growth-on protein GRO11 [Euph…
At1g01660.1	225.359	212.919	463.602	495.783	0.842335	0.00578616	0.0130721	0.944798	2.05717	2.19997	U-box domain-containing protein; similar to protein kinase family protein / U-box domain-containing protein [Arabidopsis thaliana] (TAIR:AT2G45910.1); similar to unnamed protein product [Vitis vinifera] (GB:CAO39621.1); contains InterPro domain Zinc finger, RING/FYVE/PHD-type (InterPro:IPR013083); contains InterPro domain U box; (InterPro:IPR003613)
At1g01670.1	245.154	212.823	443.346	504.309	0.261374	0.0246084	0.0217591	0.86812	1.80844	2.05711	U-box domain-containing protein; similar to U-box domain-containing protein [Arabidopsis thaliana] (TAIR:AT1G01680.1); similar to unknown [Populus trichocarpa] (GB:ABK95716.1); contains InterPro domain Zinc finger, RING/FYVE/PHD-type (InterPro:IPR013083); contains InterPro domain U box; (InterPro:IPR003613)
At1g01680.1	103.236	122.235	117.434	154.158	0.115338	0.435731	0.0100531	1.18403	1.13753	1.49325	U-box domain-containing protein; similar to U-box domain-containing protein [Arabidopsis thaliana] (TAIR:AT1G01670.1); similar to Protein kinase; U box [Medicago truncatula] (GB:ABD32822.1); similar to unnamed protein product [Vitis vinifera] (GB:CAO39621.1); contains InterPro domain Zinc finger, RING/FYVE/PHD-type (InterPro:IPR013083); contains InterPro domain U box; (InterPro:IPR003613)
At1g01690.1	584.802	466.881	668.763	694.536	0.660684	0.713483	0.613362	0.798358	1.14357	1.18764	similar to PAIR1 protein, putative, expressed [Oryza sativa (japonica cultivar-group)] (GB:ABF93534.1); contains domain PHOSPHATIDYLINOSITOL N-ACETYLGLUCOSAMINYLTRANSFERASE SUBUNIT P (DOWN SYNDROME CRITICAL REGION PROTEIN 5)-RELATED (PTHR21726); contains domain RNASE H1 SMALL SUBUNIT (AYP1)-RELATED (PTHR21726:SF4)
At1g01700.1	549.663	497.694	514.153	494.685	0.714273	0.714229	0.629718	0.905452	0.935397	0.899979	Encodes a member of KPP-like gene family, homolog of KPP (kinase partner protein) gene in tomato. Also a member of the RopGEF (guanine nucleotide exchange factor) family, containing the novel PRONE domain (plant-specific Rop nucleotide exchanger), which is exclusively active towards members of the Rop subfamily.
At1g01710.1	917.279	1095.54	1091.29	1254.39	0.433093	0.0908391	0.0215758	1.19434	1.1897	1.36751	acyl-CoA thioesterase family protein; similar to acyl-CoA thioesterase family protein [Arabidopsis thaliana] (TAIR:AT4G00520.2); similar to unnamed protein product [Vitis vinifera] (GB:CAO39602.1); contains InterPro domain RmlC-like jelly roll fold (InterPro:IPR014710); contains InterPro domain Acyl-CoA thioesterase; (InterPro:IPR003703); contains InterPro domain Cyclic nucleotide-binding (InterP…
At1g01720.1	7368.93	8325.48	10173.2	6893.52	0.200338	0.0058978	0.340978	1.12981	1.38055	0.935485	Belongs to a large family of putative transcriptional activators with NAC domain. Transcript level increases in response to wounding and abscisic acid. ATAF1 attentuates ABA signaling and sythesis. Mutants are hyposensitive to ABA.
At1g01725.1	531.255	517.226	1181.2	1014.09	0.916229	0.00250644	0.000368933	0.973595	2.22341	1.90886	unknown protein
At1g01730.1	831.929	720.306	700.49	1053.28	0.595419	0.422828	0.245205	0.865826	0.842007	1.26608	similar to unknown protein [Oryza sativa (japonica cultivar-group)] (GB:BAD28388.1)
At1g01740.1	690.39	660.162	724.641	881.832	0.678705	0.630107	0.00811309	0.956216	1.04961	1.2773	protein kinase family protein; similar to protein kinase family protein [Arabidopsis thaliana] (TAIR:AT4G00710.1); similar to unnamed protein product [Vitis vinifera] (GB:CAO39581.1); similar to unnamed protein product [Vitis vinifera] (GB:CAO62818.1); contains InterPro domain Tetratricopeptide-like helical; (InterPro:IPR011990); contains InterPro domain Serine/threonine protein kinase; (InterPro…
At1g01750.1	259.075	369.246	261.999	248.628	0.0114428	0.29205	0.893203	1.42525	1.01129	0.959678	actin-depolymerizing factor, putative; Identical to Actin-depolymerizing factor 10 (ADF10) [Arabidopsis Thaliana] (GB:Q9LQ81); similar to actin-depolymerizing factor, putative [Arabidopsis thaliana] (TAIR:AT4G00680.1); similar to hypothetical protein [Vitis vinifera] (GB:CAN73839.1); contains InterPro domain Actin-binding, cofilin/tropomyosin type; (InterPro:IPR002108)
At1g01760.1	607.102	586.482	770.872	909.345	0.862873	0.00257081	0.0463013	0.966036	1.26976	1.49785	RNA binding / adenosine deaminase; similar to unnamed protein product [Vitis vinifera] (GB:CAO39555.1); contains InterPro domain Adenosine deaminase/editase; (InterPro:IPR002466)
At1g01770.1	4612.89	3669.28	5667.69	6280.52	0.106332	0.22894	0.0188091	0.795441	1.22866	1.36151	similar to Protein of unknown function DUF1446 [Rhodospirillum rubrum ATCC 11170] (GB:YP_426562.1); similar to Os07g0457300 [Oryza sativa (japonica cultivar-group)] (GB:NP_001059563.1); contains InterPro domain Protein of unknown function DUF1446; (InterPro:IPR010839)
At1g01780.1	3221.62	2860.17	3988.27	4424.44	0.148407	0.0030412	0.010956	0.887806	1.23797	1.37336	LIM domain-containing protein; similar to LIM domain-containing protein [Arabidopsis thaliana] (TAIR:AT2G45800.1); similar to LIM domain protein PLIM2a [Populus tremula x Populus alba] (GB:ABK58466.1); contains InterPro domain Zinc finger, LIM-type; (InterPro:IPR001781)
At1g01790.1	17658.3	17362.5	16865.6	17576.9	0.807299	0.129646	0.923359	0.983252	0.955112	0.995389	K efflux antiporter KEA1
At1g01800.1	6400.54	6740.01	7262.51	6908.19	0.473883	0.2086	0.392725	1.05304	1.13467	1.07931	short-chain dehydrogenase/reductase (SDR) family protein; similar to short-chain dehydrogenase/reductase (SDR) family protein [Arabidopsis thaliana] (TAIR:AT3G61220.1); similar to unnamed protein product [Vitis vinifera] (GB:CAO39528.1); contains InterPro domain Glucose/ribitol dehydrogenase; (InterPro:IPR002347); contains InterPro domain Short-chain dehydrogenase/reductase SDR; (InterPro:IPR0021…
At1g01810.1	606.032	708.197	648.395	543.094	0.570231	0.687251	0.637551	1.16858	1.0699	0.896147	unknown protein
At1g01820.1	8659.41	8568.8	7589.68	7899.47	0.948411	0.339516	0.462067	0.989536	0.876466	0.912241	member of the peroxin11 (PEX11) gene family, integral to peroxisome membrane, controls peroxisome proliferation.
At1g01830.1	2886.31	2995.6	2224.81	2672.62	0.848415	0.152817	0.61927	1.03786	0.770813	0.925962	armadillo/beta-catenin repeat family protein; similar to armadillo/beta-catenin repeat family protein [Arabidopsis thaliana] (TAIR:AT2G45720.1); similar to armadillo/beta-catenin repeat family protein [Arabidopsis thaliana] (TAIR:AT2G45720.2); similar to unnamed protein product [Vitis vinifera] (GB:CAO24388.1); contains InterPro domain Armadillo-type fold; (InterPro:IPR016024); contains InterPro …
At1g01840.1	1009.55	1025.75	1219.03	1208.32	0.908159	0.0908136	0.107482	1.01605	1.2075	1.19689	unknown protein
At1g01860.1	1877.97	1887.61	2606.91	2842.27	0.983151	0.00813925	0.00441208	1.00513	1.38815	1.51348	dimethyladenosine transferase
At1g01880.1	1203.76	896.887	1308.01	1763.12	0.0773346	0.47315	0.0362495	0.745071	1.08661	1.46467	DNA repair protein, putative; Identical to Flap endonuclease GEN-like 1 (GEN1) [Arabidopsis Thaliana] (GB:Q9LPD2); similar to unknown protein [Arabidopsis thaliana] (TAIR:AT3G48900.2); similar to unnamed protein product [Vitis vinifera] (GB:CAO24472.1); contains InterPro domain XPG N-terminal; (InterPro:IPR006085); contains InterPro domain XPG I; (InterPro:IPR006086); contains InterPro domain Hel…
At1g01900.1	1651.39	1348.91	2819.66	2897.21	0.365603	0.101217	0.0398217	0.816832	1.70745	1.75441	Encodes AtSBT1.1, a subtilisin-like serine protease. Cleaves the phytosulfokine AtPSK4, a growth promoting peptide.
At1g01910.1	14107.2	12013.8	11025.7	11945.8	0.0710938	0.0131037	0.0219835	0.851607	0.78157	0.846791	anion-transporting ATPase, putative; similar to anion-transporting ATPase family protein [Arabidopsis thaliana] (TAIR:AT5G60730.1); similar to unnamed protein product [Vitis vinifera] (GB:CAO24465.1); contains InterPro domain Anion-transporting ATPase; (InterPro:IPR003348)
At1g01920.1	2532.57	2573.88	3218.66	3594.53	0.936249	0.280942	0.0412934	1.01631	1.2709	1.41932	SET domain-containing protein; similar to ribulose-1,5 bisphosphate carboxylase oxygenase large subunit N-methyltransferase, putative [Arabidopsis thaliana] (TAIR:AT1G14030.1); similar to unnamed protein product [Vitis vinifera] (GB:CAO38787.1); contains InterPro domain SET; (InterPro:IPR001214)
At1g01930.1	7664.57	6922.37	5203.99	5216.58	0.620898	0.0564547	0.0683939	0.903164	0.678966	0.68061	zinc finger protein-related; similar to unnamed protein product [Vitis vinifera] (GB:CAO24397.1); contains InterPro domain Zinc finger, C2H2-like; (InterPro:IPR015880); contains InterPro domain Ankyrin (InterPro:IPR002110)
At1g01940.1	4656.34	4521.39	5006.12	6111.21	0.799096	0.453226	0.0648491	0.97102	1.07512	1.31245	peptidyl-prolyl cis-trans isomerase cyclophilin-type family protein; similar to peptidyl-prolyl cis-trans isomerase cyclophilin-type family protein [Arabidopsis thaliana] (TAIR:AT5G67530.1); similar to unnamed protein product [Vitis vinifera] (GB:CAO24396.1); contains InterPro domain Cyclophilin-like (InterPro:IPR015891); contains InterPro domain Peptidyl-prolyl cis-trans isomerase, cyclophilin-t…
At1g01950.1	2330.06	2555.58	2615.34	2592.36	0.521443	0.32545	0.341084	1.09679	1.12243	1.11257	Encodes a member of the armadillo/beta-catenin repeat kinesin motor family. Mutants have twisted roots due to abnormal cell file rotation; the phenotype is dependent on microtubules.
At1g01960.1	14770.5	12707.9	13859.5	13604.8	0.0859375	0.5666	0.0420376	0.860354	0.938321	0.921078	EDA10 (embryo sac development arrest 10); guanyl-nucleotide exchange factor; similar to guanine nucleotide exchange family protein [Arabidopsis thaliana] (TAIR:AT3G60860.1); similar to guanine nucleotide exchange family protein [Arabidopsis thaliana] (TAIR:AT4G35380.1); similar to guanine nucleotide exchange family protein [Arabidopsis thaliana] (TAIR:AT4G38200.1); similar to unnamed protein prod…
At1g01970.1	5643.78	3984.25	4349.7	4647.74	0.297101	0.184946	0.36721	0.705954	0.770706	0.823514	pentatricopeptide (PPR) repeat-containing protein; similar to NFD5 (NUCLEAR FUSION DEFECTIVE 5), transcription factor [Arabidopsis thaliana] (TAIR:AT1G19520.1); similar to unnamed protein product [Vitis vinifera] (GB:CAO24489.1); contains InterPro domain Pentatricopeptide repeat (InterPro:IPR002885)
At1g01980.1	316.431	304.169	353.223	260.712	0.827044	0.434111	0.180462	0.961247	1.11627	0.823915	member of Reticuline oxidase-like family
At1g01990.1	8071.41	6808.11	4901.93	4052.45	0.0041945	0.000117765	8.35935e-05	0.843485	0.607321	0.502075	similar to chloroplast lumen common family protein [Arabidopsis thaliana] (TAIR:AT5G02590.1); similar to conserved hypothetical protein [Medicago truncatula] (GB:ABE79208.1)
At1g02000.1	2434.51	2415.61	2972.61	3034.77	0.968143	0.15848	0.191722	0.992237	1.22103	1.24656	UDP-D-glucuronate 4-epimerase
At1g02010.1	2728.72	2742.51	3293.38	3058.36	0.935067	0.0134614	0.231941	1.00505	1.20693	1.1208	member of KEULE Gene Family
At1g02020.1	1361.73	1423.89	800.561	923.839	0.840219	0.0185869	0.027259	1.04565	0.587899	0.678429	nitroreductase family protein; similar to unnamed protein product [Vitis vinifera] (GB:CAO24524.1); contains InterPro domain Nitroreductase; (InterPro:IPR000415)
At1g02030.1	927.867	1060.3	1078.7	828.239	0.666015	0.375005	0.417048	1.14273	1.16256	0.892627	zinc finger (C2H2 type) family protein; similar to zinc finger (C2H2 type) family protein [Arabidopsis thaliana] (TAIR:AT3G60580.1); similar to unnamed protein product [Vitis vinifera] (GB:CAO70615.1); contains InterPro domain Zinc finger, C2H2-like; (InterPro:IPR015880); contains InterPro domain Zinc finger, C2H2-type; (InterPro:IPR007087)
At1g02040.1	275.62	287.647	320.148	200.001	0.778024	0.279503	0.0951873	1.04364	1.16155	0.725639	zinc finger (C2H2 type) family protein; similar to zinc finger (C2H2 type) family protein [Arabidopsis thaliana] (TAIR:AT4G35280.1); similar to unnamed protein product [Vitis vinifera] (GB:CAO70614.1); contains InterPro domain Zinc finger, C2H2-like; (InterPro:IPR015880); contains InterPro domain Zinc finger, C2H2-type; (InterPro:IPR007087)
At1g02050.1	1949.45	2014.72	2639.67	2424.44	0.765797	0.0179655	0.277837	1.03348	1.35406	1.24365	chalcone and stilbene synthase family protein; similar to chalcone and stilbene synthase family protein [Arabidopsis thaliana] (TAIR:AT4G00040.1); similar to chalcone synthase family protein [Arabidopsis halleri subsp. gemmifera] (GB:AAZ81862.1); similar to chalcone synthase family protein [Arabidopsis halleri subsp. gemmifera] (GB:AAZ81867.1); similar to chalcone synthase family protein [Arabido…
At1g02060.1	1254.59	1215.91	1312.61	1493.97	0.797766	0.667858	0.199235	0.969167	1.04625	1.1908	pentatricopeptide (PPR) repeat-containing protein; similar to pentatricopeptide (PPR) repeat-containing protein [Arabidopsis thaliana] (TAIR:AT2G37230.1); similar to unnamed protein product [Vitis vinifera] (GB:CAO45290.1); similar to hypothetical protein [Vitis vinifera] (GB:CAN73209.1); contains InterPro domain Pentatricopeptide repeat (InterPro:IPR002885)
At1g02065.2	1009.29	880.069	1401.29	1988.37	0.615975	0.117976	0.0393179	0.871965	1.38838	1.97006	Encodes an SBP-box gene, a member of the SPL gene family. Mutants are affected in micro- and megasporogenesis, trichome formation on sepals, and stamen filament elongation.
At1g02070.1	157.939	174.749	205.405	199.3	0.591417	0.0939352	0.134558	1.10643	1.30054	1.26188	similar to zinc ion binding [Arabidopsis thaliana] (TAIR:AT3G60520.1); similar to Os04g0551600 [Oryza sativa (japonica cultivar-group)] (GB:NP_001053498.1); similar to unknown protein [Oryza sativa (japonica cultivar-group)] (GB:BAD25766.1); similar to Os02g0658200 [Oryza sativa (japonica cultivar-group)] (GB:NP_001047633.1)
At1g02080.1	4387.01	5109.36	6094.26	6683.31	0.106824	0.0598885	0.0130793	1.16466	1.38916	1.52343	transcriptional regulator-related; similar to transcriptional regulator, putative, expressed [Oryza sativa (japonica cultivar-group)] (GB:AAP54975.2); similar to unnamed protein product [Vitis vinifera] (GB:CAO70605.1); similar to putative transcription regulatory protein [Oryza sativa (japonica cultivar-group)] (GB:AAK55455.1); contains InterPro domain CCR4-Not complex component, Not1 (InterPro:…
At1g02090.2	7881.08	7384.37	7457.37	8090.48	0.723442	0.698315	0.856215	0.936975	0.946237	1.02657	encodes a phosphoprotein that is a subunit of the COP9 signalosome. Mutants exhibit constitutive photomorphogenic phenotype.
At1g02100.2	5459.1	4480.48	6643.49	6508.78	0.0406459	0.004891	0.0615369	0.820736	1.21696	1.19228	leucine carboxyl methyltransferase family protein; similar to hypothetical protein [Vitis vinifera] (GB:CAN69755.1); contains InterPro domain Leucine carboxyl methyltransferase (InterPro:IPR007213); contains InterPro domain Leucine carboxyl methyltransferase, subgroup (InterPro:IPR016651)
At1g02110.1	7364.75	7580.17	7662.66	8068.65	0.460438	0.758852	0.123776	1.02925	1.04045	1.09558	proline-rich family protein; similar to DNA binding [Arabidopsis thaliana] (TAIR:AT3G60320.1); similar to hypothetical protein [Vitis vinifera] (GB:CAN79228.1); contains InterPro domain Protein of unknown function DUF632 (InterPro:IPR006867); contains InterPro domain Protein of unknown function DUF630 (InterPro:IPR006868)
At1g02120.1	15836.8	16917.1	16007.6	17197.6	0.42716	0.866882	0.354897	1.06822	1.01079	1.08593	VAD1 (VASCULAR ASSOCIATED DEATH1); similar to C2 domain-containing protein / GRAM domain-containing protein [Arabidopsis thaliana] (TAIR:AT3G59660.1); similar to unnamed protein product [Vitis vinifera] (GB:CAO70534.1); contains InterPro domain GRAM (InterPro:IPR004182)
At1g02130.1	2418.06	2905.36	2772.93	2574.08	0.0177725	0.140331	0.529776	1.20153	1.14676	1.06452	Belongs to the Rab1 GTPase subfamily. This small GTP-binding protein is required in ER to Golgi transportation.
At1g02140.1	6874.34	7712.45	8237.18	8569.95	0.392773	0.101339	0.0725467	1.12192	1.19825	1.24666	HAP1/MAGO/MEE63 (MATERNAL EFFECT EMBRYO ARREST 63); protein binding; Identical to Protein mago nashi homolog [Arabidopsis Thaliana] (GB:O23676); similar to unknown [Populus trichocarpa] (GB:ABK93059.1); similar to mago nashi-like protein 1 [Physalis pubescens] (GB:ABQ11262.1); contains InterPro domain Mago nashi protein; (InterPro:IPR004023)
At1g02150.1	16135.8	13861.4	14212.4	12988.4	0.300379	0.301084	0.0950632	0.859045	0.880802	0.80494	pentatricopeptide (PPR) repeat-containing protein; similar to pentatricopeptide (PPR) repeat-containing protein [Arabidopsis thaliana] (TAIR:AT4G02820.1); similar to unnamed protein product [Vitis vinifera] (GB:CAO70507.1); contains InterPro domain Tetratricopeptide-like helical; (InterPro:IPR011990); contains InterPro domain Pentatricopeptide repeat (InterPro:IPR002885)
At1g02160.1	2272.54	2254.37	2837.29	2877.37	0.97376	0.195974	0.279747	0.992001	1.24851	1.26615	similar to Os04g0665000 [Oryza sativa (japonica cultivar-group)] (GB:NP_001054174.1); contains InterPro domain CHCH; (InterPro:IPR010625)
At1g02170.1	10025.8	10568.1	11061.9	10338.4	0.685615	0.455028	0.850534	1.05409	1.10334	1.03119	Metacaspase AtMCP1b. Arginine/lysine-specific cysteine protease activity. Induces apoptosis in yeast. Contains Pfam profile PF00656: ICE-like protease (caspase) p20 domain
At1g02180.1	776.546	659.527	629.681	734.208	0.464583	0.355533	0.698051	0.849308	0.810874	0.945479	ferredoxin-related; similar to unnamed protein product [Vitis vinifera] (GB:CAO70470.1); contains InterPro domain SCP-like extracellular (InterPro:IPR014044)
At1g02190.2	2011.88	1694.39	4314.12	4846.34	0.459444	0.0533735	0.09508	0.842194	2.14432	2.40886	CER1 protein, putative; similar to unknown protein [Arabidopsis thaliana] (TAIR:AT2G37700.2); similar to catalytic [Arabidopsis thaliana] (TAIR:AT2G37700.1); similar to CER1 (ECERIFERUM 1) [Arabidopsis thaliana] (TAIR:AT1G02205.2); similar to Sterol desaturase [Medicago truncatula] (GB:ABN07985.1); similar to Sterol desaturase [Medicago truncatula] (GB:ABD28316.1); similar to unnamed protein prod…
At1g02205.1	9053.78	7673.07	16514.3	19081.9	0.464259	0.0105182	0.00258542	0.8475	1.82402	2.10762	Expression of the CER1 gene associated with production of stem epicuticular wax and pollen fertility. Biochemical studies showed that cer1 mutants are blocked in the conversion of stem wax C30 aldehydes to C29 alkanes, and they also lack the secondary alcohols and ketones. These suggested the CER1 protein is a aldehyde decarbonylase.
At1g02210.1	48.9169	45.455	68.8433	69.6398	0.395091	0.00138102	0.13676	0.92923	1.40735	1.42364	regulator of shoot apical meristem-related; similar to ANAC004 (Arabidopsis NAC domain containing protein 4), transcription factor [Arabidopsis thaliana] (TAIR:AT1G02230.1); contains InterPro domain No apical meristem (NAM) protein; (InterPro:IPR003441)
At1g02220.1	119.699	132.91	172.314	144.202	0.227864	0.00597499	0.120809	1.11037	1.43957	1.20471	ANAC003 (Arabidopsis NAC domain containing protein 3); transcription factor; similar to ANAC048 (Arabidopsis NAC domain containing protein 48), transcription factor [Arabidopsis thaliana] (TAIR:AT3G04420.1); similar to hypothetical protein [Vitis vinifera] (GB:CAN62332.1); similar to unnamed protein product [Vitis vinifera] (GB:CAO24346.1); contains InterPro domain No apical meristem (NAM) protei…
At1g02230.1	577.668	660.303	239.065	235.246	0.194839	0.000499875	0.000395899	1.14305	0.413845	0.407234	ANAC004 (Arabidopsis NAC domain containing protein 4); transcription factor; similar to ANAC005 (Arabidopsis NAC domain containing protein 5), transcription factor [Arabidopsis thaliana] (TAIR:AT1G02250.1); similar to hypothetical protein [Vitis vinifera] (GB:CAN62332.1); similar to unnamed protein product [Vitis vinifera] (GB:CAO24346.1); contains InterPro domain No apical meristem (NAM) protein…
At1g02250.1	291.699	344.345	396.828	244.227	0.572681	0.17056	0.289919	1.18048	1.3604	0.837257	ANAC005 (Arabidopsis NAC domain containing protein 5); transcription factor; similar to ANAC004 (Arabidopsis NAC domain containing protein 4), transcription factor [Arabidopsis thaliana] (TAIR:AT1G02230.1); similar to hypothetical protein [Vitis vinifera] (GB:CAN62332.1); similar to unnamed protein product [Vitis vinifera] (GB:CAO24346.1); contains InterPro domain No apical meristem (NAM) protein…
At1g02260.1	2003.75	2382.53	1206.13	1275.68	0.240818	0.00409556	0.00802813	1.18903	0.601937	0.636648	transmembrane protein, putative; similar to transporter, putative [Medicago truncatula] (GB:ABE87631.1); similar to unnamed protein product [Vitis vinifera] (GB:CAO49450.1); contains InterPro domain Divalent ion symporter; (InterPro:IPR004680)
At1g02270.1	1931.65	1494.23	2335.8	2410.77	0.135842	0.167781	0.0141346	0.773549	1.20922	1.24804	endonuclease/exonuclease/phosphatase family protein / calcium-binding EF hand family protein; Identical to Uncharacterized calcium-binding protein At1g02270 [Arabidopsis Thaliana] (GB:O81916;GB:Q940T7); similar to calcium-binding EF hand family protein [Arabidopsis thaliana] (TAIR:AT5G54130.2); similar to unnamed protein product [Vitis vinifera] (GB:CAO48554.1); similar to hypothetical protein [V…
At1g02280.1	14541.5	14307.9	15788	15006.8	0.582231	0.233878	0.52567	0.983941	1.08572	1.032	Encodes a GTP-binding GTP-ase. Component of the chloroplast protein import machinery. Required for import of POR B into plastids. Toc33 phosphorylation may not play an important role in vivo.
At1g02290.1	5011.42	5786.44	5004.02	5224.97	0.344066	0.979776	0.599909	1.15465	0.998525	1.04261	similar to unknown protein [Arabidopsis thaliana] (TAIR:AT3G45830.1); similar to Os08g0500500 [Oryza sativa (japonica cultivar-group)] (GB:NP_001062157.1); similar to unknow protein [Oryza sativa (japonica cultivar-group)] (GB:AAV44209.1)
At1g02300.1	654.871	781.102	2724.92	2965.87	0.396996	0.001115	0.00078464	1.19276	4.161	4.52894	cathepsin B-like cysteine protease, putative; similar to cathepsin B-like cysteine protease, putative [Arabidopsis thaliana] (TAIR:AT1G02305.1); similar to Peptidase C1A, papain; Somatotropin hormone; Peptidase C1, propeptide [Medicago truncatula] (GB:ABD32839.1); contains InterPro domain Peptidase C1A, papain; (InterPro:IPR013128); contains InterPro domain Peptidase C1A, papain C-terminal; (Inte…
At1g02305.1	15365.8	15881.9	15363.3	14470.4	0.819361	0.998823	0.591941	1.03359	0.999839	0.94173	cathepsin B-like cysteine protease, putative; similar to cathepsin B-like cysteine protease, putative [Arabidopsis thaliana] (TAIR:AT1G02300.1); similar to Peptidase C1A, papain; Somatotropin hormone; Peptidase C1, propeptide [Medicago truncatula] (GB:ABD32840.1); contains InterPro domain Peptidase C1A, papain; (InterPro:IPR013128); contains InterPro domain Peptidase C1A, papain C-terminal; (Inte…
At1g02310.1	274.522	375.126	328.264	201.59	0.217709	0.342973	0.0896268	1.36647	1.19576	0.734329	glycosyl hydrolase family protein 5 / cellulase family protein / (1-4)-beta-mannan endohydrolase, putative; Identical to Mannan endo-1,4-beta-mannosidase 1 precursor (MAN1) [Arabidopsis Thaliana] (GB:Q9FZ29); similar to (1-4)-beta-mannan endohydrolase, putative [Arabidopsis thaliana] (TAIR:AT5G66460.1); similar to (1-4)-beta-mannan endohydrolase [Coffea arabica] (GB:CAC08442.1); contains InterPro…
At1g02320.1	264.196	322.139	250.925	263.935	0.211987	0.730662	0.995573	1.21932	0.949768	0.999011	unknown protein
At1g02330.1	3087.12	2792.22	2180.18	2446.18	0.528713	0.0464581	0.127636	0.904472	0.706217	0.792383	similar to unknown protein [Arabidopsis thaliana] (TAIR:AT3G28770.1); similar to unnamed protein product [Tetraodon nigroviridis] (GB:CAF90174.1); similar to Os03g0374100 [Oryza sativa (japonica cultivar-group)] (GB:NP_001050211.1); contains InterPro domain Hepatocellular carcinoma-associated antigen 59; (InterPro:IPR010756)
At1g02335.1	1132.56	838.581	1507.33	1763.57	0.301007	0.198041	0.00536389	0.740429	1.3309	1.55715	GL22 (GERMIN-LIKE PROTEIN SUBFAMILY 2 MEMBER 2 PRECURSOR.); manganese ion binding / metal ion binding / nutrient reservoir; Identical to Germin-like protein subfamily 2 member 2 precursor [Arabidopsis Thaliana] (GB:Q9FZ27;GB:Q67YR3); similar to GLP10 (GERMIN-LIKE PROTEIN 10), manganese ion binding / metal ion binding / nutrient reservoir [Arabidopsis thaliana] (TAIR:AT3G62020.1); similar to unkno…
At1g02340.1	783.659	1140.63	1670.13	1659.56	0.253004	0.00135891	0.0137857	1.45552	2.1312	2.1177	Encodes a light-inducible, nuclear bHLH protein involved in phytochrome signaling. Mutants exhibit a long-hypocotyl phenotype only under far-red light but not under red light and are defective in other phytochrome A-related responses. Mutants also show blue light response defects. HFR1 interacts with COP1, co-localizes to the nuclear specks and is ubiquinated by COP1.
At1g02350.1	176.221	205.09	246.491	267.879	0.316714	0.114013	0.0153587	1.16382	1.39876	1.52013	protoporphyrinogen oxidase-related
At1g02360.1	570.83	770.478	376.85	354.365	0.0031483	0.00352507	0.0330167	1.34975	0.66018	0.62079	chitinase, putative; similar to chitinase, putative [Arabidopsis thaliana] (TAIR:AT4G01700.1); similar to chitinase precursor [Petroselinum crispum] (GB:AAD54936.1); similar to chitinase precursor [Petroselinum crispum] (GB:AAD54935.1); contains InterPro domain Endochitinase (InterPro:IPR016283); contains InterPro domain Glycoside hydrolase, family 19, catalytic; (InterPro:IPR000726)
At1g02370.1	829.757	732.871	909.657	998.694	0.2467	0.146685	0.00531319	0.883236	1.09629	1.2036	pentatricopeptide (PPR) repeat-containing protein; similar to pentatricopeptide (PPR) repeat-containing protein [Arabidopsis thaliana] (TAIR:AT4G01990.1); similar to unnamed protein product [Vitis vinifera] (GB:CAO40131.1); contains InterPro domain Pentatricopeptide repeat (InterPro:IPR002885)
At1g02380.1	1235.06	1357.29	1452.25	1831.86	0.7878	0.580083	0.133792	1.09897	1.17585	1.48322	similar to unknown protein [Arabidopsis thaliana] (TAIR:AT4G01960.1); similar to hypothetical protein MtrDRAFT_AC153352g19v1 [Medicago truncatula] (GB:ABE87668.1)
At1g02390.1	2143.25	2444.01	1978.38	1466.18	0.569498	0.634084	0.14444	1.14033	0.923077	0.684092	Encodes a member of a family of proteins with glycerol-3-phosphate acyltransferase activity.
At1g02400.1	283.269	394.626	285.839	286.858	0.308064	0.969088	0.960263	1.39312	1.00908	1.01267	Encodes a gibberellin 2-oxidase.
At1g02405.1	1095.58	1540.78	1093.34	715.626	0.146288	0.983085	0.0142937	1.40636	0.997957	0.653193	proline-rich family protein; similar to proline-rich family protein [Arabidopsis thaliana] (TAIR:AT1G70990.1); contains domain PRICHEXTENSN (PR01217)
At1g02410.1	5171.77	5033.65	5796.51	5628.81	0.868844	0.266801	0.548338	0.973293	1.1208	1.08837	cytochrome c oxidase assembly protein CtaG / Cox11 family; similar to unnamed protein product [Vitis vinifera] (GB:CAO62202.1); contains InterPro domain Cytochrome c oxidase assembly protein CtaG/Cox11; (InterPro:IPR007533)
At1g02420.1	6553.65	8886.52	8771.32	8601.66	0.0820662	0.0297661	0.0220602	1.35596	1.33839	1.3125	pentatricopeptide (PPR) repeat-containing protein; similar to pentatricopeptide (PPR) repeat-containing protein [Arabidopsis thaliana] (TAIR:AT3G61360.1); similar to pentatricopeptide (PPR) repeat-containing protein [Arabidopsis thaliana] (TAIR:AT1G71060.1); similar to unnamed protein product [Vitis vinifera] (GB:CAO40165.1); contains InterPro domain Pentatricopeptide repeat (InterPro:IPR002885)
At1g02430.1	1011.25	1084.53	1137.61	1161.35	0.18868	0.0388159	0.00436977	1.07246	1.12495	1.14843	A member of ARF GTPase family. A thaliana has 21 members of this family, known to be essential for vesicle coating and uncoating and functions in GTP-binding. Gene encoding ADP-ribosylation factor and similar to other ARFs and ARF-like proteins.
At1g02440.1	1050.65	892.28	899.337	988.711	0.209736	0.107253	0.515957	0.849264	0.855981	0.941046	A member of ARF GTPase family. A thaliana has 21 members of this family, known to be essential for vesicle coating and uncoating and functions in GTP-binding. Gene encoding ADP-ribosylation factor and similar to other ARFs and ARF-like proteins.
At1g02450.1	92.6542	96.8205	118.231	153.44	0.836484	0.055185	0.0285393	1.04497	1.27605	1.65605	NIMIN1 modulates PR gene expression according the following model: NPR1 forms a ternary complex with NIMIN1 and TGA factors upon SAR induction that binds to a positive regulatory cis-element of the PR-1 promoter, termed LS7. This leads to PR-1 gene induction. NIMIN1 decreases transcriptional activation, possibly through its EAR motif, which results in fine-tuning of PR-1 gene expression.
At1g02460.1	224.853	199.949	191.563	240.07	0.418764	0.232727	0.721059	0.889244	0.851948	1.06767	glycoside hydrolase family 28 protein / polygalacturonase (pectinase) family protein; similar to glycoside hydrolase family 28 protein / polygalacturonase (pectinase) family protein [Arabidopsis thaliana] (TAIR:AT4G01890.1); similar to unnamed protein product [Vitis vinifera] (GB:CAO40174.1); contains InterPro domain Pectin lyase fold (InterPro:IPR012334); contains InterPro domain Parallel beta-h…
At1g02470.1	302.932	323.96	454.227	462.119	0.457693	0.0210124	0.0866527	1.06942	1.49944	1.52549	similar to unknown protein [Arabidopsis thaliana] (TAIR:AT1G02475.1); similar to Streptomyces cyclase/dehydrase [Medicago truncatula] (GB:ABE82400.1); contains InterPro domain Streptomyces cyclase/dehydrase; (InterPro:IPR005031)
At1g02475.1	15328.6	16054.1	16260.6	16881.3	0.638054	0.533142	0.197045	1.04733	1.0608	1.1013	similar to unknown protein [Arabidopsis thaliana] (TAIR:AT4G01883.1); similar to Streptomyces cyclase/dehydrase [Medicago truncatula] (GB:ABE82400.1); contains InterPro domain Streptomyces cyclase/dehydrase; (InterPro:IPR005031)
At1g02490.1	786.19	1008.93	1021.98	687.098	0.494789	0.071669	0.383245	1.28331	1.29991	0.873959	unknown protein
At1g02500.1	8193.95	9191.56	9551.21	9579.16	0.325092	0.196402	0.115727	1.12175	1.16564	1.16905	encodes a S-adenosylmethionine synthetase. SAM1 is regulated by protein S-nitrosylation. The covalent binding of nitric oxide (NO) to the Cys114 residue inhibits the enzyme activity.
At1g02510.1	917.466	1114.03	986.204	666.651	0.520653	0.746868	0.190944	1.21425	1.07492	0.726622	Encodes AtTPK4, a member of the Arabidopsis thaliana K+ channel family of AtTPK/KCO proteins. AtTPK4 is targeted to the plasma membrane. In contrast other members of the AtTPK proteins are located in tonoplast. AtTPK4 forms a voltage-independent K+ channel that is blocked by extracellular calcium ions. May form homomeric ion channels in vivo.
At1g02520.1	546.018	681.701	730.565	652.989	0.599717	0.191793	0.389114	1.2485	1.33799	1.19591	PGP11 (P-GLYCOPROTEIN 11); ATPase, coupled to transmembrane movement of substances; Identical to Multidrug resistance protein 8 (MDR8) [Arabidopsis Thaliana] (GB:Q9FWX7); similar to PGP5 (P-GLYCOPROTEIN 5), ATPase, coupled to transmembrane movement of substances [Arabidopsis thaliana] (TAIR:AT4G01830.1); similar to PGP12 (P-GLYCOPROTEIN 12), ATPase, coupled to transmembrane movement of substances…
At1g02530.1	306.788	318.89	448.358	396.75	0.558615	0.0349394	0.0597447	1.03945	1.46146	1.29324	PGP12 (P-GLYCOPROTEIN 12); ATPase, coupled to transmembrane movement of substances; Identical to Multidrug resistance protein 16 (MDR16) [Arabidopsis Thaliana] (GB:Q9FWX8); similar to PGP11 (P-GLYCOPROTEIN 11), ATPase, coupled to transmembrane movement of substances [Arabidopsis thaliana] (TAIR:AT1G02520.1); similar to PGP5 (P-GLYCOPROTEIN 5), ATPase, coupled to transmembrane movement of substanc…
At1g02540.1	518.383	585.058	535.487	410.288	0.676904	0.79638	0.202747	1.12862	1.033	0.791478	unknown protein
At1g02550.1	380.339	370.084	432.104	341.256	0.877513	0.538593	0.602007	0.973035	1.1361	0.89724	invertase/pectin methylesterase inhibitor family protein; similar to invertase/pectin methylesterase inhibitor family protein [Arabidopsis thaliana] (TAIR:AT2G47340.1); similar to hypothetical protein [Vitis vinifera] (GB:CAN74589.1); contains InterPro domain Pectinesterase inhibitor; (InterPro:IPR006501)
At1g02560.1	24879.2	24227.9	24313.3	24734.5	0.795159	0.719219	0.973205	0.973819	0.977251	0.994184	One of several nuclear-encoded ClpPs (caseinolytic protease). Contains a highly conserved catalytic triad of Ser-type proteases (Ser-His-Asp). The name reflects nomenclature described in Adam et. al (2001).
At1g02570.1	535.599	592.256	518.606	414.665	0.765475	0.880847	0.284012	1.10578	0.968272	0.774209	similar to unknown protein [Arabidopsis thaliana] (TAIR:AT2G47360.1)
At1g02580.1	53.6349	51.2535	69.176	63.1487	0.170986	0.0941533	0.0155712	0.955598	1.28976	1.17738	Encodes a putative transcription factor MEDEA (MEA) that negatively regulates seed development in the absence of fertilization. Mutations in this locus result in embryo lethality. MEA is a Polycomb group gene that is imprinted in the endosperm. The maternal allele is expressed and the paternal allele is silent. MEA is controlled by DEMETER (DME), a DNA glycosylase required to activate MEA express…
At1g02590.1	77.8908	78.5503	116.163	106.594	0.908033	0.0195709	0.00592956	1.00847	1.49135	1.36851	aldehyde oxidase, putative; similar to AAO4 (ALDEHYDE OXIDASE 4), aldehyde oxidase [Arabidopsis thaliana] (TAIR:AT1G04580.1); similar to aldehyde oxidase [Lycopersicon esculentum] (GB:AAG22606.1); contains InterPro domain Aldehyde oxidase and xanthine dehydrogenase, molybdopterin binding; (InterPro:IPR008274)
At1g02610.1	84.7167	80.3109	118.28	218.35	0.768823	0.0476033	0.0311237	0.947995	1.39618	2.57741	zinc finger (C3HC4-type RING finger) family protein; similar to PIT1 (PITCHOUN 1), protein binding / zinc ion binding [Arabidopsis thaliana] (TAIR:AT4G02075.1); similar to unnamed protein product [Vitis vinifera] (GB:CAO40102.1); contains InterPro domain Zinc finger, RING/FYVE/PHD-type (InterPro:IPR013083); contains InterPro domain Zinc finger, RING-type; (InterPro:IPR001841); contains InterPro d…
At1g02620.1	282.692	357.298	462.692	288.116	0.140801	0.040675	0.888913	1.26391	1.63673	1.01919	GTP-binding protein (SAR1A); similar to ASAR1 (Arabidopsis thaliana secretion-associated RAS super family 2), GTP binding [Arabidopsis thaliana] (TAIR:AT4G02080.1); similar to GTP-binding protein SAR1A (GB:O04266); contains InterPro domain ARF/SAR superfamily; (InterPro:IPR006689); contains InterPro domain GTP-binding protein SAR1; (InterPro:IPR006687)
At1g02630.1	1586.07	1715.48	2456.96	2644.86	0.461145	0.0202702	0.00845899	1.08159	1.54908	1.66755	equilibrative nucleoside transporter, putative (ENT8); similar to ENT1,AT (EQUILIBRATIVE NUCLEOTIDE TRANSPORTER 1), nucleoside transmembrane transporter [Arabidopsis thaliana] (TAIR:AT1G70330.1); similar to unnamed protein product [Vitis vinifera] (GB:CAO62737.1); contains InterPro domain Delayed-early response protein/equilibrative nucleoside transporter; (InterPro:IPR002259)
At1g02640.1	5649.51	3429.11	5774.59	7164.5	0.0540544	0.797219	0.0478603	0.606974	1.02214	1.26816	encodes a protein similar to a beta-xylosidase located in the extracellular matrix. This is a member of glycosyl hydrolase family 3 and has six other closely related members.
At1g02650.1	210.703	221.426	222.405	276.511	0.628234	0.737079	0.110649	1.05089	1.05554	1.31233	DNAJ heat shock N-terminal domain-containing protein; similar to DNAJ heat shock N-terminal domain-containing protein [Arabidopsis thaliana] (TAIR:AT4G02100.1); similar to unnamed protein product [Vitis vinifera] (GB:CAO40097.1); contains InterPro domain Heat shock protein DnaJ, N-terminal; (InterPro:IPR001623); contains InterPro domain Tetratricopeptide-like helical; (InterPro:IPR011990)
At1g02660.1	678.106	624.684	1039.58	1211.51	0.670988	0.0124804	0.00969865	0.921218	1.53307	1.78661	lipase class 3 family protein; similar to lipase class 3 family protein [Arabidopsis thaliana] (TAIR:AT3G62590.1); similar to hypothetical protein [Vitis vinifera] (GB:CAN73724.1); similar to unnamed protein product [Vitis vinifera] (GB:CAO40092.1); contains InterPro domain Lipase, class 3; (InterPro:IPR002921)
At1g02670.1	240.52	254.505	313.899	432.094	0.70752	0.208805	0.131898	1.05815	1.30508	1.7965	DNA repair protein, putative; similar to SNF2 domain-containing protein / helicase domain-containing protein / RING finger domain-containing protein [Arabidopsis thaliana] (TAIR:AT1G05120.1); similar to unnamed protein product [Vitis vinifera] (GB:CAO24011.1); contains InterPro domain SNF2-related; (InterPro:IPR000330); contains InterPro domain Helicase, superfamily 1 and 2, ATP-binding (InterPro…
At1g02680.1	1716.31	1615.06	1925.28	2304.85	0.690411	0.264607	0.0200983	0.941006	1.12175	1.34291	TAF13 (TBP-ASSOCIATED FACTOR 13); RNA polymerase II transcription factor; similar to hypothetical protein OsI_001715 [Oryza sativa (indica cultivar-group)] (GB:EAY73868.1); contains InterPro domain Histone-fold; (InterPro:IPR009072); contains InterPro domain Transcription initiation factor IID, 18 kDa subunit; (InterPro:IPR003195)
At1g02690.1	2817.84	2336.26	3174.03	3866.4	0.100013	0.211481	0.0541014	0.829096	1.1264	1.37211	Putative importin alpha isoform. When overexpressed can rescue the impa-4 decreased transformation susceptibility phenotype.
At1g02700.1	242.012	228.442	249.429	286.25	0.741168	0.777786	0.184089	0.943928	1.03065	1.18279	similar to unknown protein [Arabidopsis thaliana] (TAIR:AT4G02140.1); similar to hypothetical protein MtrDRAFT_AC145329g27v1 [Medicago truncatula] (GB:ABE91001.1)
At1g02710.1	6176.15	4694.2	5207.4	5261.02	0.123928	0.250054	0.171797	0.760053	0.843147	0.851829	glycine-rich protein
At1g02720.1	2440.97	2448.06	2075.09	2528.72	0.984381	0.132089	0.688687	1.0029	0.850109	1.03595	Encodes a protein with putative galacturonosyltransferase activity.
At1g02730.1	4438.15	3471.06	4480.75	5200.32	0.142954	0.930922	0.401133	0.782095	1.0096	1.17173	Encodes a gene similar to cellulose synthase. Knock-out mutant has reduced growth, reduced xylan level and reduced xylan synthase activity in stems.
At1g02740.1	551.307	370.761	613.51	640.001	0.315601	0.632633	0.528606	0.672512	1.11283	1.16088	chromatin binding; similar to MRG family protein [Arabidopsis thaliana] (TAIR:AT4G37280.1); similar to MRG family protein, putative, expressed [Oryza sativa (japonica cultivar-group)] (GB:ABA94215.2); contains InterPro domain Tudor-like, plant (InterPro:IPR014002); contains InterPro domain Histone H4 acetyltransferase, NuA4 complex, Eaf3/MRG15 subunit (InterPro:IPR017398); contains InterPro domai…
At1g02750.1	2279.07	2211.9	2444.83	2307.3	0.847566	0.266518	0.830205	0.970529	1.07273	1.01239	zinc ion binding; Identical to Protein DEHYDRATION-INDUCED 19 homolog 2 (DI19-2) [Arabidopsis Thaliana] (GB:Q8GWK1); similar to drought-responsive family protein [Arabidopsis thaliana] (TAIR:AT4G02200.1); similar to fiber protein Fb2 [Gossypium barbadense] (GB:AAN77145.1); contains InterPro domain Zinc finger, C2H2-like; (InterPro:IPR015880); contains InterPro domain Drought induced 19 (InterPro:…
At1g02770.1	979.643	1220.13	959.298	713.048	0.469867	0.886988	0.109517	1.24548	0.979232	0.727865	similar to unknown protein [Arabidopsis thaliana] (TAIR:AT1G19060.1); contains InterPro domain Protein of unknown function DUF626, Arabidopsis thaliana; (InterPro:IPR006462)
At1g02780.1	17440.2	23012.8	25703.8	28518.2	0.663848	0.402609	0.301676	1.31953	1.47383	1.6352	EMB2386 (EMBRYO DEFECTIVE 2386); structural constituent of ribosome; Identical to 60S ribosomal protein L19-1 (RPL19A) [Arabidopsis Thaliana] (GB:Q9SRX2); similar to 60S ribosomal protein L19 (RPL19C) [Arabidopsis thaliana] (TAIR:AT4G02230.1); similar to unknown [Populus trichocarpa] (GB:ABK93587.1); contains InterPro domain Ribosomal protein L19/L19e; (InterPro:IPR000196); contains InterPro doma…
At1g02790.1	96.5116	107.166	112.941	84.6942	0.570167	0.48205	0.332288	1.11039	1.17023	0.877555	encodes a exopolygalacturonase.
At1g02800.1	691.702	425.998	1114.26	1379.7	0.266224	0.0902213	0.0620365	0.61587	1.6109	1.99465	Encodes a protein with similarity to endo-1,4-b-glucanases and is a member of Glycoside Hydrolase Family 9. CEL2 is induced by nemotodes and is expressed in syncitia induced by Heterodera schachtii.May be involved in the development and function of syncitia.
At1g02810.1	905.551	1239.45	1344.71	1144.66	0.385539	0.0416405	0.347748	1.36873	1.48496	1.26404	pectinesterase family protein; similar to ATPMEPCRB, pectinesterase [Arabidopsis thaliana] (TAIR:AT4G02330.1); similar to pectinesterase family protein [Arabidopsis thaliana] (TAIR:AT2G47550.1); similar to unnamed protein product [Vitis vinifera] (GB:CAO40042.1); similar to papillar cell-specific pectin methylesterase-like protein [Brassica napus] (GB:AAK84428.1); similar to pectin methylesterase…
At1g02813.1	986.248	1252.87	1388.35	1305.99	0.476283	0.238732	0.324776	1.27034	1.40771	1.3242	similar to unknown protein [Arabidopsis thaliana] (TAIR:AT4G02360.1); similar to Os05g0362300 [Oryza sativa (japonica cultivar-group)] (GB:NP_001055314.1); similar to Protein of unknown function, DUF538 [Oryza sativa (japonica cultivar-group)] (GB:AAX95409.1); similar to Os05g0362500 [Oryza sativa (japonica cultivar-group)] (GB:NP_001055315.1); contains InterPro domain Protein of unknown function…
At1g02816.1	667.776	640.19	760.777	1029.25	0.860614	0.64096	0.0533863	0.958689	1.13927	1.54131	similar to unknown protein [Arabidopsis thaliana] (TAIR:AT4G02370.1); similar to Os05g0362300 [Oryza sativa (japonica cultivar-group)] (GB:NP_001055314.1); similar to Protein of unknown function, DUF538 [Oryza sativa (japonica cultivar-group)] (GB:AAX95409.1); similar to Os05g0362500 [Oryza sativa (japonica cultivar-group)] (GB:NP_001055315.1); contains InterPro domain Protein of unknown function…
At1g02820.1	395.405	362.505	520.778	801.422	0.78852	0.149405	0.00117402	0.916792	1.31707	2.02683	late embryogenesis abundant 3 family protein / LEA3 family protein; similar to SAG21 (SENESCENCE-ASSOCIATED GENE 21) [Arabidopsis thaliana] (TAIR:AT4G02380.1); similar to late embryogenis abundant protein 5 [Nicotiana tabacum] (GB:AAC06242.1); contains InterPro domain Late embryogenesis abundant protein 3; (InterPro:IPR004926)
At1g02830.1	89.0412	89.8953	91.6182	79.497	0.911386	0.824693	0.366716	1.00959	1.02894	0.892811	60S ribosomal protein L22 (RPL22A); Identical to Putative 60S ribosomal protein L22-1 (RPL22A) [Arabidopsis Thaliana] (GB:Q9SRX7); similar to 60S ribosomal protein L22 (RPL22C) [Arabidopsis thaliana] (TAIR:AT5G27770.1); similar to unknown [Populus trichocarpa] (GB:ABK94269.1); contains InterPro domain Ribosomal protein L22e; (InterPro:IPR002671)
At1g02840.1	22457.6	21529	23081	22533.6	0.676458	0.729724	0.960547	0.958653	1.02776	1.00339	SR1 is a plant homologue of the human general/alternative splicing factor SF2/ASF.
At1g02850.1	1187.37	1332.82	1151.3	1727.24	0.21786	0.76793	0.0800949	1.1225	0.969621	1.45468	glycosyl hydrolase family 1 protein; similar to glycosyl hydrolase family 1 protein [Arabidopsis thaliana] (TAIR:AT4G22100.1); similar to unnamed protein product [Vitis vinifera] (GB:CAO40013.1); contains InterPro domain 6-phospho-beta-galactosidase, eukaryotic; (InterPro:IPR011580); contains InterPro domain Glycoside hydrolase, catalytic core; (InterPro:IPR013781); contains InterPro domain Glyco…
At1g02860.1	3117.45	3288.73	4728.2	4234.69	0.815285	0.0321609	0.0809422	1.05495	1.51669	1.35838	Encodes a likely ubiquitin E3 ligase with RING and SPX domains that is involved in mediating immune responses.
At1g02870.1	2798.5	2776.93	2874.8	3161.76	0.947623	0.83402	0.212631	0.992293	1.02726	1.1298	similar to hypothetical protein MtrDRAFT_AC161032g9v1 [Medicago truncatula] (GB:ABE85046.1)
At1g02880.1	777.796	978.517	872.126	907.009	0.534971	0.352782	0.153775	1.25806	1.12128	1.16613	Encodes a thiamine pyrophosphokinase capable of producing thiamine pyrophosphate from free thiamine.
At1g02890.1	8271.14	7785.98	9193.63	10751.5	0.375031	0.171727	0.00796683	0.941342	1.11153	1.29988	AAA-type ATPase family protein; similar to AAA-type ATPase family protein [Arabidopsis thaliana] (TAIR:AT1G62130.1); similar to AAA-type ATPase family protein [Arabidopsis thaliana] (TAIR:AT4G24860.1); similar to AAA-type ATPase family protein [Arabidopsis thaliana] (TAIR:AT4G02480.1); similar to unnamed protein product [Vitis vinifera] (GB:CAO68283.1); similar to hypothetical protein OsJ_033404 …
At1g02900.1	223.374	219.531	290.486	335.01	0.890389	0.0488637	0.0254969	0.982796	1.30045	1.49977	Member of a diversely expressed predicted peptide family showing sequence similarity to tobacco Rapid Alkalinization Factor (RALF), and is believed to play an essential role in the physiology of Arabidopsis. Consists of a single exon and is characterized by a conserved C-terminal motif and N-terminal signal peptide.
At1g02910.1	4087.21	3274.42	3543.8	3881.41	0.170584	0.209634	0.609449	0.801138	0.867047	0.949648	Mutants defective in this gene were shown to have a reduced PSII content (overall reduction in the levels of several PSII subunits) and a disrupted grana stack structure. The N-terminal half of the protein contains two tetratricopeptide repeat (TPR) motifs that are arranged tandemly, each consisting of a 34-residue degenerate consensus sequence. The N-terminal sequence is rich in positive and hyd…
At1g02920.1	675.006	513.286	122.826	249.404	0.489909	0.00090599	0.00456406	0.760418	0.181964	0.369484	Encodes glutathione transferase belonging to the phi class of GSTs. Naming convention according to Wagner et al. (2002).
At1g02930.1	1041.16	811.005	215.931	504.651	0.342431	0.00198439	0.0254547	0.778942	0.207394	0.484699	Encodes glutathione transferase belonging to the phi class of GSTs. Naming convention according to Wagner et al. (2002).
At1g02940.1	248.121	292.223	300.069	253.555	0.215452	0.160189	0.909792	1.17774	1.20936	1.0219	Encodes glutathione transferase belonging to the phi class of GSTs. Naming convention according to Wagner et al. (2002).
At1g02950.1	556.219	415.214	594.118	685.469	0.235545	0.678991	0.30378	0.746494	1.06814	1.23237	Encodes glutathione transferase belonging to the phi class of GSTs. Naming convention according to Wagner et al. (2002).
At1g02960.1	2569.2	2204.39	3046.83	3165.2	0.433443	0.187667	0.193929	0.858007	1.18591	1.23198	similar to unknown protein [Arabidopsis thaliana] (TAIR:AT1G02965.1); similar to conserved hypothetical protein [Medicago truncatula] (GB:ABE92670.1)
At1g02965.1	280.941	422.692	389.475	283.095	0.255201	0.21146	0.961416	1.50456	1.38632	1.00767	similar to unknown protein [Arabidopsis thaliana] (TAIR:AT1G02960.3)
At1g02970.1	1575.91	1211.56	1449.65	2065.6	0.310724	0.418663	0.108802	0.768799	0.919883	1.31074	Protein kinase that negatively regulates the entry into mitosis.
At1g02980.1	71.3059	74.3691	89.5218	83.6746	0.455864	0.0894676	0.0598604	1.04296	1.25546	1.17346	encodes an Arabidopsis cullin
At1g02990.1	1458.96	1265.59	1307.02	1410.45	0.0860532	0.131427	0.74529	0.86746	0.895862	0.96675	similar to zinc ion binding [Arabidopsis thaliana] (TAIR:AT3G62900.1); similar to Subtilisin-like serine protease [Pediococcus pentosaceus ATCC 25745] (GB:YP_803612.1)
At1g03000.1	4014.6	3768.89	3907.62	4695.5	0.671711	0.794506	0.175963	0.938796	0.97335	1.1696	Encodes an apparent ATPase similar to yeast and human protein required for peroxisomal biogenesis. May facilitate recycling of PEX5, the peroxisomal matrix protein receptor, and thereby promote peroxisomal matrix protein import.
At1g03010.1	403.141	406.325	394.91	515.33	0.970248	0.911112	0.301186	1.0079	0.979583	1.27829	phototropic-responsive NPH3 family protein; similar to phototropic-responsive NPH3 family protein [Arabidopsis thaliana] (TAIR:AT2G47860.1); similar to hypothetical protein [Vitis vinifera] (GB:CAN74119.1); similar to unnamed protein product [Vitis vinifera] (GB:CAO22403.1); contains InterPro domain NPH3; (InterPro:IPR004249); contains InterPro domain BTB/POZ fold; (InterPro:IPR011333); contains …
At1g03020.1	355.863	270.902	451.691	580.545	0.181773	0.0916244	0.0244417	0.761253	1.26928	1.63137	glutaredoxin family protein; Identical to Putative monothiol glutaredoxin-S1 (GRXS1) [Arabidopsis Thaliana] (GB:Q9SA68); similar to glutaredoxin family protein [Arabidopsis thaliana] (TAIR:AT3G62930.1); similar to Fgenesh protein 66 [Beta vulgaris] (GB:ABD83292.1); contains InterPro domain Thioredoxin-like fold (InterPro:IPR012336); contains InterPro domain Thioredoxin fold (InterPro:IPR012335); …
At1g03030.1	2685.59	2677.89	2574.93	3192.66	0.977427	0.628105	0.0499703	0.997133	0.958794	1.18881	phosphoribulokinase/uridine kinase family protein; similar to unnamed protein product [Vitis vinifera] (GB:CAO22636.1); contains InterPro domain Uridine kinase; (InterPro:IPR000764)
At1g03040.1	5874.11	5760.28	5548.64	6309.73	0.730593	0.361803	0.454574	0.980622	0.944592	1.07416	basic helix-loop-helix (bHLH) family protein; similar to UNE12 (unfertilized embryo sac 12), DNA binding / transcription factor [Arabidopsis thaliana] (TAIR:AT4G02590.1); similar to UNE12 (unfertilized embryo sac 12), DNA binding [Arabidopsis thaliana] (TAIR:AT4G02590.2); similar to unnamed protein product [Vitis vinifera] (GB:CAO22631.1); contains InterPro domain Basic helix-loop-helix dimerisat…
At1g03050.1	60.8946	65.5263	73.1148	75.5298	0.45697	0.0136345	0.138191	1.07606	1.20068	1.24034	epsin N-terminal homology (ENTH) domain-containing protein / clathrin assembly protein-related; Identical to Putative clathrin assembly protein At1g03050 [Arabidopsis Thaliana] (GB:Q9SA65;GB:Q1PFZ0); similar to epsin N-terminal homology (ENTH) domain-containing protein / clathrin assembly protein-related [Arabidopsis thaliana] (TAIR:AT4G02650.1); similar to hypothetical protein OsI_019349 [Oryza …
At1g03055.1	3320.3	3868.06	3343.41	3103.49	0.096349	0.948673	0.577854	1.16497	1.00696	0.934701	similar to unknown protein [Arabidopsis thaliana] (TAIR:AT1G64680.1); similar to hypothetical protein LOC_Os11g37650 [Oryza sativa (japonica cultivar-group)] (GB:ABA94460.1)
At1g03060.1	4512.96	4677.41	4810.08	4793.79	0.814404	0.696682	0.686253	1.03644	1.06584	1.06223	WD-40 repeat family protein / beige-related; similar to WD-40 repeat family protein / beige-related [Arabidopsis thaliana] (TAIR:AT4G02660.1); similar to hypothetical protein OsJ_012035 [Oryza sativa (japonica cultivar-group)] (GB:EAZ28552.1); similar to hypothetical protein [Vitis vinifera] (GB:CAN62237.1); similar to putative beige protein [Oryza sativa (japonica cultivar-group)] (GB:AAP12994.1…
At1g03070.1	498.059	649.083	720.226	687.734	0.14035	0.0208411	0.0437928	1.30323	1.44607	1.38083	glutamate binding /; similar to glutamate binding / [Arabidopsis thaliana] (TAIR:AT4G02690.1); similar to putative receptor associated protein [Capsicum chinense] (GB:CAI53895.2); contains InterPro domain Protein of unknown function UPF0005 (InterPro:IPR006214)
At1g03080.1	2551.48	2469.27	3076.75	3182.65	0.808535	0.160591	0.0689374	0.967779	1.20587	1.24737	kinase interacting family protein; similar to kinase interacting family protein [Arabidopsis thaliana] (TAIR:AT3G22790.1); similar to M protein repeat-containing protein [Arabidopsis thaliana] (TAIR:AT4G14760.1); similar to kinase interacting family protein [Arabidopsis thaliana] (TAIR:AT4G02710.1); similar to Prefoldin [Medicago truncatula] (GB:ABE82954.1); similar to Prefoldin; tRNA-binding arm…
At1g03090.2	3208.72	2835.76	3618.04	4692.49	0.427063	0.160284	0.00758417	0.883767	1.12757	1.46242	MCCA is the biotinylated subunit of the dimer MCCase, which is involved in leucine degradation. Both subunits are nuclear coded and the active enzyme is located in the mitochondrion.
At1g03100.1	2325.5	2152.71	2422.87	2207.92	0.600137	0.73754	0.670974	0.925697	1.04187	0.949438	pentatricopeptide (PPR) repeat-containing protein; similar to pentatricopeptide (PPR) repeat-containing protein [Arabidopsis thaliana] (TAIR:AT1G69290.1); similar to hypothetical protein OsJ_030327 [Oryza sativa (japonica cultivar-group)] (GB:EAZ16118.1); similar to hypothetical protein OsI_032496 [Oryza sativa (indica cultivar-group)] (GB:EAY78537.1); similar to unnamed protein product [Vitis vi…
At1g03103.1	498.083	537.421	479.218	358.179	0.419381	0.793566	0.0191671	1.07898	0.962124	0.719114	protease inhibitor/seed storage/lipid transfer protein (LTP) family protein; similar to protease inhibitor/seed storage/lipid transfer protein (LTP) family protein [Arabidopsis thaliana] (TAIR:AT3G22600.1); similar to unnamed protein product [Vitis vinifera] (GB:CAO22549.1); contains InterPro domain Plant lipid transfer protein/seed storage/trypsin-alpha amylase inhibitor (InterPro:IPR003612); co…
At1g03106.1	54.8098	52.0633	77.7233	53.121	0.720977	0.00225496	0.693296	0.949891	1.41805	0.969188	unknown protein
At1g03110.1	2030.51	1711.8	2059.43	2382.66	0.329213	0.898371	0.194511	0.843041	1.01425	1.17343	transducin family protein / WD-40 repeat family protein; similar to WD-40 repeat family protein / katanin p80 subunit, putative [Arabidopsis thaliana] (TAIR:AT1G61210.1); similar to unnamed protein product [Vitis vinifera] (GB:CAO22547.1); contains InterPro domain WD40 repeat-like (InterPro:IPR011046); contains InterPro domain WD40/YVTN repeat-like (InterPro:IPR015943); contains InterPro domain W…
At1g03120.1	271.082	266.991	288.213	299.774	0.927158	0.638949	0.355819	0.98491	1.06319	1.10584	Atrab28 plays a role in the ion cell balance during late embryogenesis and germination.
At1g03130.1	8796.26	9307.99	9054.09	7211.59	0.609313	0.868243	0.0886537	1.05818	1.02931	0.819847	Encodes a protein predicted by sequence similarity with spinach PsaD to be photosystem I reaction center subunit II (PsaD2)
At1g03140.1	1593.83	1150.1	1354	1713.26	0.195838	0.0593173	0.599237	0.721594	0.849522	1.07493	splicing factor Prp18 family protein; similar to splicing factor Prp18 family protein [Arabidopsis thaliana] (TAIR:AT1G54590.1); similar to unnamed protein product [Vitis vinifera] (GB:CAO22532.1); contains InterPro domain Pre-mRNA processing factor 4 (PRP4) like (InterPro:IPR014906); contains InterPro domain Prp18; (InterPro:IPR004098); contains InterPro domain Splicing factor motif; (InterPro:I…
At1g03150.1	1034.57	1028.43	1250.81	1345.63	0.979378	0.40299	0.0945173	0.994068	1.20902	1.30067	GCN5-related N-acetyltransferase (GNAT) family protein; similar to GCN5-related N-acetyltransferase, putative [Arabidopsis thaliana] (TAIR:AT5G13780.1); similar to hypothetical protein [Trifolium pratense] (GB:BAE71298.1); similar to unnamed protein product [Vitis vinifera] (GB:CAO22531.1); contains InterPro domain Acyl-CoA N-acyltransferase (InterPro:IPR016181); contains InterPro domain GCN5-rel…
At1g03160.1	7567.02	6253.89	6706.21	6647.36	0.124605	0.117341	0.0623189	0.826467	0.886242	0.878464	A new plant-specific member of the dynamin superfamily; defines a new protein class within the dynamin superfamily of membrane remodeling GTPases that regulates organization of the thylakoid network in plants. Targeted to chloroplasts and associated with thylakoid and envelope membranes as punctate structures. Knockout mutants have abnormalities in chloroplast and thylakoid morphology, including …
At1g03170.1	294.224	333.927	740.827	894.068	0.544356	0.000218965	0.00965199	1.13494	2.5179	3.03873	similar to unknown protein [Arabidopsis thaliana] (TAIR:AT4G02810.1); similar to hypothetical protein 12 [Plantago major] (GB:CAJ34820.1)
At1g03180.1	1091.44	833.382	1261.61	1533.09	0.0698722	0.172832	0.0113449	0.763564	1.15592	1.40465	similar to Os05g0251400 [Oryza sativa (japonica cultivar-group)] (GB:NP_001055029.1)
At1g03190.1	3563.63	3705.78	3926.55	4324.52	0.562133	0.211039	0.0194845	1.03989	1.10184	1.21352	UV damage and heat induce a common stress response in plants that leads to tissue death and reduced chloroplast function. The UVH6 product is suggested to be a negative regulator of this response.
At1g03200.1	205.594	203.532	359.13	387.439	0.957723	0.00743328	0.0393969	0.989973	1.74679	1.88449	similar to unknown protein [Arabidopsis thaliana] (TAIR:AT1G03240.1)
At1g03210.1	1115.53	706.907	913.638	1102.24	0.000338576	0.000430136	0.658454	0.633697	0.819019	0.988085	phenazine biosynthesis PhzC/PhzF family protein; similar to catalytic [Arabidopsis thaliana] (TAIR:AT4G02860.1); similar to unnamed protein product [Vitis vinifera] (GB:CAO22510.1); contains InterPro domain Phenazine biosynthesis PhzC/PhzF protein; (InterPro:IPR003719)
At1g03220.1	8319.03	7768.86	5025.37	4908.43	0.679761	0.00330731	0.00245399	0.933866	0.604081	0.590025	extracellular dermal glycoprotein, putative / EDGP, putative; similar to extracellular dermal glycoprotein, putative / EDGP, putative [Arabidopsis thaliana] (TAIR:AT1G03230.1); similar to putative xyloglucanase inhibitor [Solanum tuberosum] (GB:AAP84703.1); contains InterPro domain Peptidase aspartic, catalytic; (InterPro:IPR009007); contains InterPro domain Peptidase A1; (InterPro:IPR001461)
At1g03230.1	7066.75	6693.59	5372.22	6133.02	0.43754	0.0236202	0.0798564	0.947195	0.760211	0.867871	extracellular dermal glycoprotein, putative / EDGP, putative; similar to extracellular dermal glycoprotein, putative / EDGP, putative [Arabidopsis thaliana] (TAIR:AT1G03220.1); similar to EDGP precursor [Daucus carota] (GB:BAA03413.1); contains InterPro domain Peptidase aspartic, catalytic; (InterPro:IPR009007); contains InterPro domain Peptidase A1; (InterPro:IPR001461)
At1g03240.1	38.1471	39.7422	48.7045	53.8212	0.219269	0.034218	0.0174586	1.04181	1.27675	1.41088	similar to unknown protein [Arabidopsis thaliana] (TAIR:AT1G03200.1)
At1g03250.1	2872.24	2506.99	2869.56	3069.4	0.408751	0.987233	0.494427	0.872835	0.999069	1.06865	similar to At1g03250/F15K9_13 [Medicago truncatula] (GB:ABE77455.1); contains domain R3H domain (SSF82708)
At1g03260.1	5767.8	5627.06	5698.77	5527.42	0.712954	0.821389	0.541172	0.9756	0.988032	0.958324	similar to unknown protein [Arabidopsis thaliana] (TAIR:AT5G19070.1); similar to DedA [Crocosphaera watsonii WH 8501] (GB:ZP_00516070.1); similar to Os07g0655900 [Oryza sativa (japonica cultivar-group)] (GB:NP_001060500.1); contains domain UNCHARACTERIZED (PTHR12677)
At1g03270.1	508.288	466.563	567.917	626.784	0.683673	0.36337	0.160173	0.917912	1.11731	1.23313	similar to unknown protein [Arabidopsis thaliana] (TAIR:AT4G14240.1); similar to Os05g0395300 [Oryza sativa (japonica cultivar-group)] (GB:NP_001055462.1); similar to unknown protein [Oryza sativa (japonica cultivar-group)] (GB:AAT07635.1); contains InterPro domain Protein of unknown function DUF21; (InterPro:IPR002550); contains InterPro domain CBS; (InterPro:IPR000644)
At1g03280.1	6082.04	5574.45	6865.45	6277.52	0.362017	0.0842687	0.606587	0.916542	1.12881	1.03214	transcription initiation factor IIE (TFIIE) alpha subunit family protein / general transcription factor TFIIE family protein; similar to transcription initiation factor [Arabidopsis thaliana] (TAIR:AT4G20340.1); similar to Os08g0343300 [Oryza sativa (japonica cultivar-group)] (GB:NP_001061594.1); similar to predicted protein [Physcomitrella patens subsp. patens] (GB:EDQ72889.1); contains InterPro…
At1g03290.1	1530.97	1492.93	1802.32	1960.28	0.896606	0.217714	0.00734623	0.975154	1.17724	1.28042	similar to unknown protein [Arabidopsis thaliana] (TAIR:AT4G02880.1); similar to conserved hypothetical protein [Medicago truncatula] (GB:ABE77463.1); contains InterPro domain UBA-like; (InterPro:IPR009060)
At1g03300.1	680.962	595.515	634.805	869.695	0.295538	0.554225	0.080626	0.874521	0.932219	1.27716	agenet domain-containing protein; similar to agenet domain-containing protein [Arabidopsis thaliana] (TAIR:AT2G47230.1); similar to Agenet domain containing protein [Brassica oleracea] (GB:ABD65016.1); contains InterPro domain Tudor-like, plant (InterPro:IPR014002); contains InterPro domain Protein of unknown function DUF724 (InterPro:IPR007930); contains InterPro domain Agenet; (InterPro:IPR0083…
At1g03310.2	3801.26	3145.9	2974.74	3432.84	0.3152	0.0491121	0.229155	0.827594	0.782567	0.903081	Encodes a protein with strong similarity to isoamylase (EC:3.2.1.68) however lacks critical residues known to be important for activity. Appears to co localize with ISA1 in the chloroplast isoamylase complex. Mutations in this gene cause the loss of detectable isoamylase activity and the disruption of normal starch structure. It has been postulated that AtISA2 interacts with AtISA1 to form the Is…
At1g03320.1	88.1673	100.297	122.608	95.0246	0.544926	0.0749598	0.648373	1.13758	1.39063	1.07778	unknown protein
At1g03330.1	4418.49	4710.28	4795.4	4764.98	0.563925	0.648214	0.595061	1.06604	1.0853	1.07842	small nuclear ribonucleoprotein D, putative / snRNP core SM-like protein, putative / U6 snRNA-associated Sm-like protein, putative; similar to unknown [Populus trichocarpa] (GB:ABK94305.1); contains InterPro domain Like-Sm ribonucleoprotein, core; (InterPro:IPR001163); contains InterPro domain Like-Sm ribonucleoprotein, eukaryotic and archaea-type, core; (InterPro:IPR006649); contains InterPro do…
At1g03340.1	583.622	582.883	516.701	484.505	0.991043	0.378479	0.249681	0.998733	0.885335	0.830168	similar to unknown protein [Arabidopsis thaliana] (TAIR:AT4G02920.1); similar to IMP dehydrogenase/GMP reductase [Medicago truncatula] (GB:ABE86673.1)
At1g03350.1	6380.82	6370.51	6215.47	6660.3	0.979219	0.765887	0.61103	0.998383	0.974086	1.0438	BSD domain-containing protein; similar to BSD domain-containing protein [Arabidopsis thaliana] (TAIR:AT4G13110.1); similar to unnamed protein product [Vitis vinifera] (GB:CAO22467.1); contains InterPro domain BSD (InterPro:IPR005607)
At1g03360.1	1934.08	1787	2159.78	2085.93	0.260413	0.157871	0.579605	0.923956	1.1167	1.07851	ATRRP4; exonuclease; similar to unnamed protein product [Vitis vinifera] (GB:CAO22464.1); contains InterPro domain S1, RNA binding; (InterPro:IPR003029); contains InterPro domain Nucleic acid-binding, OB-fold-like (InterPro:IPR016027)
At1g03370.1	7735.18	8287.29	5984.86	6655.79	0.276301	0.00127293	0.0512361	1.07138	0.77372	0.860458	C2 domain-containing protein / GRAM domain-containing protein; similar to C2 domain-containing protein / GRAM domain-containing protein [Arabidopsis thaliana] (TAIR:AT5G50170.1); similar to protein binding / zinc ion binding [Arabidopsis thaliana] (TAIR:AT4G03000.2); similar to protein binding / zinc ion binding [Arabidopsis thaliana] (TAIR:AT4G03000.1); similar to hypothetical protein OsI_021844…
At1g03380.1	5677.74	6156.05	5820.54	6819.36	0.409503	0.75455	0.245897	1.08424	1.02515	1.20107	AtATG18g (Arabidopsis thaliana homolog of yeast autophagy 18 (ATG18) g); similar to AtATG18h (Arabidopsis thaliana homolog of yeast autophagy 18 (ATG18) h) [Arabidopsis thaliana] (TAIR:AT1G54710.1); similar to hypothetical protein [Vitis vinifera] (GB:CAN64435.1); similar to unnamed protein product [Vitis vinifera] (GB:CAO22449.1); similar to hypothetical protein [Vitis vinifera] (GB:CAN80611.1);…
At1g03390.1	272.888	309.166	368.367	282.96	0.558748	0.125528	0.827431	1.13294	1.34988	1.03691	transferase family protein; similar to transferase family protein [Arabidopsis thaliana] (TAIR:AT5G41040.1); similar to transferase family protein [Arabidopsis thaliana] (TAIR:AT5G41040.2); similar to unnamed protein product [Vitis vinifera] (GB:CAO65579.1); contains InterPro domain Transferase (InterPro:IPR003480)
At1g03400.1	1171.33	869.513	859.325	901.18	0.276729	0.134997	0.181746	0.742332	0.733635	0.769368	A single copy gene that encodes a protein with sequence similarity to tomato E8 (ACC oxidase, the last step in ethylene biosynthesis) involved in ethylene synthesis and fruit ripening in tomato. This gene is not induced by ethylene in siliques. The transcript is found in siliques, etiolated seedlings, leaves, stems and flowers.
At1g03410.1	1329.53	1651.78	644.739	527.949	0.318995	0.0129618	0.00573888	1.24238	0.484939	0.397096	2A6; similar to 2-oxoglutarate-dependent dioxygenase, putative [Arabidopsis thaliana] (TAIR:AT1G03400.1); similar to unknown [Prunus armeniaca] (GB:AAD38147.1); contains InterPro domain 2OG-Fe(II) oxygenase (InterPro:IPR005123)
At1g03420.1	13206.5	12386	2525.78	4732.04	0.555123	0.000442638	0.000863123	0.937871	0.191253	0.358313	Member of Sadhu non-coding retrotransposon family
At1g03430.1	1731.73	1995.22	2076.34	2303.6	0.252351	0.151353	0.198856	1.15215	1.199	1.33023	Encodes AHP5, one of the six Arabidopsis thaliana histidine phosphotransfer proteins (AHPs). AHPs function as redundant positive regulators of cytokinin signaling. Members of the AHP gene family include: AT3G21510 (AHP1), AT3G29350 (AHP2), AT5G39340 (AHP3), AT3G16360 (AHP4), AT1G03430 (AHP5) and AT1G80100 (AHP6).
At1g03440.1	3711.75	3267.26	3756.27	4755.08	0.325967	0.866504	0.00673921	0.880248	1.012	1.28109	leucine-rich repeat family protein; similar to leucine-rich repeat family protein [Arabidopsis thaliana] (TAIR:AT4G03010.1); similar to unnamed protein product [Vitis vinifera] (GB:CAO22447.1); contains InterPro domain Leucine-rich repeat, N-terminal (InterPro:IPR013210); contains InterPro domain Leucine-rich repeat; (InterPro:IPR001611)
At1g03445.1	148.745	141.756	171.882	152.883	0.747517	0.214663	0.773829	0.953016	1.15555	1.02782	encodes a serinehreonine protein phosphatase with an N-terminal Kelch-repeat domain, which is nuclear localized and expressed preferentially in elongating cells. Genetic evidence suggest that this gene plays a redundant role (along with other members of the same gene family) in modulating growth in response to brassinosteroid.
At1g03457.1	1911.41	1797.04	2058.54	2103.48	0.471554	0.31944	0.29352	0.940164	1.07698	1.10049	RNA-binding protein, putative; similar to RNA-binding protein, putative [Arabidopsis thaliana] (TAIR:AT4G03110.1); similar to unnamed protein product [Vitis vinifera] (GB:CAO22427.1); contains InterPro domain Ribonucleoprotein, BRUNO-like (InterPro:IPR015903); contains InterPro domain RNA recognition motif, RNP-1; (InterPro:IPR000504); contains InterPro domain Nucleotide-binding, alpha-beta plait…
At1g03470.1	832.546	535.276	833.544	1076.03	0.228405	0.995358	0.230015	0.642938	1.0012	1.29245	kinase interacting family protein; similar to kinase interacting family protein [Arabidopsis thaliana] (TAIR:AT2G47920.1); similar to unnamed protein product [Vitis vinifera] (GB:CAO22418.1); contains InterPro domain KIP1-like (InterPro:IPR011684)
At1g03475.1	21564.4	20233.3	20581.2	20767.5	0.738424	0.74905	0.803527	0.938271	0.954406	0.963044	Encodes a protein (AtCPO-I) with coproporphyrinogen III oxidase activity.
At1g03490.1	132.869	195.218	221.013	189.376	0.0438161	0.0370699	0.00676421	1.46926	1.66339	1.42529	ANAC006 (Arabidopsis NAC domain containing protein 6); transcription factor; similar to transcription factor [Arabidopsis thaliana] (TAIR:AT1G19040.1); contains InterPro domain No apical meristem (NAM) protein; (InterPro:IPR003441)
At1g03495.1	1987.19	1878.2	1272.55	1538.58	0.808672	0.0897279	0.284755	0.945155	0.640377	0.774248	transferase; similar to transferase family protein [Arabidopsis thaliana] (TAIR:AT1G03940.1); similar to anthocyanin acyltransferase [Phaseolus vulgaris] (GB:AAR13301.1); contains InterPro domain Transferase (InterPro:IPR003480)
At1g03510.1	1022.06	1120.53	1040.22	1001.52	0.279029	0.844161	0.707937	1.09634	1.01777	0.979899	pentatricopeptide (PPR) repeat-containing protein; similar to pentatricopeptide (PPR) repeat-containing protein [Arabidopsis thaliana] (TAIR:AT2G20540.1); similar to unnamed protein product [Vitis vinifera] (GB:CAO43510.1); similar to hypothetical protein [Vitis vinifera] (GB:CAN64813.1); contains InterPro domain Tetratricopeptide-like helical; (InterPro:IPR011990); contains InterPro domain Penta…
At1g03520.1	439.167	342.779	532.269	852.487	0.370538	0.365509	0.0177273	0.780519	1.212	1.94114	glycosyltransferase family 14 protein / core-2/I-branching enzyme family protein; similar to glycosyltransferase family 14 protein / core-2/I-branching enzyme family protein [Arabidopsis thaliana] (TAIR:AT4G03340.1); similar to unknown [Populus trichocarpa] (GB:ABK94571.1); contains InterPro domain Glycosyl transferase, family 14; (InterPro:IPR003406)
At1g03530.1	10371.2	9812.87	9841.32	10013.5	0.145396	0.497909	0.642694	0.946165	0.948908	0.965512	ATNAF1/NAF1; similar to hypothetical protein [Vitis vinifera] (GB:CAN75706.1); contains InterPro domain NAF1 (InterPro:IPR008696)
At1g03540.1	3859.64	4239.13	4559.97	4008.06	0.510505	0.239033	0.798096	1.09832	1.18145	1.03846	pentatricopeptide (PPR) repeat-containing protein; similar to pentatricopeptide (PPR) repeat-containing protein [Arabidopsis thaliana] (TAIR:AT4G18750.1); similar to unnamed protein product [Vitis vinifera] (GB:CAO24115.1); similar to hypothetical protein [Vitis vinifera] (GB:CAN75707.1); contains InterPro domain Pentatricopeptide repeat (InterPro:IPR002885)
At1g03550.1	2456.16	2920.78	3187.35	3689.45	0.143925	0.0793601	0.0377164	1.18916	1.2977	1.50212	secretory carrier membrane protein (SCAMP) family protein; Identical to Secretory carrier-associated membrane protein 2 (SCAMP2) [Arabidopsis Thaliana] (GB:Q9LR68); similar to secretory carrier membrane protein (SCAMP) family protein [Arabidopsis thaliana] (TAIR:AT2G20840.1); similar to unnamed protein product [Vitis vinifera] (GB:CAO24113.1); contains InterPro domain SCAMP; (InterPro:IPR007273)
At1g03560.1	10135	9968.73	10459.6	9824.46	0.886166	0.750147	0.756235	0.983593	1.03202	0.969359	pentatricopeptide (PPR) repeat-containing protein; similar to EMB2745 (EMBRYO DEFECTIVE 2745) [Arabidopsis thaliana] (TAIR:AT5G39710.1); similar to unnamed protein product [Vitis vinifera] (GB:CAO24107.1); contains InterPro domain Pentatricopeptide repeat (InterPro:IPR002885)
At1g03580.1	131.485	142.471	202.218	148.775	0.650104	0.0077245	0.37443	1.08356	1.53796	1.1315	pseudogene, meprin and TRAF homology (MATH) domain protein -related, weak similarity to ubiquitin-specific protease 12 (Arabidopsis thaliana) GI:11993471; contains weak hit to Pfam PF00917: MATH domain
At1g03590.1	7183.87	8937.1	7629.03	7386.95	0.135123	0.64016	0.777643	1.24405	1.06197	1.02827	protein phosphatase 2C family protein / PP2C family protein; similar to protein phosphatase 2C family protein / PP2C family protein [Arabidopsis thaliana] (TAIR:AT4G03415.1); similar to hypothetical protein [Vitis vinifera] (GB:CAN68594.1); contains InterPro domain Protein phosphatase 2C-related; (InterPro:IPR001932); contains InterPro domain Protein phosphatase 2C; (InterPro:IPR015655); contains…
At1g03600.1	28153.7	26460.7	29601.5	26147.2	0.557192	0.521288	0.441399	0.939866	1.05142	0.92873	photosystem II family protein; similar to unknown [Populus trichocarpa x Populus deltoides] (GB:ABK96761.1)
At1g03610.1	7169.49	6725.76	7436.52	7205.61	0.221021	0.383816	0.941031	0.938109	1.03725	1.00504	similar to unknown protein [Arabidopsis thaliana] (TAIR:AT4G03420.1); similar to Os10g0494000 [Oryza sativa (japonica cultivar-group)] (GB:NP_001064942.1); similar to hypothetical protein [Oryza sativa (japonica cultivar-group)] (GB:AAP46235.1); contains InterPro domain Protein of unknown function DUF789; (InterPro:IPR008507)
At1g03620.1	321.393	329.34	488.713	679.528	0.843781	0.00632814	0.0330233	1.02473	1.52061	2.11432	phagocytosis and cell motility protein ELMO1-related; similar to phagocytosis and cell motility protein ELMO1-related [Arabidopsis thaliana] (TAIR:AT3G03610.1); similar to unnamed protein product [Vitis vinifera] (GB:CAO24098.1); contains InterPro domain Engulfment and cell motility, ELM; (InterPro:IPR006816)
At1g03630.1	11737.4	10515.2	10371.9	10584.8	0.564028	0.407025	0.526986	0.895874	0.883662	0.901805	Encodes for a protein with protochlorophyllide oxidoreductase activity. The enzyme is NADPH- and light-dependent.
At1g03650.1	722.38	525.231	820.546	888.074	0.101327	0.296806	0.0531655	0.727084	1.13589	1.22937	GCN5-related N-acetyltransferase (GNAT) family protein; similar to unnamed protein product [Vitis vinifera] (GB:CAO23952.1); similar to hypothetical protein [Vitis vinifera] (GB:CAN83475.1); contains InterPro domain Acyl-CoA N-acyltransferase (InterPro:IPR016181); contains InterPro domain GCN5-related N-acetyltransferase; (InterPro:IPR000182)
At1g03660.1	509.616	625.588	575.828	612.571	0.171198	0.248141	0.225946	1.22757	1.12993	1.20202	similar to ankyrin repeat family protein [Arabidopsis thaliana] (TAIR:AT1G03670.1); contains domain ANK REPEAT-CONTAINING (PTHR18958:SF80); contains domain ANKYRIN REPEAT-CONTAINING (PTHR18958)
At1g03670.1	785.762	903.269	849.042	603.533	0.621737	0.638469	0.100919	1.14955	1.08053	0.768087	ankyrin repeat family protein; similar to ankyrin repeat family protein [Arabidopsis thaliana] (TAIR:AT4G03500.1); similar to unnamed protein product [Vitis vinifera] (GB:CAO23948.1); contains InterPro domain Ankyrin (InterPro:IPR002110)
At1g03680.1	34999	28891.7	32650.6	31118.8	0.00113687	0.366694	0.0661244	0.8255	0.932901	0.889133	encodes a chloroplast thioredoxin similar to prokaryotic thioredoxins.
At1g03687.1	4229.26	3915.1	3905.11	4814.33	0.478904	0.469061	0.337442	0.925716	0.923355	1.13834	similar to COG3148: Uncharacterized conserved protein [Yersinia intermedia ATCC 29909] (GB:ZP_00833766.1); similar to Os06g0342600 [Oryza sativa (japonica cultivar-group)] (GB:NP_001057573.1); contains InterPro domain DTW; (InterPro:IPR005636)
At1g03700.1	100.85	119.139	128.927	113.261	0.35524	0.249419	0.552304	1.18135	1.2784	1.12306	integral membrane family protein; Identical to UPF0497 membrane protein At1g03700 [Arabidopsis Thaliana] (GB:Q9LR57); similar to integral membrane family protein [Arabidopsis thaliana] (TAIR:AT4G03540.1); similar to unnamed protein product [Vitis vinifera] (GB:CAO69735.1); contains InterPro domain Conserved hypothetical protein CHP01569, trans-membrane plant (InterPro:IPR006459); contains InterPr…
At1g03710.1	228.418	190.97	253.702	250.238	0.34911	0.316861	0.418588	0.836056	1.11069	1.09552	cysteine protease inhibitor; similar to unknown protein [Arabidopsis thaliana] (TAIR:AT5G17110.1); contains InterPro domain Cystatin-related, plant (InterPro:IPR006525); contains InterPro domain Proteinase inhibitor I25A and I25B, type 2 and phytocystatins; (InterPro:IPR003243)
At1g03720.1	51.7846	49.4183	60.7347	63.241	0.55233	0.0512759	0.129083	0.954305	1.17283	1.22123	cathepsin-related; similar to cathepsin-related [Arabidopsis thaliana] (TAIR:AT5G17080.1); similar to Cathepsin L [Contains: Cathepsin L heavy chain; Cathepsin L light chain] (GB:Q10991); contains InterPro domain Peptidase C1A, papain; (InterPro:IPR013128); contains InterPro domain Peptidase C1A, papain C-terminal; (InterPro:IPR000668)
At1g03730.1	1211.52	1020.33	1202.72	1275.22	0.573586	0.914417	0.629089	0.842188	0.992735	1.05258	similar to unknown protein [Arabidopsis thaliana] (TAIR:AT4G03600.1); similar to expressed protein [Oryza sativa (japonica cultivar-group)] (GB:ABA97787.1)
At1g03740.1	3886.12	3780.64	3123.84	2683.08	0.596615	0.0502196	0.00550131	0.972858	0.803848	0.690427	protein kinase family protein; similar to protein kinase family protein [Arabidopsis thaliana] (TAIR:AT5G44290.3); similar to protein kinase family protein [Arabidopsis thaliana] (TAIR:AT5G44290.4); similar to protein kinase family protein [Arabidopsis thaliana] (TAIR:AT5G44290.2); similar to unnamed protein product [Vitis vinifera] (GB:CAO69751.1); contains InterPro domain Serine/threonine prote…
At1g03750.1	1432.12	1238.63	1588.9	1687.46	0.450513	0.48968	0.258323	0.864892	1.10948	1.1783	CHR9/SNF2/SWI2 (chromatin remodeling 9); helicase; similar to ATRAD54/CHR25 (ARABIDOPSIS HOMOLOG OF RAD54), ATP binding / DNA binding / helicase [Arabidopsis thaliana] (TAIR:AT3G19210.1); similar to hypothetical protein OsJ_017022 [Oryza sativa (japonica cultivar-group)] (GB:EAZ33539.1); similar to hypothetical protein [Vitis vinifera] (GB:CAN79218.1); similar to unnamed protein product [Vitis vi…
At1g03760.1	5649.91	4971.37	4814.56	4728.42	0.327786	0.199523	0.134001	0.879903	0.852148	0.836901	prefoldin subunit family protein; similar to hypothetical protein OsI_004919 [Oryza sativa (indica cultivar-group)] (GB:EAY77072.1); similar to hypothetical protein OsJ_004531 [Oryza sativa (japonica cultivar-group)] (GB:EAZ14706.1); contains InterPro domain Prefoldin (InterPro:IPR009053); contains InterPro domain Prefoldin alpha-like; (InterPro:IPR004127)
At1g03770.1	1824.31	1570.98	1617.98	1757.86	0.137688	0.177766	0.563323	0.861137	0.886901	0.96358	Encodes a nuclear localized protein with similarity to animal polycomb repressive core complex1 (PRC1) core component RING.Appears to function redundantly with ATRING1a, a close paralog. Both interact physically with CLF and LHP1 and appear to function together to repress class I KNOX gene expression.
At1g03780.2	2664.1	2229.01	2964.26	3034.58	0.406155	0.497856	0.601666	0.836683	1.11267	1.13906	Homolog of vertebrate TPX2. Protein has three domains involved in nuclear targeting, one in nuclear export and two in microtubule binding. Involved in mitotic spindle assembly during late prophase and early prometaphase.
At1g03790.1	58.8777	58.3306	82.1897	69.9695	0.96666	0.00981065	0.505745	0.990706	1.39594	1.18839	Encodes SOMNUS (SOM), a nucleus-localized CCCH-type zinc finger protein. SOM negatively regulates light-dependent seed germination downstream of PIL5 (AT2G20180).
At1g03800.1	447.358	311.735	372.624	362.435	0.153686	0.371272	0.286516	0.696837	0.832944	0.810168	encodes a member of the ERF (ethylene response factor) subfamily B-1 of ERF/AP2 transcription factor family (ATERF-10). The protein contains one AP2 domain. There are 15 members in this subfamily including ATERF-3, ATERF-4, ATERF-7, and leafy petiole.
At1g03810.1	195.993	178.038	213.545	188.564	0.432988	0.583028	0.612401	0.908389	1.08955	0.962093	DNA-binding protein-related; similar to DNA-binding protein-related [Arabidopsis thaliana] (TAIR:AT4G28440.1); similar to unknown [Populus trichocarpa] (GB:ABK96145.1); contains InterPro domain Nucleic acid-binding, OB-fold (InterPro:IPR012340); contains InterPro domain Nucleic acid-binding, OB-fold-like (InterPro:IPR016027)
At1g03820.1	701.946	799.174	1438.15	1902.29	0.276461	0.0138561	0.0569875	1.13851	2.04881	2.71003	similar to unknown protein [Arabidopsis thaliana] (TAIR:AT2G33850.1); similar to arabinogalactan-protein; AGP [Pyrus communis] (GB:AAB35283.1)
At1g03830.1	2358.22	1951.44	1975.95	2618.09	0.52086	0.417232	0.651907	0.827502	0.837897	1.1102	guanylate-binding family protein; similar to GTP binding / GTPase [Arabidopsis thaliana] (TAIR:AT5G46070.1); similar to hypothetical protein OsJ_018761 [Oryza sativa (japonica cultivar-group)] (GB:EAZ35278.1); contains InterPro domain Guanylate-binding protein, C-terminal; (InterPro:IPR003191); contains InterPro domain Guanylate-binding protein, N-terminal; (InterPro:IPR015894); contains InterPro…
At1g03840.1	201.907	207.526	240.32	306.289	0.781539	0.380101	0.132323	1.02783	1.19025	1.51698	MGP is a nuclear-localized putative transcription factor with three zinc finger domains. MGP can interact with three proteins implicated in root patterning: SCR, SHR, and JKD in Y2H assays, and these interactions depend on the first zinc finger in MGP. MGP appears to be a direct transcriptional target of SHR and SCR, based on promoter binding assays, though it is not expressed in the QC, based on…
At1g03850.1	204.408	205.579	267.191	252.242	0.968644	0.00744657	0.0276812	1.00572	1.30714	1.23401	glutaredoxin family protein; Identical to Monothiol glutaredoxin-S13 (GRXS13) [Arabidopsis Thaliana] (GB:Q84TF4;GB:Q94CA3;GB:Q9ZWA7); similar to GRX480, thiol-disulfide exchange intermediate [Arabidopsis thaliana] (TAIR:AT1G28480.1); similar to unnamed protein product [Vitis vinifera] (GB:CAO62683.1); contains InterPro domain Thioredoxin-like fold (InterPro:IPR012336); contains InterPro domain Th…
At1g03860.2	2756.63	2032.79	2221.87	2248.94	0.0824379	0.0470697	0.0612717	0.737421	0.80601	0.815831	prohibitin 2
At1g03870.1	21908.5	19711.8	25383.5	27498.5	0.0850984	0.0604932	0.133826	0.899734	1.15861	1.25516	fasciclin-like arabinogalactan-protein 9 (Fla9)
At1g03880.1	55.2233	53.9253	76.7782	65.2911	0.917086	0.215752	0.437643	0.976495	1.39032	1.18231	CRU2 (CRUCIFERIN 2); nutrient reservoir; Identical to 12S seed storage protein CRB precursor [Contains: 12S seed storage protein CRB alpha chain (CRB) [Arabidopsis Thaliana] (GB:P15456;GB:Q9SAW0); similar to CRA1 (CRUCIFERINA), nutrient reservoir [Arabidopsis thaliana] (TAIR:AT5G44120.3); similar to cruciferin cru4 subunit [Brassica napus] (GB:CAA40980.1); similar to Cruciferin CRU4 precursor (11…
At1g03890.1	312.715	289.951	326.135	336.384	0.835308	0.861204	0.796037	0.927207	1.04291	1.07569	cupin family protein; similar to CRA1 (CRUCIFERINA), nutrient reservoir [Arabidopsis thaliana] (TAIR:AT5G44120.3); similar to Cruciferin PGCRURSE5 precursor (11S globulin) (12S storage protein) [Contains: Cruciferin PGCRURSE5 alpha chain; Cruciferin PGCRURSE5 beta chain] (GB:Q02498); contains InterPro domain RmlC-like jelly roll fold (InterPro:IPR014710); contains InterPro domain Cupin 1; (InterP…
At1g03900.1	16974.7	21386.6	21219.8	19263.5	0.230524	0.120984	0.397608	1.25991	1.25009	1.13484	member of NAP family, an heterogeneous subfamily of the ATP-binding Cassette (ABC) superfamily of membrane transporters. The NAPs proteins are characterized by having only one nucleotide-binding folds (NBFs) domain.
At1g03905.1	1274.71	1295.9	1321.11	1218.22	0.90381	0.830342	0.697608	1.01663	1.0364	0.955684	ABC transporter family protein; Identical to Non-intrinsic ABC protein 4 (NAP4) [Arabidopsis Thaliana] (GB:Q3EDJ0;GB:Q9ZWB0); similar to POP1 [Arabidopsis thaliana] (TAIR:AT5G44110.1); similar to unnamed protein product [Vitis vinifera] (GB:CAO40609.1); contains InterPro domain ABC transporter related; (InterPro:IPR003439); contains InterPro domain AAA+ ATPase, core; (InterPro:IPR003593)
At1g03910.1	4091.67	3694.06	3549.55	4533.74	0.577575	0.281308	0.308222	0.902825	0.867506	1.10804	similar to unknown protein [Arabidopsis thaliana] (TAIR:AT5G53800.1); similar to unknown protein [Oryza sativa (japonica cultivar-group)] (GB:AAO37540.1); contains InterPro domain Transglutaminase, C-terminal; (InterPro:IPR008958)
At1g03920.1	214.132	222.108	252.836	285.564	0.852082	0.414712	0.307951	1.03725	1.18075	1.33359	protein kinase, putative; similar to kinase [Arabidopsis thaliana] (TAIR:AT2G20470.1); similar to protein kinase family protein [Arabidopsis thaliana] (TAIR:AT4G14350.3); similar to protein kinase family protein [Arabidopsis thaliana] (TAIR:AT4G14350.2); similar to unnamed protein product [Vitis vinifera] (GB:CAO40608.1); similar to protein kinase MK6 [Mesembryanthemum crystallinum] (GB:CAB82852.…
At1g03930.1	7689.16	6858.24	6381.42	6326.61	0.247413	0.0304576	0.0242208	0.891936	0.829924	0.822796	Phosphorylates serine, threonine, and tyrosine
At1g03940.1	1405.31	1586.83	1221.01	1430.98	0.320656	0.0781602	0.707435	1.12917	0.868852	1.01827	transferase family protein; similar to transferase [Arabidopsis thaliana] (TAIR:AT1G03495.1); similar to anthocyanin acyltransferase [Phaseolus vulgaris] (GB:AAR13301.1); contains InterPro domain Transferase (InterPro:IPR003480)
At1g03950.1	759.592	764.08	875.382	1124.73	0.985571	0.441345	0.00577591	1.00591	1.15244	1.48071	VPS2.3; similar to VPS2.2 [Arabidopsis thaliana] (TAIR:AT5G44560.1); similar to unnamed protein product [Vitis vinifera] (GB:CAO40605.1); contains InterPro domain Snf7; (InterPro:IPR005024)
At1g03960.2	1058.31	973.506	1017.49	1328.88	0.63794	0.766409	0.0971351	0.919872	0.961435	1.25567	calcium-binding EF hand family protein; similar to calcium-binding EF hand family protein, putative / protein phosphatase 2A 62 kDa B'' regulatory subunit, putative [Arabidopsis thaliana] (TAIR:AT5G44090.1); similar to unnamed protein product [Vitis vinifera] (GB:CAO40604.1); similar to unnamed protein product [Vitis vinifera] (GB:CAO65086.1); contains InterPro domain EF-Hand type; (InterPro:IPR0…
At1g03970.1	3823.76	3911.76	3818.39	4089.44	0.901343	0.990505	0.525923	1.02301	0.998595	1.06948	encodes a basic leucine zipper G-box binding factor that can bind to G-box motifs only as heterodimers with GBF2 or GBF3. A single amino acid change can confer G-box binding as homodimers.
At1g03980.1	70.2598	84.9171	108.262	192.193	0.0229013	0.0267388	0.00295177	1.20862	1.54088	2.73546	Encodes a protein with phytochelatin synthase activity which binds Cd2+ and Cd-glutathione complexes with high affinity. The protein has been postulated to be involved in Cd2+ tolerance. AtPCS2 expression appears to be less than that of AtPCS1, explaining the inability of endogenous AtPCS2 to substitute for AtPCS1 in the cad1-3 mutant (AtPCS1 null).
At1g03982.1	56.7271	50.493	71.0223	89.2337	0.427896	0.0568924	0.157582	0.890102	1.252	1.57303	similar to unknown protein [Arabidopsis thaliana] (TAIR:AT4G28556.1); similar to desiccation-associated protein [Lilium lon (GB:AAQ05795.1); contains InterPro domain PAK-box/P21-Rho-binding; (InterPro:IPR000095); contains InterPro domain Wiscott-Aldrich syndrome, C-terminal; (InterPro:IPR011026)
At1g03990.1	595.051	475.877	582.35	644.902	0.273455	0.887295	0.422237	0.799724	0.978655	1.08378	alcohol oxidase-related; similar to alcohol oxidase-related [Arabidopsis thaliana] (TAIR:AT4G28570.1); similar to alcohol oxidase-related [Arabidopsis thaliana] (TAIR:AT3G23410.1); similar to unnamed protein product [Vitis vinifera] (GB:CAO71439.1); similar to hypothetical protein [Vitis vinifera] (GB:CAN71289.1); similar to unnamed protein product [Vitis vinifera] (GB:CAO40598.1); contains Inter…
At1g04000.1	1365.02	1259.83	1459.19	1778.92	0.878696	0.854502	0.417834	0.922934	1.06898	1.30321	similar to unknown protein [Arabidopsis thaliana] (TAIR:AT5G44060.1); similar to Os02g0621600 [Oryza sativa (japonica cultivar-group)] (GB:NP_001047462.1); similar to hypothetical protein LOC_Os10g33360 [Oryza sativa (japonica cultivar-group)] (GB:AAP54238.2); similar to hypothetical protein [Oryza sativa] (GB:AAG16859.1); contains InterPro domain Ankyrin; (InterPro:IPR002110)
At1g04010.1	3715.06	3717.65	3933.54	3842.69	0.993227	0.456111	0.689807	1.0007	1.05881	1.03436	phosphatidylcholine-sterol O-acyltransferase; similar to ATPDAT (Arabidopsis thaliana phospholipid:diacylglycerol acyltransferase), phosphatidylcholine-sterol O-acyltransferase [Arabidopsis thaliana] (TAIR:AT5G13640.1); similar to unnamed protein product [Vitis vinifera] (GB:CAO40589.1); similar to putative sterol esterification protein [Citrus sinensis] (GB:AAX56094.1); similar to lecithine chol…
At1g04020.2	494.818	354.106	443.459	703.067	0.27911	0.580513	0.108164	0.715629	0.896206	1.42086	Encodes a protein containing two tandem BRCA1 C-Terminal (BRCT) domains, which function in phosphorylation-dependent proteinrotein interactions.Loss of function mutations cause defects in meristem organization due to failure to repress WUS. BARD1 binds to WUS promoter and over expression of BARD reduces the extent of WUS expression.
At1g04030.1	8395.57	8879.65	9407.83	8719.21	0.825355	0.343488	0.764831	1.05766	1.12057	1.03855	similar to unknown protein [Arabidopsis thaliana] (TAIR:AT5G44040.1); similar to At1g04030 [Coffea canephora] (GB:ABD93477.2); similar to Os04g0511700 [Oryza sativa (japonica cultivar-group)] (GB:NP_001053294.1); similar to OSIGBa0157K09-H0214G12.18 [Oryza sativa (indica cultivar-group)] (GB:CAH68007.1)
At1g04040.1	15084.6	16254.2	22476.2	21565.2	0.558537	0.0129926	0.0245361	1.07754	1.49001	1.42962	acid phosphatase class B family protein; similar to acid phosphatase class B family protein [Arabidopsis thaliana] (TAIR:AT5G44020.1); similar to unknown [Populus trichocarpa] (GB:ABK93764.1); contains InterPro domain Vegetative storage protein/acid phosphatase (InterPro:IPR014403); contains InterPro domain Plant acid phosphatase; (InterPro:IPR010028); contains InterPro domain Acid phosphatase (C…
At1g04050.1	825.699	785.818	937.19	1037.37	0.710621	0.321183	0.0222478	0.9517	1.13503	1.25636	Encodes SUVR1, one of the four closely related Arabidopsis SUVR proteins that belong to the SU(VAR)3-9 subgroup of SET-domain proteins. Proteins containing the evolutionarily conserved SET domain are involved in regulation of eukaryotic gene expression and chromatin structure through their histone lysine methyltransferase (HMTase) activity. SUVR1, SUVR2 and SUVR4 proteins contain a novel domain a…
At1g04070.1	304.566	252.122	371.072	449.424	0.300882	0.0313128	0.0144939	0.827807	1.21836	1.47562	Subunit of the TOM complex, a translocase in the outer mitochondrial membrane that selectively allows proteins with a mitochondrial targeting sequence to enter the mitochondrion.
At1g04080.1	10965	7338.5	9609	10648.4	0.0600705	0.061108	0.794428	0.669267	0.876336	0.971126	PRP39; binding; similar to AT PRP39-2 [Arabidopsis thaliana] (TAIR:AT5G46400.1); similar to hypothetical protein [Vitis vinifera] (GB:CAN60862.1); similar to unnamed protein product [Vitis vinifera] (GB:CAO40560.1); similar to Os03g0210400 [Oryza sativa (japonica cultivar-group)] (GB:NP_001049340.1); contains InterPro domain RNA-processing protein, HAT helix; (InterPro:IPR003107); contains InterP…
At1g04090.1	702.806	743.463	785.751	587.739	0.791317	0.40081	0.320179	1.05785	1.11802	0.836275	similar to unknown protein [Arabidopsis thaliana] (TAIR:AT5G18490.1); similar to unknown protein [Arabidopsis thaliana] (TAIR:AT5G43950.1); similar to unknown protein [Arabidopsis thaliana] (TAIR:AT3G04350.1); similar to Protein of unknown function DUF946, plant [Medicago truncatula] (GB:ABE91890.1); similar to Protein of unknown function DUF946, plant [Medicago truncatula] (GB:ABE90426.1); conta…
At1g04100.1	246.13	148.568	251.358	333.358	0.0310998	0.806294	0.0806379	0.603617	1.02124	1.3544	Auxin induced gene, IAA10 (IAA10).
At1g04110.1	3954.09	2991.19	3293.43	4025.29	0.0155569	0.0259538	0.816861	0.756479	0.832917	1.01801	Initially identified as a mutation affecting stomatal development and distribution. Encodes a protein similar to serine proteases.
At1g04120.1	10804.3	9459.92	11636.1	11563	0.263988	0.459591	0.58937	0.875566	1.07698	1.07022	member of MRP subfamily
At1g04130.1	1429.94	1339.77	1612.23	1862.18	0.163228	0.121522	0.00247699	0.936943	1.12748	1.30228	tetratricopeptide repeat (TPR)-containing protein; similar to serine/threonine protein phosphatase-related [Arabidopsis thaliana] (TAIR:AT1G56440.1); similar to unnamed protein product [Vitis vinifera] (GB:CAO40532.1); contains InterPro domain Tetratricopeptide-like helical; (InterPro:IPR011990); contains InterPro domain Tetratricopeptide TPR-1 (InterPro:IPR001440); contains InterPro domain Tetra…
At1g04140.1	14500.9	13671.6	15022.3	14203.2	0.468888	0.644831	0.730433	0.942814	1.03596	0.979468	transducin family protein / WD-40 repeat family protein; similar to transducin family protein / WD-40 repeat family protein [Arabidopsis thaliana] (TAIR:AT5G43930.3); similar to transducin family protein / WD-40 repeat family protein [Arabidopsis thaliana] (TAIR:AT5G43930.2); similar to transducin family protein / WD-40 repeat family protein [Arabidopsis thaliana] (TAIR:AT5G43930.1); similar to u…
At1g04150.1	424.621	411.607	423.547	384.567	0.808731	0.985927	0.53361	0.969351	0.997473	0.905671	C2 domain-containing protein; similar to C2 domain-containing protein [Arabidopsis thaliana] (TAIR:AT1G51570.1); similar to C2 domain-containing protein [Arabidopsis thaliana] (TAIR:AT5G12970.1); similar to C2 domain-containing protein [Arabidopsis thaliana] (TAIR:AT3G57880.1); similar to hypothetical protein [Vitis vinifera] (GB:CAN83208.1); similar to unnamed protein product [Vitis vinifera] (G…
At1g04160.1	1741.63	1706.88	1647.59	1941.44	0.81182	0.463039	0.308297	0.980046	0.946006	1.11473	Encodes a member of the type XI myosin protein family involved in root hair elongation.
At1g04170.1	18820.5	17815.6	17564.1	18597.1	0.297771	0.277544	0.734824	0.946603	0.93324	0.988129	protein synthesis initiation factor eIF2 gamma
At1g04180.1	465.273	579.536	536.438	463.043	0.50104	0.509211	0.974774	1.24558	1.15295	0.995208	flavin-containing monooxygenase family protein / FMO family protein; similar to SUPER1/YUCCA5 (SUPPRESSOR OF ER1), monooxygenase [Arabidopsis thaliana] (TAIR:AT5G43890.1); similar to hypothetical protein [Vitis vinifera] (GB:CAN83595.1); contains InterPro domain Flavin-containing monooxygenase FMO; (InterPro:IPR000960); contains InterPro domain FAD-dependent pyridine nucleotide-disulphide oxidore…
At1g04190.1	4820.41	4873.7	5717.71	6101.17	0.930437	0.147643	0.0535163	1.01106	1.18615	1.2657	tetratricopeptide repeat (TPR)-containing protein; similar to stress-inducible protein, putative [Arabidopsis thaliana] (TAIR:AT1G62740.1); similar to unnamed protein product [Vitis vinifera] (GB:CAO71215.1); contains InterPro domain Tetratricopeptide-like helical; (InterPro:IPR011990); contains InterPro domain Tetratricopeptide TPR-1 (InterPro:IPR001440); contains InterPro domain Tetratricopepti…
At1g04200.1	4748.88	5026.19	5309.94	5981.98	0.525432	0.163593	0.0204486	1.05839	1.11814	1.25966	similar to PREDICTED: similar to dymeclin [Rattus norve (GB:XP_001054727.1); similar to Os01g0773100 [Oryza sativa (japonica cultivar-group)] (GB:NP_001044398.1); contains domain SUBFAMILY NOT NAMED (PTHR12895:SF1); contains domain FAMILY NOT NAMED (PTHR12895)
At1g04210.1	4164.32	4565.77	4074.45	4998.44	0.621254	0.760526	0.0525829	1.0964	0.978419	1.2003	leucine-rich repeat family protein / protein kinase family protein; similar to MEKK1 (MYTOGEN ACTIVATED PROTEIN KINASE KINASE), DNA binding / kinase/ kinase binding [Arabidopsis thaliana] (TAIR:AT4G08500.1); similar to hypothetical protein OsJ_012033 [Oryza sativa (japonica cultivar-group)] (GB:EAZ28550.1); similar to unnamed protein product [Vitis vinifera] (GB:CAO71237.1); similar to putative p…
At1g04220.1	3897.52	6469.74	8156.18	7542.38	0.0802939	0.00680724	0.153192	1.65996	2.09266	1.93517	Encodes KCS2, a member of the 3-ketoacyl-CoA synthase family involved in the biosynthesis of VLCFA (very long chain fatty acids).
At1g04230.1	1292.82	1555.59	1310.62	1694.12	0.310752	0.919304	0.0473412	1.20326	1.01377	1.31041	similar to unknown protein [Arabidopsis thaliana] (TAIR:AT5G43720.1); similar to unnamed protein product [Ostreococcus tauri] (GB:CAL54460.1); similar to Os03g0797700 [Oryza sativa (japonica cultivar-group)] (GB:NP_001051564.1); contains InterPro domain Spectrin repeat; (InterPro:IPR002017)
At1g04240.1	2381.44	2202.58	1961.13	1848.09	0.496738	0.0807348	0.120507	0.924895	0.823509	0.776041	SHY2/IAA3 regulates multiple auxin responses in roots. It is induced rapidly by IAA, and has been shown to be phosphorylated by oat phytochrome A in vitro.
At1g04250.1	924.165	987.82	683.302	839.636	0.775448	0.141536	0.451015	1.06888	0.739372	0.908535	Transcription regulator acting as repressor of auxin-inducible gene expression. Auxin-inducible AUX/IAA gene. Short-lived nuclear protein with four conserved domains. Domain III has homology to beta alpha alpha dimerization and DNA binding domains. Involved in auxin signaling. Auxin induces the degradation of the protein in a dosage-dependent manner in a process mediated by AtRac1. Auxin induced …
At1g04260.1	1201.64	1243.12	1379.88	1459.38	0.910735	0.388168	0.0229429	1.03452	1.14833	1.21449	Encodes protein that interacts with CaMV movement protein. Colocalizes in the cytoplasm with the movement protein. Has similarity to mammalian proteins (such as the rat PRA1) which have been described as rab acceptors.
At1g04270.1	13615.4	13675.9	11168.1	11535.8	0.963556	0.105002	0.158833	1.00445	0.820261	0.847264	Encodes cytosolic ribosomal protein S15.
At1g04280.1	3296.91	3602.81	3961.67	4533.46	0.500308	0.0942806	0.0329239	1.09278	1.20163	1.37506	similar to unknown protein [Arabidopsis thaliana] (TAIR:AT1G06750.1); similar to conserved hypothetical protein [Medicago truncatula] (GB:ABE83056.1); contains domain no description (G3D.3.40.50.300); contains domain P-loop containing nucleoside triphosphate hydrolases (SSF52540)
At1g04290.1	989.218	867.321	1297.4	1448.91	0.569866	0.16256	0.0243201	0.876775	1.31154	1.4647	thioesterase family protein; similar to thioesterase family protein [Arabidopsis thaliana] (TAIR:AT2G29590.1); similar to At1g04290-like protein [Arabidopsis lyrata] (GB:ABY67535.1); contains InterPro domain Phenylacetic acid degradation-related protein (InterPro:IPR003736); contains InterPro domain Thioesterase superfamily (InterPro:IPR006683)
At1g04300.1	11830	10954.2	12484.8	12462.5	0.598264	0.611175	0.70285	0.925966	1.05535	1.05346	similar to meprin and TRAF homology domain-containing protein / MATH domain-containing protein [Arabidopsis thaliana] (TAIR:AT5G43560.2); similar to MATH domain, putative [Medicago truncatula] (GB:ABE87963.1); similar to Os12g0597100 [Oryza sativa (japonica cultivar-group)] (GB:NP_001067191.1); contains InterPro domain TRAF-like; (InterPro:IPR008974); contains InterPro domain MATH; (InterPro:IPR0…
At1g04310.1	1920.56	1834.79	1037.69	1156.77	0.839925	0.0393157	0.010729	0.955343	0.540307	0.602312	encodes an ethylene receptor related to bacterial two-component histidine kinases.
At1g04330.1	1236.49	1338.19	824.616	607.079	0.765881	0.0586399	0.0226025	1.08225	0.666898	0.490968	similar to unknown protein [Arabidopsis thaliana] (TAIR:AT3G23170.1)
At1g04340.1	2265.44	2307.18	2399.76	2388.46	0.92157	0.831181	0.721691	1.01842	1.05929	1.0543	lesion inducing protein-related; similar to lesion inducing protein-related [Arabidopsis thaliana] (TAIR:AT5G43460.1); similar to unnamed protein product [Vitis vinifera] (GB:CAO71340.1); contains InterPro domain HR-like lesion-inducer (InterPro:IPR008637); contains InterPro domain Surfeit locus 4-related (InterPro:IPR011592)
At1g04350.1	6404.88	5778.78	5722.4	5631.96	0.35456	0.208743	0.155487	0.902245	0.893444	0.879323	encodes a protein whose sequence is similar to 2-oxoglutarate-dependent dioxygenase
At1g04360.1	1184.93	1170.88	894.568	874.896	0.954631	0.04777	0.0168588	0.98814	0.754951	0.73835	zinc finger (C3HC4-type RING finger) family protein; Identical to RING-H2 finger protein ATL1A (ATL1A) [Arabidopsis Thaliana] (GB:P93823); similar to zinc finger (C3HC4-type RING finger) family protein [Arabidopsis thaliana] (TAIR:AT5G43420.1); similar to unnamed protein product [Vitis vinifera] (GB:CAO71370.1); similar to hypothetical protein [Vitis vinifera] (GB:CAN69298.1); contains InterPro d…
At1g04370.1	333.038	404.735	421.541	310.885	0.375449	0.159058	0.656192	1.21528	1.26574	0.93348	encodes a member of the ERF (ethylene response factor) subfamily B-3 of ERF/AP2 transcription factor family. The protein contains one AP2 domain. There are 18 members in this subfamily including ATERF-1, ATERF-2, AND ATERF-5.
At1g04380.1	117.059	91.3351	164.776	199.214	0.228185	0.244358	0.102348	0.780246	1.40763	1.70182	encodes a protein similar to a 2-oxoglutarate-dependent dioxygenase
At1g04390.1	2253.32	2073.91	2912.02	2864.14	0.0565695	0.00779945	0.000890866	0.920379	1.29232	1.27107	binding / protein binding; similar to At1g04390-like protein [Arabidopsis lyrata] (GB:ABY75920.1); contains InterPro domain Armadillo-type fold; (InterPro:IPR016024); contains InterPro domain BTB/POZ fold; (InterPro:IPR011333); contains InterPro domain Kelch related (InterPro:IPR013089); contains InterPro domain BTB/POZ-like; (InterPro:IPR000210); contains InterPro domain BTB/POZ; (InterPro:IPR01…
At1g04400.2	20304.2	17313.2	18895.6	21865	0.0554134	0.468517	0.262664	0.852692	0.930628	1.07687	Blue light receptor mediating blue-light regulated cotyledon expansion and flowering time. Positive regulator of the flowering-time gene CONSTANS. This gene possesses a light-induced CNT2 N-terminal homodimerisation domain.Involved in blue-light induced stomatal opening. Involved in triggering chromatin decondensation. An 80-residue motif (NC80) is sufficient to confer CRY2's physiological functi…
At1g04410.1	12344.5	13755.3	13811.8	13943.3	0.162113	0.362541	0.404878	1.11429	1.11886	1.12952	malate dehydrogenase, cytosolic, putative; Identical to Malate dehydrogenase, cytoplasmic 1 [Arabidopsis Thaliana] (GB:P93819); similar to malate dehydrogenase, cytosolic, putative [Arabidopsis thaliana] (TAIR:AT5G43330.1); similar to malate dehydrogenase-like protein [Solanum tuberosum] (GB:ABC01890.1); contains InterPro domain Lactate dehydrogenase/glycoside hydrolase, family 4, C-terminal; (In…
At1g04420.1	5844.24	5269.94	4421.47	4996.21	0.631054	0.143244	0.46039	0.901733	0.756552	0.854895	aldo/keto reductase family protein; similar to KAB1 (POTASSIUM CHANNEL BETA SUBUNIT), potassium channel [Arabidopsis thaliana] (TAIR:AT1G04690.1); similar to unnamed protein product [Vitis vinifera] (GB:CAO71416.1); contains InterPro domain Aldo/keto reductase; (InterPro:IPR001395)
At1g04430.1	29241.5	28776.1	26910.6	27860.3	0.755548	0.266989	0.660269	0.984084	0.920287	0.952765	dehydration-responsive protein-related; similar to dehydration-responsive protein-related [Arabidopsis thaliana] (TAIR:AT3G23300.1); similar to dehydration-responsive protein-related [Arabidopsis thaliana] (TAIR:AT4G14360.1); similar to dehydration-responsive protein-related [Arabidopsis thaliana] (TAIR:AT4G14360.2); similar to unnamed protein product [Vitis vinifera] (GB:CAO40613.1); similar to …
At1g04440.1	11433.3	11552.3	11068.9	10856.1	0.94638	0.792332	0.679209	1.0104	0.96813	0.949517	CKL13 (CASEIN KINASE LIKE 13); casein kinase I/ kinase; similar to CKI1 (CASEIN KINASE I), casein kinase I/ kinase [Arabidopsis thaliana] (TAIR:AT4G14340.1); similar to CKL10 (Casein Kinase I-like 10), casein kinase I/ kinase [Arabidopsis thaliana] (TAIR:AT3G23340.1); similar to CKL8 (Casein Kinase I-like 8), casein kinase I/ kinase [Arabidopsis thaliana] (TAIR:AT5G43320.1); similar to unnamed pr…
At1g04445.1	124.375	158.836	173.788	138.752	0.455987	0.242655	0.570914	1.27707	1.39729	1.11559	zinc finger (C2H2 type) family protein; contains InterPro domain Zinc finger, C2H2-like; (InterPro:IPR015880); contains InterPro domain Zinc finger, C2H2-type; (InterPro:IPR007087)
At1g04450.1	253.836	309.043	305.956	209.47	0.390322	0.273066	0.123377	1.21749	1.20533	0.825217	Encodes a member of a novel protein family that contains contain a CRIB (for Cdc42/Rac-interactive binding) motif required for their specific interaction with GTP-bound Rop1 (plant-specific Rho GTPase). It interacts with Rop1 and is involved in pollen tube growth and function, and exocytosis in the pollen tube tip. The protein most similar to RIC1 (family subgroup III). Gene is expressed predomin…
At1g04470.1	63.9447	91.7371	79.24	82.1771	0.00877761	0.0047637	0.124094	1.43463	1.2392	1.28513	similar to unknown protein [Arabidopsis thaliana] (TAIR:AT2G25800.1); similar to unknown protein [Arabidopsis thaliana] (TAIR:AT2G20010.2); similar to unknown protein [Arabidopsis thaliana] (TAIR:AT2G33420.1); similar to hypothetical protein LOC_Os03g04560 [Oryza sativa (japonica cultivar-group)] (GB:ABF93881.1); similar to expressed protein [Oryza sativa (japonica cultivar-group)] (GB:AAP54227.2…
At1g04480.1	9375.58	10644.7	11076.7	9518.54	0.301465	0.221153	0.882409	1.13536	1.18144	1.01525	60S ribosomal protein L23 (RPL23A); Identical to 60S ribosomal protein L23 (RPL23C) [Arabidopsis Thaliana] (GB:P49690;GB:Q8L8P0;GB:Q9SDB5); similar to EMB2171 (EMBRYO DEFECTIVE 2171), structural constituent of ribosome [Arabidopsis thaliana] (TAIR:AT3G04400.1); similar to 60S ribosomal protein L23 (RPL23B) [Arabidopsis thaliana] (TAIR:AT2G33370.1); similar to ribosomal protein L17 [Castanea sativ…
At1g04490.1	78.2344	78.4425	138.387	117.022	0.987397	0.0174625	0.0554183	1.00266	1.76887	1.49578	similar to unknown protein [Arabidopsis thaliana] (TAIR:AT2G33360.2); similar to Os03g0139200 [Oryza sativa (japonica cultivar-group)] (GB:NP_001048913.1); similar to Bromo adjacent re (GB:ABE92116.1); contains domain Transcriptional factor tubby, C-terminal domain (SSF54518)
At1g04500.1	41.4629	50.8735	50.7774	55.2292	0.00837057	0.0103658	0.00343819	1.22696	1.22465	1.33201	zinc finger CONSTANS-related; similar to unknown protein [Arabidopsis thaliana] (TAIR:AT2G33350.2); similar to zinc finger-like protein [Cucumis sativus] (GB:ABY56106.1); contains InterPro domain CCT (InterPro:IPR010402)
At1g04510.1	7648.81	6636.35	8635.49	9816.12	0.212282	0.14341	0.0940834	0.867631	1.129	1.28335	transducin family protein / WD-40 repeat family protein; similar to transducin family protein / WD-40 repeat family protein [Arabidopsis thaliana] (TAIR:AT2G33340.3); similar to transducin family protein / WD-40 repeat family protein [Arabidopsis thaliana] (TAIR:AT2G33340.1); similar to transducin family protein / WD-40 repeat family protein [Arabidopsis thaliana] (TAIR:AT2G33340.2); similar to p…
At1g04520.1	6696.42	7430.23	5672.4	5743.74	0.0405628	0.00334665	0.00777589	1.10958	0.84708	0.857733	33 kDa secretory protein-related; Identical to Cysteine-rich repeat secretory protein 3 precursor (CRRSP3) [Arabidopsis Thaliana] (GB:Q6NM73;GB:P93806;GB:P93807); similar to 33 kDa secretory protein-related [Arabidopsis thaliana] (TAIR:AT2G33330.1); similar to hypothetical protein [Vitis vinifera] (GB:CAN81929.1); contains InterPro domain Protein of unknown function DUF26 (InterPro:IPR002902)
At1g04530.1	6055.1	5678.85	5174.88	4888.04	0.770005	0.390081	0.31781	0.937862	0.854632	0.807261	binding; similar to binding [Arabidopsis thaliana] (TAIR:AT4G17940.1); similar to unnamed protein product [Vitis vinifera] (GB:CAO71477.1); contains InterPro domain Tetratricopeptide-like helical; (InterPro:IPR011990); contains InterPro domain Tetratricopeptide region (InterPro:IPR013026)
At1g04540.1	379.966	561.787	532.792	594.144	0.0991302	0.0489869	0.0163893	1.47852	1.40221	1.56368	C2 domain-containing protein; similar to C2 domain-containing protein [Arabidopsis thaliana] (TAIR:AT2G33320.1); similar to hypothetical protein [Vitis vinifera] (GB:CAN83108.1); contains InterPro domain C2 calcium-dependent membrane targeting (InterPro:IPR000008); contains InterPro domain C2 calcium/lipid-binding region, CaLB (InterPro:IPR008973)
At1g04550.1	5634.07	6566.87	7961.76	6918.36	0.021413	0.00129919	0.0327759	1.16556	1.41315	1.22795	IAA12/BDL plays a role in auxin-mediated processes of apical-basal patterning in the embryo. bdl mutants lack a primary root meristem
At1g04560.1	278.663	296.865	324.406	219.1	0.798293	0.28632	0.134692	1.06532	1.16415	0.786254	AWPM-19-like membrane family protein; similar to AWPM-19-like membrane family protein [Arabidopsis thaliana] (TAIR:AT1G29520.1); similar to a Lea protein with hydrophobic domain, high pI value (11.6); 15kD protein; putative (GB:AAC37469.1); contains InterPro domain AWPM-19-like (InterPro:IPR008390)
At1g04570.1	1826.72	2297.4	2127.23	1883.46	0.303974	0.296915	0.840283	1.25767	1.16451	1.03106	integral membrane transporter family protein; similar to integral membrane transporter family protein [Arabidopsis thaliana] (TAIR:AT2G33280.1); similar to unnamed protein product [Vitis vinifera] (GB:CAO71502.1); contains InterPro domain Biopterin transport-related protein BT1; (InterPro:IPR004324); contains InterPro domain MFS general substrate transporter (InterPro:IPR016196)
At1g04580.1	1514.97	1859	2094.82	1635.07	0.411339	0.0429397	0.469421	1.22709	1.38274	1.07927	Encodes aldehyde oxidase AAO4.
At1g04590.1	3990.46	3365.23	2781.3	2892.2	0.315716	0.0271652	0.0663228	0.843318	0.696987	0.724778	similar to EMB1417 (EMBRYO DEFECTIVE 1417) [Arabidopsis thaliana] (TAIR:AT4G21190.1); similar to Os07g0545900 [Oryza sativa (japonica cultivar-group)] (GB:NP_001059918.1); similar to Os11g0125500 [Oryza sativa (japonica cultivar-group)] (GB:NP_001065620.1); similar to Os12g0123100 [Oryza sativa (japonica cultivar-group)] (GB:NP_001066030.1); contains InterPro domain Pentatricopeptide repeat; (Int…
At1g04600.1	68.4242	73.9825	78.5846	107.188	0.46724	0.16634	0.0678254	1.08123	1.14849	1.56652	member of Myosin-like proteins
At1g04610.1	764.698	901.016	1032.59	723.215	0.606252	0.181682	0.771292	1.17826	1.35032	0.945753	flavin-containing monooxygenase / FMO (YUCCA3); similar to flavin-containing monooxygenase, putative / FMO, putative [Arabidopsis thaliana] (TAIR:AT2G33230.1); similar to unnamed protein product [Vitis vinifera] (GB:CAO71521.1); contains InterPro domain FAD-dependent pyridine nucleotide-disulphide oxidoreductase (InterPro:IPR013027); contains InterPro domain Flavin-containing monooxygenase FMO; (…
At1g04620.1	3744.31	3116.19	3211.72	3470.47	0.154427	0.117418	0.0750195	0.832249	0.857762	0.926867	coenzyme F420 hydrogenase family / dehydrogenase, beta subunit family; similar to hypothetical protein OsI_010874 [Oryza sativa (indica cultivar-group)] (GB:EAY89641.1); similar to predicted protein [Physcomitrella patens subsp. patens] (GB:EDQ64780.1); similar to unnamed protein product [Vitis vinifera] (GB:CAO71522.1); contains InterPro domain Coenzyme F420 hydrogenase/dehydrogenase beta subuni…
At1g04625.1	958.604	929.188	142.03	144.927	0.919312	0.000716684	0.000734212	0.969314	0.148163	0.151185	pseudogene, similar to Unknown protein, blastp match of 31% identity and 4.0e-06 P-value to GP|22773232|gb|AAN06838.1||AC099401 Unknown protein {Oryza sativa (japonica cultivar-group)}
At1g04630.1	4953.33	4682.81	4395.73	4850.01	0.722665	0.439391	0.856301	0.945387	0.887431	0.979143	MEE4 (maternal effect embryo arrest 4); similar to unknown protein [Arabidopsis thaliana] (TAIR:AT2G33220.1); similar to unknown [Populus trichocarpa] (GB:ABK95941.1); contains InterPro domain GRIM-19 (InterPro:IPR009346)
At1g04635.1	180.048	151.799	225.946	195.682	0.441905	0.250369	0.574808	0.843107	1.25492	1.08683	EMB1687 (EMBRYO DEFECTIVE 1687); ribonuclease P; Identical to Probable ribonuclease P protein subunit 2 [Arabidopsis Thaliana] (GB:Q6AWV1;GB:O23021); similar to unnamed protein product [Vitis vinifera] (GB:CAO48546.1); contains InterPro domain Ribonuclease P-related; (InterPro:IPR002759)
At1g04640.1	18863.2	18021.6	20008.6	17470.8	0.757611	0.663253	0.58056	0.955385	1.06072	0.926185	Lipoyltransferase, located in mitochondria but not found in chloroplasts
At1g04645.1	177.418	169.855	161.769	129.42	0.926285	0.808367	0.47192	0.95737	0.911792	0.729464	self-incompatibility protein-related; similar to self-incompatibility protein-related [Arabidopsis thaliana] (TAIR:AT3G16970.1); similar to self-incompatibility protein 1 [Cucumis melo] (GB:ABY56091.1); similar to self-incompatibility protein 2 [Cucumis melo] (GB:ABY56092.1); contains InterPro domain Plant self-incompatibility S1 (InterPro:IPR010264)
At1g04650.1	185.219	150.271	203.389	281.444	0.394035	0.572112	0.0208268	0.811316	1.0981	1.51952	similar to hypothetical protein MtrDRAFT_AC161864g27v1 [Medicago truncatula] (GB:ABE86678.1)
At1g04660.1	726.152	685.098	1270.65	1214.79	0.855055	0.0152273	0.0146469	0.943464	1.74984	1.67291	glycine-rich protein; contains InterPro domain Eggshell protein (InterPro:IPR002952)
At1g04670.1	75.1304	66.1103	91.2292	67.9297	0.595386	0.428585	0.512487	0.879941	1.21428	0.904158	unknown protein
At1g04680.1	16950.6	18436.6	19318.4	18255.8	0.288655	0.0963076	0.493731	1.08767	1.13969	1.077	pectate lyase family protein; Identical to Probable pectate lyase 1 precursor [Arabidopsis Thaliana] (GB:Q940Q1;GB:O23017;GB:O23666); similar to pectate lyase family protein [Arabidopsis thaliana] (TAIR:AT4G13710.1); similar to unknown [Populus trichocarpa] (GB:ABK96205.1); similar to pectate lyase [Prunus persica] (GB:BAF43573.1); contains InterPro domain Pectin lyase fold (InterPro:IPR012334); …
At1g04690.1	9215.59	9132.98	8517.3	10015.7	0.97307	0.60474	0.587093	0.991035	0.924227	1.08683	KAB1 (POTASSIUM CHANNEL BETA SUBUNIT); potassium channel; similar to aldo/keto reductase family protein [Arabidopsis thaliana] (TAIR:AT1G60690.1); similar to unknown [Populus trichocarpa] (GB:ABK94399.1); similar to unnamed protein product [Vitis vinifera] (GB:CAO71569.1); contains InterPro domain Aldo/keto reductase; (InterPro:IPR001395); contains InterPro domain Potassium channel, voltage-depen…
At1g04700.1	701.571	638.864	888.615	1055.94	0.574948	0.0499636	0.0121319	0.910618	1.26661	1.50511	protein kinase family protein; similar to ATP binding / protein kinase/ protein-tyrosine kinase [Arabidopsis thaliana] (TAIR:AT3G24715.1); similar to unnamed protein product [Vitis vinifera] (GB:CAO71570.1); contains InterPro domain Serine/threonine protein kinase; (InterPro:IPR002290); contains InterPro domain Protein kinase, core; (InterPro:IPR000719); contains InterPro domain Protein kinase-li…
At1g04710.1	6374.63	4923.27	5740.31	5267.76	0.257957	0.00541968	0.0145318	0.772322	0.900493	0.826363	EC2.3.1.16 thiolase.
At1g04730.1	1163.33	1179.56	1084.73	1388.01	0.951159	0.653233	0.259878	1.01395	0.932438	1.19314	AAA-type ATPase family protein; similar to ATRFC1 (REPLICATION FACTOR C 1), ATP binding [Arabidopsis thaliana] (TAIR:AT5G22010.1); similar to ATPase, AAA family protein, expressed [Oryza sativa (japonica cultivar-group)] (GB:ABF95127.1); similar to unknown protein [Oryza sativa (japonica cultivar-group)] (GB:AAP06831.1); contains InterPro domain AAA+ ATPase, core; (InterPro:IPR003593); contains I…
At1g04750.1	3198.1	2882.32	3256.99	3323.1	0.680508	0.929075	0.844075	0.901258	1.01841	1.03909	vesicle-associated membrane protein 7B (At VAMP7B) mRNA,
At1g04760.1	867.055	845.955	993.704	1063.42	0.867502	0.281024	0.146466	0.975665	1.14607	1.22648	member of Synaptobrevin -like protein family
At1g04770.1	2012.7	901.852	2486.46	3009.02	0.0298759	0.228705	0.013554	0.44808	1.23538	1.49502	male sterility MS5 family protein; similar to male sterility MS5 family protein [Arabidopsis thaliana] (TAIR:AT5G48850.1); similar to unknown [Populus trichocarpa x Populus deltoides] (GB:ABK96519.1); contains InterPro domain Tetratricopeptide-like helical; (InterPro:IPR011990); contains InterPro domain Tetratricopeptide TPR-1 (InterPro:IPR001440); contains InterPro domain Tetratricopeptide regio…
At1g04780.1	5859.12	4776.45	4965.65	5725.47	0.421549	0.44488	0.906773	0.815216	0.847509	0.977189	ankyrin repeat family protein; similar to ankyrin repeat family protein [Arabidopsis thaliana] (TAIR:AT3G24210.1); similar to hypothetical protein [Vitis vinifera] (GB:CAN80381.1); similar to unnamed protein product [Vitis vinifera] (GB:CAO68805.1); similar to hypothetical protein [Oryza sativa (japonica cultivar-group)] (GB:BAC80109.1); contains InterPro domain Ankyrin (InterPro:IPR002110)
At1g04790.1	7420.01	7458.94	7932.04	7915.82	0.95344	0.623787	0.348407	1.00525	1.06901	1.06682	zinc finger (C3HC4-type RING finger) family protein; similar to SDIR1 (SALT- AND DROUGHT-INDUCED RING FINGER1), protein binding / ubiquitin-protein ligase/ zinc ion binding [Arabidopsis thaliana] (TAIR:AT3G55530.1); similar to predicted protein [Physcomitrella patens subsp. patens] (GB:EDQ54640.1); similar to Os04g0511600 [Oryza sativa (japonica cultivar-group)] (GB:NP_001053293.1); contains Inte…
At1g04800.1	24033.8	21450.1	23779.6	24754.9	0.390566	0.908091	0.760713	0.892497	0.989423	1.03	glycine-rich protein; contains InterPro domain Eggshell protein (InterPro:IPR002952)
At1g04810.1	5411.7	4722.93	6049.05	5235.31	0.380658	0.305102	0.782153	0.872727	1.11777	0.967407	26S proteasome regulatory subunit, putative; similar to 26S proteasome regulatory subunit, putative [Arabidopsis thaliana] (TAIR:AT2G32730.1); similar to hypothetical protein [Vitis vinifera] (GB:CAN81101.1); similar to unnamed protein product [Vitis vinifera] (GB:CAO44405.1); similar to 26S proteasome subunit RPN2A [synthetic construct] (GB:AAP82172.1); contains InterPro domain 26S proteasome re…
At1g04820.1	25281.6	27268.4	27991.5	27962	0.292964	0.16734	0.277453	1.07859	1.10719	1.10602	Encodes an alpha tubulin isoform that is expressed in roots, leaves and flowers.
At1g04830.1	2812.48	2845.41	3168.02	3533.41	0.847311	0.0685256	0.0222107	1.01171	1.12642	1.25634	RabGAP/TBC domain-containing protein; similar to RabGAP/TBC domain-containing protein [Arabidopsis thaliana] (TAIR:AT4G13730.1); similar to unnamed protein product [Vitis vinifera] (GB:CAO50089.1); contains InterPro domain RabGAP/TBC; (InterPro:IPR000195)
At1g04840.1	1173.01	1052.36	1145.38	894.369	0.585847	0.816661	0.0325941	0.897145	0.976449	0.762459	pentatricopeptide (PPR) repeat-containing protein; similar to pentatricopeptide (PPR) repeat-containing protein [Arabidopsis thaliana] (TAIR:AT1G08070.1); similar to unnamed protein product [Vitis vinifera] (GB:CAO50073.1); contains InterPro domain Pentatricopeptide repeat (InterPro:IPR002885)
At1g04850.1	4615.65	4152.14	5227.88	5748.98	0.625217	0.115318	0.055903	0.899579	1.13264	1.24554	ubiquitin-associated (UBA)/TS-N domain-containing protein; similar to unknown protein [Arabidopsis thaliana] (TAIR:AT5G48690.1); similar to unnamed protein product [Vitis vinifera] (GB:CAO50090.1); contains InterPro domain Ubiquitin-associated/translation elongation factor EF1B, N-terminal, eukaryote (InterPro:IPR015940); contains InterPro domain Zinc finger, C2H2-like; (InterPro:IPR015880); cont…
At1g04860.1	4399.52	4100.34	4289.3	4451.31	0.645819	0.783086	0.907453	0.931997	0.974949	1.01177	Encodes a ubiquitin-specific protease.
At1g04870.1	3551.56	3509.95	3725.13	3730.49	0.798362	0.565636	0.516203	0.988284	1.04887	1.05038	protein arginine N-methyltransferase family protein; Identical to Probable protein arginine N-methyltransferase 4.2 (PRMT4.2) [Arabidopsis Thaliana] (GB:Q9MAT5;GB:Q8W552;GB:Q93Z15); similar to protein arginine N-methyltransferase family protein [Arabidopsis thaliana] (TAIR:AT3G20020.1); similar to unnamed protein product [Vitis vinifera] (GB:CAO65619.1); contains domain SSF53335 (SSF53335); conta…
At1g04880.1	73.6739	56.6913	113.811	143.882	0.0670944	0.0515845	0.101797	0.76949	1.5448	1.95296	high mobility group (HMG1/2) family protein / ARID/BRIGHT DNA-binding domain-containing protein; similar to high mobility group (HMG1/2) family protein / ARID/BRIGHT DNA-binding domain-containing protein [Arabidopsis thaliana] (TAIR:AT1G76110.1); similar to hypothetical protein [Vitis vinifera] (GB:CAN83439.1); contains InterPro domain High mobility group box, HMG1/HMG2, subgroup; (InterPro:IPR00…
At1g04890.1	310.158	361.578	383.457	272.813	0.523151	0.10347	0.584628	1.16579	1.23633	0.879595	similar to unknown protein [Arabidopsis thaliana] (TAIR:AT4G13630.1); similar to Os03g0708700 [Oryza sativa (japonica cultivar-group)] (GB:NP_001051039.1); similar to Protein of unknown function, DUF593, putative [Oryza sativa (japonica cultivar-group)] (GB:AAX95673.1); similar to Os04g0311500 [Oryza sativa (japonica cultivar-group)] (GB:NP_001052441.1); contains InterPro domain Protein of unknow…
At1g04900.1	1062.67	800.432	1132.95	1341.83	0.399345	0.720896	0.181433	0.753227	1.06613	1.2627	similar to hypothetical protein TTHERM_00446060 [Tetrahymena thermophila SB210] (GB:XP_001023370.1); contains InterPro domain Protein of unknown function DUF185; (InterPro:IPR003788)
At1g04910.1	6192.88	6650.5	5636.5	7174.16	0.521653	0.251558	0.149805	1.07389	0.910158	1.15845	similar to unknown protein [Arabidopsis thaliana] (TAIR:AT1G22460.1); similar to Plant protein family protein, expressed [Oryza sativa (japonica cultivar-group)] (GB:ABA97941.2); similar to Os11g0481200 [Oryza sativa (japonica cultivar-group)] (GB:NP_001067896.1); similar to Plant protein family protein, expressed [Oryza sativa (japonica cultivar-group)] (GB:ABA93715.2); contains InterPro domain …
At1g04920.1	1622.44	1679.02	1457.98	1585.03	0.828617	0.533948	0.876259	1.03488	0.898636	0.976941	Encodes a protein with putative sucrose-phosphate synthase activity.
At1g04930.1	1828.6	2095.4	1709.74	1751.62	0.616567	0.766295	0.848314	1.1459	0.934999	0.957903	hydroxyproline-rich glycoprotein family protein; similar to proline-rich family protein [Arabidopsis thaliana] (TAIR:AT2G32840.1); similar to unnamed protein product [Vitis vinifera] (GB:CAO67192.1)
At1g04940.1	1061.96	916.563	1082.83	1339.19	0.486361	0.915969	0.119092	0.863084	1.01965	1.26105	Tic20 is believed to function as a component of the protein-conducting channel at the inner envelope membrane. Genes AT1G04940 and AT1G04945 were switched for the TAIR7 genome release to give consistency with MIPs annotation.
At1g04950.1	933.582	608.641	1154.77	1352.71	0.170371	0.145087	0.00568801	0.651941	1.23692	1.44895	putative TBP-associated 59 kDa subunit protein (TAFII59)
At1g04960.1	1328.93	995.308	1146.09	1421.91	0.224455	0.244126	0.468822	0.748952	0.862414	1.06996	similar to bZIP family transcription factor [Arabidopsis thaliana] (TAIR:AT1G27000.1); similar to unknown [Striga asiatica] (GB:ABD98037.1); similar to Os05g0182700 [Oryza sativa (japonica cultivar-group)] (GB:NP_001054821.1); contains InterPro domain Protein of unknown function DUF1664; (InterPro:IPR012458)
At1g04970.1	1638.9	1313.69	1599.4	2057.58	0.279825	0.766569	0.00123867	0.801567	0.975901	1.25547	lipid-binding serum glycoprotein family protein; similar to lipid-binding serum glycoprotein family protein [Arabidopsis thaliana] (TAIR:AT3G20270.2); similar to lipid-binding serum glycoprotein family protein [Arabidopsis thaliana] (TAIR:AT3G20270.1); similar to unnamed protein product [Vitis vinifera] (GB:CAO24091.1); contains InterPro domain Lipid-binding serum glycoprotein; (InterPro:IPR00112…
At1g04980.1	1045.07	859.907	1133.52	1475.69	0.482787	0.614465	0.000879723	0.822821	1.08463	1.41205	Encodes a protein disulfide isomerase-like (PDIL) protein, a member of a multigene family within the thioredoxin (TRX) superfamily. Transcript levels for this gene are up-regulated in response to three different chemical inducers of ER stress (dithiothreitol, beta-mercaptoethanol, and tunicamycin). AtIRE1-2 does not appear to be required for this response, but the atbzip60 mutant has a diminished…
At1g04985.1	1265.29	1023.66	1180.28	1440.56	0.283258	0.604562	0.289441	0.809035	0.932813	1.13852	similar to OSJNBa0043A12.17 [Oryza sativa (japonica cultivar-group)] (GB:CAE02812.1); similar to Os04g0669100 [Oryza sativa (japonica cultivar-group)] (GB:NP_001054200.1)
At1g04990.2	3340.41	3227.58	3730.6	4464.34	0.919495	0.36967	0.121845	0.966221	1.11681	1.33647	zinc finger (CCCH-type) family protein; Identical to Zinc finger CCCH domain-containing protein ZFN-like 4 [Arabidopsis Thaliana] (GB:Q94AD9;GB:Q9MAU8); similar to ZFN2 (ZINC FINGER PROTEIN 2), nucleic acid binding [Arabidopsis thaliana] (TAIR:AT2G32930.1); similar to hypothetical protein [Vitis vinifera] (GB:CAN76191.1); contains InterPro domain Zinc finger, CCCH-type; (InterPro:IPR000571)
At1g05000.1	636.888	532.734	975.886	1130.75	0.308751	0.0434347	0.00673566	0.836465	1.53227	1.77544	tyrosine specific protein phosphatase family protein; Identical to Probable tyrosine-protein phosphatase At1g05000 [Arabidopsis Thaliana] (GB:Q9ZVN4); similar to tyrosine specific protein phosphatase family protein [Arabidopsis thaliana] (TAIR:AT2G32960.1); similar to unnamed protein product [Vitis vinifera] (GB:CAO24065.1); contains InterPro domain Protein-tyrosine phosphatase, SIW14-like (Inter…
At1g05010.1	13394.2	14236	13929.6	14074.2	0.77415	0.849519	0.769042	1.06285	1.03997	1.05077	Encodes 1-aminocyclopropane-1-carboxylate oxidase
At1g05020.1	286.783	261.883	389.847	363.921	0.714755	0.0238384	0.0514029	0.913177	1.35938	1.26898	epsin N-terminal homology (ENTH) domain-containing protein / clathrin assembly protein-related; Identical to Putative clathrin assembly protein At1g05020 [Arabidopsis Thaliana] (GB:Q9ZVN6); similar to epsin N-terminal homology (ENTH) domain-containing protein / clathrin assembly protein-related [Arabidopsis thaliana] (TAIR:AT4G02650.1); similar to unnamed protein product [Vitis vinifera] (GB:CAO2…
At1g05030.1	3905.2	4072.05	2835.63	3060.85	0.559912	0.00728127	0.0912532	1.04272	0.726116	0.783788	hexose transporter, putative; Identical to Probable plastidic glucose transporter 1 [Arabidopsis Thaliana] (GB:Q0WVE9;GB:Q5XF02;GB:Q9ZVN7); similar to GLT1/PGLCT (GLUCOSE TRANSPORTER 1), carbohydrate transmembrane transporter/ sugar:hydrogen ion symporter [Arabidopsis thaliana] (TAIR:AT5G16150.2); similar to GLT1/PGLCT (GLUCOSE TRANSPORTER 1), carbohydrate transmembrane transporter/ sugar:hydroge…
At1g05040.1	171.852	232.956	236.35	183.789	0.315094	0.18093	0.690316	1.35556	1.37531	1.06946	similar to ubiquitin-associated (UBA)/TS-N domain-containing protein [Arabidopsis thaliana] (TAIR:AT2G33010.1); contains InterPro domain UBA-like; (InterPro:IPR009060)
At1g05055.1	5352.42	5554.08	6088.25	5525.47	0.595372	0.240459	0.638319	1.03768	1.13748	1.03233	Member of transcription factor TFIIH complex. Involved in transcription and DNA repair and interacts with AtXPD.
At1g05060.1	3215.12	3445.28	3593.49	3481.33	0.644177	0.276897	0.602035	1.07158	1.11768	1.0828	similar to conserved hypothetical protein [Medicago truncatula] (GB:ABE78856.1)
At1g05065.1	36.5674	34.6521	45.5305	47.8433	0.392161	0.00540801	0.00395462	0.947622	1.24511	1.30836	Member of a large family of putative ligands homologous to the Clavata3 gene. Consists of a single exon.
At1g05070.1	7937.33	8892.75	8357.88	8153.36	0.45482	0.671558	0.847219	1.12037	1.05298	1.02722	similar to unknown protein [Arabidopsis thaliana] (TAIR:AT2G32580.1); similar to unknown protein [Phytophthora sojae] (GB:AAO24648.1); contains InterPro domain Protein of unknown function DUF1068; (InterPro:IPR010471)
At1g05080.1	282.782	370.842	323.402	290.703	0.247025	0.386526	0.839074	1.3114	1.14364	1.02801	F-box family protein; similar to F-box family protein [Arabidopsis thaliana] (TAIR:AT1G22000.1); similar to hypothetical protein [Vitis vinifera] (GB:CAN74740.1); contains InterPro domain Leucine-rich repeat 2 (InterPro:IPR013101); contains InterPro domain FBD (InterPro:IPR013596); contains InterPro domain Cyclin-like F-box (InterPro:IPR001810); contains InterPro domain FBD-like (InterPro:IPR0065…
At1g05085.1	553.529	626.219	615.018	395.581	0.444562	0.640162	0.0244855	1.13132	1.11108	0.714653	unknown protein
At1g05090.1	6315.64	6349.7	6147.21	6566.19	0.939195	0.728758	0.503996	1.00539	0.973331	1.03967	dentin sialophosphoprotein-related; similar to dentin sialophosphoprotein-related [Arabidopsis thaliana] (TAIR:AT4G20720.1); similar to GD3 protein [Arabidopsis lyrata subsp. petraea] (GB:AAS48444.1)
At1g05100.1	806.411	816.274	1014.26	803.285	0.960674	0.171391	0.981927	1.01223	1.25775	0.996124	member of MEKK subfamily
At1g05120.1	1189.03	1024.37	1407.98	1832.87	0.55341	0.238404	0.00236428	0.861517	1.18414	1.54148	SNF2 domain-containing protein / helicase domain-containing protein / RING finger domain-containing protein; similar to DNA repair protein, putative [Arabidopsis thaliana] (TAIR:AT1G02670.1); similar to putative DNA repair protein rhp16 [Oryza sativa (japonica cultivar-group)] (GB:BAD31171.1); similar to unnamed protein product [Vitis vinifera] (GB:CAO24011.1); similar to Os07g0511500 [Oryza sati…
At1g05135.1	3601.82	5070.36	2926.67	2421.85	0.0490171	0.227472	0.0329678	1.40772	0.812553	0.672397	pseudogene of unknown protein
At1g05140.1	8890.92	7464.52	7421.03	8155.01	0.219045	0.0787952	0.25766	0.839566	0.834675	0.917229	membrane-associated zinc metalloprotease, putative; similar to membrane-associated zinc metalloprotease, putative [Arabidopsis thaliana] (TAIR:AT2G32480.1); similar to Os03g0579000 [Oryza sativa (japonica cultivar-group)] (GB:NP_001050547.1); similar to unnamed protein product [Vitis vinifera] (GB:CAO24003.1); contains InterPro domain Peptidase M50; (InterPro:IPR008915); contains InterPro domain …
At1g05150.1	6359.89	5492.24	6788.35	6309.76	0.32145	0.602	0.953978	0.863574	1.06737	0.992118	calcium-binding EF hand family protein; Identical to Uncharacterized TPR repeat-containing protein At1g05150 [Arabidopsis Thaliana] (GB:O23052;GB:Q0WNK7); similar to calcium-binding EF hand family protein [Arabidopsis thaliana] (TAIR:AT2G32450.1); similar to unnamed protein product [Vitis vinifera] (GB:CAO61050.1); similar to hypothetical protein OsI_010581 [Oryza sativa (indica cultivar-group)] …
At1g05160.1	2429.82	2405.42	2295.73	2624.39	0.952247	0.575364	0.546565	0.989955	0.944814	1.08007	Encodes an ent-kaurenoic acid hydroxylase, a member of the CYP88A cytochrome p450 family.
At1g05170.1	1333.08	1641.36	1662.04	1635.23	0.283551	0.172226	0.202341	1.23126	1.24677	1.22665	galactosyltransferase family protein; similar to galactosyltransferase family protein [Arabidopsis thaliana] (TAIR:AT2G32430.1); similar to unnamed protein product [Vitis vinifera] (GB:CAO23998.1); contains InterPro domain Glycosyl transferase, family 31; (InterPro:IPR002659)
At1g05180.2	5346.79	5413.21	6409.93	6768.58	0.939948	0.0121007	0.0599346	1.01242	1.19884	1.26591	Encodes a subunit of the RUB1 activating enzyme that regulates the protein degradation activity of Skp1-Cullin-Fbox complexes, primarily, but not exclusively, affecting auxin responses. Acts alongside AS1 to exclude BP expression from leaves.
At1g05190.1	24331.8	22198.3	24462.2	23046.6	0.0638021	0.903328	0.616234	0.912318	1.00536	0.94718	EMB2394 (EMBRYO DEFECTIVE 2394); structural constituent of ribosome; Identical to 50S ribosomal protein L6, chloroplast precursor (RPL6) [Arabidopsis Thaliana] (GB:O23049); similar to ribosomal protein L6 family protein [Arabidopsis thaliana] (TAIR:AT2G18400.1); similar to Os03g0751400 [Oryza sativa (japonica cultivar-group)] (GB:NP_001051292.1); similar to Os03g0356300 [Oryza sativa (japonica cu…
At1g05200.1	2559.53	2238.81	1299.33	1492.02	0.573363	0.0174044	0.026873	0.874697	0.507643	0.582927	member of Putative ligand-gated ion channel subunit family
At1g05205.1	1522.52	1279.52	1647.05	1937.09	0.469931	0.665989	0.162418	0.840397	1.08179	1.27229	similar to unknown protein [Oryza sativa (japonica cultivar-group)] (GB:BAD45491.1)
At1g05210.1	1285.23	1135.66	1372.32	1629.15	0.160793	0.652531	0.00308667	0.883624	1.06776	1.26759	similar to unknown protein [Arabidopsis thaliana] (TAIR:AT2G32380.1); similar to hypothetical protein [Oryza sativa (japonica cultivar-group)] (GB:BAC57387.1); similar to Os07g0458700 [Oryza sativa (japonica cultivar-group)] (GB:NP_001059570.1)
At1g05220.1	333.737	476.603	359.121	322.384	0.221708	0.773123	0.819318	1.42808	1.07606	0.965983	similar to unknown protein [Arabidopsis thaliana] (TAIR:AT1G05210.1); similar to hypothetical protein [Oryza sativa (japonica cultivar-group)] (GB:BAC57387.1); similar to Os07g0458700 [Oryza sativa (japonica cultivar-group)] (GB:NP_001059570.1)
At1g05230.1	3031.75	3026.69	2939.71	3311.78	0.98501	0.645598	0.158953	0.998331	0.969641	1.09237	Encodes a homeobox-leucine zipper family protein belonging to the HD-ZIP IV family.
At1g05240.1	1230.31	1287.41	1224.99	776.843	0.842622	0.982445	0.034477	1.04641	0.995676	0.631419	peroxidase, putative; Identical to Peroxidase 1/2 precursor (PER2) [Arabidopsis Thaliana] (GB:Q96506); similar to peroxidase, putative [Arabidopsis thaliana] (TAIR:AT1G05250.1); similar to unnamed protein product [Vitis vinifera] (GB:CAO24151.1); contains InterPro domain Plant peroxidase; (InterPro:IPR000823); contains InterPro domain Haem peroxidase; (InterPro:IPR010255); contains InterPro domai…
At1g05260.1	328.763	328.211	533.002	770.638	0.994594	0.0158685	0.0749526	0.99832	1.62123	2.34405	Encodes a cold-inducible cationic peroxidase that is involved in the stress response. In response to low temperature, RCI3 transcripts accumulate in the aerial part and in roots of etiolated seedlings but only in roots of light-grown seedlings.
At1g05270.1	14865.4	14935.5	15088.7	15940.7	0.970461	0.915658	0.513887	1.00471	1.01502	1.07233	TraB family protein; similar to TraB family protein [Arabidopsis thaliana] (TAIR:AT2G32340.1); similar to unnamed protein product [Vitis vinifera] (GB:CAO24159.1); contains InterPro domain Pheromone shutdown-related, TraB (InterPro:IPR002816)
At1g05280.1	89.6079	99.6212	106.815	101.543	0.596001	0.353062	0.447891	1.11174	1.19202	1.13319	fringe-related protein; similar to fringe-related protein [Arabidopsis thaliana] (TAIR:AT4G15240.1); similar to unnamed protein product [Vitis vinifera] (GB:CAO24168.1); contains InterPro domain Protein of unknown function DUF604 (InterPro:IPR006740)
At1g05290.1	90.7701	98.0098	111.055	105.245	0.625519	0.0168013	0.293572	1.07976	1.22347	1.15946	transcription factor; similar to zinc finger (B-box type) family protein [Arabidopsis thaliana] (TAIR:AT3G21880.1); contains InterPro domain CCT (InterPro:IPR010402)
At1g05300.1	185.259	139.389	282.951	330.101	0.338248	0.161385	0.0206533	0.752402	1.52733	1.78183	member of Fe(II) transporter isolog family
At1g05310.1	1459.31	1436.6	2056.3	1931.49	0.764458	0.0351755	0.0390888	0.984433	1.40909	1.32356	pectinesterase family protein; similar to pectinesterase family protein [Arabidopsis thaliana] (TAIR:AT2G36710.1); similar to Pectinesterase [Medicago truncatula] (GB:ABN08648.1); contains InterPro domain Pectin lyase fold (InterPro:IPR012334); contains InterPro domain Pectinesterase, catalytic; (InterPro:IPR000070); contains InterPro domain Pectin lyase fold/virulence factor (InterPro:IPR011050)
At1g05320.1	4685.21	4948.61	5550.74	6965.65	0.612389	0.137607	0.00297998	1.05622	1.18474	1.48673	similar to unknown protein [Arabidopsis thaliana] (TAIR:AT2G32240.1); similar to unnamed protein product [Candida glabrata] (GB:XP_445454.1); similar to OSIGBa0126B18.8 [Oryza sativa (indica cultivar-group)] (GB:CAH66915.1); similar to OSJNBa0008M17.5 [Oryza sativa (japonica cultivar-group)] (GB:CAE04334.2); contains domain MYOSIN HEAVY CHAIN-RELATED (PTHR23160)
At1g05330.1	135.024	145.267	187.282	205.532	0.879941	0.349508	0.339238	1.07586	1.38703	1.52219	unknown protein
At1g05340.1	702.142	562.702	667.489	721.626	0.521759	0.831157	0.913556	0.801407	0.950646	1.02775	similar to unknown protein [Arabidopsis thaliana] (TAIR:AT2G32210.1); similar to conserved hypothetical protein [Medicago truncatula] (GB:ABD32591.1)
At1g05350.1	6211.63	6084.77	4735.73	4373.41	0.735935	0.0233411	0.0127703	0.979577	0.762397	0.704067	thiF family protein; similar to SAE2 (SUMO-ACTIVATING ENZYME 2) [Arabidopsis thaliana] (TAIR:AT2G21470.2); similar to SAE2 (SUMO-ACTIVATING ENZYME 2) [Arabidopsis thaliana] (TAIR:AT2G21470.1); similar to unnamed protein product [Vitis vinifera] (GB:CAO68299.1); contains InterPro domain UBA/THIF-type NAD/FAD binding fold; (InterPro:IPR000594); contains InterPro domain NAD(P)-binding; (InterPro:IPR…
At1g05360.1	1015.27	890.741	796.13	1066.21	0.551982	0.207169	0.669384	0.877347	0.784159	1.05018	similar to unknown protein [Arabidopsis thaliana] (TAIR:AT4G14950.1); similar to conserved hypothetical protein [Medicago truncatula] (GB:ABE91712.1); contains domain VACUOLE MEMBRANE PROTEIN 1 (PTHR10281:SF1); contains domain MEMBRANE ASSOCIATED PROGESTERONE RECEPTOR-RELATED (PTHR10281)
At1g05370.1	170.597	146.977	179.619	312.09	0.673025	0.598845	0.0497294	0.861545	1.05289	1.8294	similar to unknown protein [Arabidopsis thaliana] (TAIR:AT3G22410.1); similar to Cellular retinaldehyde-binding/triple function, N-terminal [Medicago truncatula] (GB:ABE78877.1); similar to Os03g0219100 [Oryza sativa (japonica cultivar-group)] (GB:NP_001049398.1); similar to Os03g0724100 [Oryza sativa (japonica cultivar-group)] (GB:NP_001051120.1); contains InterPro domain Phosphatidylinositol tr…
At1g05380.1	2797.96	2900.41	3090.91	3421.59	0.83438	0.528061	0.119816	1.03662	1.1047	1.22289	DNA binding; similar to PHD finger transcription factor, putative [Arabidopsis thaliana] (TAIR:AT4G14920.1); similar to unnamed protein product [Vitis vinifera] (GB:CAO71166.1); contains InterPro domain Acyl-CoA N-acyltransferase (InterPro:IPR016181); contains InterPro domain Zinc finger, RING/FYVE/PHD-type (InterPro:IPR013083); contains InterPro domain Zinc finger, PHD-type; (InterPro:IPR001965)…
At1g05385.1	5619.23	5346.22	5374.55	5618.82	0.758567	0.752036	0.999595	0.951415	0.956456	0.999927	photosystem II 11 kDa protein-related; similar to unnamed protein product [Vitis vinifera] (GB:CAO71168.1)
At1g05400.1	1210.11	1229.41	1183.97	937.871	0.942488	0.882337	0.179783	1.01595	0.978399	0.775027	similar to unknown protein [Arabidopsis thaliana] (TAIR:AT1G06810.1); similar to Os12g0162900 [Oryza sativa (japonica cultivar-group)] (GB:NP_001066226.1); similar to Os07g0637200 [Oryza sativa (japonica cultivar-group)] (GB:NP_001060400.1); contains InterPro domain Protein of unknown function DUF537; (InterPro:IPR007491)
At1g05410.1	2397.6	2360.62	2655.77	2686.34	0.761952	0.082454	0.296447	0.984578	1.10768	1.12043	similar to unknown protein [Arabidopsis thaliana] (TAIR:AT3G22520.1); similar to CDPK adapter protein 1 [Mesembryanthemum crystallinum] (GB:AAK69758.1); contains domain GAT domain (SSF89009)
At1g05420.1	946.16	988.772	1243.88	1263.34	0.486219	0.00802278	0.0780508	1.04504	1.31466	1.33523	ATOFP12/OFP12 (Arabidopsis thaliana ovate family protein 12); similar to ATOFP16/OFP16 (Arabidopsis thaliana ovate family protein 16) [Arabidopsis thaliana] (TAIR:AT2G32100.1); similar to hypothetical protein [Vitis vinifera] (GB:CAN67178.1); contains InterPro domain Protein of unknown function DUF623, plant (InterPro:IPR006458)
At1g05430.1	5192.86	4967.24	5076.21	4716.91	0.825586	0.866436	0.456933	0.956553	0.977537	0.908346	similar to hypothetical protein MtrDRAFT_AC135320g13v1 [Medicago truncatula] (GB:ABE82965.1)
At1g05440.1	1366.66	1458.74	1638.58	1733.84	0.741981	0.135657	0.224259	1.06738	1.19897	1.26867	similar to Os03g0747100 [Oryza sativa (japonica cultivar-group)] (GB:NP_001051255.1)
At1g05450.2	799.043	969.39	678.237	563.471	0.307866	0.394212	0.00025925	1.21319	0.848812	0.705183	Encodes a Protease inhibitor/seed storage/LTP family protein
At1g05460.1	8040.94	6879.15	6684.66	7785.5	0.0295212	0.101633	0.747025	0.855515	0.831328	0.968233	Encodes a protein with similarity to RNA helicases. Mutants are defective in post-transcriptional gene silencing.
At1g05470.1	1665.46	1704.81	2174.36	2125.12	0.890665	0.206775	0.0786038	1.02363	1.30556	1.276	Encodes an inositol polyphosphate 5' phosphatase (5PTase) that is required for the proper recruitment of cells into developing vascular tissue in leaves and cotyledons. It is most similar to Type I 5PTases that are known to cleave a phosphate from IP3 or IP4. cvp2 mutants have elevated levels of IP3 and are hypersensitive to ABA in seed germination assays.
At1g05480.1	277.55	281.224	444.605	526.714	0.9353	0.0884566	0.0294305	1.01324	1.60189	1.89773
At1g05490.1	245.747	274.638	320.476	468.447	0.722732	0.342591	0.110707	1.11757	1.30409	1.90622	CHR31 (chromatin remodeling 31); ATP binding / DNA binding / helicase/ nucleic acid binding; similar to CHR40 (chromatin remodeling 40), ATP binding / DNA binding / helicase [Arabidopsis thaliana] (TAIR:AT3G24340.1); similar to unnamed protein product [Vitis vinifera] (GB:CAO63497.1); contains InterPro domain SNF2-related; (InterPro:IPR000330); contains InterPro domain Helicase, superfamily 1 and…
At1g05500.1	5406.39	5896.66	5393.4	6173.57	0.514707	0.983801	0.349969	1.09068	0.997597	1.1419	ATSYTE/NTMC2T2.1/NTMC2TYPE2.1/SYTE; similar to ATSYTD/NTMC2T2.2/NTMC2TYPE2.2/SYTD [Arabidopsis thaliana] (TAIR:AT5G11100.1); similar to unnamed protein product [Vitis vinifera] (GB:CAO69290.1); similar to unknown [Populus trichocarpa] (GB:ABK94033.1); similar to hypothetical protein [Vitis vinifera] (GB:CAN84059.1); contains InterPro domain C2 calcium-dependent membrane targeting (InterPro:IPR000…
At1g05510.1	153.791	130.044	162.557	142.554	0.530071	0.767238	0.728216	0.845593	1.057	0.926931	similar to unknown protein [Arabidopsis thaliana] (TAIR:AT2G31985.1); similar to putative embryo-specific protein Ose731 [Oryza sativa (japonica cultivar-group)] (GB:AAT93933.1); similar to Os05g0569500 [Oryza sativa (japonica cultivar-group)] (GB:NP_001056364.1); contains InterPro domain Protein of unknown function DUF1264; (InterPro:IPR010686)
At1g05520.1	5727.31	5296.98	5848.76	6173.73	0.479721	0.75417	0.538315	0.924863	1.02121	1.07795	transport protein, putative; similar to transport protein, putative [Arabidopsis thaliana] (TAIR:AT4G14160.2); similar to transport protein, putative [Arabidopsis thaliana] (TAIR:AT4G14160.1); similar to transport protein, putative [Arabidopsis thaliana] (TAIR:AT3G23660.1); similar to At1g05520/T25N20_16 [Oryza sativa (japonica cultivar-group)] (GB:AAX96396.1); similar to hypothetical protein OsI…
At1g05530.1	145.406	160.33	175.607	189.492	0.552149	0.149528	0.0617871	1.10264	1.2077	1.3032	Encodes a protein with glucosyltransferase activity with high sequence homology to UGT1 (AT1G05560). It belongs to an UGT subfamily that binds UDP-glucose but not UDP-glucuronate, UDP-galactose, or UDP-rhamnose as the glycosyl donor. UGT2 was shown to be able to use abscisic acid as glycosylation substrate in the presence of UDP-glucose.
At1g05540.1	1073.72	1130.81	1174.77	1407.88	0.795437	0.561007	0.0655346	1.05317	1.09411	1.31122	similar to unknown protein [Arabidopsis thaliana] (TAIR:AT1G30160.2); contains InterPro domain Protein of unknown function DUF295; (InterPro:IPR005174)
At1g05550.1	82.8866	120.581	162.847	124.11	0.0854277	0.00972985	0.380124	1.45477	1.96469	1.49734	similar to unknown protein [Arabidopsis thaliana] (TAIR:AT1G05540.1); contains InterPro domain Protein of unknown function DUF295; (InterPro:IPR005174)
At1g05560.1	3199.21	3644.14	2448.9	3065.16	0.360173	0.108867	0.78628	1.13907	0.765468	0.958099	A UDP-glucose transferase localized in the phragmoplast. It has been co-purified with the callose synthase complex and may transfer UDP-glucose from sucrose synthase to the callose synthase and thus help form a substrate channel for the synthesis of callose at the forming cell plate. Induced by salicylic acid. Independent of NPR1 for their induction by salicylic acid. UGT1 encodes a protein with …
At1g05570.1	5937.08	6323.42	7286.35	7676.97	0.570759	0.0907294	0.0678576	1.06507	1.22726	1.29306	Encodes a callose synthase 1 catalytic subunit . Member of Glycosyltransferase Family- 48.
At1g05575.1	400.365	188.764	320.11	311.015	0.0819855	0.397908	0.32319	0.471481	0.799545	0.776829	unknown protein
At1g05577.1	158.637	145.195	185.216	180.791	0.632196	0.551034	0.350177	0.915265	1.16754	1.13965	similar to unknown protein [Arabidopsis thaliana] (TAIR:AT5G59790.1); similar to 4D11_16 [Brassica rapa subsp. pekinensis] (GB:AAZ67530.1); contains InterPro domain Protein of unknown function DUF966; (InterPro:IPR010369)
At1g05580.1	54.3909	59.1205	73.0262	54.4678	0.353704	0.0095398	0.989719	1.08696	1.34262	1.00141	member of Putative Na+/H+ antiporter family
At1g05590.1	5761.88	5087.71	5404.43	6382.17	0.145716	0.408898	0.419299	0.882994	0.937962	1.10765	Encodes a protein with &#946;-hexosaminidase activity (the enzyme is active with p-nitrophenyl-&#946;-N-acetylglucosaminide as substrate but displayed only a minor activity toward p-nitrophenyl-&#946;-N-acetylgalactosaminide). Chitotriose-PA was digested almost completely overnight by a 50% ammonium sulfate fraction of a supernatant yeast expressing AtHEX3.
At1g05600.1	1050.41	789.669	1256.96	1310.31	0.103054	0.0750097	0.101696	0.751769	1.19663	1.24742	pentatricopeptide (PPR) repeat-containing protein; similar to pentatricopeptide (PPR) repeat-containing protein [Arabidopsis thaliana] (TAIR:AT5G46100.1); similar to unnamed protein product [Vitis vinifera] (GB:CAO16582.1); contains InterPro domain Pentatricopeptide repeat (InterPro:IPR002885)
At1g05610.1	181.355	198.282	314.991	393.117	0.404842	0.00597659	0.0224287	1.09334	1.73688	2.16767	Encodes the small subunit of ADP-glucose pyrophosphorylase. The small subunit is the catalytic isoform responsible for ADP-glucose pyrophosphorylase activity. The presence of the small subunit is required for large subunit stability. Two isoforms of the small subunit (ApS1 and ApS2) have been described. ApS2 is a minor small subunit isoform present in all plant tissues tested.
At1g05615.1	394.001	370.981	381.026	308.633	0.802942	0.829117	0.0417408	0.941573	0.96707	0.783331	similar to unknown protein [Arabidopsis thaliana] (TAIR:AT2G24670.1); contains InterPro domain Protein of unknown function DUF313; (InterPro:IPR005508)
At1g05620.1	2283.94	1969.61	1920.03	2362.13	0.317395	0.326319	0.741392	0.862373	0.840666	1.03423	inosine-uridine preferring nucleoside hydrolase family protein; similar to inosine-uridine preferring nucleoside hydrolase family protein [Arabidopsis thaliana] (TAIR:AT2G36310.1); similar to unnamed protein product [Vitis vinifera] (GB:CAO46372.1); contains InterPro domain Inosine/uridine-preferring nucleoside hydrolase (InterPro:IPR001910)
At1g05630.1	5264.13	5251.64	3883.48	4460.29	0.990451	0.182112	0.276188	0.997628	0.737724	0.847299	Encodes an inositol polyphosphate 5-phosphatase with phosphatase activity toward only Ins(1,4,5)P3. Induced in response to ABA and wounding treatments. Expressed in young seedlings and flowers, while no transcripts were detectable in maturated roots, stems, and rosette leaves Modulates the development of cotyledon veins through its regulation of auxin homeostasis. Involved in blue light lighttim…
At1g05640.1	1120.65	985.06	1437.62	1470.58	0.469425	0.254895	0.0918929	0.879008	1.28285	1.31226	ankyrin repeat family protein; similar to ankyrin repeat family protein [Arabidopsis thaliana] (TAIR:AT2G31820.1); similar to unnamed protein product [Vitis vinifera] (GB:CAO46358.1); contains InterPro domain Ankyrin (InterPro:IPR002110)
At1g05650.1	333.496	318.721	315.235	224.709	0.751433	0.71052	0.0695906	0.955699	0.945244	0.673799	polygalacturonase, putative / pectinase, putative; similar to polygalacturonase, putative / pectinase, putative [Arabidopsis thaliana] (TAIR:AT1G05660.1); similar to hypothetical protein [Vitis vinifera] (GB:CAN68140.1); contains InterPro domain Pectin lyase fold (InterPro:IPR012334); contains InterPro domain Parallel beta-helix repeat (InterPro:IPR006626); contains InterPro domain Glycoside hydr…
At1g05660.1	127.575	97.4463	162.323	142.154	0.106178	0.0254324	0.356991	0.763837	1.27238	1.11428	polygalacturonase, putative / pectinase, putative; similar to polygalacturonase, putative / pectinase, putative [Arabidopsis thaliana] (TAIR:AT1G05650.1); similar to hypothetical protein [Vitis vinifera] (GB:CAN68140.1); contains InterPro domain Pectin lyase fold (InterPro:IPR012334); contains InterPro domain Parallel beta-helix repeat (InterPro:IPR006626); contains InterPro domain Glycoside hydr…
At1g05670.1	3565.62	3550.77	3467.97	3370.13	0.945449	0.640537	0.360317	0.995836	0.972615	0.945174	UDP-glucoronosyl/UDP-glucosyl transferase family protein; similar to UDP-glucoronosyl/UDP-glucosyl transferase family protein [Arabidopsis thaliana] (TAIR:AT1G05680.1); similar to unnamed protein product [Vitis vinifera] (GB:CAO41000.1); contains InterPro domain UDP-glucuronosyl/UDP-glucosyltransferase; (InterPro:IPR002213); contains InterPro domain Pentatricopeptide repeat (InterPro:IPR002885)
At1g05680.1	134.947	157.863	373.628	463.15	0.59113	0.0171427	0.0728398	1.16981	2.7687	3.43208	UDP-glucoronosyl/UDP-glucosyl transferase family protein; similar to UDP-glucoronosyl/UDP-glucosyl transferase family protein [Arabidopsis thaliana] (TAIR:AT1G05670.1); similar to unnamed protein product [Vitis vinifera] (GB:CAO46327.1); contains InterPro domain UDP-glucuronosyl/UDP-glucosyltransferase; (InterPro:IPR002213)
At1g05690.1	951.669	1128.88	2002.76	2223.6	0.38914	0.00159946	0.000363665	1.18621	2.10447	2.33653	BTB and TAZ domain protein. Acts redunantly with BT1 and BT2 during female gametophyte development. Acts with BT2 during male gametophyte development.
At1g05700.1	81.7278	81.9022	88.721	71.0996	0.991442	0.618804	0.445863	1.00213	1.08557	0.869956	leucine-rich repeat protein kinase, putative; similar to light repressible receptor protein kinase [Arabidopsis thaliana] (TAIR:AT4G29990.1); similar to leucine-rich repeat protein kinase, putative [Arabidopsis thaliana] (TAIR:AT2G19230.1); similar to leucine-rich repeat protein kinase, putative [Arabidopsis thaliana] (TAIR:AT2G19210.1); similar to leaf senescence-associated receptor-like protein…
At1g05710.1	1302.98	1219.97	887.211	1119.37	0.738776	0.0224412	0.113625	0.936291	0.680909	0.859083	ethylene-responsive protein, putative; similar to ethylene-responsive protein, putative [Arabidopsis thaliana] (TAIR:AT2G31730.1); similar to hypothetical protein [Vitis vinifera] (GB:CAN65949.1); contains InterPro domain Basic helix-loop-helix dimerisation region bHLH; (InterPro:IPR001092); contains InterPro domain Helix-loop-helix DNA-binding; (InterPro:IPR011598)
At1g05720.1	4569.11	4526.24	9285.19	9467.05	0.957181	0.00275722	0.00231028	0.990619	2.03217	2.07197	selenoprotein family protein; similar to putative 15kDa selenoprotein [Brassica rapa] (GB:BAF81524.1); contains InterPro domain Sep15/SelM redox (InterPro:IPR014912)
At1g05730.1	135.826	166.177	121.412	104.68	0.229727	0.481185	0.211927	1.22345	0.893879	0.77069	similar to unknown protein [Arabidopsis thaliana] (TAIR:AT2G31725.1); similar to hypothetical protein LOC406709 [Danio rerio] (GB:NP_998565.1); similar to Os11g0256200 [Oryza sativa (japonica cultivar-group)] (GB:NP_001067634.1); contains InterPro domain Protein of unknown function DUF842, eukaryotic; (InterPro:IPR008560)
At1g05740.1	113.341	90.6864	202.237	194.192	0.363495	0.0213321	0.0959959	0.80012	1.78432	1.71334	similar to unknown protein [Arabidopsis thaliana] (TAIR:AT1G05730.1); similar to PREDICTED: similar to CG5323-PA [Canis familiaris] (GB:XP_855482.1); similar to Os11g0256200 [Oryza sativa (japonica cultivar-group)] (GB:NP_001067634.1); contains InterPro domain Protein of unknown function DUF842, eukaryotic; (InterPro:IPR008560)
At1g05750.1	6454.82	7333.5	5103.05	5583.65	0.390735	0.0556128	0.169685	1.13613	0.790579	0.865036	PDE247 (PIGMENT DEFECTIVE 247); similar to pentatricopeptide (PPR) repeat-containing protein [Arabidopsis thaliana] (TAIR:AT2G20540.1); similar to unnamed protein product [Vitis vinifera] (GB:CAO67452.1); contains InterPro domain Pentatricopeptide repeat (InterPro:IPR002885)
At1g05760.1	322.558	419.549	436.37	397.015	0.448645	0.305356	0.458071	1.30069	1.35284	1.23084	Specifically restrict the long-distance movement of tobacco etch potyvirus (TEV) without involving either hypersensitive cell death or systemic acquired resistance
At1g05770.1	378.624	480.218	825.775	755.793	0.280756	0.00636631	0.00312024	1.26832	2.18099	1.99616	jacalin lectin family protein; similar to RTM1 (RESTRICTED TEV MOVEMENT 1) [Arabidopsis thaliana] (TAIR:AT1G05760.1); similar to unknown [Solanum tuberosum] (GB:ABA40466.1); contains InterPro domain Mannose-binding lectin (InterPro:IPR001229)
At1g05780.1	1201.82	1910.88	1576.51	1599.52	0.279219	0.43199	0.398077	1.58999	1.31177	1.33092	similar to unknown protein [Arabidopsis thaliana] (TAIR:AT2G31710.1); similar to Os04g0612900 [Oryza sativa (japonica cultivar-group)] (GB:NP_001053850.1)
At1g05785.1	1107.54	1061.83	1339.22	1416.51	0.794258	0.11663	0.0545761	0.958732	1.20918	1.27897	Got1-like family protein; similar to Got1-like family protein [Arabidopsis thaliana] (TAIR:AT3G49420.1); similar to Got1-like family protein [Arabidopsis thaliana] (TAIR:AT5G01430.1); similar to Got1-like protein [Medicago truncatula] (GB:ABN08679.1); contains InterPro domain Got1-like protein; (InterPro:IPR007305)
At1g05790.1	1175.57	930.508	1210.72	1662.08	0.285012	0.702256	0.000514817	0.791537	1.0299	1.41385	lipase class 3 family protein; similar to lipase class 3 family protein [Arabidopsis thaliana] (TAIR:AT2G42450.1); similar to OJ991113_30.24 [Oryza sativa (japonica cultivar-group)] (GB:CAD41339.2); contains InterPro domain Lipase, active site; (InterPro:IPR008262); contains InterPro domain Lipase, class 3; (InterPro:IPR002921)
At1g05800.1	166.675	183.798	186.517	117.466	0.663746	0.616079	0.113249	1.10273	1.11905	0.704759	lipase class 3 family protein; similar to lipase class 3 family protein [Arabidopsis thaliana] (TAIR:AT2G31690.1); similar to unnamed protein product [Vitis vinifera] (GB:CAO45320.1); contains InterPro domain Lipase, class 3; (InterPro:IPR002921)
At1g05805.1	2525.2	2210.35	2805.65	3612.39	0.455861	0.286027	0.0416663	0.875316	1.11106	1.43054	basic helix-loop-helix (bHLH) family protein; similar to DNA binding / transcription factor [Arabidopsis thaliana] (TAIR:AT2G43140.1); similar to unnamed protein product [Vitis vinifera] (GB:CAO67768.1); contains InterPro domain Basic helix-loop-helix dimerisation region bHLH; (InterPro:IPR001092); contains InterPro domain Helix-loop-helix DNA-binding; (InterPro:IPR011598)
At1g05810.1	549.164	543.875	709.804	1062.98	0.96641	0.135116	0.00603806	0.99037	1.29252	1.93564	ARA/Ara-1/AtRABA5e/AtRab11D (Arabidopsis Rab GTPase homolog A5e); GTP binding; Identical to Ras-related protein ARA-1 (ARA-1) [Arabidopsis Thaliana] (GB:P19892); similar to AtRABA5d (Arabidopsis Rab GTPase homolog A5d), GTP binding [Arabidopsis thaliana] (TAIR:AT2G31680.1); similar to small GTP-binding protein (GB:AAA68983.1); contains InterPro domain Rab11-related (InterPro:IPR015595); contains …
At1g05820.1	471.023	398.721	564.008	823.352	0.36724	0.0939928	0.00683401	0.8465	1.19741	1.74801	peptidase; similar to protease-associated (PA) domain-containing protein [Arabidopsis thaliana] (TAIR:AT2G43070.1); similar to unnamed protein product [Vitis vinifera] (GB:CAO45292.1); contains InterPro domain Protease-associated PA (InterPro:IPR003137); contains InterPro domain Peptidase A22, presenilin signal peptide; (InterPro:IPR006639); contains InterPro domain Peptidase A22B, signal peptide…
At1g05830.1	7651.1	8043.39	8364.02	8684.27	0.594117	0.156186	0.17968	1.05127	1.09318	1.13504	Encodes a homolog of trithorax, a histone-lysine N-methyltransferase. Paralog of ATX1. Unlike ATX1 which is involved in trimethylating of histone H3-mysine 4, ATX2 is involved in dimethylating of histone H3-lysine 4. ATX1 and ATX2 influence the expression of largely nonoverlapping gene sets. The expression pattern of ATX2 is also different from that of ATX1.
At1g05840.1	4109.9	3832.53	7354.48	8294.49	0.744987	0.00565039	0.00425712	0.932511	1.78945	2.01817	aspartyl protease family protein; similar to aspartyl protease family protein [Arabidopsis thaliana] (TAIR:AT3G02740.1); similar to unnamed protein product [Vitis vinifera] (GB:CAO45305.1); contains InterPro domain Peptidase aspartic, catalytic; (InterPro:IPR009007); contains InterPro domain Peptidase A1; (InterPro:IPR001461)
At1g05850.1	49849	50705.3	51570.5	50689	0.84735	0.622827	0.892392	1.01718	1.03453	1.01685	Encodes an endo chitinase-like protein AtCTL1. Essential for tolerance to heat, salt and drought stresses. Also involved in root hair development, cell expansion and response to cytokinin. Allelic to erh2. 11 alleles described in Hauser (1995). Mutant is defective in acquired thermotolerance, appears semidwarf throughout its life cycle and has extra lateral branches. There are two EMS alleles. Ex…
At1g05860.1	2531.78	2024.31	3039.72	3157.09	0.134991	0.120862	0.0713473	0.799561	1.20063	1.24699	similar to unknown protein [Arabidopsis thaliana] (TAIR:AT2G31600.1); similar to Os05g0304100 [Oryza sativa (japonica cultivar-group)] (GB:NP_001055141.1); similar to expressed protein [Oryza sativa (japonica cultivar-group)] (GB:ABA96319.2)
At1g05870.1	5158.47	4876.57	6620.32	7554.9	0.533587	0.0443875	0.00167836	0.945351	1.28339	1.46456	similar to unknown protein [Arabidopsis thaliana] (TAIR:AT2G31560.2); similar to hypothetical protein [Oryza sativa (japonica cultivar-group)] (GB:BAB86085.1); similar to Os11g0282300 [Oryza sativa (japonica cultivar-group)] (GB:NP_001067693.1); similar to Os12g0230600 [Oryza sativa (japonica cultivar-group)] (GB:NP_001066444.1); contains InterPro domain Protein of unknown function DUF1685; (Inte…
At1g05880.1	143.528	173.125	160.631	138.427	0.25254	0.474233	0.802351	1.20621	1.11916	0.964457	zinc ion binding; similar to IBR domain-containing protein / ARIADNE-like protein ARI7 (ARI7) [Arabidopsis thaliana] (TAIR:AT2G31510.1); similar to unnamed protein product [Vitis vinifera] (GB:CAO44993.1); contains InterPro domain Zinc finger, C6HC-type; (InterPro:IPR002867)
At1g05890.1	4902.8	7719.07	7707.09	8594.35	0.208447	0.0473759	0.0237043	1.57442	1.57198	1.75295	zinc finger protein-related; similar to zinc finger protein-related [Arabidopsis thaliana] (TAIR:AT1G65430.1); similar to zinc finger protein-related [Arabidopsis thaliana] (TAIR:AT2G31760.1); similar to IBR domain-containing protein / ARIADNE-like protein ARI7 (ARI7) [Arabidopsis thaliana] (TAIR:AT2G31510.1); similar to hypothetical protein [Vitis vinifera] (GB:CAN83309.1); similar to unnamed pr…
At1g05894.1	418.587	437.214	660.869	545.793	0.871726	0.0239915	0.267395	1.0445	1.57881	1.30389	similar to unknown protein [Arabidopsis thaliana] (TAIR:AT2G31480.1)
At1g05900.1	1771.35	1710.73	3455.42	3176.17	0.840658	0.00137448	0.00337624	0.965776	1.95073	1.79308	endonuclease-related; similar to endonuclease-related [Arabidopsis thaliana] (TAIR:AT2G31450.1); similar to unnamed protein product [Vitis vinifera] (GB:CAO64783.1); contains InterPro domain DNA glycosylase; (InterPro:IPR011257); contains InterPro domain Helix-hairpin-helix DNA-binding, class 1; (InterPro:IPR003583); contains InterPro domain Helix-hairpin-helix motif; (InterPro:IPR000445); contai…
At1g05910.1	3983	4366.6	4045.51	4627.65	0.410316	0.86274	0.436497	1.09631	1.01569	1.16185	cell division cycle protein 48-related / CDC48-related; similar to AAA-type ATPase family protein [Arabidopsis thaliana] (TAIR:AT3G15120.1); similar to hypothetical protein OsI_030977 [Oryza sativa (indica cultivar-group)] (GB:EAZ09745.1); similar to hypothetical protein OsJ_028841 [Oryza sativa (japonica cultivar-group)] (GB:EAZ45358.1); similar to bromodomain protein 103 [Zea mays] (GB:NP_00110…
At1g05920.1	2049.69	2494.63	1974.1	1201.8	0.535596	0.806538	0.0301209	1.21708	0.963123	0.586331	DNA binding; similar to DNA binding [Arabidopsis thaliana] (TAIR:AT3G24850.1); similar to hypothetical protein [Vitis vinifera] (GB:CAN61307.1); contains InterPro domain Transcriptional factor B3; (InterPro:IPR003340); contains InterPro domain Protein of unknown function DUF313 (InterPro:IPR005508)
At1g05930.1	1010.24	1134.69	1538.52	1127.52	0.673132	0.0187503	0.454437	1.12318	1.52292	1.11609	DNA binding; similar to DNA binding [Arabidopsis thaliana] (TAIR:AT3G24850.1); similar to hypothetical protein [Vitis vinifera] (GB:CAN61307.1); contains InterPro domain Transcriptional factor B3; (InterPro:IPR003340); contains InterPro domain Protein of unknown function DUF313 (InterPro:IPR005508)
At1g05940.1	3845.44	3504.52	4761.37	4574.42	0.464721	0.0938244	0.208529	0.911343	1.23819	1.18957	Encodes a member of the cationic amino acid transporter (CAT) subfamily of amino acid polyamine choline transporters.
At1g05950.1	723.428	593.324	703.229	866.04	0.360207	0.853081	0.29081	0.820156	0.972078	1.19713	similar to Double-stranded RNA binding; Fungal hydrophobin [Medicago truncatula] (GB:ABE90587.1); contains domain no description (G3D.3.30.160.20); contains domain dsRNA-binding domain-like (SSF54768)
At1g05960.1	8854.28	9068	10133.8	9184.27	0.887589	0.240674	0.787813	1.02414	1.14451	1.03727	binding; similar to cyclin-related [Arabidopsis thaliana] (TAIR:AT2G41830.1); similar to binding [Arabidopsis thaliana] (TAIR:AT5G21080.1); similar to hypothetical protein OsJ_004318 [Oryza sativa (japonica cultivar-group)] (GB:EAZ14493.1); similar to unnamed protein product [Vitis vinifera] (GB:CAO64787.1); similar to unnamed protein product [Vitis vinifera] (GB:CAO23570.1); contains InterPro do…
At1g05970.1	447.847	402.287	498.732	698.481	0.459411	0.424585	0.0229009	0.898268	1.11362	1.55964	nucleotide binding; similar to hypothetical protein [Musa acuminata] (GB:AAR95999.1); contains InterPro domain Nucleotide-binding, alpha-beta plait; (InterPro:IPR012677)
At1g05990.1	1517.89	2471.31	1775.93	977.13	0.348142	0.459398	0.0331804	1.62812	1.17	0.64374	calcium-binding protein, putative; similar to calcium-binding protein, putative [Arabidopsis thaliana] (TAIR:AT4G03290.1); similar to calcium-binding protein [Lotus japonicus] (GB:CAB63264.3); contains InterPro domain EF-Hand type; (InterPro:IPR011992); contains InterPro domain Calcium-binding EF-hand; (InterPro:IPR002048); contains InterPro domain Parvalbumin; (InterPro:IPR008080)
At1g06000.1	14801	12028.6	8803.26	8774.07	0.0857676	0.00380499	0.0137115	0.812688	0.594773	0.5928	encodes a flavonol-7-O-rhamnosyltransferase involved in the formation of rhamnosylated flavonols
At1g06010.1	1222.34	1174.41	587.62	953.789	0.837594	0.00906817	0.110462	0.960787	0.480732	0.780294	unknown protein
At1g06020.1	77.3122	64.5327	68.0934	66.2265	0.114438	0.324334	0.0973177	0.834702	0.880758	0.856611	pfkB-type carbohydrate kinase family protein; Identical to Probable fructokinase-3 [Arabidopsis Thaliana] (GB:Q9LNE4); similar to pfkB-type carbohydrate kinase family protein [Arabidopsis thaliana] (TAIR:AT1G06030.1); similar to unknown [Populus trichocarpa] (GB:ABK94952.1); contains InterPro domain Carbohydrate/purine kinase (InterPro:IPR011611); contains InterPro domain Carbohydrate/puine kinas…
At1g06030.1	108.74	118.964	131.715	135.465	0.734276	0.189666	0.341965	1.09403	1.21128	1.24577	pfkB-type carbohydrate kinase family protein; Identical to Probable fructokinase-2 [Arabidopsis Thaliana] (GB:Q9LNE3); similar to pfkB-type carbohydrate kinase family protein [Arabidopsis thaliana] (TAIR:AT1G06020.1); similar to putative fructokinase 2; S2 self-incompatibility locus-linked 3.16 protein [Petunia integrifolia subsp. inflata] (GB:AAQ10000.1); contains InterPro domain Carbohydrate/pu…
At1g06040.2	1319.21	2020.8	1676.64	1693.29	0.0370724	0.0391917	0.146736	1.53182	1.27094	1.28357	Encodes salt tolerance protein (STO) which confers salt tolerance to yeast cells. Fully complements calcineurin deficient yeast but does not encode a phosphoprotein phosphatase. Sequence has similarities to CONSTANS. STO co-localizes with COP1 and plays a role in light signaling.
At1g06050.1	209.267	226.635	277.012	235.764	0.560369	0.0906189	0.513897	1.083	1.32373	1.12662	similar to unknown protein [Arabidopsis thaliana] (TAIR:AT5G10750.1); similar to START domain-containing protein [Poa pratensis] (GB:CAH10188.1); similar to Os08g0152600 [Oryza sativa (japonica cultivar-group)] (GB:NP_001061005.1); similar to START domain-containing protein [Poa pratensis] (GB:CAH10187.1); contains InterPro domain Protein of unknown function DUF1336; (InterPro:IPR009769)
At1g06060.1	1452.85	1403.16	1726.01	1887.89	0.906151	0.273526	0.0279933	0.965796	1.18801	1.29944	RanBPM-related; similar to unknown protein [Arabidopsis thaliana] (TAIR:AT1G61150.6); similar to unknown protein [Arabidopsis thaliana] (TAIR:AT1G61150.4); similar to unknown protein [Arabidopsis thaliana] (TAIR:AT1G61150.5); similar to unnamed protein product [Vitis vinifera] (GB:CAO61076.1); contains InterPro domain CT11-RanBPM (InterPro:IPR013144); contains InterPro domain LisH dimerisation mo…
At1g06070.1	7614.32	6936.6	6746.45	7384.17	0.628671	0.243098	0.869433	0.910994	0.886022	0.969774	bZIP transcription factor, putative (bZIP69); similar to bZIP transcription factor (POSF21) [Arabidopsis thaliana] (TAIR:AT2G31370.5); similar to bZIP transcription factor (POSF21) [Arabidopsis thaliana] (TAIR:AT2G31370.4); similar to bZIP transcription factor (POSF21) [Arabidopsis thaliana] (TAIR:AT2G31370.1); similar to unnamed protein product [Vitis vinifera] (GB:CAO16940.1); contains InterPro…
At1g06080.1	2120.07	2852.87	3204.72	2985.9	0.193753	0.0398222	0.0308501	1.34565	1.51161	1.4084	homologous to delta 9 acyl-lipid desaturases of cyanobacteria and acyl-CoA desaturases of yeast and mammals. expression down-regulated by cold temperature.
At1g06090.1	836.804	1086.47	1461.68	1314.6	0.255617	0.00847431	0.0429848	1.29835	1.74675	1.57097	fatty acid desaturase family protein; Identical to Delta-9 desaturase-like 1 protein [Arabidopsis Thaliana] (GB:Q9LND9;GB:Q8LDI2); similar to fatty acid desaturase family protein [Arabidopsis thaliana] (TAIR:AT1G06120.1); similar to unnamed protein product [Vitis vinifera] (GB:CAO62719.1); contains InterPro domain Fatty acid desaturase, type 1, core (InterPro:IPR015876); contains InterPro domain …
At1g06100.1	1137.65	816.295	1238.44	1064.84	0.0461327	0.698901	0.775589	0.717527	1.0886	0.936	fatty acid desaturase family protein; Identical to Delta-9 desaturase-like 2 protein [Arabidopsis Thaliana] (GB:Q9LND8); similar to fatty acid desaturase family protein [Arabidopsis thaliana] (TAIR:AT1G06090.1); similar to unnamed protein product [Vitis vinifera] (GB:CAO62719.1); contains InterPro domain Fatty acid desaturase, type 1, core (InterPro:IPR015876); contains InterPro domain Fatty acid…
At1g06110.1	2072.65	2142.88	2163.06	2317.87	0.801735	0.45612	0.378298	1.03389	1.04362	1.11831	SKIP16 (SKP1/ASK-INTERACTING PROTEIN 16); protein binding; similar to Os11g0265200 [Oryza sativa (japonica cultivar-group)] (GB:NP_001067658.1); similar to expressed protein [Oryza sativa (japonica cultivar-group)] (GB:AAX96082.1); contains InterPro domain ApaG (InterPro:IPR007474)
At1g06120.1	175.486	228.181	223.959	174.784	0.157801	0.0634878	0.979166	1.30028	1.27622	0.996001	fatty acid desaturase family protein; Identical to Delta-9 desaturase-like 3 protein [Arabidopsis Thaliana] (GB:Q9FPD5;GB:Q9LND6); similar to fatty acid desaturase family protein [Arabidopsis thaliana] (TAIR:AT1G06090.1); similar to unnamed protein product [Vitis vinifera] (GB:CAO62719.1); contains InterPro domain Fatty acid desaturase, type 1, core (InterPro:IPR015876); contains InterPro domain …
At1g06130.1	2999.62	2945.27	2250.43	3090.63	0.922008	0.0646711	0.671786	0.981882	0.750239	1.03034	GLX2-4 (GLYOXALASE 2-4); hydroxyacylglutathione hydrolase; similar to GLX2-5 (GLYOXALASE 2-5), hydroxyacylglutathione hydrolase/ iron ion binding / zinc ion binding [Arabidopsis thaliana] (TAIR:AT2G31350.1); similar to unnamed protein product [Vitis vinifera] (GB:CAO16950.1); contains InterPro domain Beta-lactamase-like; (InterPro:IPR001279)
At1g06135.1	355.574	387.57	454.76	335.343	0.673887	0.233888	0.768655	1.08998	1.27895	0.943103	similar to unknown protein [Arabidopsis thaliana] (TAIR:AT2G31345.1)
At1g06140.1	2371.25	2866.85	2091.55	1895.11	0.330238	0.355067	0.0553538	1.209	0.882046	0.799204	pentatricopeptide (PPR) repeat-containing protein; similar to EMB2758 (EMBRYO DEFECTIVE 2758) [Arabidopsis thaliana] (TAIR:AT4G33990.1); similar to unnamed protein product [Vitis vinifera] (GB:CAO43513.1); contains InterPro domain Pentatricopeptide repeat (InterPro:IPR002885)
At1g06145.1	1806.88	1679.46	1973.36	1767.78	0.511587	0.422162	0.824568	0.929482	1.09214	0.978363	EMB1444 (EMBRYO DEFECTIVE 1444); similar to pentatricopeptide (PPR) repeat-containing protein [Arabidopsis thaliana] (TAIR:AT5G66520.1); similar to unnamed protein product [Vitis vinifera] (GB:CAO39328.1); contains InterPro domain Pentatricopeptide repeat (InterPro:IPR002885)
At1g06150.1	3054.61	3291.35	3137.91	3971.93	0.785613	0.780461	0.0114198	1.0775	1.02727	1.30031	transcription factor; similar to CPuORF7 (Conserved peptide upstream open reading frame 7) [Arabidopsis thaliana] (TAIR:AT2G31280.3); similar to CPuORF7 (Conserved peptide upstream open reading frame 7) [Arabidopsis thaliana] (TAIR:AT2G31280.2); similar to CPuORF7 (Conserved peptide upstream open reading frame 7), transcription factor [Arabidopsis thaliana] (TAIR:AT2G31280.1); similar to unnamed …
At1g06160.1	129.752	137.685	121.552	166.677	0.835915	0.756897	0.155394	1.06115	0.93681	1.28459	encodes a member of the ERF (ethylene response factor) subfamily B-3 of ERF/AP2 transcription factor family. The protein contains one AP2 domain. There are 18 members in this subfamily including ATERF-1, ATERF-2, AND ATERF-5.
At1g06170.1	829.64	1089.18	1014.76	985.533	0.0395149	0.282191	0.239999	1.31283	1.22314	1.18791	basic helix-loop-helix (bHLH) family protein; similar to basic helix-loop-helix (bHLH) family protein [Arabidopsis thaliana] (TAIR:AT2G31220.1); similar to unnamed protein product [Vitis vinifera] (GB:CAO65796.1); contains InterPro domain Basic helix-loop-helix dimerisation region bHLH; (InterPro:IPR001092); contains InterPro domain Helix-loop-helix DNA-binding; (InterPro:IPR011598)
At1g06180.1	710.019	812.961	621.748	700.315	0.562719	0.524699	0.950285	1.14498	0.875677	0.986333	member of MYB3R- and R2R3- type MYB- encoding genes
At1g06190.1	23785.5	18831.2	19711.7	18250	0.185991	0.0934314	0.0178827	0.791709	0.828729	0.767275	ATP binding / ATPase, coupled to transmembrane movement of ions, phosphorylative mechanism; similar to ATP binding / ATPase, coupled to transmembrane movement of ions, phosphorylative mechanism [Arabidopsis thaliana] (TAIR:AT2G31150.1); similar to unnamed protein product [Vitis vinifera] (GB:CAO40622.1); contains InterPro domain ATPase, P-type, K/Mg/Cd/Cu/Zn/Na/Ca/Na/H-transporter; (InterPro:IPR0…
At1g06200.1	4645.18	5281.53	4865.34	4196.79	0.33197	0.766986	0.376917	1.13699	1.0474	0.903473	serine-type peptidase/ signal peptidase; similar to serine-type peptidase/ signal peptidase [Arabidopsis thaliana] (TAIR:AT2G31140.1); similar to predicted protein [Physcomitrella patens subsp. patens] (GB:EDQ73983.1); similar to OSJNBa0068L06.9 [Oryza sativa (japonica cultivar-group)] (GB:CAE01583.2); contains InterPro domain Peptidase S26A, signal peptidase I; (InterPro:IPR000223); contains Int…
At1g06210.2	4082.06	4378.89	4608.13	5322.51	0.715574	0.106869	0.00823115	1.07271	1.12887	1.30388	VHS domain-containing protein / GAT domain-containing protein; similar to VHS domain-containing protein / GAT domain-containing protein [Arabidopsis thaliana] (TAIR:AT5G16880.2); similar to VHS domain-containing protein / GAT domain-containing protein [Arabidopsis thaliana] (TAIR:AT5G16880.3); similar to VHS domain-containing protein / GAT domain-containing protein [Arabidopsis thaliana] (TAIR:AT…
At1g06220.2	5575.35	5508.79	5553.97	5058.3	0.667198	0.960805	0.219325	0.988061	0.996164	0.907261	Encodes a protein with similarity to splicing factor Snu114. Snu114 is thought to be involved in activation of the splicosome. Loss of GFA1 function results in reduced female fertility. Approximately 50% of ovules abort due to defects in the female gametophyte. In mutant gametophytes antipodal cells express egg cell markers suggesting a defect in specification of cell fate.GFA1 is also required t…
At1g06225.1	153.526	137.045	168.166	138.682	0.686209	0.702717	0.63333	0.892651	1.09536	0.903311	Member of a large family of putative ligands homologous to the Clavata3 gene. Consists of a single exon.
At1g06230.1	10923.2	10859.8	11414.8	12422	0.955153	0.696023	0.279832	0.994194	1.045	1.13721	This gene is predicted to encode a bromodomain-containing protein. Plant lines expressing RNAi constructs targeted against GTE4 show some resistance to agrobacterium-mediated root transformation.
At1g06240.1	10644.3	11436	12336.1	11344.5	0.581827	0.161902	0.555426	1.07437	1.15894	1.06578	oxidoreductase/ transition metal ion binding; similar to oxidoreductase/ transition metal ion binding [Arabidopsis thaliana] (TAIR:AT5G04520.1); similar to unknown protein [Oryza sativa (japonica cultivar-group)] (GB:BAD73001.1); contains InterPro domain Ferritin/ribonucleotide reductase-like; (InterPro:IPR009078); contains InterPro domain Protein of unknown function DUF455; (InterPro:IPR007402)
At1g06250.1	977.491	1228.53	1102.64	1209.07	0.324134	0.496121	0.241837	1.25682	1.12803	1.23692	lipase class 3 family protein; similar to lipase class 3 family protein [Arabidopsis thaliana] (TAIR:AT4G18550.1); similar to unnamed protein product [Vitis vinifera] (GB:CAO48079.1); contains InterPro domain Lipase, class 3; (InterPro:IPR002921)
At1g06260.1	1346.58	1528.64	1481.69	1386.9	0.499756	0.53166	0.638133	1.1352	1.10033	1.02994	cysteine proteinase, putative; similar to cysteine proteinase, putative / thiol protease, putative [Arabidopsis thaliana] (TAIR:AT3G19390.1); similar to unnamed protein product [Vitis vinifera] (GB:CAO69833.1); contains InterPro domain Peptidase C1A, papain; (InterPro:IPR013128); contains InterPro domain Peptidase C1A, papain C-terminal; (InterPro:IPR000668); contains InterPro domain Peptidase, c…
At1g06270.1	6403.47	6827.15	7015.38	6207.22	0.689276	0.013567	0.798291	1.06616	1.09556	0.969353	pentatricopeptide (PPR) repeat-containing protein; similar to pentatricopeptide (PPR) repeat-containing protein [Arabidopsis thaliana] (TAIR:AT1G09900.1); similar to unnamed protein product [Vitis vinifera] (GB:CAO69832.1); contains InterPro domain Pentatricopeptide repeat (InterPro:IPR002885)
At1g06280.1	655.97	732.685	977.458	746.336	0.662955	0.0260121	0.595051	1.11695	1.4901	1.13776	LBD2 (LOB DOMAIN-CONTAINING PROTEIN 2); Identical to Putative LOB domain-containing protein 2 (LBD2) [Arabidopsis Thaliana] (GB:Q9LNB9); similar to LBD7 (LOB DOMAIN-CONTAINING PROTEIN 7) [Arabidopsis thaliana] (TAIR:AT1G72980.1); similar to unnamed protein product [Vitis vinifera] (GB:CAO69830.1); contains InterPro domain Lateral organ boundaries, LOB (InterPro:IPR004883)
At1g06290.1	18700.7	17507.9	16848.9	19949.3	0.646984	0.240484	0.599833	0.936212	0.900974	1.06676	Encodes an acyl-CoA oxidase with specificity for medium chain fatty acids.
At1g06310.1	544.447	625.121	742.115	802.139	0.259287	0.207945	0.0047463	1.14818	1.36306	1.47331	Encodes a putative acyl-CoA oxidase. However, no transcripts have been detected for this gene and no altered phenotypes have been detected in plants mutant for this gene. This suggests that ACX6 does not significantly contribute to seedling beta-oxidation of fatty acids or indole-3-butyric acid in vivo.
At1g06320.1	376.314	369.723	433.23	304.528	0.929757	0.343616	0.205982	0.982487	1.15125	0.80924	similar to hypothetical protein MtrDRAFT_AC140034g4v1 [Medicago truncatula] (GB:ABE80503.1)
At1g06330.1	577.628	606.809	609.7	454.767	0.901821	0.782483	0.366997	1.05052	1.05552	0.7873	copper-binding family protein; similar to copper-binding family protein [Arabidopsis thaliana] (TAIR:AT1G29100.1); similar to unnamed protein product [Vitis vinifera] (GB:CAO69875.1); contains InterPro domain Heavy metal transport/detoxification protein; (InterPro:IPR006121)
At1g06340.1	83.1854	103.353	90.5566	101.736	0.338834	0.212708	0.287955	1.24244	1.08861	1.223	agenet domain-containing protein; similar to agenet domain-containing protein [Arabidopsis thaliana] (TAIR:AT1G09320.1); similar to unnamed protein product [Vitis vinifera] (GB:CAO39396.1); contains InterPro domain Tudor-like, plant (InterPro:IPR014002); contains InterPro domain Agenet; (InterPro:IPR008395)
At1g06350.1	1938.31	2343.29	7125.44	5498.27	0.540312	0.000150361	0.0522941	1.20894	3.67611	2.83663	fatty acid desaturase family protein; Identical to Putative delta-9 desaturase-like 4 protein [Arabidopsis Thaliana] (GB:Q9LMI4); similar to fatty acid desaturase family protein [Arabidopsis thaliana] (TAIR:AT1G06360.1); similar to unnamed protein product [Vitis vinifera] (GB:CAO62719.1); contains InterPro domain Fatty acid desaturase, type 1, core (InterPro:IPR015876); contains InterPro domain F…
At1g06360.1	19342.2	17779.5	16646.4	14255	0.391552	0.104575	0.0255745	0.919207	0.860624	0.736988	fatty acid desaturase family protein; Identical to Delta-9 desaturase-like 5 protein [Arabidopsis Thaliana] (GB:Q9LMI3); similar to fatty acid desaturase family protein [Arabidopsis thaliana] (TAIR:AT1G06350.1); similar to unnamed protein product [Vitis vinifera] (GB:CAO62719.1); contains InterPro domain Fatty acid desaturase, type 1, core (InterPro:IPR015876); contains InterPro domain Fatty acid…
At1g06370.1	1369.19	1313.93	1828.4	1831.58	0.845715	0.0807798	0.0992858	0.959643	1.33539	1.33771	pseudogene, similar to putative glycolipid alpha-mannosyltransferase, blastp match of 41% identity and 9.6e-10 P-value to GP|13161358|dbj|BAB32949.1||AP002908 putative glycolipid alpha-mannosyltransferase {Oryza sativa (japonica cultivar-group)}
At1g06380.1	1407.3	1577.66	1667.43	1938.86	0.389682	0.130082	0.12923	1.12106	1.18484	1.37772	ribosomal protein-related; similar to 60S ribosomal protein-related [Arabidopsis thaliana] (TAIR:AT2G42650.1); similar to unnamed protein product [Vitis vinifera] (GB:CAO70027.1); similar to hypothetical protein [Vitis vinifera] (GB:CAN65947.1); contains InterPro domain Ribosomal protein L1; (InterPro:IPR002143)
At1g06390.1	2543.22	2136.88	2673.67	3314.07	0.561279	0.689328	0.0124203	0.840226	1.05129	1.3031	encodes a GSK3/shaggy-like protein kinase. Gene expression is induced by NaCl and ABA but not KCl, suggesting that this gene may be involved in response to osmotic stress. This protein can interact with the BZR1 protein involved in brassinosteroid-mediated signaling in a Y2H assay and promotes BZR1 phosphorylation in protoplasts.
At1g06400.1	5460.31	5567.53	5687.03	6445.75	0.825547	0.614663	0.0728282	1.01964	1.04152	1.18047	small GTP-binding protein (ara-2)
At1g06410.1	18267.6	16539.8	19528.9	19116.2	0.450693	0.475335	0.625351	0.905418	1.06904	1.04645	Encodes an enzyme putatively involved in trehalose biosynthesis. Though the protein has both trehalose-6-phosphate synthase (TPS)-like and trehalose-6-phosphate phosphatase (TPP)-like domains, neither activity has been detected in enzymatic assays nor has the protein been able to complement yeast TPS or TPP mutants.
At1g06420.1	4971.05	6008.39	5541.89	4151.39	0.612776	0.669169	0.407118	1.20868	1.11483	0.835113	unknown protein
At1g06430.1	11415.1	11515	13489.6	11964.7	0.851582	0.211745	0.750353	1.00875	1.18174	1.04815	encodes a FtsH protease that is localized to the chloroplast
At1g06440.1	300.204	264.722	321.557	361.83	0.346095	0.463101	0.19642	0.881809	1.07113	1.20528	similar to unknown protein [Arabidopsis thaliana] (TAIR:AT5G45790.1); similar to Os10g0510300 [Oryza sativa (japonica cultivar-group)] (GB:NP_001065035.1); similar to Protein of unknown function DUF860, plant [Medicago truncatula] (GB:ABE79863.1); contains InterPro domain Protein of unknown function DUF860, plant; (InterPro:IPR008578)
At1g06450.1	4823.26	4364.45	5172.64	5144.52	0.361669	0.538726	0.565255	0.904876	1.07244	1.06661	CCR4-NOT transcription complex protein, putative; similar to CCR4-NOT transcription complex protein, putative [Arabidopsis thaliana] (TAIR:AT3G44240.1); similar to unnamed protein product [Vitis vinifera] (GB:CAO45475.1); contains InterPro domain Polynucleotidyl transferase, Ribonuclease H fold; (InterPro:IPR012337); contains InterPro domain Ribonuclease CAF1; (InterPro:IPR006941)
At1g06460.1	7358.61	8109.42	6529.08	6627.34	0.526559	0.320437	0.435536	1.10203	0.887271	0.900625	ACD32.1 encodes an alpha-crystallin domain containing protein with homology to small heat shock proteins.
At1g06470.1	2726.93	2496.41	3178.28	3437.3	0.574009	0.115029	0.0342397	0.915464	1.16551	1.2605	phosphate translocator-related; similar to phosphate translocator-related [Arabidopsis thaliana] (TAIR:AT5G25400.1); similar to unnamed protein product [Vitis vinifera] (GB:CAO69936.1); contains InterPro domain Protein of unknown function DUF250 (InterPro:IPR004853)
At1g06475.1	1429.72	1560.17	1325.58	1075.71	0.770235	0.614079	0.142525	1.09124	0.927162	0.752388	unknown protein
At1g06490.1	2224.23	1862.06	2356.05	2980.43	0.264357	0.66432	0.203075	0.837172	1.05927	1.33999	encodes a gene similar to callose synthase
At1g06500.1	1861.82	1810.77	1459.48	1758.14	0.868195	0.0723169	0.492739	0.972579	0.783901	0.944312	unknown protein
At1g06510.1	1436.09	1112.7	1298.08	1469.14	0.206596	0.497259	0.86021	0.774817	0.903901	1.02302	unknown protein
At1g06520.1	819.554	634.153	863.061	853.417	0.275969	0.823209	0.755431	0.773779	1.05309	1.04132	Encodes a membrane associated mitochondrial localized protein with glycerol-3-phosphate acyltransferase activity.Expressed in flower buds and siliques. Homozygous mutant plants are male sterile and have abnormal glycerolipid levels.
At1g06530.1	11632.1	12622.8	11664.2	13153.6	0.273483	0.962372	0.0547446	1.08516	1.00276	1.1308	myosin heavy chain-related; similar to unknown protein [Arabidopsis thaliana] (TAIR:AT3G58840.2); similar to unknown protein [Arabidopsis thaliana] (TAIR:AT3G58840.1); similar to AT1G06530 [Arabidopsis lyrata subsp. petraea] (GB:AAT72477.1); contains domain PTHR19269 (PTHR19269); contains domain PTHR19269:SF6 (PTHR19269:SF6)
At1g06540.1	1406.6	1659.89	1466.47	948.789	0.640567	0.819912	0.0197119	1.18007	1.04257	0.674525	similar to unknown protein [Arabidopsis thaliana] (TAIR:AT2G30930.1)
At1g06550.1	4090.16	4068.03	4072.27	4632.6	0.961289	0.962911	0.221667	0.99459	0.995628	1.13262	enoyl-CoA hydratase/isomerase family protein; similar to CHY1 (BETA-HYDROXYISOBUTYRYL-COA HYDROLASE 1), 3-hydroxyisobutyryl-CoA hydrolase [Arabidopsis thaliana] (TAIR:AT5G65940.1); similar to unknown [Populus trichocarpa] (GB:ABK93660.1); contains InterPro domain Crotonase, core; (InterPro:IPR001753)
At1g06560.1	6733.98	6686.41	6956.89	6253.55	0.818291	0.670037	0.11319	0.992937	1.0331	0.928656	NOL1/NOP2/sun family protein; similar to nucleolar protein, putative [Arabidopsis thaliana] (TAIR:AT4G26600.1); similar to Os08g0365900 [Oryza sativa (japonica cultivar-group)] (GB:NP_001061645.1); similar to unnamed protein product [Vitis vinifera] (GB:CAO69989.1); contains InterPro domain rRNA subunit methyltransferase (InterPro:IPR006174); contains InterPro domain PUA; (InterPro:IPR002478); co…
At1g06570.1	3380.78	3674.42	3268.97	2979.47	0.43138	0.773253	0.173585	1.08686	0.966927	0.881296	Mutation of the PDS1 locus disrupts the activity of p-hydroxyphenylpyruvate dioxygenase (HPPDase), the first committed step in the synthesis of both plastoquinone and tocopherols in plants.
At1g06580.1	595.49	656.021	507.46	702.443	0.410529	0.166524	0.156903	1.10165	0.852172	1.17961	pentatricopeptide (PPR) repeat-containing protein; similar to pentatricopeptide (PPR) repeat-containing protein [Arabidopsis thaliana] (TAIR:AT1G64580.1); similar to hypothetical protein [Brassica rapa] (GB:ABQ50546.1); contains InterPro domain Pentatricopeptide repeat (InterPro:IPR002885)
At1g06590.1	682.25	601.578	544.641	616.991	0.0491746	0.0941926	0.0785339	0.881756	0.798301	0.904347	binding; similar to expressed protein [Oryza sativa (japonica cultivar-group)] (GB:ABA99493.2); similar to Os12g0626300 [Oryza sativa (japonica cultivar-group)] (GB:NP_001067324.1); contains InterPro domain Tetratricopeptide-like helical; (InterPro:IPR011990)
At1g06620.1	395.968	383.154	511.12	512.982	0.698601	0.00965362	0.0144945	0.967639	1.29081	1.29551	encodes a protein whose sequence is similar to a 2-oxoglutarate-dependent dioxygenase
At1g06630.1	2289.11	2057.43	2457.76	2546.46	0.556096	0.205689	0.227939	0.898788	1.07367	1.11242	F-box family protein; Identical to F-box/LRR-repeat protein At1g06630 [Arabidopsis Thaliana] (GB:P0C2G0;GB:Q9SHK4); similar to F-box family protein [Arabidopsis thaliana] (TAIR:AT3G60040.1); similar to unnamed protein product [Vitis vinifera] (GB:CAO63569.1); contains InterPro domain Leucine-rich repeat 2 (InterPro:IPR013101); contains InterPro domain Cyclin-like F-box (InterPro:IPR001810)
At1g06640.2	4336.95	4460.49	1748.14	2012.11	0.699873	0.000235857	0.000140862	1.02849	0.403081	0.463946	encodes a protein whose sequence is similar to a 2-oxoglutarate-dependent dioxygenase
At1g06645.1	2690.96	2280.7	5730.1	5832.57	0.270616	0.000999343	0.00338324	0.847539	2.12939	2.16747	pseudogene, similar to CmE8, blastp match of 51% identity and 3.9e-106 P-value to GP|15721876|dbj|BAB68392.1||AB071820 CmE8 {Cucumis melo}
At1g06650.1	7214.27	8047.56	7627.74	8911.34	0.477354	0.587245	0.0404171	1.11551	1.05731	1.23524	encodes a protein whose sequence is similar to 2-oxoglutarate-dependent dioxygenase
At1g06660.1	414.007	472.697	586.796	739.87	0.790664	0.356752	0.112544	1.14176	1.41736	1.78709	similar to unknown protein [Arabidopsis thaliana] (TAIR:AT2G30820.2); similar to hypothetical protein [Oryza sativa (japonica cultivar-group)] (GB:AAM19018.1)
At1g06670.1	11016.1	10008.1	10577	11121.6	0.502302	0.671598	0.933358	0.908495	0.960134	1.00957	nuclear DEIH-box helicase (NIH) encoding a putative RNA and/or DNA helicase homologous to a group of nucleic acid helicases from the DEAD/H family with nuclear DEIH-box helicase (NIH) distinct N- and C-terminal regions that differ from animal DEIH proteins
At1g06680.1	40875.4	42459.6	40103.5	37469.1	0.70101	0.803351	0.410413	1.03876	0.981115	0.916665	Encodes a 23 kD extrinsic protein that is part of photosystem II and participates in the regulation of oxygen evolution.
At1g06690.1	7677.72	6846.56	4613.48	5091.42	0.169934	0.00128867	0.00498085	0.891743	0.600892	0.663142	aldo/keto reductase family protein; Identical to Uncharacterized oxidoreductase At1g06690, chloroplast precursor [Arabidopsis Thaliana] (GB:Q94A68;GB:Q9SHK7); similar to aldo/keto reductase family protein [Arabidopsis thaliana] (TAIR:AT5G53580.1); similar to unnamed protein product [Vitis vinifera] (GB:CAO69967.1); contains InterPro domain ABC transporter related; (InterPro:IPR003439); contains I…
At1g06700.1	3551.9	3978.92	3787.62	4159.02	0.182212	0.470725	0.0330605	1.12022	1.06637	1.17093	serine/threonine protein kinase, putative; similar to serine/threonine protein kinase, putative [Arabidopsis thaliana] (TAIR:AT2G30740.1); similar to unnamed protein product [Vitis vinifera] (GB:CAO67779.1); contains InterPro domain Protein kinase, core; (InterPro:IPR000719); contains InterPro domain Tyrosine protein kinase, active site; (InterPro:IPR008266); contains InterPro domain Protein kina…
At1g06710.1	1624.95	1800.29	1591.47	1946.94	0.607889	0.909722	0.3621	1.10791	0.979394	1.19815	pentatricopeptide (PPR) repeat-containing protein; similar to pentatricopeptide (PPR) repeat-containing protein [Arabidopsis thaliana] (TAIR:AT3G06920.1); similar to unnamed protein product [Vitis vinifera] (GB:CAO67785.1); similar to hypothetical protein OsJ_014653 [Oryza sativa (japonica cultivar-group)] (GB:EAZ31170.1); similar to hypothetical protein [Vitis vinifera] (GB:CAN77475.1); contains…
At1g06720.1	10926.1	9377.6	9169.23	9448.73	0.244355	0.117397	0.143298	0.858277	0.839206	0.864787	similar to unknown protein [Arabidopsis thaliana] (TAIR:AT1G42440.1); similar to PREDICTED: hypothetical protein LOC553241 isoform 2 [Danio rerio] (GB:XP_709801.1); similar to PREDICTED: hypothetical protein XP_679814 isoform 1 [Danio rerio] (GB:XP_684906.1); similar to unnamed protein product [Ostreococcus tauri] (GB:CAL57303.1); contains InterPro domain AARP2CN; (InterPro:IPR012948); contains I…
At1g06730.1	2435.37	2033.34	2478.5	2517.86	0.256431	0.867666	0.502453	0.834923	1.01771	1.03387	pfkB-type carbohydrate kinase family protein; similar to pfkB-type carbohydrate kinase family protein [Arabidopsis thaliana] (TAIR:AT3G59480.1); similar to unnamed protein product [Vitis vinifera] (GB:CAO22662.1); contains InterPro domain Carbohydrate/purine kinase (InterPro:IPR011611)
At1g06740.1	1639.94	1553.09	1689.8	1861.58	0.769501	0.844072	0.419359	0.947038	1.0304	1.13515	transposable element gene; Mutator-like transposase family, has a 2.7e-53 P-value blast match to GB:AAA21566 mudrA of transposon="MuDR" (MuDr-element) (Zea mays)
At1g06750.1	140.464	152.826	201.192	175.011	0.711058	0.00283961	0.0778276	1.08801	1.43234	1.24595	similar to unknown protein [Arabidopsis thaliana] (TAIR:AT2G30630.1); similar to conserved hypothetical protein [Medicago truncatula] (GB:ABE83048.1); contains domain no description (G3D.3.40.50.300); contains domain P-loop containing nucleoside triphosphate hydrolases (SSF52540)
At1g06760.1	10893.9	9484.63	10311.1	10888.2	0.410929	0.629525	0.997883	0.870636	0.946504	0.999473	histone H1, putative; Identical to Histone H1.1 [Arabidopsis Thaliana] (GB:P26568); similar to histone H1.2 [Arabidopsis thaliana] (TAIR:AT2G30620.1); similar to histone H1 subtype 5 [Pisum sativum] (GB:AAO74588.1); similar to histone H1 [Pisum sativum] (GB:CAG25587.1); similar to histone H1 [Pisum sativum] (GB:CAD65876.1); contains InterPro domain Winged helix repressor DNA-binding (InterPro:IPR…
At1g06770.1	1216.04	1156.79	1490.07	1875.18	0.852542	0.133936	0.00566938	0.951269	1.22534	1.54203	Encodes a C3HC4 RING-domain-containing ubiquitin E3 ligase capable of interacting with DREB2A. The DRIP1-GFP fusion protein is nuclear-localized. DRIP1 seems to be involved in regulating stress-related transcriptional changes and drought tolerance.
At1g06780.1	2699.39	3162.41	3436.69	3625.37	0.220253	0.057641	0.0142188	1.17153	1.27313	1.34303	Encodes a protein with putative galacturonosyltransferase activity.
At1g06790.2	1564.17	1818.15	1531.36	1479.16	0.520421	0.602777	0.609304	1.16237	0.979028	0.945653	RNA polymerase Rpb7 N-terminal domain-containing protein; similar to unnamed protein product [Vitis vinifera] (GB:CAO22476.1); contains InterPro domain RNA polymerase III, subunit Rpc25 (InterPro:IPR013238); contains InterPro domain RNA polymerase Rpb7, N-terminal; (InterPro:IPR005576)
At1g06800.1	1537.38	1207.81	1155.81	1323.44	0.312889	0.303057	0.35133	0.785628	0.751807	0.860839	lipase class 3 family protein; similar to lipase class 3 family protein [Arabidopsis thaliana] (TAIR:AT2G30550.2); similar to lipase class 3 family protein [Arabidopsis thaliana] (TAIR:AT2G30550.1); similar to unnamed protein product [Vitis vinifera] (GB:CAO22638.1); similar to hypothetical protein [Vitis vinifera] (GB:CAN74039.1); contains InterPro domain Lipase, active site; (InterPro:IPR008262…
At1g06810.1	218.525	222.946	203.621	172.204	0.926922	0.632867	0.19364	1.02023	0.931799	0.788028	similar to unknown protein [Arabidopsis thaliana] (TAIR:AT1G05400.1); contains InterPro domain Protein of unknown function DUF537; (InterPro:IPR007491)
At1g06820.1	12997.7	11271.4	11801.4	12075.7	0.25584	0.278544	0.472671	0.867189	0.907965	0.92907	Encodes carotenoid isomerase. Catalyzes the isomerization of poly-cis-carotenoids to all-trans-carotenoids. Together with PDS and ZDS, CRTiso is required to complete the synthesis of lycopene from phytoene.
At1g06830.1	5308.71	3459.62	4130.12	4470.83	0.0491803	0.180428	0.189463	0.651687	0.777989	0.842169	glutaredoxin family protein; Identical to Monothiol glutaredoxin-S11 (GRXS11) [Arabidopsis Thaliana] (GB:Q9M9Y9); similar to glutaredoxin family protein [Arabidopsis thaliana] (TAIR:AT2G30540.1); similar to unnamed protein product [Vitis vinifera] (GB:CAO22407.1); contains InterPro domain Thioredoxin-like fold (InterPro:IPR012336); contains InterPro domain Thioredoxin fold (InterPro:IPR012335); c…
At1g06840.1	1758.36	2033.53	1857.3	1902.16	0.597082	0.794871	0.706945	1.15649	1.05626	1.08178	leucine-rich repeat transmembrane protein kinase, putative; similar to ATP binding / kinase/ protein serine/threonine kinase [Arabidopsis thaliana] (TAIR:AT5G01950.1); similar to leucine-rich repeat transmembrane protein kinase, putative [Arabidopsis thaliana] (TAIR:AT5G37450.1); similar to leucine-rich repeat transmembrane protein kinase, putative [Arabidopsis thaliana] (TAIR:AT3G53590.1); simil…
At1g06850.1	1037.55	824.24	1037.65	1507.89	0.091652	0.99903	0.00471362	0.79441	1.0001	1.45332	ATBZIP52 (ARABIDOPSIS THALIANA BASIC LEUCINE ZIPPER 52); DNA binding / transcription factor; similar to bZIP transcription factor family protein [Arabidopsis thaliana] (TAIR:AT2G40620.1); similar to hypothetical protein [Vitis vinifera] (GB:CAN65087.1); contains InterPro domain Basic-leucine zipper (bZIP) transcription factor; (InterPro:IPR004827); contains InterPro domain Basic leucine zipper; (…
At1g06870.1	2382.05	2076.93	2494.79	2476.26	0.200719	0.592672	0.598224	0.871909	1.04733	1.03955	signal peptidase, putative; Identical to Probable thylakoidal processing peptidase 2, chloroplast precursor (TPP2) [Arabidopsis Thaliana] (GB:Q9M9Z2;GB:Q8LEC9); similar to chloroplast thylakoidal processing peptidase [Arabidopsis thaliana] (TAIR:AT2G30440.1); similar to hypothetical protein [Vitis vinifera] (GB:CAN78280.1); contains InterPro domain Peptidase S26A, signal peptidase I; (InterPro:IP…
At1g06890.1	5605.74	5452.45	5316.84	5366.83	0.905599	0.742726	0.71464	0.972655	0.948464	0.957382	transporter-related; Identical to Uncharacterized membrane protein At1g06890 [Arabidopsis Thaliana] (GB:Q8RXL8;GB:Q9M9Z3); similar to unknown protein [Arabidopsis thaliana] (TAIR:AT2G28315.1); similar to unknown [Populus trichocarpa] (GB:ABK93414.1); contains InterPro domain Protein of unknown function DUF250 (InterPro:IPR004853)
At1g06900.1	8921.32	9467.64	10110.4	10807.5	0.621585	0.281413	0.107452	1.06124	1.13328	1.21142	metalloendopeptidase; similar to peptidase M16 family protein / insulinase family protein [Arabidopsis thaliana] (TAIR:AT2G41790.1); similar to hypothetical protein OsJ_010322 [Oryza sativa (japonica cultivar-group)] (GB:EAZ26839.1); similar to hypothetical protein OsI_011148 [Oryza sativa (indica cultivar-group)] (GB:EAY89915.1); similar to unnamed protein product [Vitis vinifera] (GB:CAO21314.1…
At1g06910.1	1053.31	1169.57	1328.96	1174.57	0.245295	0.0585432	0.177348	1.11038	1.2617	1.11513	Arabidopsis thaliana myb family transcription factor (At1g06910)
At1g06920.1	72.2494	69.3185	83.9699	92.2625	0.79127	0.332768	0.130443	0.959433	1.16222	1.277	ATOFP4/OFP4 (ARABIDOPSIS THALIANA OVATE FAMILY PROTEIN 4); similar to ATOFP2/OFP2 (ARABIDOPSIS THALIANA OVATE FAMILY PROTEIN 2) [Arabidopsis thaliana] (TAIR:AT2G30400.1); similar to unnamed protein product [Vitis vinifera] (GB:CAO21321.1); contains InterPro domain Protein of unknown function DUF623, plant (InterPro:IPR006458)
At1g06923.1	110.44	138.929	151.131	133.695	0.28298	0.164599	0.234501	1.25796	1.36845	1.21057	similar to ATOFP17/OFP17 (Arabidopsis thaliana ovate family protein 17) [Arabidopsis thaliana] (TAIR:AT2G30395.1); similar to hypothetical protein [Oryza sativa (japonica cultivar-group)] (GB:BAC79546.1)
At1g06925.1	176.065	177.1	215.728	159.386	0.973192	0.112744	0.630751	1.00588	1.22527	0.905266	similar to unknown protein [Arabidopsis thaliana] (TAIR:AT4G20480.1); contains InterPro domain Protein of unknown function DUF537; (InterPro:IPR007491)
At1g06930.1	53.881	69.9505	77.8734	74.9854	0.0033492	0.00148204	0.0440494	1.29824	1.44529	1.39169	unknown protein
At1g06950.1	29456.9	30606.2	33286.1	33448.5	0.582635	0.193997	0.025736	1.03902	1.13	1.13551	Encodes a protein thought to be a part of the translocon at the chloroplast inner envelope. Involved in protein import into the chloroplast and chloroplast biogenesis.
At1g06960.1	2192.09	2306.42	2082.7	1861.23	0.38598	0.636558	0.162414	1.05215	0.950095	0.849065	small nuclear ribonucleoprotein U2B, putative / spliceosomal protein, putative; similar to U2B'' (U2 small nuclear ribonucleoprotein B), RNA binding [Arabidopsis thaliana] (TAIR:AT2G30260.1); similar to unnamed protein product [Vitis vinifera] (GB:CAO21358.1); contains InterPro domain RNA recognition motif, RNP-1; (InterPro:IPR000504); contains InterPro domain Nucleotide-binding, alpha-beta plait…
At1g06970.1	264.077	324.435	329.439	200.548	0.561316	0.164641	0.0328509	1.22856	1.24751	0.759429	member of Putative Na+/H+ antiporter family
At1g06980.1	259.111	291.08	347.894	363.294	0.464996	0.140612	0.0334474	1.12338	1.34265	1.40208	similar to unknown protein [Arabidopsis thaliana] (TAIR:AT2G30230.1); similar to hypothetical protein LOC_Os03g18660 [Oryza sativa (japonica cultivar-group)] (GB:ABF95458.1)
At1g06990.1	201.282	190.738	211.421	199.945	0.706889	0.781138	0.955272	0.947613	1.05037	0.993355	GDSL-motif lipase/hydrolase family protein; similar to RXF26, carboxylesterase [Arabidopsis thaliana] (TAIR:AT1G58430.1); similar to hypothetical protein [Vitis vinifera] (GB:CAN59817.1); contains InterPro domain Lipase, GDSL; (InterPro:IPR001087); contains InterPro domain Esterase, SGNH hydrolase-type (InterPro:IPR013830)
At1g07000.1	1615.33	1342.77	1279.05	1248.11	0.540439	0.145022	0.0839224	0.831267	0.791816	0.772666	A member of EXO70 gene family, putative exocyst subunits, conserved in land plants. Arabidopsis thaliana contains 23 putative EXO70 genes, which can be classified into eight clusters on the phylogenetic tree.
At1g07010.1	17985	18216.8	18815.4	16862	0.924782	0.740893	0.594084	1.01289	1.04617	0.937556	calcineurin-like phosphoesterase family protein; similar to calcineurin-like phosphoesterase family protein [Arabidopsis thaliana] (TAIR:AT1G18480.1); similar to unnamed protein product [Vitis vinifera] (GB:CAO21376.1); contains InterPro domain Metallophosphoesterase; (InterPro:IPR004843)
At1g07020.1	671.713	688.5	780.152	698.953	0.81469	0.137336	0.637291	1.02499	1.16144	1.04055	similar to hypothetical protein [Oryza sativa (japonica cultivar-group)] (GB:BAD45080.1)
At1g07025.1	65.1383	64.8014	95.6	72.6403	0.970786	0.0357836	0.299002	0.994828	1.46765	1.11517	mitochondrial substrate carrier family protein; similar to mitochondrial substrate carrier family protein [Arabidopsis thaliana] (TAIR:AT2G30160.1); similar to hypothetical protein [Vitis vinifera] (GB:CAN63136.1); contains InterPro domain Mitochondrial substrate carrier; (InterPro:IPR001993)
At1g07030.1	1635.46	1672.45	1701.32	1944.83	0.874875	0.746441	0.291528	1.02262	1.04027	1.18916	mitochondrial substrate carrier family protein; similar to mitochondrial substrate carrier family protein [Arabidopsis thaliana] (TAIR:AT2G30160.1); similar to unnamed protein product [Vitis vinifera] (GB:CAO21380.1); contains InterPro domain Mitochondrial substrate carrier; (InterPro:IPR001993); contains InterPro domain Mitochondrial carrier protein; (InterPro:IPR002067)
At1g07040.1	2353.01	2233.5	3001.44	3281.13	0.78884	0.0563845	0.0517959	0.949208	1.27557	1.39444	similar to unknown protein [Arabidopsis thaliana] (TAIR:AT1G27030.1); similar to unknown protein [Oryza sativa (japonica cultivar-group)] (GB:AAN05517.1); similar to Os10g0463800 [Oryza sativa (japonica cultivar-group)] (GB:NP_001064789.1)
At1g07050.1	77.469	63.0791	87.8573	127.348	0.0339172	0.387317	0.188359	0.814251	1.1341	1.64386	CONSTANS-like protein-related; similar to CIL [Arabidopsis thaliana] (TAIR:AT4G25990.1); similar to unnamed protein product [Vitis vinifera] (GB:CAO21391.1); contains InterPro domain CCT (InterPro:IPR010402)
At1g07060.1	73.4385	74.1498	89.888	86.9297	0.913448	0.0952189	0.0618125	1.00969	1.22399	1.18371	similar to hypothetical protein LOC_Os12g01540 [Oryza sativa (japonica cultivar-group)] (GB:ABA95616.1); similar to Os12g0106100 [Oryza sativa (japonica cultivar-group)] (GB:NP_001065937.1)
At1g07070.1	3657.1	3567.45	4113.18	3662.96	0.86638	0.492629	0.991471	0.975485	1.12471	1.0016	60S ribosomal protein L35a (RPL35aA); Identical to 60S ribosomal protein L35a-1 (RPL35AA) [Arabidopsis Thaliana] (GB:Q9LMK0); similar to 60S ribosomal protein L35a (RPL35aC) [Arabidopsis thaliana] (TAIR:AT1G74270.1); similar to unknown [Populus trichocarpa] (GB:ABK93065.1); contains InterPro domain Ribosomal protein L35Ae; (InterPro:IPR001780)
At1g07080.1	4583.84	5009.99	5475.56	5406.49	0.186117	0.0574511	0.178806	1.09297	1.19454	1.17947	gamma interferon responsive lysosomal thiol reductase family protein / GILT family protein; similar to OSH1 (OAS HIGH ACCUMULATION 1), catalytic [Arabidopsis thaliana] (TAIR:AT5G01580.1); similar to unnamed protein product [Vitis vinifera] (GB:CAO21403.1); contains InterPro domain Thioredoxin-like fold (InterPro:IPR012336); contains InterPro domain Gamma interferon inducible lysosomal thiol reduc…
At1g07090.1	224.736	123.12	200.393	347.958	0.210573	0.720099	0.0691002	0.54784	0.891681	1.5483	similar to unknown protein [Arabidopsis thaliana] (TAIR:AT5G58500.1); similar to hypothetical protein [Vitis vinifera] (GB:CAN60458.1); contains InterPro domain Protein of unknown function DUF640 (InterPro:IPR006936)
At1g07110.1	19189.9	21848.4	22473.9	22909.9	0.10267	0.0555408	0.0472002	1.13853	1.17113	1.19385	Encodes the bifunctional enzyme fructose-6-phosphate 2-kinase/fructose-2,6-bisphosphatase.
At1g07120.1	901.784	1108.28	1189.6	1038.61	0.401603	0.00123069	0.0241403	1.22898	1.31916	1.15172	similar to proline-rich family protein [Arabidopsis thaliana] (TAIR:AT4G18570.1); similar to Os03g0294100 [Oryza sativa (japonica cultivar-group)] (GB:NP_001049814.1); similar to pherophorin, putative, expressed [Oryza sativa (japonica cultivar-group)] (GB:ABF95418.1)
At1g07130.1	224.338	194.945	320.724	418.081	0.58461	0.120181	0.0336793	0.868982	1.42965	1.86362	Encodes a protein with similarity to yeast STN1, an OB fold protein involved in protecting yeast telomeres. In Arabidopsis, loss of STN1 function mutations exhibit gross morphological abnormalities and defects in telomere architecture and maintenance. STN1 likely plays a role in telomere end capping.
At1g07135.1	9575.6	6766.83	10062.6	9634.68	0.188163	0.747082	0.967984	0.706674	1.05086	1.00617	glycine-rich protein
At1g07140.1	7191.99	5973.76	7156.41	7130.85	0.318766	0.962818	0.943195	0.830613	0.995052	0.991499	Encodes a putative Ran-binding protein (siRanBP).
At1g07150.1	689.431	718.918	654.763	615.246	0.668611	0.545673	0.342971	1.04277	0.949714	0.892396	member of MEKK subfamily
At1g07160.1	1096.94	992.437	713.431	438.862	0.340471	0.00987775	0.000308031	0.904728	0.65038	0.400077	protein phosphatase 2C, putative / PP2C, putative; similar to protein phosphatase 2C, putative / PP2C, putative [Arabidopsis thaliana] (TAIR:AT2G30020.1); similar to protein phosphatase 2C [Medicago sativa] (GB:CAA72341.1); contains InterPro domain Protein phosphatase 2C-related; (InterPro:IPR001932); contains InterPro domain Protein phosphatase 2C; (InterPro:IPR015655); contains InterPro domain …
At1g07170.1	1136.47	1015.97	1242.95	1147.02	0.123245	0.140396	0.799561	0.893971	1.09369	1.00928	Identical to Hypothetical protein At1g07170/At2g30000 [Arabidopsis Thaliana] (GB:O80873); similar to unknown protein [Arabidopsis thaliana] (TAIR:AT2G30000.1); similar to Os04g0663300 [Oryza sativa (japonica cultivar-group)] (GB:NP_001054163.1); similar to PREDICTED: similar to conserved hypothetical protein [Strongylocentrotus purpuratus] (GB:XP_799069.1); contains InterPro domain PHF5-like; (In…
At1g07180.1	18589.8	18488.8	16941	14269.7	0.945193	0.13318	0.023431	0.994565	0.911306	0.76761	Internal NAD(P)H dehydrogenase in mitochondria. The predicted protein sequence has high homology with other designated NAD(P)H DHs from microorganisms; the capacity for matrix NAD(P)H oxidation via the rotenone-insensitive pathway is significantly reduced in the Atndi1 mutant plant line; the in vitro translation product of AtNDI1 is imported into isolated mitochondria and located on the inside of…
At1g07190.1	258.029	368.928	390.165	283.451	0.367443	0.0648759	0.356378	1.4298	1.5121	1.09852	similar to LON_ARA_ARA (Lon protease homolog gene), ATP binding / ATP-dependent peptidase/ serine-type peptidase [Arabidopsis thaliana] (TAIR:AT5G26860.1); contains domain ATP DEPENDENT LON PROTEASE FAMILY MEMBER (PTHR10046)
At1g07200.1	9365.44	9395.27	9168.95	9562.6	0.975183	0.875879	0.868326	1.00319	0.979019	1.02105	ATP-dependent Clp protease ClpB protein-related; similar to heat shock protein-related [Arabidopsis thaliana] (TAIR:AT2G29970.1); similar to unnamed protein product [Vitis vinifera] (GB:CAO21445.1); contains domain SSF52540 (SSF52540); contains domain G3DSA:3.40.50.300 (G3DSA:3.40.50.300); contains domain PTHR11638:SF2 (PTHR11638:SF2); contains domain PTHR11638 (PTHR11638)
At1g07210.1	5184.81	4617.7	5497.14	5409.32	0.0664205	0.527132	0.323866	0.890622	1.06024	1.0433	30S ribosomal protein S18 family; similar to unknown [Populus trichocarpa] (GB:ABK94935.1); contains InterPro domain Ribosomal protein S18; (InterPro:IPR001648)
At1g07220.1	6255.05	5494.28	5064.52	4792.51	0.0221743	0.0300521	0.00760825	0.878375	0.809669	0.766182	similar to unknown protein [Arabidopsis thaliana] (TAIR:AT5G23850.1); similar to OSIGBa0159I10.7 [Oryza sativa (indica cultivar-group)] (GB:CAH67462.1); similar to Os02g0642700 [Oryza sativa (japonica cultivar-group)] (GB:NP_001047557.1); similar to Lipopolysaccharide-modifying protein [Medicago truncatula] (GB:ABD33425.1); contains InterPro domain Lipopolysaccharide-modifying protein; (InterPro:…
At1g07230.1	1027.07	1023.16	1311.49	1131.26	0.97656	0.0163046	0.20828	0.996188	1.27692	1.10145	phosphoesterase family protein; similar to phosphoesterase family protein [Arabidopsis thaliana] (TAIR:AT2G26870.1); similar to putative phospholipase [Oryza sativa] (GB:AAK82449.1); similar to hypothetical protein OsI_013647 [Oryza sativa (indica cultivar-group)] (GB:EAY92414.1); similar to unknown [Picea sitchensis] (GB:ABK24597.1); contains InterPro domain Phosphoesterase; (InterPro:IPR007312)
At1g07240.1	3525.02	3275.82	3243.94	2750.35	0.421772	0.234116	0.0257057	0.929305	0.92026	0.780235	UDP-glucoronosyl/UDP-glucosyl transferase family protein; similar to UDP-glucoronosyl/UDP-glucosyl transferase family protein [Arabidopsis thaliana] (TAIR:AT1G07250.1); similar to hypothetical protein [Vitis vinifera] (GB:CAN76057.1); similar to unnamed protein product [Vitis vinifera] (GB:CAO21482.1); contains InterPro domain UDP-glucuronosyl/UDP-glucosyltransferase; (InterPro:IPR002213)
At1g07250.1	2244.56	2151.94	2189.32	2472.41	0.689554	0.837679	0.466623	0.958734	0.975389	1.10151	UDP-glucoronosyl/UDP-glucosyl transferase family protein; similar to UDP-glucoronosyl/UDP-glucosyl transferase family protein [Arabidopsis thaliana] (TAIR:AT1G07260.1); similar to hypothetical protein [Vitis vinifera] (GB:CAN76057.1); similar to unnamed protein product [Vitis vinifera] (GB:CAO21482.1); contains InterPro domain UDP-glucuronosyl/UDP-glucosyltransferase; (InterPro:IPR002213)
At1g07260.1	385.259	507.002	590.937	544.062	0.138159	0.0280026	0.0272695	1.31601	1.53387	1.4122	UDP-glucoronosyl/UDP-glucosyl transferase family protein; similar to UDP-glucoronosyl/UDP-glucosyl transferase family protein [Arabidopsis thaliana] (TAIR:AT2G29740.1); similar to hypothetical protein [Vitis vinifera] (GB:CAN76057.1); similar to unnamed protein product [Vitis vinifera] (GB:CAO21482.1); contains InterPro domain UDP-glucuronosyl/UDP-glucosyltransferase; (InterPro:IPR002213)
At1g07270.1	225.998	201.918	278.671	340.36	0.272374	0.161595	0.012508	0.89345	1.23307	1.50603	cell division control protein CDC6b, putative (CDC6b); similar to CDC6 [Arabidopsis thaliana] (TAIR:AT2G29680.1); similar to CDC6 [Arabidopsis thaliana] (TAIR:AT2G29680.2); similar to unnamed protein product [Vitis vinifera] (GB:CAO21489.1); contains InterPro domain Cell division control, Cdc6 (InterPro:IPR016314); contains InterPro domain CDC6, C terminal (InterPro:IPR015163)
At1g07280.1	5008.25	3662.94	3742.29	4323.53	0.109626	0.0188588	0.1067	0.731381	0.747225	0.86328	binding; similar to binding [Arabidopsis thaliana] (TAIR:AT2G29670.1); similar to unnamed protein product [Vitis vinifera] (GB:CAO21490.1); contains InterPro domain Tetratricopeptide-like helical; (InterPro:IPR011990); contains InterPro domain Tetratricopeptide region (InterPro:IPR013026)
At1g07290.1	159.615	213.449	250.452	289.575	0.0731905	0.000903135	0.00290206	1.33727	1.56909	1.8142	nucleotide-sugar transporter family protein; similar to GONST1 (GOLGI NUCLEOTIDE SUGAR TRANSPORTER 1) [Arabidopsis thaliana] (TAIR:AT2G13650.2); similar to GONST1 (GOLGI NUCLEOTIDE SUGAR TRANSPORTER 1), nucleotide-sugar transmembrane transporter [Arabidopsis thaliana] (TAIR:AT2G13650.1); similar to hypothetical protein [Vitis vinifera] (GB:CAN76204.1); contains domain Multidrug resistance efflux …
At1g07300.1	794.426	709.734	774.459	934.758	0.290399	0.818927	0.419334	0.893392	0.974866	1.17665	josephin protein-related; similar to JOSL (JOSEPHIN-LIKE PROTEIN) [Arabidopsis thaliana] (TAIR:AT2G29640.1)
At1g07310.1	4703.22	4189.29	3982.53	4395.45	0.0183259	0.0394962	0.0186735	0.890728	0.846767	0.934562	C2 domain-containing protein; similar to C2 domain-containing protein [Arabidopsis thaliana] (TAIR:AT5G23950.1); similar to unknown [Populus trichocarpa] (GB:ABK93791.1); contains InterPro domain C2 calcium-dependent membrane targeting (InterPro:IPR000008); contains InterPro domain C2 calcium/lipid-binding region, CaLB (InterPro:IPR008973)
At1g07320.1	35967.9	34043.8	37128.9	36822.7	0.695128	0.770255	0.869081	0.946505	1.03228	1.02376	encodes a plastid ribosomal protein L4
At1g07330.1	597.322	752.418	725.138	469.45	0.514573	0.39084	0.382403	1.25965	1.21398	0.785925	similar to unknown protein [Arabidopsis thaliana] (TAIR:AT2G29620.1); similar to H+-transporting two-sector ATPase, alpha/beta subunit, central re (GB:ABE91554.1); similar to hypothetical protein [Glycine max] (GB:BAB41198.1)
At1g07340.1	619.619	711.675	631.909	481.462	0.493388	0.878719	0.0733169	1.14857	1.01983	0.777028	ATSTP2 (SUGAR TRANSPORTER 2); carbohydrate transmembrane transporter/ sugar:hydrogen ion symporter; Identical to Sugar transport protein 2 (STP2) [Arabidopsis Thaliana] (GB:Q9LNV3;GB:Q9SMV5); similar to sugar transporter, putative [Arabidopsis thaliana] (TAIR:AT5G26250.1); similar to monosaccharide transporter [Populus tremula x Populus tremuloides] (GB:CAG27607.1); contains InterPro domain Gener…
At1g07350.1	2045.76	1816.18	2942.95	2490.65	0.585469	0.0543987	0.291429	0.887781	1.43856	1.21747	transformer serine/arginine-rich ribonucleoprotein, putative; similar to transformer serine/arginine-rich ribonucleoprotein, putative [Arabidopsis thaliana] (TAIR:AT4G35785.1); similar to transformer serine/arginine-rich ribonucleoprotein, putative [Arabidopsis thaliana] (TAIR:AT4G35785.2); similar to unnamed protein product [Vitis vinifera] (GB:CAO21517.1); similar to hypothetical protein [Vitis…
At1g07360.1	9037.62	8370.63	8504.93	8509.14	0.195827	0.178553	0.457027	0.926198	0.941058	0.941524	zinc finger (CCCH-type) family protein / RNA recognition motif (RRM)-containing protein; similar to zinc finger (CCCH-type) family protein / RNA recognition motif (RRM)-containing protein [Arabidopsis thaliana] (TAIR:AT2G29580.1); similar to unnamed protein product [Vitis vinifera] (GB:CAO21518.1); contains InterPro domain Zinc finger, CCCH-type; (InterPro:IPR000571); contains InterPro domain RNA…
At1g07370.1	1562.41	1170.85	1794.17	1976.23	0.259165	0.350299	0.164853	0.749387	1.14834	1.26486	Encodes putative proliferating cell nuclear antigen involved in cell cycle regulation.
At1g07380.1	1852.72	2088.82	2394.6	2842.22	0.435106	0.102093	0.00977387	1.12743	1.29248	1.53407	ceramidase family protein; similar to ceramidase family protein [Arabidopsis thaliana] (TAIR:AT5G58980.1); similar to ceramidase family protein [Arabidopsis thaliana] (TAIR:AT2G38010.2); similar to ceramidase family protein [Arabidopsis thaliana] (TAIR:AT2G38010.1); similar to neutral ceramidase [Triticum aestivum] (GB:ABX76295.1); similar to unnamed protein product [Vitis vinifera] (GB:CAO15765.…
At1g07390.1	746.606	680.005	699.414	883.118	0.650041	0.614107	0.178792	0.910795	0.936791	1.18284	protein binding; similar to protein binding [Arabidopsis thaliana] (TAIR:AT1G74170.1); similar to unnamed protein product [Vitis vinifera] (GB:CAO14568.1); contains InterPro domain Leucine-rich repeat, N-terminal (InterPro:IPR013210); contains InterPro domain Leucine-rich repeat; (InterPro:IPR001611); contains InterPro domain Leucine-rich repeat, typical subtype (InterPro:IPR003591)
At1g07400.1	1544.14	1679.82	1618.11	1136.86	0.701575	0.712776	0.0437333	1.08787	1.0479	0.73624	17.8 kDa class I heat shock protein (HSP17.8-CI); similar to 17.6 kDa class I heat shock protein (HSP17.6A-CI) [Arabidopsis thaliana] (TAIR:AT1G59860.1); similar to 17.5 kDa class I heat shock protein [Carica papaya] (GB:AAR25848.1); contains InterPro domain HSP20-like chaperone (InterPro:IPR008978); contains InterPro domain Heat shock protein Hsp20 (InterPro:IPR002068)
At1g07410.1	199.566	183.114	256.693	439.866	0.301684	0.0809152	0.0253909	0.917561	1.28626	2.20412	AtRABA2b (Arabidopsis Rab GTPase homolog A2b); GTP binding; similar to AtRABA2d (Arabidopsis Rab GTPase homolog A2d), GTP binding [Arabidopsis thaliana] (TAIR:AT5G59150.1); similar to Ras-related protein Rab2BV (GB:Q39434); contains InterPro domain Ran GTPase; (InterPro:IPR002041); contains InterPro domain Rab11-related (InterPro:IPR015595); contains InterPro domain Ras GTPase; (InterPro:IPR00180…
At1g07420.1	6833.21	6426.76	7179.5	8352.15	0.685435	0.672683	0.133945	0.940519	1.05068	1.22229	Arabidopsis thaliana sterol 4-alpha-methyl-oxidase mRNA
At1g07430.1	1980.77	2591.03	2586.91	1588.58	0.369738	0.365607	0.201109	1.30809	1.30601	0.802001	protein phosphatase 2C, putative / PP2C, putative; similar to protein phosphatase 2C, putative / PP2C, putative [Arabidopsis thaliana] (TAIR:AT2G29380.1); similar to unnamed protein product [Vitis vinifera] (GB:CAO21577.1); contains InterPro domain Protein phosphatase 2C-related; (InterPro:IPR001932); contains InterPro domain Protein phosphatase 2C; (InterPro:IPR015655); contains InterPro domain …
At1g07440.1	2407.72	2028.23	2553.54	3313.84	0.545581	0.722596	0.0567194	0.842385	1.06056	1.37634	tropinone reductase, putative / tropine dehydrogenase, putative; Identical to Putative tropinone reductase homolog At1g07440 [Arabidopsis Thaliana] (GB:Q9ASX2;GB:Q9LNW5); similar to short-chain dehydrogenase/reductase (SDR) family protein [Arabidopsis thaliana] (TAIR:AT2G29340.2); similar to short-chain dehydrogenase/reductase (SDR) family protein [Arabidopsis thaliana] (TAIR:AT2G29340.1); simila…
At1g07450.1	467.706	467.119	799.149	972.338	0.996069	0.0566577	0.0098909	0.998746	1.70866	2.07895	tropinone reductase, putative / tropine dehydrogenase, putative; similar to TRI (TROPINONE REDUCTASE), oxidoreductase [Arabidopsis thaliana] (TAIR:AT2G29330.1); similar to unknown [Populus trichocarpa] (GB:ABK94936.1); similar to unnamed protein product [Vitis vinifera] (GB:CAO21581.1); contains InterPro domain Glucose/ribitol dehydrogenase; (InterPro:IPR002347); contains InterPro domain Short-ch…
At1g07460.1	263.901	287.848	306.579	266.342	0.622892	0.421223	0.945622	1.09074	1.16172	1.00925	legume lectin family protein; similar to lectin protein kinase, putative [Arabidopsis thaliana] (TAIR:AT2G29220.1); similar to unnamed protein product [Vitis vinifera] (GB:CAO21607.1); contains InterPro domain Legume lectin, alpha; (InterPro:IPR000985); contains InterPro domain Concanavalin A-like lectin/glucanase, subgroup (InterPro:IPR013320); contains InterPro domain Legume lectin, beta domain…
At1g07470.1	2071.25	1857.65	2200.38	3130.87	0.664717	0.781902	0.126581	0.896873	1.06234	1.51158	transcription factor IIA large subunit, putative / TFIIA large subunit, putative; similar to transcription factor IIA large subunit / TFIIA large subunit (TFIIA-L) [Arabidopsis thaliana] (TAIR:AT1G07480.2); similar to transcription factor IIA large subunit / TFIIA large subunit (TFIIA-L) [Arabidopsis thaliana] (TAIR:AT1G07480.1); similar to unnamed protein product [Vitis vinifera] (GB:CAO21604.1)…
At1g07473.1	833.638	1225.09	992.898	718.266	0.187513	0.306529	0.214006	1.46957	1.19104	0.861605	similar to unknown protein [Arabidopsis thaliana] (TAIR:AT1G07476.1); similar to hypothetical protein MtrDRAFT_AC157503g19v1 [Medicago truncatula] (GB:ABD33141.1)
At1g07476.1	258.88	340.708	299.496	193.442	0.224199	0.499805	0.0457782	1.31608	1.15689	0.747227	similar to unknown protein [Arabidopsis thaliana] (TAIR:AT1G07473.1)
At1g07480.1	4429.08	3914.49	5490.66	5083.8	0.105283	0.00386879	0.0864062	0.883815	1.23969	1.14782	transcription factor IIA large subunit / TFIIA large subunit (TFIIA-L); similar to transcription factor IIA large subunit, putative / TFIIA large subunit, putative [Arabidopsis thaliana] (TAIR:AT1G07470.1); similar to unnamed protein product [Vitis vinifera] (GB:CAO21604.1); contains InterPro domain Transcription factor IIA, helical; (InterPro:IPR009083); contains InterPro domain Transcription fa…
At1g07490.1	743.509	727.051	887.38	1071.08	0.942512	0.452686	0.0843949	0.977865	1.1935	1.44057	DVL9/RTFL3 (ROTUNDIFOLIA LIKE 3); similar to DVL13/RTFL2 (ROTUNDIFOLIA LIKE 2) [Arabidopsis thaliana] (TAIR:AT2G29125.1); contains InterPro domain DVL (InterPro:IPR012552)
At1g07500.1	2784.88	4213.99	2061.29	1235.78	0.270417	0.149014	0.000484708	1.51317	0.740172	0.443745	unknown protein
At1g07510.1	5951.99	6082.78	6547.49	6667.16	0.822841	0.370069	0.272077	1.02197	1.10005	1.12016	encodes an FtsH protease that is localized to the mitochondrion
At1g07520.1	3216.31	2839.26	2993.64	3012.91	0.657921	0.630387	0.723966	0.88277	0.930768	0.936761	scarecrow transcription factor family protein; similar to scarecrow transcription factor family protein [Arabidopsis thaliana] (TAIR:AT2G29060.1); similar to SCARECROW-like protein 1 [Castanea sativa] (GB:ABG77971.1); contains InterPro domain GRAS transcription factor (InterPro:IPR005202)
At1g07530.1	4599.85	4538.44	4092.44	4975.32	0.901724	0.350476	0.451472	0.98665	0.889689	1.08163	Encodes a member of the GRAS family of transcription factors. The protein interacts with the TGA2 transcription factor and affects the transcription of stress-responsive genes. The protein is found in the nucleus and is also exported to the cytoplasm.
At1g07540.1	649.719	807.29	645.533	402.492	0.503855	0.969194	0.000353421	1.24252	0.993558	0.619486	Arabidopsis thaliana telomere-binding protein, putative (At1g07540)
At1g07550.1	207.919	227.781	79.4162	78.8767	0.726386	0.00640803	0.00738291	1.09553	0.381957	0.379363	leucine-rich repeat protein kinase, putative; similar to leucine-rich repeat protein kinase, putative [Arabidopsis thaliana] (TAIR:AT2G14510.1); similar to leucine-rich repeat protein kinase, putative [Arabidopsis thaliana] (TAIR:AT2G14440.1); similar to leucine-rich repeat protein kinase, putative [Arabidopsis thaliana] (TAIR:AT1G07560.1); similar to leaf senescence-associated receptor-like prot…
At1g07560.1	421.222	472.2	416.741	409.381	0.541526	0.938862	0.817405	1.12102	0.989362	0.97189	leucine-rich repeat protein kinase, putative; similar to leucine-rich repeat protein kinase, putative [Arabidopsis thaliana] (TAIR:AT3G21340.1); similar to MEE39 (maternal effect embryo arrest 39), kinase [Arabidopsis thaliana] (TAIR:AT3G46330.1); similar to leucine-rich repeat protein kinase, putative [Arabidopsis thaliana] (TAIR:AT1G51820.1); similar to leaf senescence-associated receptor-like …
At1g07570.2	3560.81	2868.47	3828.72	3632.97	0.226816	0.374342	0.752926	0.805566	1.07524	1.02027	Protein kinase capable of phosphorylating tyrosine, serine, and threonine residues
At1g07590.1	1351	1082.31	886.599	1112.2	0.0688493	0.00927086	0.0865664	0.801117	0.656256	0.823247	pentatricopeptide (PPR) repeat-containing protein; similar to DNA binding [Arabidopsis thaliana] (TAIR:AT1G15480.1); similar to unnamed protein product [Vitis vinifera] (GB:CAO21656.1); contains InterPro domain Pentatricopeptide repeat (InterPro:IPR002885)
At1g07600.1	21235.5	20487.7	33556.1	32297.7	0.333241	0.00700696	4.14721e-05	0.964789	1.58019	1.52093	metallothionein, binds to and detoxifies excess copper and other metals, limiting oxidative damage.
At1g07610.1	5617.7	7056.47	11207.7	12621.8	0.172144	0.026627	0.00659404	1.25611	1.99507	2.24678	one of the five metallothioneins (MTs) genes identified in Arabidopsis. MTs are cysteine-rich proteins required for heavy metal tolerance.
At1g07620.1	1735.34	1384.4	1291.39	1659.02	0.0179608	0.00204328	0.620018	0.797768	0.744174	0.956019	similar to unknown protein [Arabidopsis thaliana] (TAIR:AT5G02390.1); similar to Os10g0550000 [Oryza sativa (japonica cultivar-group)] (GB:NP_001065314.1); similar to B0103C08-B0602B01.7 [Oryza sativa (indica cultivar-group)] (GB:CAH68050.1); similar to Os12g0570500 [Oryza sativa (japonica cultivar-group)] (GB:NP_001067080.1); contains domain MITOCHONDRIAL GTPASE 2(YEAST)/OBG-RELATED (PTHR11702:S…
At1g07630.1	3038.51	3787.53	3728.61	3719.02	0.692653	0.632758	0.639245	1.24651	1.22712	1.22396	Encodes a protein phosphatase 2C like gene, similar to POL. Involved in leaf development. Knockout mutants have abnormally shaped leaves.
At1g07640.2	6511.53	5040.95	5422.25	5648.07	0.0202544	0.00184961	0.190848	0.774158	0.832715	0.867395	A member of the DOF transcription factors. Prominently expressed in the phloem of leaves and other organs. Expression is induced by wounding, MeJA and insect feeding. Upregulates glucosinolate biosynthesis.
At1g07645.1	681.6	839.416	937.682	628.1	0.531249	0.0962225	0.484136	1.23154	1.37571	0.921508	lactoylglutathione lyase family protein / glyoxalase I family protein; similar to unnamed protein product [Vitis vinifera] (GB:CAO21691.1); contains InterPro domain Glyoxalase/bleomycin resistance protein/dioxygenase (InterPro:IPR004360)
At1g07650.1	1978.69	1954.35	1637.88	1889.5	0.967738	0.154362	0.691398	0.987702	0.827761	0.954928	leucine-rich repeat transmembrane protein kinase, putative; similar to leucine-rich repeat family protein / protein kinase family protein [Arabidopsis thaliana] (TAIR:AT1G53430.2); similar to leucine-rich repeat family protein / protein kinase family protein [Arabidopsis thaliana] (TAIR:AT1G53430.1); similar to leucine-rich repeat family protein / protein kinase family protein [Arabidopsis thalia…
At1g07660.1	857.046	700.345	1974.08	2517.14	0.371281	0.00287946	0.00781514	0.817162	2.30336	2.937	histone H4; Identical to Histone H4 [Arabidopsis Thaliana] (GB:P59259;GB:P02308); similar to histone H4 [Arabidopsis thaliana] (TAIR:AT5G59690.1); similar to histone H4 [Arabidopsis thaliana] (TAIR:AT5G59970.1); similar to histone H4 [Arabidopsis thaliana] (TAIR:AT3G53730.1); similar to hypothetical protein OsJ_028319 [Oryza sativa (japonica cultivar-group)] (GB:EAZ44836.1); similar to histone 4 …
At1g07670.1	3309.04	3110.8	2715.4	3694.24	0.653507	0.205065	0.391753	0.940092	0.8206	1.11641	calcium-transporting ATPase; Identical to Calcium-transporting ATPase 4, endoplasmic reticulum-type (ECA4) [Arabidopsis Thaliana] (GB:Q9XES1;GB:Q9LQP2); similar to ECA2 (CALCIUM-TRANSPORTING ATPASE 2, ENDOPLASMIC RETICULUM-TYPE), calcium-transporting ATPase [Arabidopsis thaliana] (TAIR:AT4G00900.1); similar to ECA3 (ENDOPLASMIC RETICULUM-TYPE CALCIUM-TRANSPORTING ATPASE 3), calcium-transporting A…
At1g07680.1	107.732	86.0782	63.2156	48.5465	0.279473	0.00847227	0.00197808	0.799004	0.586786	0.450623	unknown protein
At1g07690.1	380.935	310.291	380.575	359.333	0.394333	0.991388	0.470898	0.814553	0.999056	0.943293	similar to unknown protein [Arabidopsis thaliana] (TAIR:AT1G54950.1)
At1g07700.2	9442.59	13317.9	11731.4	10740.3	0.00847539	0.0302851	0.21543	1.41041	1.24239	1.13743	thioredoxin family protein; similar to unnamed protein product [Vitis vinifera] (GB:CAO61342.1); contains InterPro domain Thioredoxin family (InterPro:IPR015467); contains InterPro domain Thioredoxin-like fold (InterPro:IPR012336); contains InterPro domain Thioredoxin fold (InterPro:IPR012335); contains InterPro domain Thioredoxin domain (InterPro:IPR013766)
At1g07705.1	8814.17	7256.6	6370.53	8810.98	0.196301	0.0525853	0.997739	0.823287	0.72276	0.999638	transcription regulator; similar to VIP2 (VIRE2 INTERACTING PROTEIN2), transcription regulator [Arabidopsis thaliana] (TAIR:AT5G59710.1); similar to unnamed protein product [Vitis vinifera] (GB:CAO21738.1); contains InterPro domain NOT2/NOT3/NOT5; (InterPro:IPR007282)
At1g07710.1	787.209	810.156	1017.39	1195.06	0.867085	0.109253	0.0309463	1.02915	1.29241	1.5181	ankyrin repeat family protein; similar to ankyrin repeat family protein [Arabidopsis thaliana] (TAIR:AT5G60070.1); similar to unnamed protein product [Vitis vinifera] (GB:CAO18083.1); similar to unnamed protein product [Vitis vinifera] (GB:CAO21735.1); similar to hypothetical protein [Vitis vinifera] (GB:CAN80966.1); contains InterPro domain Ankyrin (InterPro:IPR002110)
At1g07720.1	8505.72	8014.85	10191.3	9433.41	0.112118	0.0498296	0.384075	0.942289	1.19817	1.10907	Encodes KCS3, a member of the 3-ketoacyl-CoA synthase family involved in the biosynthesis of VLCFA (very long chain fatty acids).
At1g07725.1	1269.88	1108.52	1167.69	1427.1	0.631529	0.326645	0.412723	0.87293	0.919525	1.12381	A member of EXO70 gene family, putative exocyst subunits, conserved in land plants. Arabidopsis thaliana contains 23 putative EXO70 genes, which can be classified into eight clusters on the phylogenetic tree.
At1g07730.2	404.316	348.875	468.04	521.249	0.35801	0.445075	0.167333	0.862877	1.15761	1.28921	Disease resistance-responsive (dirigent-like protein) family protein; FUNCTIONS IN: molecular_function unknown; INVOLVED IN: biological_process unknown; LOCATED IN: endomembrane system; CONTAINS InterPro DOMAIN/s: Plant disease resistance response protein (InterPro:IPR004265); BEST Arabidopsis thaliana protein match is: Disease resistance-responsive (dirigent-like protein) family protein (TAIR:AT…
At1g07740.1	1305.33	1061.61	1464.97	1780.65	0.21522	0.406243	0.113446	0.81329	1.1223	1.36414	pentatricopeptide (PPR) repeat-containing protein; similar to pentatricopeptide (PPR) repeat-containing protein [Arabidopsis thaliana] (TAIR:AT5G16420.1); similar to unnamed protein product [Vitis vinifera] (GB:CAO21728.1); contains InterPro domain Pentatricopeptide repeat (InterPro:IPR002885)
At1g07745.1	992.747	811.327	1105.71	1462.89	0.316954	0.571027	0.0214223	0.817255	1.11379	1.47357	Is a suppressor of SNI1. Encodes a member of the RecA/RAD51 family of DNA recombination and repair proteins. Both RAD51 and SNI1 have a dual role in pathogen-related gene transcription and somatic homologous recombination.
At1g07750.1	2212.21	2424.92	3115.79	3601.56	0.595593	0.106315	0.0637546	1.09615	1.40845	1.62804	cupin family protein; similar to cupin family protein [Arabidopsis thaliana] (TAIR:AT2G28680.1); similar to unnamed protein product [Vitis vinifera] (GB:CAO24149.1); contains InterPro domain RmlC-like jelly roll fold (InterPro:IPR014710); contains InterPro domain Cupin 1; (InterPro:IPR006045); contains InterPro domain Cupin, RmlC-type (InterPro:IPR011051); contains InterPro domain 11-S plant seed…
At1g07770.1	27826.7	24339.3	24629.4	27132.7	0.349326	0.350448	0.843845	0.874674	0.8851	0.975061	Encodes cytoplasmic ribosomal protein S15a.
At1g07780.3	1328.16	1221.44	1526.12	1906.07	0.739439	0.360808	0.0470445	0.919645	1.14905	1.43512	Encodes phosphoribosylanthranilate isomerase which catalyzes the third step of the tryptophan biosynthetic pathway. Member of gene family.
At1g07790.1	5476.29	4293.69	8900.38	9167.12	0.236664	0.0113182	0.0436162	0.784051	1.62526	1.67396	Encodes a histone 2B (H2B) protein.
At1g07795.1	371.629	584.063	716.564	426.233	0.213761	0.0520127	0.501031	1.57163	1.92817	1.14693	similar to unknown protein [Arabidopsis thaliana] (TAIR:AT2G28725.1); similar to Thioredoxin-related [Medicago truncatula] (GB:ABD32198.1)
At1g07800.1	1159.09	1492.06	756.491	576.014	0.361742	0.0747147	0.0357952	1.28727	0.652657	0.496952	transposable element gene; pseudogene, similar to putative reverse transcriptase., blastp match of 24% identity and 5.3e-10 P-value to GP|21450442|gb|AAM54146.1|AC104616_5|AC104616 putative reverse transcriptase. {Oryza sativa (japonica cultivar-group)}
At1g07810.1	10629.3	11453.9	12924.4	11653.1	0.379381	0.014511	0.286756	1.07758	1.21592	1.09632	Encodes an ER-type Ca2+-pumping ATPase.
At1g07820.1	2404.03	2188.13	3188.9	3353.47	0.719211	0.333102	0.115184	0.910192	1.32648	1.39494	histone H4; Identical to Histone H4 [Arabidopsis Thaliana] (GB:P59259;GB:P02308); similar to histone H4 [Arabidopsis thaliana] (TAIR:AT5G59690.1); similar to histone H4 [Arabidopsis thaliana] (TAIR:AT5G59970.1); similar to histone H4 [Arabidopsis thaliana] (TAIR:AT3G53730.1); similar to hypothetical protein OsJ_028319 [Oryza sativa (japonica cultivar-group)] (GB:EAZ44836.1); similar to histone 4 …
At1g07830.1	1534.81	1198.27	1967.54	2326.54	0.207354	0.115014	0.0271637	0.780732	1.28194	1.51585	ribosomal protein L29 family protein; similar to unknown [Populus trichocarpa] (GB:ABK93723.1); contains InterPro domain Ribosomal protein L47, mitochondrial; (InterPro:IPR010729); contains InterPro domain Ribosomal protein L29; (InterPro:IPR001854)
At1g07840.2	2520.94	2001.66	2238.77	2547.39	0.0321279	0.3245	0.924988	0.794012	0.88807	1.01049	leucine zipper factor-related; similar to EMB2777 (EMBRYO DEFECTIVE 2777) [Arabidopsis thaliana] (TAIR:AT2G43650.1); similar to hypothetical protein [Vitis vinifera] (GB:CAN69547.1); contains InterPro domain Small-subunit processome, Utp3; (InterPro:IPR007146)
At1g07850.1	59.7629	60.734	74.4702	60.3372	0.800347	0.0209603	0.914268	1.01625	1.24609	1.00961	fringe-related protein; similar to fringe-related protein [Arabidopsis thaliana] (TAIR:AT4G23490.1); similar to unnamed protein product [Vitis vinifera] (GB:CAO21761.1); contains InterPro domain Protein of unknown function DUF604 (InterPro:IPR006740)
At1g07860.1	757.738	1012.91	931.88	578.419	0.29689	0.405697	0.138903	1.33675	1.22982	0.76335	unknown protein
At1g07870.1	1594.82	1248.71	1673.73	1921.94	0.341423	0.656161	0.129633	0.782979	1.04948	1.20512	protein kinase family protein; Identical to Probable serine/threonine-protein kinase RLCKVII [Arabidopsis Thaliana] (GB:Q9LQQ8); similar to protein kinase family protein [Arabidopsis thaliana] (TAIR:AT2G28590.1); similar to protein kinase 1 [Populus nigra] (GB:BAA94509.1); contains InterPro domain Protein kinase, core; (InterPro:IPR000719); contains InterPro domain Protein kinase-like (InterPro:I…
At1g07880.1	274.116	212.038	330.78	422.053	0.101718	0.235443	0.103843	0.773536	1.20671	1.53969	member of MAP Kinase
At1g07890.3	23846.4	22251.4	28581.2	29024.6	0.404184	0.0756325	0.0334608	0.933115	1.19855	1.21715	Encodes a cytosolic ascorbate peroxidase APX1. Ascorbate peroxidases are enzymes that scavenge hydrogen peroxide in plant cells. Eight types of APX have been described for Arabidopsis: three cytosolic (APX1, APX2, APX6), two chloroplastic types (stromal sAPX, thylakoid tAPX), and three microsomal (APX3, APX4, APX5) isoforms. At least part of the induction of heat shock proteins during light stres…
At1g07900.1	329.944	386.064	416.748	256.542	0.221198	0.190194	0.16738	1.17009	1.26308	0.777531	LBD1 (LOB DOMAIN-CONTAINING PROTEIN 1); Identical to LOB domain-containing protein 1 (LBD1) [Arabidopsis Thaliana] (GB:Q9LQR0); similar to LBD11 (LOB DOMAIN-CONTAINING PROTEIN 11) [Arabidopsis thaliana] (TAIR:AT2G28500.1); similar to hypothetical protein [Vitis vinifera] (GB:CAN78080.1); similar to unnamed protein product [Vitis vinifera] (GB:CAO69005.1); contains InterPro domain Lateral organ bo…
At1g07910.1	986.062	780.783	1069.79	1227.55	0.254827	0.586686	0.0324111	0.791819	1.08491	1.2449	Encodes a tRNA ligase that resembles the yeast Trl1 RNA ligase in structure and function but very different in sequence. Like Trl1, AtRNL consists of two domains ?an N-terminal ligase component and a C-terminal 5'-kinase/2',3'-cyclic phosphodiesterase (CPD) component?that can function in tRNA splicing in vivo when expressed as separate polypeptides. Requires a 2'-PO4 end for tRNA splicing in vivo.
At1g07920.1	57308.8	52667	53003	53498.1	0.439569	0.369456	0.466056	0.919002	0.924867	0.933506	elongation factor 1-alpha / EF-1-alpha; Identical to Elongation factor 1-alpha (A4) [Arabidopsis Thaliana] (GB:P13905); similar to elongation factor 1-alpha / EF-1-alpha [Arabidopsis thaliana] (TAIR:AT5G60390.1); similar to elongation factor 1-alpha / EF-1-alpha [Arabidopsis thaliana] (TAIR:AT1G07940.2); similar to elongation factor 1-alpha / EF-1-alpha [Arabidopsis thaliana] (TAIR:AT5G60390.3); …
At1g07930.1	37186.1	42485.9	37567.7	42819.9	0.0609002	0.91067	0.134378	1.14252	1.01026	1.1515	elongation factor 1-alpha / EF-1-alpha; Identical to Elongation factor 1-alpha (A4) [Arabidopsis Thaliana] (GB:P13905); similar to elongation factor 1-alpha / EF-1-alpha [Arabidopsis thaliana] (TAIR:AT5G60390.1); similar to elongation factor 1-alpha / EF-1-alpha [Arabidopsis thaliana] (TAIR:AT1G07940.2); similar to elongation factor 1-alpha / EF-1-alpha [Arabidopsis thaliana] (TAIR:AT5G60390.3); …
At1g07940.1	43515.3	43712.2	40798.1	47649.6	0.97438	0.621796	0.452362	1.00453	0.937558	1.09501	elongation factor 1-alpha / EF-1-alpha; Identical to Elongation factor 1-alpha (A4) [Arabidopsis Thaliana] (GB:P13905); similar to elongation factor 1-alpha / EF-1-alpha [Arabidopsis thaliana] (TAIR:AT5G60390.1); similar to elongation factor 1-alpha / EF-1-alpha [Arabidopsis thaliana] (TAIR:AT1G07920.1); similar to elongation factor 1-alpha / EF-1-alpha [Arabidopsis thaliana] (TAIR:AT5G60390.3); …
At1g07950.1	801.161	719.019	658.144	899.201	0.745689	0.28706	0.387169	0.897471	0.821488	1.12237	surfeit locus protein 5 family protein / SURF5 family protein; similar to surfeit locus protein 5 family protein / SURF5 family protein [Arabidopsis thaliana] (TAIR:AT1G16430.1); similar to unnamed protein product [Vitis vinifera] (GB:CAO64970.1); contains InterPro domain Surfeit locus 5 (InterPro:IPR009332)
At1g07960.2	2910.51	2983.67	2731.64	3216.1	0.808986	0.45937	0.130136	1.02514	0.938542	1.105	Encodes a protein disulfide isomerase-like (PDIL) protein, a member of a multigene family within the thioredoxin (TRX) superfamily.
At1g07970.1	2728.06	2516.5	2679.77	3192.77	0.640938	0.911893	0.0717063	0.922451	0.9823	1.17034	similar to MGC83764 protein [Xenopus laevis] (GB:AAH76809.1); similar to Os03g0288800 [Oryza sativa (japonica cultivar-group)] (GB:NP_001049788.1); contains domain FAMILY NOT NAMED (PTHR21780); contains domain gb def: T6D22.6 (PTHR21780:SF1)
At1g07980.1	4019.22	3351.66	4239.01	4707.17	0.407854	0.751157	0.272854	0.833908	1.05468	1.17116	histone-like transcription factor (CBF/NF-Y) family protein; similar to unnamed protein product [Vitis vinifera] (GB:CAO21826.1); similar to Os03g0852300 [Oryza sativa (japonica cultivar-group)] (GB:NP_001051922.1); contains InterPro domain Transcription factor CBF/NF-Y/archaeal histone; (InterPro:IPR003958); contains InterPro domain Histone-fold; (InterPro:IPR009072)
At1g07985.1	178.773	173.561	182.559	179.632	0.834886	0.872631	0.963577	0.970845	1.02118	1.00481	Expressed protein
At1g07990.1	8243.22	9003.77	9386.54	9281.82	0.309893	0.0698073	0.251601	1.09226	1.1387	1.12599	SIT4 phosphatase-associated family protein; similar to SIT4 phosphatase-associated family protein [Arabidopsis thaliana] (TAIR:AT2G28360.1); similar to SIT4 phosphatase-associated family protein [Arabidopsis thaliana] (TAIR:AT3G45190.1); similar to SIT4 phosphatase-associated family protein [Arabidopsis thaliana] (TAIR:AT1G30470.1); similar to unknown [Populus trichocarpa] (GB:ABK95109.1); simila…
At1g08000.1	1363.57	1360.34	1132.19	1248.15	0.973232	0.0793869	0.148516	0.997629	0.830317	0.915358	zinc finger (GATA type) family protein; Identical to GATA transcription factor 5 (GATA5) [Arabidopsis Thaliana] (GB:Q8VZP4;GB:Q9LN07); similar to zinc finger (GATA type) family protein [Arabidopsis thaliana] (TAIR:AT1G08010.1); similar to zinc finger (GATA type) family protein [Arabidopsis thaliana] (TAIR:AT1G08010.2); similar to GATA-1 zinc finger protein [Nicotiana tabacum] (GB:CAC28528.1); con…
At1g08010.1	3149.93	2965.21	3331	3699.57	0.467523	0.655921	0.0759481	0.941358	1.05749	1.17449	zinc finger (GATA type) family protein; Identical to GATA transcription factor 6 (GATA6) [Arabidopsis Thaliana] (GB:Q6DBP8;GB:Q9LN07); similar to zinc finger (GATA type) family protein [Arabidopsis thaliana] (TAIR:AT1G08000.1); similar to zinc finger (GATA type) family protein [Arabidopsis thaliana] (TAIR:AT1G08000.2); similar to GATA-1 zinc finger protein [Nicotiana tabacum] (GB:CAC28528.1); con…
At1g08020.1	2579.71	2868.9	2661.13	2540.03	0.506453	0.799226	0.910809	1.1121	1.03156	0.984619
At1g08030.1	3711.01	3482.86	3391.51	3787.16	0.699613	0.520576	0.866403	0.938519	0.913903	1.02052	unknown protein
At1g08035.1	244.593	207.951	286.568	275.311	0.279134	0.359273	0.573418	0.850189	1.17161	1.12559	similar to unknown protein [Arabidopsis thaliana] (TAIR:AT2G28330.1)
At1g08040.1	2888.14	2699.89	2820.22	3391.63	0.799721	0.881261	0.402655	0.93482	0.976484	1.17433	similar to unknown protein [Arabidopsis thaliana] (TAIR:AT2G28310.2); similar to Protein of unknown function DUF707 [Medicago truncatula] (GB:ABE91787.1); contains InterPro domain Protein of unknown function DUF707; (InterPro:IPR007877)
At1g08050.1	1400.94	1246.03	1287.77	1294.76	0.484018	0.583717	0.159298	0.889421	0.919218	0.924209	zinc finger (C3HC4-type RING finger) family protein; similar to zinc finger (C3HC4-type RING finger) family protein [Arabidopsis thaliana] (TAIR:AT5G60710.1); similar to hypothetical protein [Vitis vinifera] (GB:CAN70517.1); contains InterPro domain Zinc finger, RING/FYVE/PHD-type (InterPro:IPR013083); contains InterPro domain von Willebrand factor, type A (InterPro:IPR002035); contains InterPro …
At1g08060.1	4809.71	4160.62	4150.22	5301.16	0.407393	0.233628	0.0538478	0.865046	0.862883	1.10218	MOM (MAINTENANCE OF METHYLATION); similar to CHR4/MI-2-LIKE (chromatin remodeling 4), ATP binding / DNA binding / chromatin binding / helicase [Arabidopsis thaliana] (TAIR:AT5G44800.1); similar to unnamed protein product [Vitis vinifera] (GB:CAO21869.1); contains domain PTHR10799 (PTHR10799); contains domain PTHR10799:SF35 (PTHR10799:SF35)
At1g08065.1	156.818	115.291	445.492	380.344	0.170183	0.0469948	0.15368	0.735189	2.84082	2.42539	carbonate dehydratase/ zinc ion binding; similar to carbonic anhydrase family protein [Arabidopsis thaliana] (TAIR:AT1G08080.1); similar to unnamed protein product [Vitis vinifera] (GB:CAO21870.1); contains InterPro domain Carbonic anhydrase, eukaryotic; (InterPro:IPR001148)
At1g08070.1	2329.98	2522.94	2207.53	2253.06	0.660619	0.6881	0.576854	1.08282	0.947446	0.966987	pentatricopeptide (PPR) repeat-containing protein; similar to pentatricopeptide (PPR) repeat-containing protein [Arabidopsis thaliana] (TAIR:AT2G29760.1); similar to unnamed protein product [Vitis vinifera] (GB:CAO41882.1); similar to hypothetical protein [Vitis vinifera] (GB:CAN70142.1); contains InterPro domain Pentatricopeptide repeat (InterPro:IPR002885)
At1g08080.1	332.749	445.189	594.455	609.426	0.281917	0.00913211	0.250474	1.33791	1.7865	1.83149	carbonic anhydrase family protein; similar to carbonate dehydratase/ zinc ion binding [Arabidopsis thaliana] (TAIR:AT1G08065.1); similar to unnamed protein product [Vitis vinifera] (GB:CAO21870.1); contains InterPro domain Carbonic anhydrase, eukaryotic; (InterPro:IPR001148)
At1g08090.1	370.734	183.37	157.569	160.511	0.0100574	0.00175981	0.00159178	0.494612	0.425018	0.432954	High-affinity nitrate transporter. Up-regulated by nitrate. Functions as a repressor of lateral root initiation independently of nitrate uptake.
At1g08100.1	119.51	142.583	182.722	128.907	0.170891	6.87201e-05	0.733909	1.19306	1.52893	1.07863	Encodes a high-affinity nitrate transporter.
At1g08105.1	877.271	1201.45	489.663	230.814	0.247484	0.00229109	0.000270812	1.36953	0.558166	0.263105	transposable element gene; hAT-like transposase family (hobo/Ac/Tam3), has a 1.0e-298 P-value blast match to GB:AAD24567 transposase Tag2 (hAT-element) (Arabidopsis thaliana)
At1g08110.1	13429.5	14145.1	15082.7	13871.3	0.682564	0.2572	0.738146	1.05329	1.12311	1.0329	lactoylglutathione lyase, putative / glyoxalase I, putative; Identical to Lactoylglutathione lyase [Arabidopsis Thaliana] (GB:Q8H0V3;GB:Q9LMZ7); similar to lactoylglutathione lyase, putative / glyoxalase I, putative [Arabidopsis thaliana] (TAIR:AT1G67280.1); similar to lactoylglutathione lyase, putative / glyoxalase I, putative [Arabidopsis thaliana] (TAIR:AT1G67280.2); similar to glyoxalase I [A…
At1g08120.1	307.946	338.283	334.011	324.698	0.753747	0.737287	0.873837	1.09851	1.08464	1.0544	ATP binding / protein kinase; similar to ATP binding / protein kinase/ protein serine/threonine kinase [Arabidopsis thaliana] (TAIR:AT5G26110.1); similar to hypothetical protein [Vitis vinifera] (GB:CAN65337.1); contains InterPro domain Protein kinase, core; (InterPro:IPR000719); contains InterPro domain Protein kinase-like (InterPro:IPR011009)
At1g08125.1	4591.19	3923.99	4787.9	5406.78	0.415723	0.692583	0.156395	0.854677	1.04284	1.17764	Expressed protein; similar to unknown protein [Arabidopsis thaliana] (TAIR:AT1G73320.1); similar to unnamed protein product [Vitis vinifera] (GB:CAO16770.1); contains domain S-adenosyl-L-methionine-dependent methyltransferases (SSF53335); contains domain HEPATOCELLULAR CARCINOMA-ASSOCIATED ANTIGEN (PTHR14614)
At1g08130.1	857.781	503.608	953.621	1146.85	0.0784682	0.451495	0.0379883	0.587106	1.11173	1.33699	Encodes the Arabidopsis DNA ligase 1 that provides the major DNA ligase activity in cells and plays a key role in both DNA replication and excision repair pathways. Indispensable for cell viability. AtLIG1 expresses one major and two minor mRNA transcripts differing only in the length of the 5' untranslated leader sequences preceding a common ORF. Translation from the first in-frame start codon p…
At1g08135.1	218.582	219.385	294.702	274.493	0.965712	0.018688	0.0701877	1.00367	1.34824	1.25579	ATCHX6B/CHX6B (CATION/H+ EXCHANGER 6B); monovalent cation:proton antiporter; similar to ATCHX6a (CATION/H+ EXCHANGER 6A), monovalent cation:proton antiporter [Arabidopsis thaliana] (TAIR:AT1G08140.1); similar to unnamed protein product [Vitis vinifera] (GB:CAO21363.1); contains InterPro domain Sodium/hydrogen exchanger; (InterPro:IPR006153)
At1g08140.1	283.396	348.453	374.857	286.295	0.423665	0.0381243	0.891954	1.22956	1.32273	1.01023	member of Putative Na+/H+ antiporter family
At1g08150.1	175.126	152.986	230.835	162.101	0.550734	0.154705	0.6607	0.873578	1.3181	0.925625	member of Putative Na+/H+ antiporter family
At1g08160.1	2862.33	2059.63	3412.07	3310.41	0.101509	0.214898	0.422102	0.719564	1.19206	1.15655	harpin-induced protein-related / HIN1-related / harpin-responsive protein-related; similar to harpin-induced protein-related / HIN1-related / harpin-responsive protein-related [Arabidopsis thaliana] (TAIR:AT5G22870.1); similar to hypothetical protein [Vitis vinifera] (GB:CAN64947.1); contains InterPro domain Harpin-induced 1 (InterPro:IPR010847)
At1g08170.1	147.485	176.559	182.336	180.882	0.62052	0.360994	0.410763	1.19713	1.23631	1.22645	histone H2B family protein; Identical to Histone H2B.2 [Arabidopsis Thaliana] (GB:Q9SGE3); similar to histone H2B, putative [Arabidopsis thaliana] (TAIR:AT2G28720.1); similar to HTB4, DNA binding [Arabidopsis thaliana] (TAIR:AT5G59910.1); similar to hypothetical protein [Vitis vinifera] (GB:CAN78957.1); contains InterPro domain Histone-fold; (InterPro:IPR009072); contains InterPro domain Histone …
At1g08180.1	460.042	468.674	459.863	588.891	0.923365	0.997313	0.0634683	1.01876	0.999612	1.28008	similar to unknown protein [Arabidopsis thaliana] (TAIR:AT5G02420.1)
At1g08190.1	7612.8	6898.54	6373.32	7217.24	0.379708	0.242921	0.577669	0.906177	0.837185	0.94804	vacuolar assembly protein, putative (VPS41); Identical to Vacuolar protein sorting-associated protein 41 homolog (VPS41) [Arabidopsis Thaliana] (GB:P93043;GB:Q9SGE1); similar to hypothetical protein [Ipomoea trifida] (GB:BAF36333.1); similar to Vacuolar protein sorting-associated protein 41 homolog (GB:P93231); similar to unnamed protein product [Vitis vinifera] (GB:CAO16729.1); contains InterPro…
At1g08200.1	9155.32	8021.87	10216.5	10337.8	0.310605	0.318447	0.038818	0.876198	1.11591	1.12916	Encodes a putative UDP-D-apiose/UPD-D-xylose synthetase.
At1g08210.1	3840.91	2852.7	3219.09	3773.99	0.122944	0.0979452	0.833462	0.742714	0.838105	0.982577	aspartyl protease family protein; similar to aspartyl protease family protein [Arabidopsis thaliana] (TAIR:AT5G22850.1); similar to unnamed protein product [Vitis vinifera] (GB:CAO62959.1); contains InterPro domain Peptidase aspartic, catalytic; (InterPro:IPR009007); contains InterPro domain Peptidase A1; (InterPro:IPR001461)
At1g08220.1	1050.63	796.634	1307.69	1587.4	0.293253	0.170011	0.0514539	0.758241	1.24466	1.5109	similar to Os05g0176500 [Oryza sativa (japonica cultivar-group)] (GB:NP_001054790.1); similar to hypothetical protein DDBDRAFT_0217212 [Dictyostelium discoideum AX4] (GB:XP_644415.1); contains InterPro domain ATP10; (InterPro:IPR007849)
At1g08230.1	3660.58	3784.77	5329.03	6100.48	0.843576	0.0129818	0.00683287	1.03393	1.45579	1.66653
At1g08233.1	1163.87	1021.81	1244.94	1362.99	0.455888	0.642966	0.306693	0.877939	1.06966	1.17108
At1g08250.1	1519.36	1276.96	1774.75	1694.52	0.550715	0.358401	0.396253	0.840465	1.16809	1.11529	Encodes a plastid-localized arogenate dehydratase involved in phenylalanine biosynthesis. Not less than six genes encoding ADT were identi&#64257;ed in the Arabidopsis genome: ADT1 [At1g11790]; ADT2 [At3g07630]; ADT3 [At2g27820]; ADT4 [At3g44720]; ADT5 [At5g22630]; and ADT6 [At1g08250].
At1g08260.1	209.577	241.971	312.441	344.429	0.621931	0.0784107	0.0946549	1.15457	1.49082	1.64345	Similar to POL2A, DNA polymerase epsilon catalytic subunit. Essential for Arabidopsis growth. Null homozygotes are embryo lethal, partial loss of function alleles show embryo patterning defects such as root pole displacement. Delayed progression through cell cycle results in embryos with smaller numbers of larger cells.
At1g08270.2	963.075	958.182	892.961	825.216	0.981243	0.404531	0.265489	0.99492	0.927198	0.856856	similar to AAA-type ATPase family protein / vacuolar sorting protein-related [Arabidopsis thaliana] (TAIR:AT2G27600.1); similar to AAA ATPase, central re (GB:ABE93205.1); contains InterPro domain MIT; (InterPro:IPR007330)
At1g08280.1	3465.85	3310.97	3828.72	3739.82	0.762445	0.418791	0.548743	0.955312	1.1047	1.07905	glycosyl transferase family 29 protein / sialyltransferase family protein; similar to sialyltransferase-like protein [Gossypium raimondii] (GB:CAJ15145.1); contains InterPro domain Sialyltransferase; (InterPro:IPR012163); contains InterPro domain Glycosyl transferase, family 29; (InterPro:IPR001675)
At1g08290.1	266.365	242.833	287.909	438.894	0.614528	0.587826	0.177041	0.911656	1.08088	1.64772	zinc finger (C2H2 type) protein (WIP3); similar to NTT (NO TRANSMITTING TRACT), nucleic acid binding / transcription factor/ zinc ion binding [Arabidopsis thaliana] (TAIR:AT3G57670.1); similar to hypothetical protein [Vitis vinifera] (GB:CAN64917.1); contains InterPro domain Zinc finger, C2H2-like; (InterPro:IPR015880); contains InterPro domain Zinc finger, C2H2-type; (InterPro:IPR007087)
At1g08300.1	605.883	616.094	689.84	595.226	0.919286	0.169139	0.812812	1.01685	1.13857	0.982411	similar to EMB2597 (EMBRYO DEFECTIVE 2597) [Arabidopsis thaliana] (TAIR:AT4G13740.1); similar to conserved hypothetical protein [Medicago truncatula] (GB:ABE91506.1)
At1g08310.1	202.611	157.442	233.174	170.041	0.106952	0.185298	0.0988931	0.777068	1.15085	0.839251	esterase/lipase/thioesterase family protein; similar to unknown protein [Arabidopsis thaliana] (TAIR:AT3G44510.1); similar to unnamed protein product [Vitis vinifera] (GB:CAO48754.1); contains InterPro domain Alpha/beta hydrolase fold-1 (InterPro:IPR000073)
At1g08315.1	898.17	737.939	921.762	1173.49	0.20516	0.825078	0.118413	0.821602	1.02627	1.30653	armadillo/beta-catenin repeat family protein; similar to binding / ubiquitin-protein ligase [Arabidopsis thaliana] (TAIR:AT2G23140.1); similar to hypothetical protein [Vitis vinifera] (GB:CAN81127.1); contains InterPro domain Armadillo-type fold; (InterPro:IPR016024); contains InterPro domain Armadillo (InterPro:IPR000225); contains InterPro domain Armadillo-like helical; (InterPro:IPR011989)
At1g08320.1	222.343	165.873	237.638	297.587	0.0247678	0.403592	0.177315	0.746022	1.06879	1.33841	bZIP family transcription factor; similar to bZIP family transcription factor [Arabidopsis thaliana] (TAIR:AT5G06839.1); similar to unnamed protein product [Vitis vinifera] (GB:CAO48751.1); contains InterPro domain bZIP transcription factor, bZIP-1; (InterPro:IPR011616); contains InterPro domain Basic-leucine zipper (bZIP) transcription factor; (InterPro:IPR004827)
At1g08340.1	698.937	755.894	1003.88	1234.77	0.783823	0.114891	0.00333858	1.08149	1.43629	1.76664	rac GTPase activating protein, putative; similar to rac GTPase activating protein, putative [Arabidopsis thaliana] (TAIR:AT5G22400.1); similar to RhoGAP1 [Nicotiana tabacum] (GB:ABG85154.1); contains InterPro domain RhoGAP; (InterPro:IPR000198); contains InterPro domain PAK-box/P21-Rho-binding (InterPro:IPR000095); contains InterPro domain Rho GTPase activation protein; (InterPro:IPR008936)
At1g08350.1	3219.85	3483.82	4442.76	3876.25	0.27741	0.00409913	0.0982676	1.08198	1.37981	1.20386	endomembrane protein 70 family protein; similar to unknown protein [Arabidopsis thaliana] (TAIR:AT5G37310.1); similar to unnamed protein product [Vitis vinifera] (GB:CAO48747.1); contains InterPro domain Nonaspanin (TM9SF); (InterPro:IPR004240)
At1g08360.1	2205.09	2144.64	2569.82	3188.33	0.884895	0.333373	0.0383025	0.972587	1.1654	1.44589	60S ribosomal protein L10A (RPL10aA); Identical to 60S ribosomal protein L10a-1 (RPL10AA) [Arabidopsis Thaliana] (GB:Q8VZB9;GB:Q9SJF4); similar to 60S ribosomal protein L10A (RPL10aB) [Arabidopsis thaliana] (TAIR:AT2G27530.1); similar to 60S ribosomal protein L10A (RPL10aB) [Arabidopsis thaliana] (TAIR:AT2G27530.2); similar to Os02g0321900 [Oryza sativa (japonica cultivar-group)] (GB:NP_001046690…
At1g08370.1	9777.55	9111.43	11941	11716.5	0.472043	0.199148	0.0916221	0.931873	1.22126	1.19831	Encodes DCP1 involved in mRNA decapping. DCP1 forms a mRNA decapping complex with DCP2 (At5g13570) and VCS (VARICOSE) (At3g13300). However, unlike DCP2, DCP1 itself does not have mRNA decapping activity in vitro. DCP1, DCP2 and VCS colocalize in cytoplasmic loci, which are putative Arabidopsis mRNA processing bodies. Null mutants of DCP1, DCP2, and VCS accumulate capped mRNAs with a reduced degra…
At1g08380.1	40233.9	44664.5	38609.9	40331.8	0.33932	0.583232	0.970285	1.11012	0.959635	1.00243	Encodes subunit O of photosystem I.
At1g08390.1	2188.93	1995.05	1875.4	2130.13	0.605507	0.240163	0.805634	0.91143	0.856766	0.973138	nucleic acid binding; similar to unknown [Populus trichocarpa] (GB:ABK93675.1); contains InterPro domain Nucleic acid binding, OB-fold, tRNA/helicase-type; (InterPro:IPR004365)
At1g08400.1	480.891	379.846	544.048	718.302	0.256836	0.291209	0.005122	0.789879	1.13133	1.49369	chromosome structural maintenance protein-related; similar to MAG2 (MAIGO2) [Arabidopsis thaliana] (TAIR:AT3G47700.1); similar to hypothetical protein [Vitis vinifera] (GB:CAN81787.1); similar to unnamed protein product [Vitis vinifera] (GB:CAO68276.1); contains InterPro domain RINT-1/TIP-1 (InterPro:IPR007528)
At1g08410.1	9679.93	8964.36	8870.5	8637.05	0.543585	0.531439	0.277529	0.926077	0.91638	0.892264	GTP-binding family protein; similar to GTP-binding family protein [Arabidopsis thaliana] (TAIR:AT2G27200.1); similar to expressed protein [Oryza sativa (japonica cultivar-group)] (GB:AAU89192.1); similar to Os12g0618300 [Oryza sativa (japonica cultivar-group)] (GB:NP_001067291.1); contains InterPro domain GTP-binding; (InterPro:IPR005289); contains InterPro domain GTP-binding protein, HSR1-relate…
At1g08420.1	16157.1	16406	18818	19889.7	0.896801	0.325444	0.0491855	1.0154	1.16469	1.23102	kelch repeat-containing protein / serine/threonine phosphoesterase family protein; Identical to Serine/threonine-protein phosphatase BSL2 (BSL2) [Arabidopsis Thaliana] (GB:Q9SJF0;GB:Q0WKX2); similar to kelch repeat-containing serine/threonine phosphoesterase family protein [Arabidopsis thaliana] (TAIR:AT4G03080.1); similar to kelch repeat-containing serine/threonine phosphoesterase family protein…
At1g08430.1	90.8176	77.4006	107.741	101.791	0.100364	0.0856827	0.21724	0.852264	1.18634	1.12083	Encodes a Al-activated malate efflux transporter. Is essential for aluminum tolerance but does not represent the major Al tolerance QTL. Staurosporine and calyculin A both block all changes in AtALMT1 gene expression (as a result malate release is totally inhibited).
At1g08440.1	244.816	319.728	270.178	298.755	0.0587011	0.588931	0.12981	1.30599	1.10359	1.22032	similar to ALMT1/ATALMT1 (AL-ACTIVATED MALATE TRANSPORTER 1), malate transporter [Arabidopsis thaliana] (TAIR:AT1G08430.1); similar to unknown protein [Arabidopsis thaliana] (TAIR:AT2G27240.1); similar to putative aluminum activated malate transporter [Brassica napus] (GB:BAE97281.1); similar to putative aluminum activated malate transporter [Brassica napus] (GB:BAE97280.1); contains InterPro dom…
At1g08450.1	9982.12	8731.69	9267.38	9777.74	0.423182	0.501132	0.853756	0.874732	0.928397	0.979525	Encodes calreticulin CRT3.
At1g08460.1	1183.01	1437.42	1385.78	1663.01	0.476651	0.377444	0.0340844	1.21505	1.1714	1.40575	HDA08 (histone deacetylase 8); histone deacetylase; Identical to Histone deacetylase 8 (HDA8) [Arabidopsis Thaliana] (GB:Q94EJ2;GB:Q944J5;GB:Q9SJE6); similar to HDA15 (HISTONE DEACETYLASE 15), histone deacetylase [Arabidopsis thaliana] (TAIR:AT3G18520.1); similar to HDA15 (HISTONE DEACETYLASE 15), histone deacetylase [Arabidopsis thaliana] (TAIR:AT3G18520.2); similar to unnamed protein product [V…
At1g08465.1	341.332	334.695	354.28	633.83	0.962599	0.877529	0.020698	0.980557	1.03794	1.85693	Member of the YABBY family of Arabidopsis proteins involved in the abaxial cell fate specification in lateral organs
At1g08470.1	5732.8	5381.41	4552	5261.22	0.402005	0.0147645	0.431695	0.938705	0.794028	0.917739	strictosidine synthase family protein; similar to strictosidine synthase family protein [Arabidopsis thaliana] (TAIR:AT5G22020.1); similar to unnamed protein product [Vitis vinifera] (GB:CAO67432.1); contains InterPro domain Strictosidine synthase; (InterPro:IPR004141); contains InterPro domain Six-bladed beta-propeller, TolB-like (InterPro:IPR011042)
At1g08480.1	5596.87	5667.08	6519.85	6810.31	0.942777	0.34599	0.151586	1.01254	1.16491	1.21681	similar to hypothetical protein 13 [Plantago major] (GB:CAJ34821.1)
At1g08490.1	10093.2	8482.23	7649.41	8598.21	0.084632	0.00641956	0.0250668	0.840392	0.757878	0.851883	Chloroplastic NifS-like protein that can catalyze the conversion of cysteine into alanine and elemental sulfur (S(0)) and of selenocysteine into alanine and elemental Se (Se(0)). Overexpression enhances selenium tolerance and accumulation.
At1g08500.1	102.286	96.9157	139.58	140.507	0.69907	0.0360051	0.154997	0.947502	1.36461	1.37367	plastocyanin-like domain-containing protein; similar to unnamed protein product [Vitis vinifera] (GB:CAO67283.1); similar to hypothetical protein [Vitis vinifera] (GB:CAN75991.1); contains InterPro domain Cupredoxin (InterPro:IPR008972); contains InterPro domain Plastocyanin-like; (InterPro:IPR003245)
At1g08510.1	24544.3	23465.3	25458.2	22308.9	0.689196	0.665297	0.349497	0.956036	1.03723	0.908922	Encodes an acyl-acyl carrier protein thioesterase. Hydrolyzes primarily saturated acyl-ACPs with chain lengths that vary between 8 and 18 carbons. Involved in saturated fatty acid synthesis. Nuclear-encoded, plastid-targeted globular protein that is functional as dimer.
At1g08520.1	26147.4	26734.7	25442.4	24200.1	0.872553	0.747298	0.404289	1.02246	0.97304	0.925528	CHLD/PDE166 (PIGMENT DEFECTIVE 166); magnesium chelatase/ nucleoside-triphosphatase/ nucleotide binding; Identical to Magnesium-chelatase subunit chlD, chloroplast precursor (CHLD) [Arabidopsis Thaliana] (GB:Q9SJE1;GB:Q8VZU7;GB:Q9SWY5); similar to CHLI1 (CHLORINA 42), magnesium chelatase [Arabidopsis thaliana] (TAIR:AT4G18480.1); similar to Magnesium-chelatase subunit chlD, chloroplast precursor …
At1g08530.1	1648.43	1155.52	1366.71	1519.77	0.077274	0.162947	0.301906	0.700982	0.829097	0.921949	similar to unknown protein [Arabidopsis thaliana] (TAIR:AT5G09995.3); similar to conserved hypothetical protein [Medicago truncatula] (GB:ABE89404.1)
At1g08540.1	15987.2	13461.3	13132.1	14148.6	0.0532746	0.137453	0.0835975	0.842007	0.821417	0.884998	Enodes a subunit of chloroplast RNA polymerase, confers the ability to recognize promoter sequences on the core enzyme. SIG1 is induced by red and blue light.
At1g08550.1	9133.08	8637.38	8334.33	8601.69	0.657483	0.393327	0.503639	0.945724	0.912544	0.941817	Violaxanthin deepoxidase involved in xanthophyll cycle.Two major consequences of the npq1 mutation are the absence of zeaxanthin formation in strong light and the partial inhibition of the quenching of singlet excited chlorophylls in the photosystem II light-harvesting complex
At1g08560.1	6586.9	5305.52	7286.58	8226.13	0.095633	0.323597	0.286806	0.805465	1.10622	1.24886	member of SYP11 Gene Family
At1g08570.1	3468.53	3313.05	3291.45	3895.77	0.644579	0.460734	0.375874	0.955174	0.948947	1.12318	Encodes a member of the thioredoxin family protein. Located in the chloroplast. Shows high activity towards the chloroplast 2-Cys peroxiredoxin A, and poor activity towards the chloroplast NADP-malate dehydrogenase.
At1g08580.1	2904.55	2588.56	3351.53	3750.36	0.363052	0.162352	0.144862	0.89121	1.15389	1.2912	similar to Pm52 [Prunus mume] (GB:BAE48663.1)
At1g08590.1	598.745	621.055	462.686	691.878	0.874433	0.0294435	0.0822054	1.03726	0.772761	1.15555	similar to CLV1-like leucine rich repeat transmembrane receptor-like protein kinase (Ipomoea nil) (U77888)
At1g08600.1	2983.26	2737.18	2937.88	2852.05	0.334556	0.813718	0.736778	0.91751	0.984786	0.956015	ATRX/CHR20; ATP binding / DNA binding / helicase; similar to ATRAD54/CHR25 (ARABIDOPSIS HOMOLOG OF RAD54), ATP binding / DNA binding / helicase [Arabidopsis thaliana] (TAIR:AT3G19210.1); similar to hypothetical protein OsJ_030527 [Oryza sativa (japonica cultivar-group)] (GB:EAZ16318.1); similar to SNF2 domain-containing protein, putative, expressed [Oryza sativa (japonica cultivar-group)] (GB:ABB…
At1g08610.1	3366.41	2848.54	3095.55	3038.75	0.0163405	0.377241	0.058695	0.846167	0.91954	0.902669	pentatricopeptide (PPR) repeat-containing protein; similar to pentatricopeptide (PPR) repeat-containing protein [Arabidopsis thaliana] (TAIR:AT1G09900.1); similar to unnamed protein product [Vitis vinifera] (GB:CAO65083.1); contains InterPro domain Pentatricopeptide repeat (InterPro:IPR002885)
At1g08620.1	2820.58	2112.5	2739.49	3206.6	0.382803	0.845539	0.469697	0.748957	0.971249	1.13686	transcription factor jumonji (jmj) family protein / zinc finger (C5HC2 type) family protein; similar to transcription factor jumonji (jmj) family protein / zinc finger (C5HC2 type) family protein [Arabidopsis thaliana] (TAIR:AT4G20400.2); similar to transcription factor jumonji (jmj) family protein / zinc finger (C5HC2 type) family protein [Arabidopsis thaliana] (TAIR:AT4G20400.1); similar to unn…
At1g08630.1	255.142	246.245	341.221	410.239	0.780945	0.111337	0.00903457	0.965128	1.33738	1.60788	Encodes a threonine aldolase, involved in threonine degradation to glycine. Primarily expressed in seeds and seedlings.
At1g08640.1	4859.37	4338.2	4155.49	3993.57	0.48298	0.323323	0.232103	0.892749	0.85515	0.82183	heat shock protein binding; similar to unnamed protein product [Vitis vinifera] (GB:CAO65063.1); contains InterPro domain Heat shock protein DnaJ, N-terminal; (InterPro:IPR001623)
At1g08650.1	1962.68	1605.68	764.796	966.132	0.243863	9.08229e-05	7.18009e-05	0.818106	0.38967	0.492253	Encodes a phosphoenolpyruvate carboxylase kinase that is expressed at highest levels in leaves. Expression is induced by light.
At1g08660.1	2764.27	2359.95	2469.98	2197.4	0.310735	0.313103	0.0519728	0.853733	0.89354	0.79493	glycosyl transferase family 29 protein / sialyltransferase family protein; similar to glycosyl transferase family 29 protein / sialyltransferase family protein [Arabidopsis thaliana] (TAIR:AT3G48820.1); similar to sialyltransferase-like protein [Solanum lycopersicum] (GB:CAJ15147.2); similar to unnamed protein product [Vitis vinifera] (GB:CAO49096.1); similar to sialyltransferase-like protein [So…
At1g08670.1	70.5174	69.1112	78.0264	69.7912	0.942703	0.654451	0.96678	0.980058	1.10648	0.989701	epsin N-terminal homology (ENTH) domain-containing protein / clathrin assembly protein-related; similar to epsin N-terminal homology (ENTH) domain-containing protein / clathrin assembly protein-related [Arabidopsis thaliana] (TAIR:AT3G46540.1); similar to unnamed protein product [Vitis vinifera] (GB:CAO21670.1); contains InterPro domain Epsin-like, N-terminal (InterPro:IPR013809); contains InterP…
At1g08680.1	8161.99	8066.57	8441.75	9051.34	0.909958	0.648899	0.328717	0.988309	1.03428	1.10896	A member of ARF GAP domain (AGD), A thaliana has 15 members, grouped into four classes. AGD14 belongs to the class 4, together with AGD15.
At1g08695.1	135.98	139.672	167.838	135.456	0.74808	0.0909926	0.972454	1.02715	1.23428	0.99615	Encodes a member of a family of small, secreted, cysteine rich proteins with sequence similarity to SCR (S locus cysteine-rich protein).
At1g08700.1	13534.1	11940.7	9979.67	11532.6	0.298478	0.0286727	0.158186	0.882271	0.737373	0.852117	Encodes a protein similar to animal presenilin whose expression is increased in response to potassium (K+) deprivation.
At1g08710.1	821.592	850.824	974.432	1008.18	0.547041	0.00561417	0.0329112	1.03558	1.18603	1.22711	F-box family protein; similar to unnamed protein product [Vitis vinifera] (GB:CAO45415.1); contains domain F-box domain (SSF81383)
At1g08720.1	2400.57	2496.92	2467.99	2442.28	0.73543	0.776174	0.905815	1.04013	1.02809	1.01737	enhanced disease resistance 1 (EDR1) confers resistance to powdery mildew disease caused by the fungus Erysiphe cichoracearum
At1g08730.1	173.065	111.244	167.705	195.31	0.0549825	0.791986	0.512794	0.642785	0.96903	1.12854	Class XI myosin gene
At1g08735.1	1307.13	1601.77	341.258	285.91	0.440828	0.000507136	0.000252986	1.22541	0.261074	0.218731	transposable element gene; Mutator-like transposase family, has a 3.3e-87 P-value blast match to Q9SLM0 /314-478 Pfam PF03108 MuDR family transposase (MuDr-element domain)
At1g08740.1	623.96	807.317	126.215	105.727	0.230538	0.000512016	0.000351858	1.29386	0.202281	0.169445	transposable element gene; similar to Ulp1 protease family protein [Arabidopsis thaliana] (TAIR:AT2G29240.1); similar to Ulp1 protease family protein [Arabidopsis thaliana] (TAIR:AT3G26530.1); similar to Ulp1 protease family protein [Arabidopsis thaliana] (TAIR:AT5G44890.1); similar to Ulp1 protease family protein [Brassica oleracea] (GB:ABD64941.1); contains InterPro domain Peptidase C48, SUMO/S…
At1g08750.1	2156.61	2230.32	2324.39	2713.6	0.85543	0.388606	0.0991093	1.03418	1.0778	1.25827	GPI-anchor transamidase, putative; similar to ALPHA-VPE (ALPHA-VACUOLAR PROCESSING ENZYME), cysteine-type endopeptidase [Arabidopsis thaliana] (TAIR:AT2G25940.1); similar to unnamed protein product [Vitis vinifera] (GB:CAO65018.1); contains InterPro domain Peptidase C13, legumain; (InterPro:IPR001096)
At1g08760.1	5112.82	5078.18	4991.19	5697.61	0.973585	0.884284	0.495641	0.993225	0.976211	1.11438	similar to unknown protein [Arabidopsis thaliana] (TAIR:AT4G13370.1); similar to Os09g0516700 [Oryza sativa (japonica cultivar-group)] (GB:NP_001063674.1); similar to unknown protein [Oryza sativa (japonica cultivar-group)] (GB:BAD44860.1); similar to Os08g0541500 [Oryza sativa (japonica cultivar-group)] (GB:NP_001062388.1); contains InterPro domain Nucleic acid-binding, OB-fold; (InterPro:IPR008…
At1g08770.1	472.89	514.374	696.377	950.171	0.816429	0.0725693	0.0206432	1.08772	1.4726	2.00929	prenylated rab acceptor (PRA1) family protein; similar to prenylated rab acceptor (PRA1) family protein [Arabidopsis thaliana] (TAIR:AT1G55190.1); similar to hypothetical protein [Vitis vinifera] (GB:CAN73850.1); contains InterPro domain Prenylated rab acceptor PRA1 (InterPro:IPR004895)
At1g08780.1	7175.55	6192.03	6994.46	7761.78	0.446982	0.85038	0.594288	0.862935	0.974763	1.0817	AIP3 (ABI3-INTERACTING PROTEIN 3); unfolded protein binding; Identical to Probable prefoldin subunit 4 (API3) [Arabidopsis Thaliana] (GB:Q9M4B5); similar to VIP3 protein [Zea mays] (GB:NP_001105143.1); similar to Os03g0628900 [Oryza sativa (japonica cultivar-group)] (GB:NP_001050709.1); contains InterPro domain Prefoldin beta-like; (InterPro:IPR002777); contains InterPro domain Prefoldin, subunit…
At1g08790.1	195.48	211.355	224.068	154.782	0.750787	0.0685865	0.0874741	1.08121	1.14624	0.791806	similar to unknown protein [Arabidopsis thaliana] (TAIR:AT5G28690.1); similar to Os04g0282200 [Oryza sativa (japonica cultivar-group)] (GB:NP_001052367.1); similar to Os02g0766600 [Oryza sativa (japonica cultivar-group)] (GB:NP_001048224.1); similar to hypothetical protein [Oryza sativa (japonica cultivar-group)] (GB:BAD19985.1); contains InterPro domain Protein of unknown function DUF1685; (Inte…
At1g08800.1	2242.02	2378.4	2298.65	2206.36	0.468279	0.515784	0.890802	1.06083	1.02526	0.984096	similar to unknown protein [Arabidopsis thaliana] (TAIR:AT2G30690.1); similar to Os10g0414800 [Oryza sativa (japonica cultivar-group)] (GB:NP_001064597.1); similar to Os01g0775200 [Oryza sativa (japonica cultivar-group)] (GB:NP_001044407.1); similar to Hypothetical protein [Oryza sativa (japonica cultivar-group)] (GB:AAM15784.1); contains InterPro domain Protein of unknown function DUF593; (Inter…
At1g08810.2	328.37	245.763	327.674	463.377	0.0897922	0.990699	0.0817745	0.748434	0.99788	1.41114	putative transcription factor of the R2R3-MYB gene family. Transcript increases under conditions that promote stomatal opening (white and blue light, abi1-1 mutation) and decreases under conditions that trigger stomatal closure (ABA, desiccation, darkness), with the exception of elevated CO2. Expressed exclusively in guard cells of all tissues. It is required for light-induced opening of stomata.…
At1g08820.1	6627.02	5950.16	7469.61	8251.99	0.398398	0.188126	0.103618	0.897863	1.12714	1.2452	Encodes VAP33-like protein that interacts with cowpea mosaic virus protein 60K. Is a SNARE-like protein that may be involved in vesicular transport to or from the ER.
At1g08830.1	7815.21	6956.52	7326.48	8226.73	0.653119	0.620583	0.648384	0.890126	0.937464	1.05266	Encodes a cytosolic copper/zinc superoxide dismutase CSD1 that can detoxify superoxide radicals. Its expression is affected by miR398-directed mRNA cleavage.
At1g08840.1	1723.57	1821.48	1665.27	1634.12	0.562525	0.573606	0.48517	1.05681	0.966175	0.948105	EMB2411 (EMBRYO DEFECTIVE 2411); ATP-dependent DNA helicase; similar to DNA-binding protein, putative [Arabidopsis thaliana] (TAIR:AT2G03270.1); similar to hypothetical protein OsI_016565 [Oryza sativa (indica cultivar-group)] (GB:EAY95332.1); similar to hypothetical protein OsJ_015276 [Oryza sativa (japonica cultivar-group)] (GB:EAZ31793.1); similar to unnamed protein product [Vitis vinifera] (G…
At1g08845.1	832.326	591.602	857.384	881.731	0.1078	0.819019	0.721399	0.710781	1.03011	1.05936	structural constituent of ribosome; similar to structural constituent of ribosome [Arabidopsis thaliana] (TAIR:AT3G22450.1); similar to unnamed protein product [Vitis vinifera] (GB:CAO15134.1); contains InterPro domain Ribosomal protein L18/L5; (InterPro:IPR005484)
At1g08860.1	59.3339	53.3918	63.9917	84.9166	0.407417	0.548509	0.138039	0.899852	1.0785	1.43116	Encodes a copine-like protein, which is a member of a newly identified class of calcium-dependent, phospholipid binding proteins that are present in a wide range of organisms. Overexpression of this gene suppresses bon1-1 phenotypes. Double mutant analyses with bon1-1 suggest that BON1 and BON3 have overlapping functions in maintaining cellular homeostasis and inhibiting cell death.
At1g08880.1	4401.9	3876.82	4913.26	4913.03	0.0330488	0.211928	0.457259	0.880716	1.11617	1.11611	Encodes HTA5, a histone H2A protein. H2AX is a meiosis-specific isoform of histone H2A. Upon DSB formation, rapid accumulation of phosphorylated H2AX (&#947;-H2AX) occurs around the break site. H2AX foci accumulate in early G2. Immunolocalization studies in spread preparations of wild-type meiocytes at G2/early leptotene revealed the accumulation of numerous rather diffuse &#947;-H2AX foci throug…
At1g08890.1	1858.43	3005.31	1833	2022.06	0.278632	0.884385	0.634129	1.61713	0.986318	1.08805	sugar transporter family protein; Identical to Sugar transporter ERD6-like 1 (SUGTL4) [Arabidopsis Thaliana] (GB:Q9SCW7;GB:O04041); similar to unknown protein [Arabidopsis thaliana] (TAIR:AT1G08900.2); similar to carbohydrate transmembrane transporter [Arabidopsis thaliana] (TAIR:AT1G08900.1); similar to unknown protein [Arabidopsis thaliana] (TAIR:AT1G08900.3); similar to unnamed protein product…
At1g08900.1	3225.41	2880.67	3839.83	4365.43	0.598631	0.396697	0.0508804	0.893118	1.19049	1.35345	carbohydrate transmembrane transporter; Identical to Sugar transporter ERD6-like 2 (SUGTL3) [Arabidopsis Thaliana] (GB:Q4F7G0;GB:O04040;GB:Q94F32;GB:Q9SCW8); similar to sugar transporter family protein [Arabidopsis thaliana] (TAIR:AT1G08890.1); similar to unnamed protein product [Vitis vinifera] (GB:CAO68582.1); contains InterPro domain General substrate transporter; (InterPro:IPR005828); contain…
At1g08910.1	7134.3	7658.64	6747	6346.19	0.235416	0.163731	0.0519756	1.0735	0.945713	0.889532	EMB3001 (EMBRYO DEFECTIVE 3001); zinc ion binding; similar to zinc ion binding [Arabidopsis thaliana] (TAIR:AT5G41580.1); similar to unnamed protein product [Vitis vinifera] (GB:CAO65899.1); contains InterPro domain Zinc finger, MIZ-type; (InterPro:IPR004181)
At1g08920.1	3429.59	2714.6	3931.67	4593.01	0.0865734	0.0133913	0.0137275	0.791524	1.1464	1.33923	sugar transporter, putative; Identical to Sugar transporter ERD6-like 3 (SUGTL2) [Arabidopsis Thaliana] (GB:Q94KE0;GB:O04037;GB:Q9SCW9); similar to ERD6 (EARLY RESPONSE TO DEHYDRATION 6), carbohydrate transmembrane transporter/ sugar:hydrogen ion symporter [Arabidopsis thaliana] (TAIR:AT1G08930.1); similar to ERD6 (EARLY RESPONSE TO DEHYDRATION 6), carbohydrate transmembrane transporter/ sugar:hy…
At1g08930.1	22829.1	20735.5	19020.3	17097.3	0.226426	0.0147327	0.00839227	0.908291	0.833158	0.748922	encodes a putative sucrose transporter whose gene expression is induced by dehydration and cold.
At1g08940.1	2349.09	2302.14	2279.1	2282.52	0.851381	0.835722	0.848253	0.980017	0.970207	0.971663	phosphoglycerate/bisphosphoglycerate mutase family protein; similar to phosphoglycerate/bisphosphoglycerate mutase family protein [Arabidopsis thaliana] (TAIR:AT3G05170.1); similar to unnamed protein product [Vitis vinifera] (GB:CAO68574.1); contains InterPro domain Phosphoglycerate mutase (InterPro:IPR013078)
At1g08960.1	6811.84	6704.46	6866.84	6669.96	0.742154	0.910871	0.775199	0.984237	1.00808	0.979172	member of Potassium-dependent sodium-calcium exchanger like-family
At1g08970.4	3728.72	3120.57	2985.4	3289.93	0.174899	0.0512317	0.274202	0.836901	0.80065	0.882322	heme activated protein (HAP5c)
At1g08980.1	7852.03	7370.86	7242.44	7954.24	0.667795	0.441322	0.925465	0.93872	0.922366	1.01302	Encodes an enzyme with similarity to bacterial acylamidohydrolases and exhibits indole-3-acetamide amidohydrolase activity in vitro. This enzyme may be involved in the in vivo biosynthesis of indole-acetic acid from indole-3-acetamide, a native metabolite of A. thaliana.
At1g08985.1	82.0383	78.5993	97.5227	112.89	0.848444	0.278564	0.320317	0.95808	1.18875	1.37606	DNA binding; similar to unknown protein [Arabidopsis thaliana] (TAIR:AT2G21920.1); contains InterPro domain Transcriptional factor B3; (InterPro:IPR003340)
At1g08990.1	780.802	884.852	785.732	475.212	0.690034	0.975364	0.0718639	1.13326	1.00631	0.608621	PGSIP5 (PLANT GLYCOGENIN-LIKE STARCH INITIATION PROTEIN 5); transferase, transferring glycosyl groups; similar to PGSIP4 (PLANT GLYCOGENIN-LIKE STARCH INITIATION PROTEIN 4), transferase, transferring glycosyl groups [Arabidopsis thaliana] (TAIR:AT1G54940.1); similar to hypothetical protein [Vitis vinifera] (GB:CAN81983.1); contains InterPro domain Glycosyl transferase, family 8; (InterPro:IPR0024…
At1g09000.1	1125.11	1149.45	1078.43	1000.83	0.87513	0.778555	0.376557	1.02163	0.958511	0.889537	NPK1-related protein kinase 1S
At1g09010.1	8927.9	8095.26	8114.78	8658.33	0.435929	0.238041	0.780335	0.906737	0.908923	0.969805	glycoside hydrolase family 2 protein; Identical to Mannosylglycoprotein endo-beta-mannosidase (EBM) [Arabidopsis Thaliana] (GB:Q75W54;GB:O04029); similar to endo-beta-mannosidase [Brassica oleracea] (GB:BAE97370.1); similar to hypothetical protein [Vitis vinifera] (GB:CAN82620.1); similar to glycosyl hydrolase [Gossypium hirsutum] (GB:AAO27794.1); contains InterPro domain Glycoside hydrolase, fam…
At1g09020.1	13497.3	11762.1	12862	13802	0.177237	0.570409	0.773372	0.871441	0.952933	1.02257	putative activator subunit of SNF1-related protein kinase
At1g09030.1	195.351	195.445	212.701	228.006	0.998663	0.682104	0.392575	1.00048	1.08882	1.16716	histone-like transcription factor (CBF/NF-Y) family protein; Identical to Nuclear transcription factor Y subunit B-4 (NFYB4) [Arabidopsis Thaliana] (GB:O04027); similar to histone-like transcription factor (CBF/NF-Y) family protein [Arabidopsis thaliana] (TAIR:AT2G47810.1); similar to unnamed protein product [Vitis vinifera] (GB:CAO17563.1); contains InterPro domain Transcription factor CBF/NF-Y/…
At1g09040.1	2788.24	2917.53	2749.43	2463.69	0.75556	0.872497	0.189272	1.04637	0.986083	0.883601	similar to unknown protein [Arabidopsis thaliana] (TAIR:AT1G09050.1); similar to unknown protein [Arabidopsis thaliana] (TAIR:AT1G55050.1); similar to Homeodomain-like [Medicago truncatula] (GB:ABE90703.1); contains InterPro domain Homeodomain-like; (InterPro:IPR009057)
At1g09050.1	1249.26	1321.51	1674.94	1526.64	0.786493	0.124333	0.321425	1.05783	1.34075	1.22204	similar to unknown protein [Arabidopsis thaliana] (TAIR:AT1G09040.1); similar to unknown protein [Arabidopsis thaliana] (TAIR:AT1G55050.1); similar to Homeodomain-like [Medicago truncatula] (GB:ABE90703.1); contains InterPro domain Homeodomain-like; (InterPro:IPR009057)
At1g09060.1	11852.1	11745.4	10976.1	11233.4	0.922018	0.404926	0.554054	0.991002	0.92609	0.947797	transcription factor jumonji (jmjC) domain-containing protein; similar to transcription factor jumonji (jmjC) domain-containing protein [Arabidopsis thaliana] (TAIR:AT4G00990.1); similar to jmjC domain containing protein, expressed [Oryza sativa (japonica cultivar-group)] (GB:ABF95907.1); similar to unnamed protein product [Vitis vinifera] (GB:CAO17550.1); contains InterPro domain Transcription f…
At1g09070.1	6349.42	6400.85	5265.26	4519.35	0.946655	0.022458	0.00044196	1.0081	0.829251	0.711774	SRC2 specifically binds the peptide PIEPPPHH, and moves from ER to a vacuole fraction where it gets internalized. Involved in Protein Storage Vacuole targeting.
At1g09080.1	326.372	434.94	350.262	283.669	0.445195	0.806871	0.308499	1.33265	1.0732	0.869158	BIP3; ATP binding; similar to BIP (LUMINAL BINDING PROTEIN), ATP binding [Arabidopsis thaliana] (TAIR:AT5G42020.1); similar to BIP1, ATP binding [Arabidopsis thaliana] (TAIR:AT5G28540.1); similar to BIP (LUMINAL BINDING PROTEIN), ATP binding [Arabidopsis thaliana] (TAIR:AT5G42020.2); similar to luminal binding protein [Pseudotsuga menziesii] (GB:CAA89834.2); similar to Luminal-binding protein 4 p…
At1g09090.2	400.265	387.481	399.282	317.625	0.818376	0.980574	0.091618	0.968061	0.997545	0.793538	ATRBOHB (RESPIRATORY BURST OXIDASE HOMOLOG B); FAD binding / calcium ion binding / iron ion binding / oxidoreductase; Identical to Respiratory burst oxidase homolog protein B (RBOHB) [Arabidopsis Thaliana] (GB:Q9SBI0;GB:O04020;GB:O04021;GB:Q84TJ9); similar to RBOHD (RESPIRATORY BURST OXIDASE PROTEIN D) [Arabidopsis thaliana] (TAIR:AT5G47910.1); similar to ATRBOHA (RESPIRATORY BURST OXIDASE HOMOLO…
At1g09100.1	2621.48	2555.65	1918	1975.3	0.894658	0.0123547	0.0159797	0.974888	0.73165	0.753507	This subunit was shown to interact with the gene product of hexokinase1 (ATHXK1). This interaction, however, is solely restricted to the nucleus.
At1g09130.1	41476.8	46184.7	43503.4	49259.2	0.388119	0.597717	0.114708	1.11351	1.04886	1.18763	ATP-dependent Clp protease proteolytic subunit, putative; Identical to ATP-dependent Clp protease proteolytic subunit-related protein 3, chloroplast precursor (CLPR3) [Arabidopsis Thaliana] (GB:Q8L770;GB:O04018;GB:Q67XY5;GB:Q680D2); similar to CLPR1 (Clp protease proteolytic subunit 5), endopeptidase Clp [Arabidopsis thaliana] (TAIR:AT1G49970.1); similar to unnamed protein product [Vitis vinifera…
At1g09140.1	9357.55	9405.2	12577.1	11528	0.928347	0.00276663	0.0133099	1.00509	1.34406	1.23195	Encodes a serine-arginine rich RNA binding protein involved in regulation of splicing (including splicing of itself). Exists as 3 alternative spliced forms that are differentially expressed.
At1g09150.1	5029.03	4995.71	4616.44	5190.24	0.975712	0.527031	0.823323	0.993375	0.917959	1.03206	pseudouridine synthase and archaeosine transglycosylase (PUA) domain-containing protein; similar to eukaryotic translation initiation factor SUI1 family protein [Arabidopsis thaliana] (TAIR:AT1G71350.1); similar to unknown [Populus trichocarpa] (GB:ABK93433.1); contains InterPro domain Uncharacterized domain 2 (InterPro:IPR004521); contains InterPro domain PUA; (InterPro:IPR002478); contains Inte…
At1g09155.1	460.59	471.664	549.1	358.036	0.883358	0.405323	0.144495	1.02404	1.19217	0.777343	ATPP2-B15 (Phloem protein 2-B15); carbohydrate binding; Identical to F-box protein PP2-B15 (PP2B15) [Arabidopsis Thaliana] (GB:O80494;GB:Q8LBR0); similar to ATPP2-B13 (Phloem protein 2-B13), carbohydrate binding [Arabidopsis thaliana] (TAIR:AT1G56240.1); similar to unnamed protein product [Vitis vinifera] (GB:CAO17508.1); contains domain F-box domain (SSF81383)
At1g09157.1	223.554	364.897	324.341	345.219	0.0552719	0.0489101	0.00923086	1.63226	1.45084	1.54424	similar to unknown protein [Arabidopsis thaliana] (TAIR:AT5G39650.1); similar to 52O08_3 [Brassica rapa subsp. pekinensis] (GB:AAZ67548.1); contains InterPro domain Protein of unknown function DUF679; (InterPro:IPR007770)
At1g09160.2	13015.7	11663.6	14104.2	13524.4	0.413321	0.36122	0.692735	0.896117	1.08363	1.03909	protein phosphatase 2C-related / PP2C-related; similar to protein phosphatase 2C-related / PP2C-related [Arabidopsis thaliana] (TAIR:AT1G68410.2); similar to protein phosphatase 2C-related / PP2C-related [Arabidopsis thaliana] (TAIR:AT1G68410.1); similar to Protein phosphatase 2C-like [Medicago truncatula] (GB:ABD28356.2); contains InterPro domain Protein phosphatase 2C-related; (InterPro:IPR0019…
At1g09170.1	205.606	176.793	228.274	354.851	0.427674	0.488674	0.0301218	0.859865	1.11025	1.72588	kinesin motor protein-related; similar to microtubule motor [Arabidopsis thaliana] (TAIR:AT2G47500.1); similar to ATK4 (ARABIDOPSIS THALIANA KINESIN 4), microtubule motor [Arabidopsis thaliana] (TAIR:AT5G27000.1); similar to kinesin-related protein [Gossypium hirsutum] (GB:ABO28522.1); similar to unnamed protein product [Vitis vinifera] (GB:CAO17475.1); similar to hypothetical protein [Vitis vini…
At1g09180.1	1109.6	1080.02	1372.99	1373.57	0.887769	0.124844	0.103537	0.973349	1.23738	1.2379	A member of ARF-like GTPase family. A thaliana has 21 members, in two subfamilies, ARF and ARF-like (ARL) GTPases.
At1g09190.1	989.815	566.639	815.826	860.143	0.16895	0.386154	0.498977	0.57247	0.824221	0.868994	pentatricopeptide (PPR) repeat-containing protein; similar to pentatricopeptide (PPR) repeat-containing protein [Arabidopsis thaliana] (TAIR:AT5G56310.1); similar to Pentatricopeptide repeat [Medicago truncatula] (GB:ABE84263.1); contains InterPro domain Pentatricopeptide repeat; (InterPro:IPR002885); contains InterPro domain Protein prenyltransferase; (InterPro:IPR008940); contains InterPro doma…
At1g09200.1	5476.1	4661.84	4823.45	5308.62	0.162111	0.323381	0.744624	0.851306	0.880817	0.969416	histone H3; Identical to Histone H3.2 (HTR1) [Arabidopsis Thaliana] (GB:P59226); similar to histone H3 [Arabidopsis thaliana] (TAIR:AT5G10390.1); similar to histone H3 [Arabidopsis thaliana] (TAIR:AT5G65360.1); similar to histone H3 [Arabidopsis thaliana] (TAIR:AT5G10400.1); similar to Histone H3.2 (GB:P68427); similar to histone H3 (H3-1.1) (GB:AAA32655.1); similar to histone 3 (GB:AAA33907.1); …
At1g09210.1	4904.13	5703.96	5798.5	5482.65	0.580147	0.286541	0.594356	1.16309	1.18237	1.11797	calreticulin 2 (CRT2); Identical to Calreticulin-2 precursor (CRT2) [Arabidopsis Thaliana] (GB:Q38858;GB:O04152;GB:O80486;GB:Q94AW7); similar to CRT1 (CALRETICULIN 1), calcium ion binding [Arabidopsis thaliana] (TAIR:AT1G56340.2); similar to CRT1 (CALRETICULIN 1), calcium ion binding [Arabidopsis thaliana] (TAIR:AT1G56340.1); similar to Calreticulin precursor (GB:P93508); contains InterPro domain…
At1g09220.1	420.361	486.645	407.125	439.866	0.486659	0.74471	0.759708	1.15768	0.968513	1.0464	pentatricopeptide (PPR) repeat-containing protein; similar to pentatricopeptide (PPR) repeat-containing protein [Arabidopsis thaliana] (TAIR:AT5G56310.1); similar to hypothetical protein [Vitis vinifera] (GB:CAN78346.1); contains InterPro domain Pentatricopeptide repeat (InterPro:IPR002885)
At1g09230.1	1257.79	1363.27	1880.97	2088.24	0.0759924	0.00183813	0.000443013	1.08386	1.49546	1.66025	RNA recognition motif (RRM)-containing protein; similar to Os03g0326600 [Oryza sativa (japonica cultivar-group)] (GB:NP_001049993.1); similar to hypothetical protein OsI_011079 [Oryza sativa (indica cultivar-group)] (GB:EAY89846.1); contains InterPro domain RNA recognition motif, RNP-1; (InterPro:IPR000504); contains InterPro domain Nucleotide-binding, alpha-beta plait; (InterPro:IPR012677)
At1g09240.1	1819.26	1213.76	2049.98	1967.67	0.0337619	0.184891	0.399729	0.667174	1.12682	1.08158	Encodes a nicotianamine synthase.
At1g09245.1	111.209	106.636	106.563	95.6	0.863221	0.774981	0.409894	0.958882	0.958228	0.859644	similar to unknown protein [Arabidopsis thaliana] (TAIR:AT1G51250.1); contains InterPro domain Plant self-incompatibility S1; (InterPro:IPR010264)
At1g09250.1	2237.5	2241.73	2061.63	2233.03	0.9816	0.4344	0.981348	1.00189	0.921401	0.998003	transcription factor; similar to transcription factor [Arabidopsis thaliana] (TAIR:AT3G06590.1); similar to unknown protein [Arabidopsis thaliana] (TAIR:AT3G06590.2); similar to unnamed protein product [Vitis vinifera] (GB:CAO44932.1); contains InterPro domain Basic helix-loop-helix dimerisation region bHLH; (InterPro:IPR001092); contains InterPro domain Helix-loop-helix DNA-binding; (InterPro:IP…
At1g09260.1	544.054	476.239	451.919	325.642	0.578265	0.35221	0.0706777	0.875354	0.830652	0.598547	DNAJ heat shock N-terminal domain-containing protein; similar to DNAJ heat shock N-terminal domain-containing protein [Arabidopsis thaliana] (TAIR:AT2G25560.1); similar to unnamed protein product [Vitis vinifera] (GB:CAO69372.1); contains InterPro domain Heat shock protein DnaJ; (InterPro:IPR003095); contains InterPro domain Heat shock protein DnaJ, N-terminal; (InterPro:IPR001623); contains Inte…
At1g09270.1	13178.6	12381.7	12502.8	12262	0.527884	0.442445	0.637442	0.939533	0.948725	0.930451	Protein interacts with Agrobacterium proteins VirD2 and VirE2.
At1g09280.1	3446.36	4468.92	7647.55	8254.35	0.6452	0.0683135	0.0398302	1.29671	2.21902	2.39509	similar to rhodanese-like domain-containing protein [Arabidopsis thaliana] (TAIR:AT2G40760.1); similar to Os12g0563400 [Oryza sativa (japonica cultivar-group)] (GB:NP_001067036.1); similar to Phospholipase/Carboxylesterase family protein, expressed [Oryza sativa (japonica cultivar-group)] (GB:ABA98960.2); contains InterPro domain Rhodanese-like; (InterPro:IPR001763); contains InterPro domain Prot…
At1g09290.1	2751.86	2403.58	3441.61	3665.63	0.253452	0.0661356	0.0019319	0.873438	1.25065	1.33205	similar to Os02g0672400 [Oryza sativa (japonica cultivar-group)] (GB:NP_001047705.1); contains domain FAD/NAD-linked reductases, dimerisation (C-terminal) domain (SSF55424)
At1g09300.1	2981.38	2691.64	2806.2	2796.27	0.0963582	0.416939	0.118654	0.902818	0.941243	0.937913	metallopeptidase M24 family protein; similar to X-Pro dipeptidase [Arabidopsis thaliana] (TAIR:AT4G29490.1); similar to unnamed protein product [Vitis vinifera] (GB:CAO17407.1); contains InterPro domain Peptidase M24, catalytic core; (InterPro:IPR000994); contains InterPro domain Peptidase M24B, X-Pro dipeptidase/aminopeptidase P N-terminal; (InterPro:IPR007865); contains InterPro domain Peptidas…
At1g09310.1	24102.7	23466.6	27264.4	22376.9	0.303457	0.390612	0.161959	0.973612	1.13118	0.928401	similar to unknown protein [Arabidopsis thaliana] (TAIR:AT1G56580.1); similar to Os12g0563600 [Oryza sativa (japonica cultivar-group)] (GB:NP_001067038.1); similar to hypothetical protein [Oryza sativa (japonica cultivar-group)] (GB:BAC10818.1); similar to Os11g0683600 [Oryza sativa (japonica cultivar-group)] (GB:NP_001068462.1); contains InterPro domain Protein of unknown function DUF538; (Inter…
At1g09320.1	5358.33	4348.8	5608.05	5260.46	0.064469	0.730253	0.888207	0.811596	1.0466	0.981735	agenet domain-containing protein; similar to agenet domain-containing protein [Arabidopsis thaliana] (TAIR:AT3G06520.1); similar to unnamed protein product [Vitis vinifera] (GB:CAO17405.1); contains InterPro domain Tudor-like, plant (InterPro:IPR014002); contains InterPro domain Agenet; (InterPro:IPR008395)
At1g09330.1	6205.04	6024.58	6088.57	6538.49	0.566079	0.71587	0.273501	0.970916	0.98123	1.05374	Identical to FAM18-like protein At1g09330 [Arabidopsis Thaliana] (GB:Q8LEK2;GB:Q9ZPZ2); similar to Os01g0331900 [Oryza sativa (japonica cultivar-group)] (GB:NP_001042930.1); similar to Os05g0159100 [Oryza sativa (japonica cultivar-group)] (GB:NP_001054714.1); similar to FAM18-like protein CG5021 (GB:Q8IQC1); contains InterPro domain Protein of unknown function DUF846, eukaryotic; (InterPro:IPR008…
At1g09340.1	33464.4	37329.7	35195.8	39107.2	0.53916	0.71279	0.251843	1.1155	1.05174	1.16862	Encodes CHLOROPLAST RNA BINDING (CRB), a putative RNA-binding protein. CRB is important for the proper functioning of the chloroplast. Mutations in CRB also affects the circadian system, altering the expression of both oscillator and output genes.
At1g09350.1	84.0104	101.914	95.0037	101.316	0.125485	0.154434	0.23684	1.21311	1.13086	1.20599	ATGOLS3 (ARABIDOPSIS THALIANA GALACTINOL SYNTHASE 3); transferase, transferring glycosyl groups / transferase, transferring hexosyl groups; similar to ATGOLS2 (ARABIDOPSIS THALIANA GALACTINOL SYNTHASE 2), transferase, transferring glycosyl groups / transferase, transferring hexosyl groups [Arabidopsis thaliana] (TAIR:AT1G56600.1); similar to galactinol synthase-like protein [Thellungiella halophi…
At1g09360.1	144.182	207.814	238.84	176.663	0.0590798	0.0533342	0.242464	1.44133	1.65651	1.22528	invertase/pectin methylesterase inhibitor family protein; similar to enzyme inhibitor/ pectinesterase [Arabidopsis thaliana] (TAIR:AT1G09370.1); contains InterPro domain Pectinesterase inhibitor; (InterPro:IPR006501)
At1g09370.1	38.6159	49.5076	47.8879	50.9187	0.0955375	0.0782035	0.0292787	1.28205	1.24011	1.31859	enzyme inhibitor/ pectinesterase; similar to invertase/pectin methylesterase inhibitor family protein [Arabidopsis thaliana] (TAIR:AT1G09360.1); contains InterPro domain Pectinesterase inhibitor; (InterPro:IPR006501)
At1g09380.1	87.3901	104.588	131.992	125.924	0.387818	0.122055	0.0650175	1.19679	1.51037	1.44094	integral membrane family protein / nodulin MtN21-related; similar to unknown protein [Arabidopsis thaliana] (TAIR:AT5G07050.1); similar to nodulin-like protein [Gossypium hirsutum] (GB:AAO60108.1); contains InterPro domain Protein of unknown function DUF6, transmembrane; (InterPro:IPR000620)
At1g09390.1	5950.71	7285.88	7133.47	6876.66	0.145774	0.123431	0.266816	1.22437	1.19876	1.1556	GDSL-motif lipase/hydrolase family protein; similar to GDSL-motif lipase/hydrolase family protein [Arabidopsis thaliana] (TAIR:AT1G56670.1); similar to unnamed protein product [Vitis vinifera] (GB:CAO17380.1); contains InterPro domain Lipase, GDSL; (InterPro:IPR001087)
At1g09400.1	53.3822	61.0994	68.5115	66.6943	0.334736	0.0537178	0.0342086	1.14456	1.28342	1.24937	12-oxophytodienoate reductase, putative; Identical to Putative 12-oxophytodienoate reductase-like protein 1 [Arabidopsis Thaliana] (GB:Q8GYA3;GB:O80523); similar to OPR1 (12-oxophytodienoate reductase 1), 12-oxophytodienoate reductase [Arabidopsis thaliana] (TAIR:AT1G76680.1); similar to LEDI-5c protein [Lithospermum erythrorhizon] (GB:BAD06575.1); contains InterPro domain NADH:flavin oxidoreduct…
At1g09410.1	447.97	552.543	327.727	324.675	0.0706631	0.0233634	0.0240656	1.23344	0.731582	0.724769	pentatricopeptide (PPR) repeat-containing protein; similar to pentatricopeptide (PPR) repeat-containing protein [Arabidopsis thaliana] (TAIR:AT1G56690.1); similar to pentatricopeptide (PPR) repeat-containing protein [Arabidopsis thaliana] (TAIR:AT4G02750.1); similar to unnamed protein product [Vitis vinifera] (GB:CAO17379.1); similar to hypothetical protein OsI_011004 [Oryza sativa (indica cultiv…
At1g09415.1	1696.04	1441.92	2264.56	2416.28	0.00212833	0.0988176	0.0204942	0.850166	1.3352	1.42466	encodes a kinase that physically interacts with NPR1/NIM1
At1g09420.1	932.217	884.249	4100.64	4189.79	0.518582	0.000547643	4.1537e-05	0.948544	4.39881	4.49443	Encodes a protein similar to glucose-6-phosphate dehydrogenase but, based on amino acid differences in the active site and lack of activity, does not encode a functional G6PDH. The amino acid sequence for the consensus sequence of the G6PDH active site (DHYLGKE) differs in three places in this protein. gc exon splice site at 20574 is based on protein alignment, and is not confirmed experimentally.
At1g09430.1	8312.19	9511.19	7984.09	9183.27	0.0547111	0.263837	0.471507	1.14425	0.960528	1.1048	Encodes subunit A of the heteromeric enzyme ATP citrate lyase (ACL). In animals, ACL is encoded by a single gene; ACL in Arabidopsis is composed of two polypeptides, ACLA (encoded by 3 genes) and ACLB (encoded by 2 genes). The holoenzyme has an A(4)B(4)stoichiometry. Expression of both ACLA and ACLB but not of either of the subunits alone results in ACL activity.
At1g09440.1	6813.4	8282.31	9747.43	10004.2	0.0613702	0.00230828	0.0221159	1.21559	1.43063	1.46832	protein kinase family protein; similar to protein kinase family protein [Arabidopsis thaliana] (TAIR:AT1G56720.3); similar to protein kinase family protein [Arabidopsis thaliana] (TAIR:AT1G56720.1); similar to protein kinase family protein [Arabidopsis thaliana] (TAIR:AT1G56720.2); similar to hypothetical protein [Vitis vinifera] (GB:CAN65734.1); similar to unnamed protein product [Vitis vinifera…
At1g09450.1	172.794	139.523	245.816	434.955	0.469952	0.104525	0.0561095	0.807452	1.4226	2.51719	haspin-related; similar to unnamed protein product [Vitis vinifera] (GB:CAO17356.1); contains InterPro domain Protein kinase, core; (InterPro:IPR000719)
At1g09460.1	309.574	281.059	568.209	824.339	0.868838	0.0929303	0.0435498	0.907891	1.83546	2.66282	glucan endo-1,3-beta-glucosidase-related; similar to unknown protein [Arabidopsis thaliana] (TAIR:AT2G30933.1); similar to hypothetical protein [Vitis vinifera] (GB:CAN65737.1); contains InterPro domain X8 (InterPro:IPR012946)
At1g09470.1	523.142	427.169	689.942	815.113	0.339751	0.0798267	0.0411986	0.816546	1.31884	1.55811	similar to unknown protein [Arabidopsis thaliana] (TAIR:AT5G26770.1); similar to hypothetical protein [Oryza sativa (japonica cultivar-group)] (GB:BAD86886.1); similar to Os05g0135900 [Oryza sativa (japonica cultivar-group)] (GB:NP_001054577.1); contains InterPro domain Prefoldin; (InterPro:IPR009053)
At1g09480.1	156.29	178.484	145.178	126.118	0.483904	0.55939	0.190207	1.14201	0.928903	0.806952	similar to Eucalyptus gunnii alcohol dehydrogenase of unknown physiological function (GI:1143445), Vigna unguiculata (gi:1854445), NOT a cinnamyl-alcohol dehydrogenase
At1g09483.1	296.485	300.919	297.276	306.238	0.908901	0.980918	0.815185	1.01496	1.00267	1.0329	similar to unknown protein [Arabidopsis thaliana] (TAIR:AT1G09470.1); similar to hypothetical protein [Oryza sativa (japonica cultivar-group)] (GB:BAD86886.1); similar to Os05g0135900 [Oryza sativa (japonica cultivar-group)] (GB:NP_001054577.1)
At1g09486.1	33.0904	31.6688	37.4864	34.2436	0.466145	0.0858014	0.621588	0.95704	1.13285	1.03485	pseudogene, 60S ribosomal protein L21 (RPL21B), temporary automated functional assignment; blastp match of 67% identity and 2.0e-52 P-value to GP|3885884|gb|AAC78102.1||AF093630 60S ribosomal protein L21 {Oryza sativa}
At1g09490.1	1261.13	1130.7	1294.5	1242.32	0.497435	0.841167	0.90172	0.896575	1.02646	0.985082	similar to Eucalyptus gunnii alcohol dehydrogenase of unknown physiological function (GI:1143445), Vigna unguiculata (gi:1854445), NOT a cinnamyl-alcohol dehydrogenase; Location of EST gb:H37170, gb:H77227 and gb:AA605565
At1g09500.1	368.894	373.04	455.121	577.513	0.948769	0.205588	0.0519262	1.01124	1.23375	1.56553	similar to Eucalyptus gunnii alcohol dehydrogenase of unknown physiological function (GI:1143445), Vigna unguiculata (gi:1854445), NOT a cinnamyl-alcohol dehydrogenase
At1g09510.1	429.578	313.974	546.946	461.144	0.217208	0.306612	0.714141	0.730888	1.27322	1.07348	similar to Eucalyptus gunnii alcohol dehydrogenase of unknown physiological function (GI:1143445), Vigna unguiculata (gi:1854445), NOT a cinnamyl-alcohol dehydrogenase
At1g09520.1	992.85	808.373	961.964	1130.62	0.31704	0.765943	0.250848	0.814194	0.968891	1.13877	similar to PHD finger family protein [Arabidopsis thaliana] (TAIR:AT3G17460.1); similar to hypothetical protein [Oryza sativa (japonica cultivar-group)] (GB:AAS98415.1)
At1g09530.1	707.094	634.5	708.73	1107.02	0.524647	0.991842	0.0047359	0.897335	1.00231	1.56559	Transcription factor interacting with photoreceptors phyA and phyB. Forms a ternary complex in vitro with G-box element of the promoters of LHY, CCA1. Acts as a negative regulator of phyB signalling. It degrades rapidly after irradiation of dark grown seedlings in a process controlled by phytochromes. Does not play a significant role in controlling light input and function of the circadian clockw…
At1g09540.1	124.473	169.373	200.613	257.633	0.000462923	0.0313625	0.0844392	1.36072	1.6117	2.06979	Encodes putative transcription factor. Mutants lack of mucilage extrusion from the seeds during imbibition. Reduced quantities of mucilage are deposited during the development of the seed coat epidermis in myb61 mutants. Expressed in guard cells,loss of function mutations show an increase in stomatal pore opening suggesting a role in ABA independent regulation of stomatal pore size.
At1g09550.1	186.372	221.446	194.544	195.295	0.0688054	0.339218	0.738118	1.18819	1.04385	1.04788	pectinacetylesterase, putative; similar to carboxylesterase [Arabidopsis thaliana] (TAIR:AT1G57590.1); similar to hypothetical protein [Vitis vinifera] (GB:CAN62190.1); contains InterPro domain Pectinacetylesterase (InterPro:IPR004963)
At1g09560.1	13646.1	13662.8	10194.5	11004.5	0.991599	0.0870961	0.0829399	1.00123	0.747062	0.806422	germin-like protein (GLP5)
At1g09570.1	6199.35	6662.61	6093.96	6496.37	0.379148	0.671688	0.474551	1.07473	0.982999	1.04791	Light-labile cytoplasmic red/far-red light photoreceptor involved in the regulation of photomorphogenesis. It exists in two inter-convertible forms: Pr and Pfr (active) and functions as a dimer.The N terminus carries a single tetrapyrrole chromophore, and the C terminus is involved in dimerization. It is the sole photoreceptor mediating the FR high irradiance response (HIR). Major regulator in re…
At1g09575.1	605.936	692.452	667.298	757.543	0.48939	0.547158	0.210349	1.14278	1.10127	1.2502	similar to unknown protein [Arabidopsis thaliana] (TAIR:AT1G57610.2); similar to Os12g0122100 [Oryza sativa (japonica cultivar-group)] (GB:NP_001066028.1); similar to hypothetical protein LOC_Os11g03130 [Oryza sativa (japonica cultivar-group)] (GB:ABA91271.1); similar to Os01g0817000 [Oryza sativa (japonica cultivar-group)] (GB:NP_001044621.1); contains InterPro domain Protein of unknown function…
At1g09580.1	2115.95	2014.02	2719.39	2661.43	0.536651	0.130566	0.0129039	0.951827	1.28519	1.2578	emp24/gp25L/p24 family protein; similar to emp24/gp25L/p24 family protein [Arabidopsis thaliana] (TAIR:AT1G57620.1); similar to hypothetical protein [Vitis vinifera] (GB:CAN82472.1); contains InterPro domain emp24/gp25L/p24; (InterPro:IPR000348); contains InterPro domain GOLD (InterPro:IPR009038)
At1g09590.1	9129.8	10324.4	9353.03	8368.32	0.178833	0.849754	0.437367	1.13085	1.02445	0.916594	60S ribosomal protein L21 (RPL21A); Identical to 60S ribosomal protein L21-1 (RPL21C) [Arabidopsis Thaliana] (GB:Q43291); similar to 60S ribosomal protein L21 (RPL21C) [Arabidopsis thaliana] (TAIR:AT1G09690.1); similar to 60S ribosomal protein L21, putative, expressed [Oryza sativa (japonica cultivar-group)] (GB:ABF93903.1); similar to unknown [Populus trichocarpa] (GB:ABK94292.1); similar to hyp…
At1g09600.1	443.237	533.795	747.673	883.13	0.190302	0.0104467	0.00046161	1.20431	1.68685	1.99245	protein kinase family protein; similar to protein kinase family protein [Arabidopsis thaliana] (TAIR:AT1G57700.1); similar to unnamed protein product [Vitis vinifera] (GB:CAO46874.1); contains InterPro domain Serine/threonine protein kinase; (InterPro:IPR002290); contains InterPro domain Protein kinase, core; (InterPro:IPR000719); contains InterPro domain Protein kinase-like (InterPro:IPR011009);…
At1g09610.1	626.286	572.063	673.157	679.445	0.540349	0.495146	0.433278	0.913421	1.07484	1.08488	similar to unknown protein [Arabidopsis thaliana] (TAIR:AT1G33800.1); similar to Os12g0204500 [Oryza sativa (japonica cultivar-group)] (GB:NP_001066378.1); similar to hypothetical protein MA4_111B14.64 [Musa acuminata] (GB:ABF72010.1); contains InterPro domain Protein of unknown function DUF579, plant; (InterPro:IPR006514)
At1g09620.1	1402.5	1299.52	1333.01	1327.03	0.610455	0.706962	0.682393	0.926578	0.950456	0.946188	ATP binding / aminoacyl-tRNA ligase; similar to EMB2369 (EMBRYO DEFECTIVE 2369), ATP binding / aminoacyl-tRNA ligase [Arabidopsis thaliana] (TAIR:AT4G04350.1); similar to unnamed protein product [Vitis vinifera] (GB:CAO46872.1); similar to hypothetical protein [Vitis vinifera] (GB:CAN66687.1); similar to hypothetical protein OsI_030131 [Oryza sativa (indica cultivar-group)] (GB:EAZ08899.1); conta…
At1g09630.1	1495.52	1120.77	1632.66	1967.78	0.319502	0.56477	0.0467349	0.749416	1.0917	1.31578	Encodes a putative GTP-binding protein. Associates with organelles on a pathway from the Golgi to the plasma membrane in interphase. In dividing cells acts at the cell plate.
At1g09640.1	14160	14098.7	14221.2	14931.8	0.940409	0.973111	0.459373	0.995674	1.00433	1.05451	elongation factor 1B-gamma, putative / eEF-1B gamma, putative; Identical to Probable elongation factor 1-gamma 1 [Arabidopsis Thaliana] (GB:O04487); similar to elongation factor 1B-gamma, putative / eEF-1B gamma, putative [Arabidopsis thaliana] (TAIR:AT1G57720.2); similar to elongation factor 1B-gamma, putative / eEF-1B gamma, putative [Arabidopsis thaliana] (TAIR:AT1G57720.1); similar to Os02g02…
At1g09645.1	2406.99	2255.8	2276.38	2279.34	0.615144	0.731089	0.628769	0.937187	0.945737	0.946968	similar to unknown protein [Arabidopsis thaliana] (TAIR:AT1G57765.1); similar to Os05g0419600 [Oryza sativa (japonica cultivar-group)] (GB:NP_001055573.1)
At1g09650.1	375.658	369.103	456.001	364.464	0.923003	0.272264	0.830472	0.982552	1.21387	0.970202	F-box family protein; Identical to F-box/LRR-repeat/Kelch-repeat protein At1g09650 [Arabidopsis Thaliana] (GB:O04488); similar to F-box family protein-related [Arabidopsis thaliana] (TAIR:AT1G12490.1); similar to predicted F-box and bHLH containing protein [Overexpression vector pFC12860OE] (GB:ABK41847.1); contains InterPro domain Cyclin-like F-box (InterPro:IPR001810); contains InterPro domain …
At1g09660.1	1384.95	1286.54	1574.61	1921.75	0.456445	0.128625	0.014035	0.928941	1.13694	1.3876	KH domain-containing quaking protein, putative; similar to KH domain-containing protein [Arabidopsis thaliana] (TAIR:AT4G26480.1); similar to unknown [Populus trichocarpa] (GB:ABK95574.1); contains InterPro domain K Homology; (InterPro:IPR004087)
At1g09665.1	344.513	362.372	285.146	203.351	0.85604	0.449204	0.00490926	1.05184	0.827678	0.590256	Toll-Interleukin-Resistance (TIR) domain-containing protein; similar to Toll-Interleukin-Resistance (TIR) domain-containing protein [Arabidopsis thaliana] (TAIR:AT1G60320.1); similar to unknown [Arabidopsis lyrata] (GB:AAO42473.1); contains InterPro domain Toll-Interleukin receptor; (InterPro:IPR000157)
At1g09680.1	715.695	809.213	213.297	223.904	0.454259	0.00410059	0.00483258	1.13067	0.298028	0.312849	pentatricopeptide (PPR) repeat-containing protein; similar to EMB2745 (EMBRYO DEFECTIVE 2745) [Arabidopsis thaliana] (TAIR:AT5G39710.1); similar to hypothetical protein [Vitis vinifera] (GB:CAN83994.1); similar to unnamed protein product [Vitis vinifera] (GB:CAO44725.1); contains InterPro domain Pentatricopeptide repeat (InterPro:IPR002885)
At1g09690.1	16680.3	20569	20055.6	21866.3	0.730277	0.717321	0.556935	1.23313	1.20235	1.3109	60S ribosomal protein L21 (RPL21C); Identical to 60S ribosomal protein L21-1 (RPL21C) [Arabidopsis Thaliana] (GB:Q43291); similar to 60S ribosomal protein L21 (RPL21A) [Arabidopsis thaliana] (TAIR:AT1G09590.1); similar to 60S ribosomal protein L21, putative, expressed [Oryza sativa (japonica cultivar-group)] (GB:ABF93903.1); similar to unknown [Populus trichocarpa] (GB:ABK94292.1); similar to hyp…
At1g09700.1	2575.66	2609.78	3368.46	3880.79	0.861262	0.0599874	0.00932694	1.01325	1.3078	1.50671	Encodes a nuclear dsRNA binding protein. Involved in mRNA cleavage. The mutant is characterized by shorter stature, delayed flowering, leaf hyponasty, reduced fertility, decreased rate of root growth, and an altered root gravitropic response. It also exhibits less sensitivity to auxin and cytokinin.
At1g09710.1	1767.61	1671.97	1907.12	2136.74	0.637357	0.250987	0.141473	0.945891	1.07892	1.20883	DNA binding; similar to myb family transcription factor [Arabidopsis thaliana] (TAIR:AT1G58220.1); similar to unnamed protein product [Vitis vinifera] (GB:CAO61600.1); contains InterPro domain Myb transcription factor (InterPro:IPR015495); contains InterPro domain Homeodomain-related; (InterPro:IPR012287); contains InterPro domain SANT, DNA-binding; (InterPro:IPR001005); contains InterPro domain …
At1g09720.1	535.134	606.093	449.456	313.284	0.647939	0.28624	0.0197159	1.1326	0.839894	0.585431	kinase interacting family protein; similar to EMB1674 (EMBRYO DEFECTIVE 1674) [Arabidopsis thaliana] (TAIR:AT1G58210.1); similar to unnamed protein product [Vitis vinifera] (GB:CAO61601.1); contains InterPro domain KIP1-like (InterPro:IPR011684)
At1g09730.1	7448.11	8736.49	8721.79	8139.55	0.00405698	0.117286	0.0154328	1.17298	1.17101	1.09283	Ulp1 protease family protein; similar to Ulp1 protease family protein [Arabidopsis thaliana] (TAIR:AT4G33620.1); similar to hypothetical protein [Vitis vinifera] (GB:CAN78777.1); similar to Os05g0207900 [Oryza sativa (japonica cultivar-group)] (GB:NP_001054903.1); contains InterPro domain Peptidase C48, SUMO/Sentrin/Ubl1; (InterPro:IPR003653)
At1g09740.1	2228.74	2318.98	2019.22	1971.8	0.60179	0.23356	0.171349	1.04049	0.905989	0.884712	ethylene-responsive protein, putative; similar to universal stress protein (USP) family protein [Arabidopsis thaliana] (TAIR:AT3G11930.1); similar to unnamed protein product [Vitis vinifera] (GB:CAO61617.1); contains InterPro domain UspA; (InterPro:IPR006016); contains InterPro domain Universal stress protein (Usp) (InterPro:IPR006015); contains InterPro domain Rossmann-like alpha/beta/alpha sand…
At1g09750.1	49809.9	44420.7	41600.7	44679.4	0.383733	0.101315	0.258273	0.891804	0.835189	0.896998	chloroplast nucleoid DNA-binding protein-related; similar to aspartyl protease family protein [Arabidopsis thaliana] (TAIR:AT3G54400.1); similar to unknown [Populus trichocarpa] (GB:ABK95290.1); contains InterPro domain Peptidase aspartic, catalytic; (InterPro:IPR009007); contains InterPro domain Peptidase A1; (InterPro:IPR001461)
At1g09760.1	1795.24	1501.35	1930.18	2071.39	0.274264	0.681417	0.307645	0.836295	1.07516	1.15382	U2A' (U2 small nuclear ribonucleoprotein A); protein binding; Identical to U2 small nuclear ribonucleoprotein A' [Arabidopsis Thaliana] (GB:P43333;GB:O04497); similar to unknown [Solanum tuberosum] (GB:ABA81870.1); contains InterPro domain Leucine-rich repeat; (InterPro:IPR001611); contains InterPro domain U2A&apos; (InterPro:IPR003603)
At1g09770.1	12437.3	11287.6	13419.9	12608.4	0.256624	0.47044	0.741678	0.907558	1.079	1.01376	Member of MYB3R- and R2R3- type MYB- encoding genes. Essential for plant innate immunity. Interacts with MOS4 and PRL1.
At1g09780.1	20776	20628.3	17944.8	18539.2	0.948149	0.280283	0.284313	0.99289	0.863728	0.892338	2,3-biphosphoglycerate-independent phosphoglycerate mutase, putative / phosphoglyceromutase, putative; Identical to 2,3-bisphosphoglycerate-independent phosphoglycerate mutase 1 (PGM1) [Arabidopsis Thaliana] (GB:O04499;GB:Q8LD62); similar to 2,3-biphosphoglycerate-independent phosphoglycerate mutase, putative / phosphoglyceromutase, putative [Arabidopsis thaliana] (TAIR:AT3G08590.1); similar to 2…
At1g09790.1	263.145	424.259	381.88	303.167	0.165642	0.00847096	0.241546	1.61226	1.45122	1.15209	COBL6 (COBRA-LIKE PROTEIN 6 PRECURSOR); Identical to COBRA-like protein 6 precursor (COBL6) [Arabidopsis Thaliana] (GB:O04500); similar to COBL1 (COBRA-LIKE PROTEIN 1 PRECURSOR) [Arabidopsis thaliana] (TAIR:AT3G02210.1); similar to unnamed protein product [Vitis vinifera] (GB:CAO46997.1); contains InterPro domain COBRA-like (InterPro:IPR017391); contains InterPro domain Phytochelatin synthetase-l…
At1g09795.1	19447.6	17353.7	16806.9	16808	0.275411	0.139087	0.197572	0.892332	0.864213	0.864269	ATP phosphoribosyl transferase, catalyses first step of histidine biosynthesis
At1g09800.1	1697.56	1385.33	1767.05	2120.73	0.296507	0.715828	0.245159	0.816073	1.04093	1.24928	tRNA pseudouridine synthase family protein; similar to tRNA pseudouridine synthase family protein [Arabidopsis thaliana] (TAIR:AT3G06950.1); similar to unnamed protein product [Vitis vinifera] (GB:CAO46965.1); contains InterPro domain tRNA pseudouridine synthase; (InterPro:IPR001406)
At1g09810.1	3016.24	2613.99	3089.97	3293.45	0.250288	0.755881	0.283998	0.866639	1.02444	1.09191	ECT11 (evolutionarily conserved C-terminal region 11); similar to ECT8 (evolutionarily conserved C-terminal region 8) [Arabidopsis thaliana] (TAIR:AT1G79270.1); similar to hypothetical protein [Vitis vinifera] (GB:CAN72774.1); contains InterPro domain YT521-B-like protein (InterPro:IPR007275)
At1g09812.1	608.35	363.432	976.08	1655.06	0.249178	0.0506878	0.00814675	0.597406	1.60447	2.72057	similar to unknown protein [Arabidopsis thaliana] (TAIR:AT1G58007.1); similar to hypothetical protein MtrDRAFT_AC140550g16v1 [Medicago truncatula] (GB:ABE79565.1)
At1g09815.1	5844.67	5313.89	6949.6	7623.99	0.522028	0.15823	0.109593	0.909186	1.18905	1.30443	POLD4; delta DNA polymerase; similar to unknown [Populus trichocarpa] (GB:ABK96033.1); contains InterPro domain DNA polymerase delta, subunit 4; (InterPro:IPR007218)
At1g09820.1	4214.46	4416.94	6550.57	6401.7	0.71096	0.0112772	0.00146096	1.04804	1.55431	1.51899	pentatricopeptide (PPR) repeat-containing protein; similar to EMB2745 (EMBRYO DEFECTIVE 2745) [Arabidopsis thaliana] (TAIR:AT5G39710.1); similar to unnamed protein product [Vitis vinifera] (GB:CAO17433.1); contains InterPro domain Pentatricopeptide repeat (InterPro:IPR002885)
At1g09830.1	10012.7	9794.74	8050.54	7931.72	0.808154	0.111915	0.0381609	0.978229	0.80403	0.792163	glycinamide ribonucleotide synthetase (GAR synthetase) that catalyzes the conversion of phosphoribosyl amine to phosphoribosyl glycineamide
At1g09840.1	14029.9	15177.1	13841.2	13181.2	0.572298	0.909572	0.628963	1.08177	0.986546	0.939508	shaggy-related protein kinase kappa / ASK-kappa (ASK10); Identical to Shaggy-related protein kinase kappa (ASK10) [Arabidopsis Thaliana] (GB:Q39019;GB:O04506;GB:Q96244); similar to shaggy-related protein kinase kappa, putative / ASK-kappa, putative [Arabidopsis thaliana] (TAIR:AT1G57870.1); similar to shaggy-related protein kinase kappa, putative / ASK-kappa, putative [Arabidopsis thaliana] (TAIR…
At1g09850.1	9673.23	9192.74	7035.05	7056.48	0.500495	0.0225834	0.0222832	0.950328	0.727269	0.729485	Arabidopsis thaliana papain-like cysteine peptidase
At1g09860.1	755.639	859.301	908.689	686.788	0.534598	0.118644	0.139415	1.13718	1.20254	0.908884	Member of a family of proteins related to PUP1, a purine transporter. May be involved in the transport of purine and purine derivatives such as cytokinins, across the plasma membrane.
At1g09870.1	4616.89	3881.62	4792.7	4918.24	0.0739402	0.813505	0.538224	0.840744	1.03808	1.06527	histidine acid phosphatase family protein; similar to unnamed protein product [Vitis vinifera] (GB:CAO41425.1); similar to unnamed protein product [Vitis vinifera] (GB:CAO41427.1); contains InterPro domain Histidine acid phosphatase; (InterPro:IPR000560); contains InterPro domain Histidine acid phosphatase, eukaryotic (InterPro:IPR016274)
At1g09880.1	254.394	240.246	437.916	427.656	0.717812	0.0157048	0.0814639	0.944387	1.72141	1.68108	lyase; similar to lyase [Arabidopsis thaliana] (TAIR:AT2G22620.1); similar to lyase [Arabidopsis thaliana] (TAIR:AT4G38030.1); similar to lyase [Arabidopsis thaliana] (TAIR:AT1G09910.1); similar to putative MYST1 [Oryza sativa (japonica cultivar-group)] (GB:BAD10227.1); similar to unnamed protein product [Vitis vinifera] (GB:CAO61576.1); similar to hypothetical protein OsJ_027094 [Oryza sativa (j…
At1g09890.1	313.077	251.469	547.062	610.878	0.271898	0.00988446	0.000830748	0.803217	1.74737	1.95121	lyase; similar to lyase [Arabidopsis thaliana] (TAIR:AT1G09910.1); similar to Os08g0554100 [Oryza sativa (japonica cultivar-group)] (GB:NP_001062464.1); similar to putative MYST1 [Oryza sativa (japonica cultivar-group)] (GB:BAD10227.1); similar to unnamed protein product [Vitis vinifera] (GB:CAO61576.1); contains InterPro domain Carbohydrate-binding-like fold; (InterPro:IPR013784); contains Inter…
At1g09900.1	6898.49	6389.97	6769.63	6189.74	0.482083	0.811049	0.392916	0.926285	0.98132	0.89726	pentatricopeptide (PPR) repeat-containing protein; similar to pentatricopeptide (PPR) repeat-containing protein [Arabidopsis thaliana] (TAIR:AT3G04760.1); similar to hypothetical protein [Vitis vinifera] (GB:CAN61988.1); contains InterPro domain Pentatricopeptide repeat (InterPro:IPR002885)
At1g09910.1	2181.11	1860.52	813.096	1044.24	0.35975	0.00121686	0.00157529	0.853015	0.372789	0.478767	lyase; similar to lyase [Arabidopsis thaliana] (TAIR:AT2G22620.1); similar to lyase [Arabidopsis thaliana] (TAIR:AT4G38030.1); similar to lyase [Arabidopsis thaliana] (TAIR:AT1G09880.1); similar to putative MYST1 [Oryza sativa (japonica cultivar-group)] (GB:BAD10227.1); similar to unnamed protein product [Vitis vinifera] (GB:CAO61576.1); similar to hypothetical protein OsJ_027094 [Oryza sativa (j…
At1g09920.1	2798.79	3112.79	2702.15	3179.67	0.300389	0.58516	0.158477	1.11219	0.965469	1.13609	TRAF-type zinc finger-related; similar to PRLI-interacting factor K [Arabidopsis thaliana] (TAIR:AT4G15420.1); similar to unnamed protein product [Vitis vinifera] (GB:CAO61575.1); contains domain PTHR16295:SF10 (PTHR16295:SF10); contains domain PTHR16295 (PTHR16295)
At1g09930.1	597.523	650.991	678.711	481.548	0.80594	0.326015	0.156032	1.08948	1.13587	0.805906	oligopeptide transporter
At1g09932.1	141.059	113.79	109.321	114.469	0.375102	0.196404	0.232142	0.806682	0.775002	0.811492	phosphoglycerate/bisphosphoglycerate mutase-related; similar to phosphoglycerate/bisphosphoglycerate mutase family protein [Arabidopsis thaliana] (TAIR:AT2G17280.1); similar to phosphoglycerate/bisphosphoglycerate mutase family protein [Arabidopsis thaliana] (TAIR:AT2G17280.2); similar to phosphoglycerate mutase-like protein [Glycine max] (GB:AAG38144.1); contains InterPro domain Phosphoglycerate…
At1g09935.1	88.9031	97.0635	95.7128	111.734	0.398188	0.427027	0.0576891	1.09179	1.0766	1.25681	phosphoglycerate/bisphosphoglycerate mutase family protein; similar to unknown protein [Arabidopsis thaliana] (TAIR:AT1G58280.1); similar to unnamed protein product [Vitis vinifera] (GB:CAO67833.1); contains InterPro domain Phosphoglycerate mutase (InterPro:IPR013078)
At1g09940.1	1552.26	1399.19	1653.25	2352.18	0.872642	0.883967	0.283753	0.901387	1.06506	1.51533	Encodes glutamyl-tRNA reductase. Involved in heme biosynthesis in non-photosynthetic tissues and induced by oxidative stress in photosynthetic tissues to supply heme for defensive hemoproteins
At1g09950.1	121.609	132.049	171.37	147.491	0.684364	0.084084	0.423135	1.08585	1.40919	1.21283	transcription factor-related; similar to ZW2 [Arabidopsis thaliana] (TAIR:AT1G58330.1); similar to predicted protein [Gossypium hirsutum] (GB:AAT64037.1)
At1g09960.1	4372.54	5026.97	4717.25	5858.69	0.134234	0.324031	0.0599386	1.14967	1.07883	1.33988	low affinity (10mM) sucrose transporter in sieve elements (phloem)
At1g09970.1	5456.58	4869.6	4396.58	4219.95	0.535635	0.158485	0.202612	0.892427	0.80574	0.773368	leucine-rich repeat transmembrane protein kinase, putative; similar to IKU2 (HAIKU2), ATP binding / protein kinase [Arabidopsis thaliana] (TAIR:AT3G19700.1); similar to leucine-rich repeat transmembrane protein kinase, putative [Arabidopsis thaliana] (TAIR:AT5G49660.1); similar to HSL1 (HAESA-LIKE 1), ATP binding / kinase/ protein serine/threonine kinase [Arabidopsis thaliana] (TAIR:AT1G28440.1);…
At1g09980.1	5892.65	5655.17	6109.74	6645.86	0.49302	0.457412	0.0592197	0.959698	1.03684	1.12782	similar to ZW18 [Arabidopsis thaliana] (TAIR:AT1G58350.1); similar to ZW18 protein, putative, expressed [Oryza sativa (japonica cultivar-group)] (GB:ABA95883.1); similar to Protein of unknown function DUF676, hydrolase-like [Medicago truncatula] (GB:ABE93141.1); contains InterPro domain Esterase/lipase/thioesterase; (InterPro:IPR000379); contains InterPro domain Protein of unknown function DUF676…
At1g09995.1	129.752	99.0973	147.879	209.992	0.240329	0.533786	0.032891	0.763743	1.13971	1.61841	similar to helicase-related [Arabidopsis thaliana] (TAIR:AT1G79890.1); contains domain DNA REPAIR DEAD HELICASE RAD3/XP-D SUBFAMILY MEMBER (PTHR11472); contains domain CHL1 HELICASE HOMOLOG (PTHR11472:SF5)
At1g10000.1	225.961	236.021	38.2939	36.3128	0.81093	0.0020281	0.00202098	1.04452	0.169471	0.160704	nucleic acid binding / ribonuclease H; similar to beta-galactosidase/ nucleic acid binding [Arabidopsis thaliana] (TAIR:AT2G06845.1); similar to hypothetical protein 27.t00122 [Brassica oleracea] (GB:ABD65056.1); contains InterPro domain RNA-directed DNA polymerase (reverse transcriptase), related (InterPro:IPR015706); contains InterPro domain Polynucleotidyl transferase, Ribonuclease H fold; (In…
At1g10010.1	83.8409	97.7211	101.103	70.8356	0.368742	0.207599	0.409494	1.16555	1.2059	0.84488	Encodes a high affinity amino acid transporter that is probably responsible for import of organic nitrogen into developing seeds. One of eight gene family members that encode amino acid permeases. Most closely related to AAP1 (75%) identity.
At1g10020.1	6030.17	3655.91	5036.45	5313.54	0.0820104	0.230541	0.292846	0.60627	0.835208	0.881159	similar to unknown protein [Arabidopsis thaliana] (TAIR:AT4G29310.1); similar to IMP dehydrogenase/GMP reductase [Medicago truncatula] (GB:ABE93135.1); contains InterPro domain Protein of unknown function DUF1005; (InterPro:IPR010410)
At1g10030.1	2130.84	1636.08	1784.39	1847.45	0.267178	0.319574	0.236628	0.767812	0.83741	0.867005	ERG28 (ARABIDOPSIS HOMOLOG OF YEAST ERGOSTEROL28); Identical to Ergosterol biosynthetic protein 28 [Arabidopsis Thaliana] (GB:O80594;GB:Q7Y031); similar to Os12g0633200 [Oryza sativa (japonica cultivar-group)] (GB:NP_001067350.1); similar to unknown [Populus trichocarpa] (GB:ABK92649.1); contains InterPro domain Erg28-like; (InterPro:IPR005352)
At1g10040.1	631.131	681.685	677.223	749.85	0.433277	0.490268	0.0746746	1.0801	1.07303	1.18811	similar to unknown protein [Arabidopsis thaliana] (TAIR:AT4G25770.1); similar to Os03g0726800 [Oryza sativa (japonica cultivar-group)] (GB:NP_001051137.1); similar to Protein of unknown function DUF676, hydrolase-like [Medicago truncatula] (GB:ABE80808.1); contains InterPro domain Esterase/lipase/thioesterase; (InterPro:IPR000379); contains InterPro domain Protein of unknown function DUF676, hydr…
At1g10050.1	5925.59	6276.14	5896.52	6115.03	0.485115	0.96181	0.780629	1.05916	0.995094	1.03197	Encodes a putative glycosyl hydrolase family 10 protein (xylanase).
At1g10060.1	758.352	524.295	863.572	1252.89	0.33769	0.560146	0.0499983	0.691361	1.13875	1.65212	encodes a mitochondrial branched-chain amino acid aminotransferase. Complements the yeast leu/iso-leu/val auxotrophy mutant.
At1g10070.1	216.633	338.563	622.191	705.09	0.0686485	0.00442996	0.0352007	1.56285	2.8721	3.25477	Encodes a chloroplast branched-chain amino acid aminotransferase. Complements the yeast leu/iso-leu/val auxotrophy mutant.
At1g10090.1	3090.92	2803.59	2974.5	3140.77	0.777195	0.797645	0.913404	0.90704	0.962333	1.01613	similar to RXW8 [Arabidopsis thaliana] (TAIR:AT1G58520.1); similar to Os12g0633600 [Oryza sativa (japonica cultivar-group)] (GB:NP_001067352.1); similar to Protein of unknown function DUF221 [Medicago truncatula] (GB:ABE86757.1); similar to Os03g0673800 [Oryza sativa (japonica cultivar-group)] (GB:NP_001050880.1); contains InterPro domain Protein of unknown function DUF221; (InterPro:IPR003864)
At1g10095.1	105.785	106.032	130.319	143.195	0.938109	0.295643	0.116952	1.00233	1.23192	1.35364	protein prenyltransferase; similar to FTA (FARNESYLTRANSFERASE A), protein prenyltransferase [Arabidopsis thaliana] (TAIR:AT3G59380.1); similar to unnamed protein product [Vitis vinifera] (GB:CAO65085.1); contains InterPro domain Protein prenyltransferase (InterPro:IPR008940); contains InterPro domain Protein prenyltransferase, alpha subunit; (InterPro:IPR002088)
At1g10100.1	264.126	229.603	258.952	295.091	0.323289	0.90429	0.596472	0.869297	0.980414	1.11724	unknown protein
At1g10110.1	384.283	474.632	507.699	498.119	0.0807237	0.00965361	0.198378	1.23511	1.32116	1.29623	F-box family protein; Identical to F-box protein At1g10110 [Arabidopsis Thaliana] (GB:O80603); similar to F-box family protein [Arabidopsis thaliana] (TAIR:AT4G22060.1); similar to At3g03730-like protein [Arabidopsis lyrata] (GB:ABY60296.1); contains InterPro domain Protein of unknown function DUF295 (InterPro:IPR005174); contains InterPro domain Quinonprotein alcohol dehydrogenase-like (InterPro…
At1g10120.1	5460.66	4389	6222.3	6584.54	0.0204576	0.0295373	0.15082	0.80375	1.13948	1.20581	DNA binding / transcription factor; similar to basic helix-loop-helix (bHLH) family protein [Arabidopsis thaliana] (TAIR:AT1G68920.2); similar to basic helix-loop-helix (bHLH) family protein [Arabidopsis thaliana] (TAIR:AT1G68920.1); similar to basic helix-loop-helix protein [Sesamum indicum] (GB:ABN51065.1); contains InterPro domain Basic helix-loop-helix dimerisation region bHLH; (InterPro:IPR0…
At1g10130.1	4796.24	4174.03	4841.41	5017.74	0.21337	0.914149	0.505357	0.870271	1.00942	1.04618	Encodes a golgi localized P2A-type Ca2+ ATPase involved in Mn nutrition and homeostasis.
At1g10140.1	318.777	227.892	311.979	475.821	0.146905	0.88503	0.0471246	0.714895	0.978676	1.49265	similar to unknown protein [Arabidopsis thaliana] (TAIR:AT1G58420.1); similar to Os07g0123800 [Oryza sativa (japonica cultivar-group)] (GB:NP_001058800.1); similar to Os03g0769700 [Oryza sativa (japonica cultivar-group)] (GB:NP_001051398.1); similar to hypothetical protein MtrDRAFT_AC140720g19v1 [Medicago truncatula] (GB:ABE79597.1)
At1g10150.1	3317.87	2992.58	2442.54	3914.01	0.629707	0.108293	0.297852	0.901956	0.736176	1.17967	carbohydrate binding; similar to CF9 [Arabidopsis thaliana] (TAIR:AT1G59510.1); similar to hypothetical protein [Vitis vinifera] (GB:CAN77737.1); contains domain PTHR21477:SF2 (PTHR21477:SF2); contains domain PTHR21477 (PTHR21477)
At1g10155.1	688.394	726.03	1072.96	1383.47	0.870081	0.118034	0.00257614	1.05467	1.55864	2.0097	ATPP2-A10 (Phloem protein 2-A10); similar to ATPP2-A9 (Phloem protein 2-A9), carbohydrate binding [Arabidopsis thaliana] (TAIR:AT1G31200.1); similar to unknown [Populus trichocarpa x Populus deltoides] (GB:ABK96474.1)
At1g10160.1	2488.8	2272.85	35.2394	41.9168	0.614056	0.00118478	0.00119759	0.913231	0.0141592	0.0168422	transposable element gene; non-LTR retrotransposon family (LINE), has a 3.9e-39 P-value blast match to GB:AAA67727 reverse transcriptase (LINE-element) (Mus musculus)
At1g10170.1	3070.85	3900.21	2865.05	3930.78	0.166354	0.634857	0.0759738	1.27007	0.932982	1.28003	Encodes AtNFXL1, a homologue of the putative human transcription repressor NF-X1. Functions as a negative regulator of the trichothecene phytotoxin-induced defense response.
At1g10180.1	2631.76	2128.14	2849.51	3276.78	0.356792	0.41841	0.25619	0.808637	1.08274	1.24509	similar to unknown protein [Arabidopsis thaliana] (TAIR:AT5G49830.1); similar to Os07g0568000 [Oryza sativa (japonica cultivar-group)] (GB:NP_001060025.1); similar to AT5g49830/K21G20_4 [Medicago truncatula] (GB:ABE86338.1); contains domain SUBFAMILY NOT NAMED (PTHR21426:SF2); contains domain FAMILY NOT NAMED (PTHR21426)
At1g10190.1	446.946	490.902	522.573	468.305	0.481699	0.297043	0.784219	1.09835	1.16921	1.04779	similar to unknown protein [Arabidopsis thaliana] (TAIR:AT4G15050.1); similar to Os03g0807100 [Oryza sativa (japonica cultivar-group)] (GB:NP_001051640.1); similar to Protein of unknown function DUF239, plant [Medicago truncatula] (GB:ABE82132.1); contains InterPro domain Protein of unknown function DUF239, plant; (InterPro:IPR004314)
At1g10200.1	3961.17	3941.91	3600.67	4802.8	0.977779	0.256188	0.0734504	0.995137	0.908993	1.21247	WLIM1; transcription factor; similar to LIM domain-containing protein [Arabidopsis thaliana] (TAIR:AT2G39900.1); similar to LIM-domain protein [Brassica napus] (GB:ABB51614.1); contains InterPro domain Zinc finger, LIM-type; (InterPro:IPR001781)
At1g10210.1	1526.86	1502.96	1370.63	1468.17	0.932388	0.393303	0.703747	0.984342	0.897677	0.961559	Encodes ATMPK1.
At1g10220.1	102.346	117.471	105.338	94.2512	0.522425	0.863882	0.637578	1.14779	1.02924	0.920908	similar to ZCF37 [Arabidopsis thaliana] (TAIR:AT1G59590.1)
At1g10230.1	1269.04	1062.13	1294.46	1197.24	0.236079	0.836424	0.574782	0.836956	1.02003	0.943421	ASK18 (ARABIDOPSIS SKP1-LIKE 18); protein binding / ubiquitin-protein ligase; similar to ASK15 (ARABIDOPSIS SKP1-LIKE 15), ubiquitin-protein ligase [Arabidopsis thaliana] (TAIR:AT3G25650.1); similar to unknown [Populus trichocarpa] (GB:ABK94461.1); contains InterPro domain SKP1 component, POZ; (InterPro:IPR016073); contains InterPro domain SKP1 component; (InterPro:IPR001232); contains InterPro d…
At1g10240.1	772.562	719.219	912.017	1064.3	0.73147	0.316363	0.123798	0.930954	1.18051	1.37762	FRS11 (FAR1-RELATED SEQUENCE 11); zinc ion binding; similar to FRS10 (FAR1-RELATED SEQUENCE 10), zinc ion binding [Arabidopsis thaliana] (TAIR:AT5G28530.1); similar to hypothetical protein [Vitis vinifera] (GB:CAN72074.1); similar to FAR1; Zinc finger, SWIM-type [Medicago truncatula] (GB:ABE91851.1); similar to unnamed protein product [Vitis vinifera] (GB:CAO46885.1); contains InterPro domain Zin…
At1g10250.1	299.336	492.066	623.225	509.071	0.269391	0.0600962	0.203154	1.64386	2.08203	1.70067	similar to paired amphipathic helix repeat-containing protein [Arabidopsis thaliana] (TAIR:AT1G10450.1); similar to paired amphipathic helix repeat-containing protein / transcription regulator-related [Musa acuminata] (GB:ABF70056.1); similar to Paired amphipathic helix [Medicago truncatula] (GB:ABE86951.1); contains domain SIN3B-RELATED (PTHR12346); contains domain SIN3B-RELATED (PTHR12346:SF6)
At1g10260.1	3263.24	4526.91	2625.27	1866.92	0.387236	0.249365	0.0223516	1.38724	0.804499	0.572107	transposable element gene; copia-like retrotransposon family, has a 3.6e-19 P-value blast match to gb|AAG52949.1| gag/pol polyprotein (Endovir1-1) (Arabidopsis thaliana) (Ty1_Copia-family)
At1g10270.1	5434.97	4871.77	6690.49	7246.5	0.483918	0.138094	0.195254	0.896374	1.23101	1.33331	GRP23 (GLUTAMINE-RICH PROTEIN23); binding; similar to EMB1796 (EMBRYO DEFECTIVE 1796), binding [Arabidopsis thaliana] (TAIR:AT3G49240.1); similar to unnamed protein product [Vitis vinifera] (GB:CAO46900.1); similar to hypothetical protein [Vitis vinifera] (GB:CAN60262.1); similar to ACT11D09.4 [Cucumis melo] (GB:AAS80150.1); contains InterPro domain Tetratricopeptide-like helical; (InterPro:IPR01…
At1g10280.1	4658.39	4352.61	4706.24	4329.2	0.540109	0.896316	0.524999	0.93436	1.01027	0.929335	similar to unknown protein [Arabidopsis thaliana] (TAIR:AT3G21310.1); similar to Protein of unknown function DUF266, plant [Medicago truncatula] (GB:ABE91847.1); contains InterPro domain Protein of unknown function DUF266, plant; (InterPro:IPR004949)
At1g10290.1	6585.28	6195.2	7810.05	8210.76	0.560795	0.0664296	0.0207848	0.940765	1.18599	1.24684	involved in trafficking from the trans-Golgi Network to the central vacuole.
At1g10300.1	215.913	164.912	157.302	196.744	0.117899	0.127274	0.607187	0.763787	0.728545	0.911219	GTP-binding protein-related; similar to GTP-binding protein-related [Arabidopsis thaliana] (TAIR:AT1G50920.1); similar to unnamed protein product [Vitis vinifera] (GB:CAO66032.1); similar to putative GTP binding protein [Oryza sativa (japonica cultivar-group)] (GB:BAC06946.1); similar to putative nucleolar GTP-binding protein [Oryza sativa (japonica cultivar-group)] (GB:BAD35220.1); contains Inte…
At1g10310.1	2638.8	2089.11	2478.61	2713.63	0.0652072	0.353318	0.8062	0.791691	0.939294	1.02836	encodes a NADPH-dependent pterin aldehyde reductase that accepts pterin aldehyde as well as dihydropterin aldehyde as substrates involved in metabolism and salvage of folate and its derivatives.
At1g10320.1	2605.75	2230.43	2798.64	3100.22	0.198648	0.563609	0.0927324	0.855965	1.07402	1.18976	U2 snRNP auxiliary factor-related; similar to ATU2AF35B, RNA binding [Arabidopsis thaliana] (TAIR:AT5G42820.1); similar to ATU2AF35A, RNA binding [Arabidopsis thaliana] (TAIR:AT1G27650.1); similar to ATU2AF35B, RNA binding [Arabidopsis thaliana] (TAIR:AT5G42820.2); similar to unnamed protein product [Vitis vinifera] (GB:CAO46909.1); contains InterPro domain Zinc finger, CCCH-type; (InterPro:IPR00…
At1g10330.1	283.921	307.135	355.051	375.156	0.599669	0.0975614	0.055111	1.08176	1.25053	1.32134	pentatricopeptide (PPR) repeat-containing protein; similar to pentatricopeptide (PPR) repeat-containing protein [Arabidopsis thaliana] (TAIR:AT5G66520.1); similar to hypothetical protein [Vitis vinifera] (GB:CAN60147.1); contains InterPro domain Pentatricopeptide repeat (InterPro:IPR002885)
At1g10340.1	234.281	190.056	176.662	230.081	0.672614	0.486655	0.957745	0.811229	0.754058	0.982074	ankyrin repeat family protein; similar to ankyrin repeat family protein [Arabidopsis thaliana] (TAIR:AT2G24600.1); similar to ankyrin repeat family protein [Arabidopsis thaliana] (TAIR:AT2G24600.2); similar to ankyrin repeat family protein [Arabidopsis thaliana] (TAIR:AT2G24600.3); similar to unnamed protein product [Vitis vinifera] (GB:CAO45850.1); contains InterPro domain Ankyrin (InterPro:IPR0…
At1g10350.1	2812.03	2738.47	2590.45	2804.07	0.772392	0.371528	0.979362	0.973841	0.921201	0.997168	DNAJ heat shock protein, putative; similar to DNAJ heat shock protein, putative [Arabidopsis thaliana] (TAIR:AT1G59725.1); similar to unknown [Populus trichocarpa] (GB:ABK94880.1); contains InterPro domain Heat shock protein DnaJ; (InterPro:IPR003095); contains InterPro domain Heat shock protein DnaJ, N-terminal; (InterPro:IPR001623); contains InterPro domain Molecular chaperone, heat shock prote…
At1g10360.1	7159.04	7381.87	8794.85	8558.2	0.826371	0.0907222	0.385194	1.03113	1.22849	1.19544	Encodes glutathione transferase belonging to the tau class of GSTs. Naming convention according to Wagner et al. (2002).
At1g10370.1	10601.6	9606.3	10332.9	8542.85	0.494821	0.758273	0.0390499	0.906116	0.974656	0.805805	ATGSTU17/ERD9/GST30/GST30B (EARLY-RESPONSIVE TO DEHYDRATION 9); glutathione transferase; similar to ATGSTU18 (GLUTATHIONE S-TRANSFERASE 29), glutathione transferase [Arabidopsis thaliana] (TAIR:AT1G10360.1); similar to unknown [Populus trichocarpa] (GB:ABK95417.1); contains InterPro domain Thioredoxin-like fold (InterPro:IPR012336); contains InterPro domain Glutathione S-transferase, C-terminal-l…
At1g10380.1	1773.26	1470.39	1487.88	1713.33	0.251429	0.23686	0.807768	0.8292	0.839065	0.966204	similar to unknown protein [Arabidopsis thaliana] (TAIR:AT3G17350.1); similar to Os05g0409100 [Oryza sativa (japonica cultivar-group)] (GB:NP_001055526.1); similar to Os06g0364500 [Oryza sativa (japonica cultivar-group)] (GB:NP_001057608.1); similar to unknown protein [Oryza sativa (japonica cultivar-group)] (GB:AAV44115.1)
At1g10385.1	458.541	563.633	550.025	480.383	0.440019	0.209702	0.59483	1.22919	1.19951	1.04763	similar to unknown protein [Arabidopsis thaliana] (TAIR:AT5G49830.1); similar to expressed protein (with alternative splicing) [Oryza sativa (japonica cultivar-group)] (GB:AAS07222.1); similar to AT5g49830/K21G20_4 [Medicago truncatula] (GB:ABE86338.1); similar to Os07g0200000 [Oryza sativa (japonica cultivar-group)] (GB:NP_001059127.1); contains domain gb def: F14N23.28 (PTHR21426:SF4); contains…
At1g10390.1	24759.5	24438.5	25575.3	25141.8	0.918355	0.824022	0.905284	0.987033	1.03295	1.01544	nucleoporin family protein; similar to nucleoporin family protein [Arabidopsis thaliana] (TAIR:AT1G59660.1); similar to unnamed protein product [Vitis vinifera] (GB:CAO62858.1); contains InterPro domain Peptidase S59, nucleoporin; (InterPro:IPR007230)
At1g10400.1	565.213	488.556	657.925	471.648	0.334813	0.376514	0.280977	0.864374	1.16403	0.834461	UDP-glycosyltransferase/ transferase, transferring glycosyl groups; similar to transferase, transferring glycosyl groups [Arabidopsis thaliana] (TAIR:AT5G14860.1); similar to unnamed protein product [Vitis vinifera] (GB:CAO14794.1); contains InterPro domain UDP-glucuronosyl/UDP-glucosyltransferase; (InterPro:IPR002213); contains InterPro domain Tudor; (InterPro:IPR002999)
At1g10410.1	575.885	506.926	641.601	901.017	0.776426	0.643584	0.0941625	0.880255	1.11411	1.56458	similar to CW14 [Arabidopsis thaliana] (TAIR:AT1G59650.1); similar to expressed protein [Oryza sativa (japonica cultivar-group)] (GB:ABF98316.1); contains InterPro domain Protein of unknown function DUF1336; (InterPro:IPR009769)
At1g10417.1	105.059	112.427	114.906	128.016	0.453552	0.626189	0.195518	1.07013	1.09373	1.21851	Encodes protein with unknown function whose expression is repressed by inoculation with Agrobacterium tumerifaciens.
At1g10420.1	380.016	517.715	461.176	386.071	0.389888	0.458136	0.930532	1.36235	1.21357	1.01593	unknown protein
At1g10430.1	1777.38	1294.22	1860.3	2213.25	0.120868	0.674052	0.00768912	0.728161	1.04665	1.24523	Encodes one of two isoforms of the catalytic subunit of protein phosphatase 2A.
At1g10450.1	6559.8	5931.55	6823.55	7045.15	0.369821	0.614183	0.470741	0.904227	1.04021	1.07399	paired amphipathic helix repeat-containing protein; similar to paired amphipathic helix repeat-containing protein [Arabidopsis thaliana] (TAIR:AT1G70060.1); similar to ATSIN3/SIN3 (Arabidopsis thaliana sin3 homolog) [Arabidopsis thaliana] (TAIR:AT1G24190.1); similar to paired amphipathic helix repeat-containing protein [Arabidopsis thaliana] (TAIR:AT1G59890.1); similar to unnamed protein product …
At1g10455.1	142.805	149.772	202.316	177.687	0.876246	0.0355384	0.0191295	1.04879	1.41673	1.24427	similar to unknown protein [Arabidopsis thaliana] (TAIR:AT1G51970.1)
At1g10460.1	164.056	146.625	129.432	162.614	0.70372	0.393672	0.96385	0.89375	0.788949	0.991213	germin-like protein (GLP7)
At1g10470.1	5756.72	4866.21	5242.9	4910.7	0.299122	0.424244	0.177272	0.845309	0.910744	0.853037	Encodes a two-component response regulator. Acts redundantly with ARR3 in the control of circadian period in a cytokinin-independent manner.
At1g10480.1	140.451	135.802	154.421	139.715	0.85393	0.480025	0.972308	0.966901	1.09946	0.994763	Encodes a zinc finger protein containing only a single zinc finger.
At1g10490.1	581.3	635.138	762.498	779.643	0.483612	0.0221412	0.0935535	1.09262	1.31171	1.34121	Identical to UPF0202 protein At1g10490 [Arabidopsis Thaliana] (GB:Q9XIK4); similar to unknown protein [Arabidopsis thaliana] (TAIR:AT3G57940.1); similar to DEAD/DEAH box helicase, N-terminal [Medicago truncatula] (GB:ABE87709.1); similar to PREDICTED: similar to N-acetyltransferase-like protein isoform 2 [Canis familiaris] (GB:XP_849122.1); similar to PREDICTED: similar to N-acetyltransferase-lik…
At1g10500.1	5150.41	3868.4	4403.58	4388.47	0.135319	0.262956	0.191325	0.751086	0.854995	0.852063	Involved in chloroplast Fe-S cluster assembly. Located in the chloroplast stroma. Expressed preferentially in green tissues.
At1g10510.1	5406.84	4952.91	5334.21	5456.03	0.125367	0.85108	0.893517	0.916045	0.986567	1.0091	EMB2004 (EMBRYO DEFECTIVE 2004); protein binding; similar to RANGAP1 (RAN GTPASE ACTIVATING PROTEIN 1), RAN GTPase activator [Arabidopsis thaliana] (TAIR:AT3G63130.1); similar to unnamed protein product [Vitis vinifera] (GB:CAO40939.1); contains InterPro domain Leucine-rich repeat; (InterPro:IPR001611)
At1g10520.1	347	301.977	307.816	368.315	0.375847	0.190554	0.670748	0.87025	0.887076	1.06143	DNA polymerase lambda (POLL); similar to DNA polymerase lambda [Oryza sativa (japonica cultivar-group)] (GB:BAD18976.1); contains InterPro domain BRCT; (InterPro:IPR001357); contains InterPro domain DNA-directed DNA polymerase, family X, beta-like, N-terminal; (InterPro:IPR010996); contains InterPro domain DNA-directed DNA polymerase, family X, beta-like; (InterPro:IPR002008); contains InterPro d…
At1g10522.1	9802.76	8108.35	7129.93	6980.08	0.199699	0.0292851	0.0541997	0.82715	0.727339	0.712053	similar to conserved hypothetical protein [Medicago truncatula] (GB:ABE91480.1); similar to Os09g0382400 [Oryza sativa (japonica cultivar-group)] (GB:NP_001063064.1)
At1g10530.1	92.7398	95.5938	90.4272	140.4	0.85544	0.819615	0.342614	1.03077	0.975064	1.51392	similar to unknown protein [Arabidopsis thaliana] (TAIR:AT1G60010.1); similar to T10O24.15, related [Lycopersicon esculentum] (GB:AAX95759.1)
At1g10540.1	281.245	201.165	759.143	930.098	0.179682	0.00181056	0.0237098	0.715265	2.69922	3.30707	xanthine/uracil permease family protein; Identical to Nucleobase-ascorbate transporter 8 (NAT8) [Arabidopsis Thaliana] (GB:Q8VZQ5;GB:Q9XIJ8); similar to xanthine/uracil permease family protein [Arabidopsis thaliana] (TAIR:AT1G60030.1); similar to permease, putative [Arabidopsis thaliana] (TAIR:AT5G62890.3); similar to permease, putative [Arabidopsis thaliana] (TAIR:AT5G62890.2); similar to unname…
At1g10550.1	873.043	684.439	2319	2495	0.294555	0.00423105	0.00792792	0.78397	2.65623	2.85782	predicted to function in cell wall modification
At1g10560.1	105.096	102.169	98.7222	127.339	0.856575	0.611262	0.410802	0.972148	0.939349	1.21164	Encodes a protein containing a UND, a U-box, and an ARM domain. This protein has E3 ubiquitin ligase activity based on in vitro assays.
At1g10570.1	1449.56	1393.09	1420.66	1538.94	0.808879	0.853162	0.586393	0.961047	0.980064	1.06166	Encodes a deSUMOylating enzyme. In vitro it has both peptidase activity and isopeptidase activity: it can cleave the C-terminal residues from SUMO to activate it for attachment to a target protein and it can also act on the isopeptide bond between SUMO and another protein. sYFP:OTS2 protein accumulates in nuclei in a punctate pattern. Double mutant analysis with ULP1D/OTS1 indicates that these ge…
At1g10580.1	9471.52	8596.18	9242.06	8905.03	0.297035	0.763419	0.400427	0.907582	0.975774	0.94019	transducin family protein / WD-40 repeat family protein; similar to WD-40 repeat family protein [Arabidopsis thaliana] (TAIR:AT5G54520.1); similar to predicted protein [Physcomitrella patens subsp. patens] (GB:EDQ51074.1); similar to unnamed protein product [Vitis vinifera] (GB:CAO40889.1); similar to hypothetical protein OsJ_010704 [Oryza sativa (japonica cultivar-group)] (GB:EAZ27221.1); contai…
At1g10585.1	115.833	124.16	166.071	236.469	0.577655	0.0304093	0.00566271	1.07188	1.4337	2.04146	transcription factor; similar to transcription regulator [Arabidopsis thaliana] (TAIR:AT1G10586.1); similar to unnamed protein product [Vitis vinifera] (GB:CAO64351.1); contains InterPro domain Basic helix-loop-helix dimerisation region bHLH; (InterPro:IPR001092); contains InterPro domain Helix-loop-helix DNA-binding; (InterPro:IPR011598)
At1g10590.1	6381.12	7338.93	6950.2	7385.71	0.15107	0.44481	0.0521211	1.1501	1.08918	1.15743	DNA-binding protein-related; similar to DNA-binding protein-related [Arabidopsis thaliana] (TAIR:AT1G23750.1); similar to unnamed protein product [Vitis vinifera] (GB:CAO66056.1); contains InterPro domain Nucleic acid binding, OB-fold, tRNA/helicase-type; (InterPro:IPR004365); contains InterPro domain Nucleic acid-binding, OB-fold (InterPro:IPR012340); contains InterPro domain Nucleic acid-bindin…
At1g10600.1	1762.82	1568.49	2295.4	2695.77	0.252276	0.138545	0.0136034	0.88976	1.30212	1.52924	similar to mov34 family protein [Arabidopsis thaliana] (TAIR:AT1G48790.1); similar to Os01g0661500 [Oryza sativa (japonica cultivar-group)] (GB:NP_001043779.1); similar to ALM beta-like [Oryza sativa (japonica cultivar-group)] (GB:BAD72364.1); contains InterPro domain Mov34/MPN/PAD-1; (InterPro:IPR000555); contains InterPro domain Mov34-1; (InterPro:IPR003639)
At1g10610.1	1122.01	940.586	1273.97	1518.84	0.568537	0.593713	0.165325	0.838303	1.13544	1.35368	DNA binding / transcription factor; similar to AMS (ABORTED MICROSPORES), DNA binding / transcription factor [Arabidopsis thaliana] (TAIR:AT2G16910.1); similar to unnamed protein product [Vitis vinifera] (GB:CAO66075.1); contains InterPro domain Basic helix-loop-helix dimerisation region bHLH; (InterPro:IPR001092); contains InterPro domain Helix-loop-helix DNA-binding; (InterPro:IPR011598)
At1g10620.1	799.854	761.004	755.685	483.579	0.642615	0.546901	0.00352672	0.951429	0.944779	0.604584	protein kinase family protein; similar to protein kinase family protein [Arabidopsis thaliana] (TAIR:AT1G23540.1); similar to unnamed protein product [Vitis vinifera] (GB:CAO66072.1); contains InterPro domain Serine/threonine protein kinase; (InterPro:IPR002290); contains InterPro domain Protein kinase, core; (InterPro:IPR000719); contains InterPro domain Protein kinase-like (InterPro:IPR011009);…
At1g10630.1	2514.92	2532.94	3224.93	3060.54	0.926253	0.162348	0.00820841	1.00716	1.28232	1.21696	A member of ARF GTPase family. A thaliana has 21 members of this family, known to be essential for vesicle coating and uncoating and functions in GTP-binding. Gene encoding ADP-ribosylation factor and similar to other ARFs and ARF-like proteins. The gene is shown to play a role in cell division, cell expansion and cellulose production using antisense construct.
At1g10640.1	709.14	746.179	1293.4	1537.59	0.807758	0.00206388	0.00414211	1.05223	1.8239	2.16825	polygalacturonase, putative / pectinase, putative; similar to polygalacturonase, putative / pectinase, putative [Arabidopsis thaliana] (TAIR:AT1G60590.1); similar to unnamed protein product [Vitis vinifera] (GB:CAO66096.1); similar to hypothetical protein [Vitis vinifera] (GB:CAN65317.1); contains InterPro domain Pectin lyase fold (InterPro:IPR012334); contains InterPro domain Parallel beta-helix…
At1g10650.1	1821.32	1925.29	2020.42	1762.9	0.570689	0.454311	0.700735	1.05708	1.10932	0.967924	protein binding / zinc ion binding; similar to protein binding / zinc ion binding [Arabidopsis thaliana] (TAIR:AT1G60610.2); similar to protein binding / zinc ion binding [Arabidopsis thaliana] (TAIR:AT1G60610.3); similar to protein binding / zinc ion binding [Arabidopsis thaliana] (TAIR:AT1G60610.1); similar to unnamed protein product [Vitis vinifera] (GB:CAO66101.1); contains InterPro domain Zi…
At1g10660.2	3958.7	4526.51	4434.78	4376.25	0.332286	0.0752174	0.410976	1.14343	1.12026	1.10547	similar to unknown protein [Arabidopsis thaliana] (TAIR:AT5G62960.1); similar to hypothetical protein MtrDRAFT_AC124952g40v1 [Medicago truncatula] (GB:ABE93571.1)
At1g10670.1	23069.8	23846.3	24057.4	21691.6	0.804291	0.722363	0.623387	1.03366	1.04281	0.940258	One of the three genes encoding subunit A of the trimeric protein ATP Citrate Lyase. Antisense ACLA-1 plants cause a reduction in cytosolic acetyl-CoA metabolism and have upregulation of stress-related genes and down-regulation of primary metabolism and growth genes, suggesting the mutation restricts normal growth and developmental processes and puts the plant into a state of stress.
At1g10680.1	397.339	381.404	393.464	294.426	0.873648	0.944909	0.0824619	0.959894	0.990247	0.740995	PGP10 (P-GLYCOPROTEIN 10); ATPase, coupled to transmembrane movement of substances; similar to PGP2 (P-GLYCOPROTEIN 2), ATPase, coupled to transmembrane movement of substances [Arabidopsis thaliana] (TAIR:AT4G25960.1); similar to ATMDR11/ATPGP19/MDR1/MDR11/PGP19 (P-GLYCOPROTEIN 19), ATPase, coupled to transmembrane movement of substances / auxin efflux transmembrane transporter [Arabidopsis thali…
At1g10690.1	620.384	575.08	628.238	519.263	0.644452	0.93217	0.356389	0.926974	1.01266	0.837003	similar to unknown protein [Arabidopsis thaliana] (TAIR:AT5G40460.1); similar to hypothetical protein MtrDRAFT_AC146560g4v1 [Medicago truncatula] (GB:ABE87926.1)
At1g10700.1	1383.74	1111.44	1164.05	1459.86	0.403101	0.0531998	0.722829	0.803211	0.841231	1.05501	ribose-phosphate pyrophosphokinase 3 / phosphoribosyl diphosphate synthetase 3 (PRS3); Identical to Ribose-phosphate pyrophosphokinase 3 (PRS3) [Arabidopsis Thaliana] (GB:Q93Z66;GB:Q9SAD2;GB:Q9SGY0;GB:Q9XFR3); similar to ribose-phosphate pyrophosphokinase 4 / phosphoribosyl diphosphate synthetase 4 (PRS4) [Arabidopsis thaliana] (TAIR:AT2G42910.1); similar to unnamed protein product [Vitis vinifer…
At1g10710.1	1011.9	1074.4	1272.15	1129.99	0.634322	0.244261	0.262982	1.06177	1.25719	1.1167	Computational predictions suggested the presence of a small cysteine-rich protein beginning in intron 9 (Silverstein 2007), but subsequent analysis revealed that this region contains a tenth exon for the At1g10710 gene.
At1g10720.1	2565.53	2261.95	2958.35	3162.75	0.574862	0.131221	0.0914229	0.881672	1.15312	1.23279	BSD domain-containing protein; similar to BSD domain-containing protein [Arabidopsis thaliana] (TAIR:AT3G49800.1); similar to hypothetical protein [Vitis vinifera] (GB:CAN77737.1); contains InterPro domain BSD (InterPro:IPR005607)
At1g10730.1	2042.16	2008.93	3286.41	3452.31	0.906761	0.0120385	0.00291794	0.983726	1.60928	1.69052	clathrin adaptor complexes medium subunit family protein; similar to clathrin adaptor complexes medium subunit family protein [Arabidopsis thaliana] (TAIR:AT1G60780.1); similar to unnamed protein product [Vitis vinifera] (GB:CAO16121.1); similar to predicted protein [Physcomitrella patens subsp. patens] (GB:EDQ52823.1); similar to hypothetical protein OsI_003367 [Oryza sativa (indica cultivar-gro…
At1g10740.1	17285.2	18907.7	19362.9	16626.3	0.160923	0.0828471	0.781676	1.09387	1.1202	0.961885	similar to unknown protein [Arabidopsis thaliana] (TAIR:AT1G23330.1); similar to Os05g0408300 [Oryza sativa (japonica cultivar-group)] (GB:NP_001055523.1); similar to Lipase precursor (Triacylglycerol lipase) [Contains: Lipase 86 kDa form; Lipase 46 kDa form] (GB:P04635); contains domain no description (G3D.3.40.50.1820); contains domain alpha/beta-Hydrolases (SSF53474)
At1g10750.1	461.545	372.835	679.677	983.878	0.447945	0.0551839	0.0248877	0.807799	1.47261	2.13171	similar to unknown protein [Arabidopsis thaliana] (TAIR:AT1G70550.1); similar to unknown protein [Arabidopsis thaliana] (TAIR:AT1G23340.2); similar to putative carboxyl-terminal proteinase [Gossypium hirsutum] (GB:AAK84952.2); contains InterPro domain Protein of unknown function DUF239, plant; (InterPro:IPR004314)
At1g10760.1	4373.94	4106.1	3695.02	4494.71	0.734034	0.00243035	0.772664	0.938766	0.844781	1.02761	Encodes an &#945;-glucan, water dikinase required for starch degradation. Involved in cold-induced freezing tolerance. Mutations that eliminate the GWD protein or affect the dikinase domain of the enzyme dramatically reduce both the amount of phosphate in the amylopectin and the rate of starch degradation. Mature leaves of these mutants accumulate amounts of starch up to seven times greater than …
At1g10770.1	68.8682	56.4985	74.4865	88.1186	0.179385	0.507484	0.357247	0.820386	1.08158	1.27953	invertase/pectin methylesterase inhibitor family protein; similar to invertase/pectin methylesterase inhibitor family protein [Arabidopsis thaliana] (TAIR:AT1G60760.1); similar to pectin methylesterase inhibitor [Brassica oleracea var. botrytis] (GB:AAZ20131.1); contains InterPro domain Pectinesterase inhibitor; (InterPro:IPR006501)
At1g10780.1	910.106	844.152	971.553	1130.47	0.366408	0.280383	0.220638	0.927531	1.06752	1.24213	F-box family protein; Identical to F-box protein At1g10780 [Arabidopsis Thaliana] (GB:Q9SAC4;GB:Q9SGX3); similar to F-box family protein [Arabidopsis thaliana] (TAIR:AT1G67190.1); similar to unnamed protein product [Vitis vinifera] (GB:CAO24731.1); contains InterPro domain Cyclin-like F-box (InterPro:IPR001810)
At1g10790.1	232.47	306.7	274.959	323.194	0.00367971	0.21584	0.0089111	1.31931	1.18277	1.39026	similar to hydroxyproline-rich glycoprotein family protein [Arabidopsis thaliana] (TAIR:AT3G56590.1); similar to zinc finger (C3HC4-type RING finger) family protein [Arabidopsis thaliana] (TAIR:AT3G10810.1); similar to Os09g0454200 [Oryza sativa (japonica cultivar-group)] (GB:NP_001063350.1); similar to Os01g0938600 [Oryza sativa (japonica cultivar-group)] (GB:NP_001045342.1); similar to putative…
At1g10800.1	231.659	199.746	269.426	307.55	0.585853	0.477859	0.222068	0.862242	1.16303	1.3276	similar to hypothetical protein MtrDRAFT_AC146632g32v2 [Medicago truncatula] (GB:ABE85810.1)
At1g10810.1	388.837	444.193	433.042	405.775	0.347103	0.0719923	0.56063	1.14236	1.11368	1.04356	aldo/keto reductase family protein; similar to aldo/keto reductase family protein [Arabidopsis thaliana] (TAIR:AT1G60730.1); similar to unnamed protein product [Vitis vinifera] (GB:CAO45271.1); contains InterPro domain Aldo/keto reductase; (InterPro:IPR001395)
At1g10820.1	3116.85	3267.46	3788.07	3915.16	0.722188	0.218696	0.0550735	1.04832	1.21536	1.25613	similar to unknown protein [Arabidopsis thaliana] (TAIR:AT1G60670.2); similar to Os04g0523100 [Oryza sativa (japonica cultivar-group)] (GB:NP_001053344.1); similar to H0322F07.7 [Oryza sativa (indica cultivar-group)] (GB:CAH67770.1); similar to OSIGBa0153E02-OSIGBa0093I20.5 [Oryza sativa (indica cultivar-group)] (GB:CAH67876.1); contains InterPro domain Homeodomain-like; (InterPro:IPR009057)
At1g10830.1	6420.54	5581.78	6104.22	6669.21	0.302072	0.593976	0.691904	0.869364	0.950734	1.03873	sodium symporter-related; similar to unnamed protein product [Vitis vinifera] (GB:CAO45280.1); contains InterPro domain NnrU (InterPro:IPR009915)
At1g10840.2	5738.08	5532.02	5332.3	5975.13	0.702482	0.111692	0.285238	0.964088	0.929283	1.04131	Encodes eukaryotic initiation factor 3H1 subunit (TIF3H1).
At1g10850.1	4643.93	4012.22	5233.92	5062.2	0.124312	0.284237	0.635403	0.863971	1.12705	1.09007	ATP binding / protein serine/threonine kinase; similar to leucine-rich repeat family protein [Arabidopsis thaliana] (TAIR:AT1G60630.1); similar to unnamed protein product [Vitis vinifera] (GB:CAO15418.1); similar to hypothetical protein [Vitis vinifera] (GB:CAN80935.1); contains InterPro domain Serine/threonine protein kinase; (InterPro:IPR002290); contains InterPro domain Protein kinase, core; (…
At1g10870.1	3679.29	4361.17	3455.91	3715.13	0.276937	0.508836	0.877875	1.18533	0.939287	1.00974	A member of ARF GAP domain (AGD), A thaliana has 15 members, grouped into four classes. AGD4 belongs to the Class 1, together with AGD1, AGD2, and AGD3.
At1g10880.1	371.893	345.508	368.48	291.886	0.809031	0.969537	0.238846	0.929051	0.990822	0.784865	similar to unknown protein [Arabidopsis thaliana] (TAIR:AT5G11730.1); similar to expressed protein [Oryza sativa (japonica cultivar-group)] (GB:AAT77886.1); contains InterPro domain Protein of unknown function DUF266, plant; (InterPro:IPR004949)
At1g10890.1	165.832	166.76	227.167	159.657	0.983843	0.0560612	0.806603	1.00559	1.36986	0.96276	F-box family protein; Identical to F-box protein At1g10890 [Arabidopsis Thaliana] (GB:O04096); similar to F-box family protein [Arabidopsis thaliana] (TAIR:AT4G17200.1); similar to Ribosomal protein S7 [Medicago truncatula] (GB:ABN08288.1); contains InterPro domain Cyclin-like F-box (InterPro:IPR001810); contains InterPro domain F-box associated type 1 (InterPro:IPR006527)
At1g10900.1	3359.19	3919.39	2736.41	3189.11	0.091386	0.0263603	0.63017	1.16677	0.814604	0.949369	phosphatidylinositol-4-phosphate 5-kinase family protein; Identical to Phosphatidylinositol-4-phosphate 5-kinase 7 (PIP5K7) [Arabidopsis Thaliana] (GB:Q9SUI2;GB:O04095); similar to PIP5K9 (PHOSPHATIDYL INOSITOL MONOPHOSPHATE 5 KINASE), 1-phosphatidylinositol-4-phosphate 5-kinase [Arabidopsis thaliana] (TAIR:AT3G09920.1); similar to PIP5K9 (PHOSPHATIDYL INOSITOL MONOPHOSPHATE 5 KINASE), 1-phosphat…
At1g10910.1	11180.2	9524.26	10495.7	9966.17	0.286313	0.542552	0.283785	0.851882	0.938775	0.891409	similar to PTAC2 (PLASTID TRANSCRIPTIONALLY ACTIVE2), binding [Arabidopsis thaliana] (TAIR:AT1G74850.1); similar to Os01g0559500 [Oryza sativa (japonica cultivar-group)] (GB:NP_001043343.1); similar to putative PPR protein [Oryza sativa (japonica cultivar-group)] (GB:BAD87953.1); contains InterPro domain Pentatricopeptide repeat; (InterPro:IPR002885); contains InterPro domain Tetratricopeptide-li…
At1g10920.1	1460.51	1418.69	2692.47	3243.95	0.581094	0.00743886	0.000147135	0.971365	1.84351	2.22111	Encodes LOV1, a disease susceptibility gene that, paradoxically, is a member of the NBS-LRR resistance gene family. Conditions susceptibility to the fungus Cochliobolus victoriae and victorin-dependent induction of defense-associated proteins. Saturation mutagenesis identified 59 lov mutations that all display reduced susceptibility to vitorin. Mutations in known defense response pathways do not …
At1g10930.1	2904.49	2298.45	2192.44	2573.47	0.266708	0.101388	0.362574	0.791345	0.754847	0.886033	DNA helicase involved in the maintenance of genome stability by modulation of the DNA damage response and suppression of homologous recombination.
At1g10940.1	9232.06	9671.89	10528	9718.08	0.541583	0.0512137	0.175002	1.04764	1.14038	1.05265	Encodes a plant protein kinase similar to the calcium/calmodulin-dependent protein kinase subfamily and the SNF1 kinase subfamily (SnRK2) whose activity is activated by ionic (salt) and non-ionic (mannitol) osmotic stress. Kinase activity of its homolog in tobacco is induced by hyperosmotic condition within 1 minute.
At1g10950.1	27230.4	28386.7	27487.1	29806.3	0.807194	0.938473	0.487142	1.04246	1.00943	1.09459	endomembrane protein 70, putative; similar to endomembrane protein 70, putative [Arabidopsis thaliana] (TAIR:AT2G01970.1); similar to unnamed protein product [Vitis vinifera] (GB:CAO64706.1); similar to unnamed protein product [Vitis vinifera] (GB:CAO47029.1); similar to hypothetical protein OsI_036403 [Oryza sativa (indica cultivar-group)] (GB:EAY82444.1); contains InterPro domain Nonaspanin (TM…
At1g10960.1	18722.5	15490.4	20986.9	19640.8	0.0496986	0.110827	0.575266	0.827372	1.12095	1.04905	ATFD1 (FERREDOXIN 1); 2 iron, 2 sulfur cluster binding / electron carrier/ iron-sulfur cluster binding; Identical to Ferredoxin-2, chloroplast precursor (PETF2) [Arabidopsis Thaliana] (GB:O04090); similar to FED A (FERREDOXIN 2), 2 iron, 2 sulfur cluster binding / electron carrier/ iron-sulfur cluster binding [Arabidopsis thaliana] (TAIR:AT1G60950.1); similar to unknown [Populus trichocarpa] (GB:…
At1g10970.1	539.208	757.103	823.475	961.841	0.039194	0.00218581	0.0417036	1.4041	1.52719	1.7838	A member of Zrt- and Irt-related protein (ZIP) family. transcript is induced in response to zinc deficiency in the root and shoot. Expression is regulated by copper, but response to copper deficiency is detected only after three weeks of deficiency.
At1g10980.1	1137.42	879.905	588.89	626.885	0.0482023	0.000900312	0.00485799	0.773599	0.517743	0.551148	similar to unknown protein [Arabidopsis thaliana] (TAIR:AT1G61670.1); similar to 12246 (GB:AAD21413.1); contains InterPro domain Lung seven transmembrane receptor; (InterPro:IPR009637)
At1g10990.1	878.114	910.852	683.129	832.63	0.802528	0.166285	0.747784	1.03728	0.77795	0.948202	unknown protein
At1g11000.1	672.092	690.389	801.393	1059.55	0.896538	0.438819	0.012345	1.02722	1.19239	1.57649	A member of a large family of seven-transmembrane domain proteins specific to plants, homologs of the barley mildew resistance locus o (MLO) protein. The Arabidopsis genome contains 15 genes encoding MLO proteins, with localization in plasma membrane. Phylogenetic analysis revealed four clades of closely-related AtMLO genes. ATMLO4 belongs to the clade I, with AtMLO11 and AtMLO14. The gene is exp…
At1g11020.1	5903.68	6921.86	8190.64	7947.39	0.246242	0.0196479	0.135606	1.17246	1.38738	1.34617	zinc finger (C3HC4-type RING finger) family protein; similar to protein binding / zinc ion binding [Arabidopsis thaliana] (TAIR:AT2G22120.1); similar to Os01g0610700 [Oryza sativa (japonica cultivar-group)] (GB:NP_001043547.1); similar to hypothetical protein OsJ_002482 [Oryza sativa (japonica cultivar-group)] (GB:EAZ12657.1); similar to Os08g0384900 [Oryza sativa (japonica cultivar-group)] (GB:N…
At1g11040.1	397.891	478.639	600.672	408.786	0.389055	0.0435228	0.844894	1.20294	1.50964	1.02738	DNAJ chaperone C-terminal domain-containing protein; similar to DNAJ chaperone C-terminal domain-containing protein [Arabidopsis thaliana] (TAIR:AT1G44160.1); similar to unnamed protein product [Vitis vinifera] (GB:CAO24670.1); contains InterPro domain Heat shock protein DnaJ; (InterPro:IPR003095); contains InterPro domain Molecular chaperone, heat shock protein, Hsp40, DnaJ (InterPro:IPR015609);…
At1g11050.1	2935.08	2647.96	3833.67	3030.77	0.59158	0.0559032	0.816933	0.902176	1.30615	1.0326	protein kinase family protein; similar to RKF3 (RECEPTOR-LIKE KINASE IN IN FLOWERS 3), kinase [Arabidopsis thaliana] (TAIR:AT2G48010.1); similar to unnamed protein product [Vitis vinifera] (GB:CAO24667.1); contains InterPro domain Beta-ketoacyl synthase, N-terminal (InterPro:IPR014030); contains InterPro domain Protein kinase, core; (InterPro:IPR000719); contains InterPro domain Protein kinase-li…
At1g11055.1	1509.62	1360.33	1932.48	1447.42	0.587771	0.189598	0.38306	0.901109	1.28011	0.958798	Encodes a defensin-like (DEFL) family protein.
At1g11060.1	3230.86	3173.99	3710.94	3927.72	0.914539	0.290024	0.188188	0.982397	1.14859	1.21569	similar to unknown protein [Arabidopsis thaliana] (TAIR:AT1G61030.1); similar to Os10g0497000 [Oryza sativa (japonica cultivar-group)] (GB:NP_001064956.1); similar to putative dentin phosphoryn protein [Oryza sativa (japonica cultivar-group)] (GB:AAL58277.1); contains domain ARM repeat (SSF48371); contains domain gb def: Hypothetical protein T19D16.5 (PTHR22100:SF10); contains domain FAMILY NOT N…
At1g11070.1	229.994	215.041	317.049	367.746	0.81394	0.0195045	0.06122	0.934987	1.37851	1.59894	hydroxyproline-rich glycoprotein family protein; similar to proline-rich family protein [Arabidopsis thaliana] (TAIR:AT1G61080.1); similar to unnamed protein product [Vitis vinifera] (GB:CAO23305.1); contains domain PTHR23213:SF17 (PTHR23213:SF17); contains domain PTHR23213 (PTHR23213)
At1g11080.1	2210.82	1513.93	3883.78	4045.19	0.140165	0.00270925	0.039948	0.684779	1.75671	1.82972	SCPL31 (serine carboxypeptidase-like 31); serine carboxypeptidase; Identical to Serine carboxypeptidase-like 31 precursor (SCPL31) [Arabidopsis Thaliana] (GB:O04084); similar to SCPL30 (serine carboxypeptidase-like 30), serine carboxypeptidase [Arabidopsis thaliana] (TAIR:AT4G15100.1); similar to SCPL32, serine carboxypeptidase [Arabidopsis thaliana] (TAIR:AT1G61130.1); similar to hypothetical pr…
At1g11090.1	1762.58	1507.14	1198.88	1653.66	0.449496	0.0192088	0.506417	0.855077	0.680183	0.9382	hydrolase, alpha/beta fold family protein; similar to esterase/lipase/thioesterase family protein [Arabidopsis thaliana] (TAIR:AT2G39420.1); similar to hypothetical protein [Vitis vinifera] (GB:CAN82216.1); contains InterPro domain Alpha/beta hydrolase; (InterPro:IPR003089); contains InterPro domain Alpha/beta hydrolase fold-1 (InterPro:IPR000073)
At1g11100.1	153.351	136.762	112.141	117.979	0.303569	0.0107596	0.259749	0.891829	0.73127	0.769342	SNF2 domain-containing protein / helicase domain-containing protein / zinc finger protein-related; similar to EDA16 (embryo sac development arrest 16) [Arabidopsis thaliana] (TAIR:AT1G61140.3); similar to EDA16 (embryo sac development arrest 16), ATP binding / DNA binding / helicase/ protein binding / zinc ion binding [Arabidopsis thaliana] (TAIR:AT1G61140.1); similar to EDA16 (embryo sac develop…
At1g11110.1	219.408	198.034	225.605	210.994	0.491446	0.840098	0.672556	0.902583	1.02824	0.961655	similar to unknown protein [Arabidopsis thaliana] (TAIR:AT1G61150.1); similar to Os03g0235100 [Oryza sativa (japonica cultivar-group)] (GB:NP_001049484.1); similar to PG4 [Hordeum vulgare] (GB:AAP46639.1); contains InterPro domain CTLH, C-terminal to LisH motif; (InterPro:IPR006595); contains InterPro domain LisH; (InterPro:IPR013720); contains InterPro domain CT11-RanBPM; (InterPro:IPR013144); c…
At1g11120.1	884.214	774.324	1194.82	1294.4	0.453605	0.0738361	0.148356	0.87572	1.35128	1.46389	similar to unknown protein [Arabidopsis thaliana] (TAIR:AT1G61170.1); similar to CK25 [Nicotiana tabacum] (GB:ABE01833.1)
At1g11130.1	2559.78	2112.79	2683.69	2786.08	0.193006	0.625367	0.435165	0.825379	1.04841	1.0884	Encodes a receptor-like kinase protein with a predicted extracellular domain of six leucine-rich repeats and an intracellular serine-threonine kinase domain expressed throughout the developing root. Regulates expression of GLABRA2, CAPRICE, WEREWOLF, and ENHANCER OF GLABRA3.
At1g11145.1	700.286	936.077	899.413	596.125	0.312559	0.21347	0.15273	1.33671	1.28435	0.851259	similar to unknown protein [Arabidopsis thaliana] (TAIR:AT5G01130.1); contains InterPro domain Protein of unknown function DUF674; (InterPro:IPR007750)
At1g11150.1	485.826	665.353	603.818	475.792	0.241584	0.18416	0.782337	1.36953	1.24287	0.979347	transposable element gene; pseudogene, similar to putative AP endonuclease/reverse transcriptase, blastp match of 30% identity and 3.2e-59 P-value to GP|21952510|gb|AAM82604.1|AF525305_2|AF525305 putative AP endonuclease/reverse transcriptase {Brassica napus}
At1g11160.1	737.287	733.669	1070.28	1188.47	0.970655	0.0499041	0.00482078	0.995092	1.45164	1.61194	nucleotide binding; similar to WD-40 repeat family protein / katanin p80 subunit, putative [Arabidopsis thaliana] (TAIR:AT1G61210.1); similar to unnamed protein product [Vitis vinifera] (GB:CAO43364.1); contains InterPro domain WD40 repeat-like (InterPro:IPR011046); contains InterPro domain WD40/YVTN repeat-like (InterPro:IPR015943); contains InterPro domain WD40 repeat (InterPro:IPR001680)
At1g11170.1	714.45	742.421	519.38	559.937	0.761341	0.0397943	0.0732774	1.03915	0.726965	0.783731	similar to unknown protein [Arabidopsis thaliana] (TAIR:AT1G61240.3); similar to putative lysine ketoglutarate reductase trans-splicing related 1 [Oryza sativa (japonica cultivar-group)] (GB:BAD62500.1); similar to Os07g0564800 [Oryza sativa (japonica cultivar-group)] (GB:NP_001060006.1); similar to Os06g0731900 [Oryza sativa (japonica cultivar-group)] (GB:NP_001058667.1); contains InterPro domai…
At1g11180.1	5226.53	4257.1	5586.21	5615.62	0.300306	0.639943	0.59077	0.814516	1.06882	1.07444	secretory carrier membrane protein (SCAMP) family protein; Identical to Putative secretory carrier-associated membrane protein 5 (SCAMP5) [Arabidopsis Thaliana] (GB:Q9SXA5); similar to SC3 (SECRETORY CARRIER 3), transmembrane transporter [Arabidopsis thaliana] (TAIR:AT1G61250.1); similar to unnamed protein product [Vitis vinifera] (GB:CAO24113.1); contains InterPro domain SCAMP; (InterPro:IPR0072…
At1g11190.1	768.26	750.15	734.614	796.963	0.915211	0.805571	0.828088	0.976427	0.956204	1.03736	Encodes a bifunctional nuclease that acts on both RNA and DNA involved in nucleic acid degradation to facilitate nucleotide and phosphate recovery during senescence. It has mismatch-specific endonuclease activity with wide recognition of single base mismatches as well as the ability to cleave indel types of mismatches (heteroduplexes with loops).
At1g11200.1	2456.42	2671.07	3069.48	2867.74	0.634159	0.0622772	0.274997	1.08739	1.24958	1.16745	similar to unknown protein [Arabidopsis thaliana] (TAIR:AT4G21570.1); similar to unknown [Medicago sativa] (GB:AAZ32885.1); similar to Os07g0506000 [Oryza sativa (japonica cultivar-group)] (GB:NP_001059733.1); contains InterPro domain Protein of unknown function DUF300; (InterPro:IPR005178)
At1g11210.1	280.438	389.942	507.211	381.655	0.142392	0.02579	0.0176426	1.39048	1.80864	1.36093	similar to unknown protein [Arabidopsis thaliana] (TAIR:AT1G11220.1); similar to fiber expressed protein [Gossypium hirsutum] (GB:AAY85179.1); similar to cotton fiber expressed protein 1 [Gossypium hirsutum] (GB:AAC33276.1); contains InterPro domain Protein of unknown function DUF761, plant; (InterPro:IPR008480)
At1g11220.1	356.128	313.635	556.289	597.01	0.531677	0.0065773	0.0470672	0.880681	1.56205	1.67639	similar to unknown protein [Arabidopsis thaliana] (TAIR:AT1G11230.1); similar to cotton fiber expressed protein 1 [Gossypium hirsutum] (GB:AAC33276.1); contains InterPro domain Protein of unknown function DUF761, plant; (InterPro:IPR008480)
At1g11230.1	285.537	307.694	358.8	203.643	0.806866	0.2362	0.0620111	1.0776	1.25658	0.713195	similar to unknown protein [Arabidopsis thaliana] (TAIR:AT1G11220.1); similar to cotton fiber expressed protein 1 [Gossypium hirsutum] (GB:AAC33276.1); contains InterPro domain Protein of unknown function DUF761, plant; (InterPro:IPR008480)
At1g11240.1	2144.65	2113.06	2453.75	2446.14	0.919143	0.376304	0.229035	0.985272	1.14413	1.14058	similar to GTP binding / RNA binding [Arabidopsis thaliana] (TAIR:AT5G55660.1); similar to Os03g0353500 [Oryza sativa (japonica cultivar-group)] (GB:NP_001050128.1); similar to hypothetical protein SPAC29A4.09 [Schizosaccharomyces pombe 972h-] (GB:NP_594873.1); contains domain gb def: Hypothetical protein (PTHR14577:SF5); contains domain FAMILY NOT NAMED (PTHR14577)
At1g11250.1	787.011	986.922	776.498	582.696	0.535094	0.953485	0.260645	1.25401	0.986642	0.740391	member of SYP12 Gene Family
At1g11260.1	22152.6	19133.6	22055.5	22403.7	0.113426	0.953954	0.898076	0.863719	0.995617	1.01134	Encodes a H+/hexose cotransporter.
At1g11265.1	967.17	1460.39	1321.06	864.044	0.0850848	0.0568784	0.260633	1.50997	1.3659	0.893374	transposable element gene; copia-like retrotransposon family, has a 3.4e-253 P-value blast match to gb|AAO73529.1| gag-pol polyprotein (Glycine max) (SIRE1) (Ty1_Copia-family)
At1g11270.1	741.477	831.777	986.421	1015.89	0.569075	0.0252618	0.018171	1.12178	1.33035	1.37009	F-box family protein; Identical to F-box protein At1g11270 [Arabidopsis Thaliana] (GB:Q7X7A9;GB:Q3E7H5); similar to S locus F-box-related / SLF-related [Arabidopsis thaliana] (TAIR:AT2G34280.1); similar to predicted F-box and bHLH containing protein [Overexpression vector pFC12860OE] (GB:ABK41847.1); contains InterPro domain Cyclin-like F-box (InterPro:IPR001810); contains InterPro domain F-box a…
At1g11280.1	2673.13	2381.58	241.051	162.303	0.304927	5.47232e-06	3.65481e-06	0.890933	0.0901754	0.0607166	S-locus protein kinase, putative; similar to S-locus protein kinase, putative [Arabidopsis thaliana] (TAIR:AT1G61480.1); similar to S-locus protein kinase, putative [Arabidopsis thaliana] (TAIR:AT1G61390.1); similar to S-locus protein kinase, putative [Arabidopsis thaliana] (TAIR:AT1G61380.1); similar to unnamed protein product [Vitis vinifera] (GB:CAO17789.1); similar to unnamed protein product …
At1g11290.1	4479.52	3431.39	3152.24	2809.38	0.0611643	0.0126144	0.00915481	0.766018	0.703701	0.627161	Pentatricopeptide Repeat Protein containing the DYW motif. Required for editing of multiple plastid transcripts. Endonuclease activity.
At1g11300.1	3014.16	2794.47	2521.41	2482.71	0.592431	0.0955513	0.065707	0.927113	0.836521	0.823681	carbohydrate binding / kinase; similar to B120, protein kinase/ sugar binding [Arabidopsis thaliana] (TAIR:AT4G21390.1); similar to S-locus lectin protein kinase family protein [Arabidopsis thaliana] (TAIR:AT1G11330.1); similar to S-locus lectin protein kinase family protein [Arabidopsis thaliana] (TAIR:AT1G11350.1); similar to unnamed protein product [Vitis vinifera] (GB:CAO45332.1); similar to …
At1g11310.1	32147.2	28933.4	34299.5	30523.4	0.185804	0.276738	0.280842	0.900029	1.06695	0.949489	A member of a large family of seven-transmembrane domain proteins specific to plants, homologs of the barley mildew resistance locus o (MLO) protein. The Arabidopsis genome contains 15 genes encoding MLO proteins, with localization in plasma membrane. Phylogenetic analysis revealed four clades of closely-related AtMLO genes. ATMLO2 belongs to the clade IV, with AtMLO3, AtMLO6 and AtMLO12. The gen…
At1g11320.1	596.978	608.885	1154.29	1079.41	0.91509	0.00282259	0.00737357	1.01994	1.93356	1.80813	similar to expressed protein [Oryza sativa (japonica cultivar-group)] (GB:AAP53947.1); similar to Os06g0724200 [Oryza sativa (japonica cultivar-group)] (GB:NP_001058610.1)
At1g11330.1	3539.16	2915.31	1810.16	2342.29	0.307484	0.0133425	0.0386317	0.823728	0.511466	0.66182	S-locus lectin protein kinase family protein; similar to carbohydrate binding / kinase [Arabidopsis thaliana] (TAIR:AT1G11300.1); similar to B120, protein kinase/ sugar binding [Arabidopsis thaliana] (TAIR:AT4G21390.1); similar to S-locus lectin protein kinase family protein [Arabidopsis thaliana] (TAIR:AT1G11350.1); similar to unnamed protein product [Vitis vinifera] (GB:CAO45332.1); similar to …
At1g11340.1	1431.65	1080.34	1104.7	1489.11	0.346759	0.273157	0.832064	0.754614	0.771628	1.04014	S-locus lectin protein kinase family protein; similar to S-locus protein kinase, putative [Arabidopsis thaliana] (TAIR:AT1G11410.1); similar to ARK3 (Arabidopsis Receptor Kinase 3), kinase [Arabidopsis thaliana] (TAIR:AT4G21380.1); similar to ARK2 (Arabidopsis Receptor Kinase 2), kinase [Arabidopsis thaliana] (TAIR:AT1G65800.1); similar to unnamed protein product [Vitis vinifera] (GB:CAO39117.1);…
At1g11350.1	5654	5983.75	5269.11	4759.27	0.610018	0.495233	0.160151	1.05832	0.931927	0.841754	S-locus lectin protein kinase family protein; similar to carbohydrate binding / kinase [Arabidopsis thaliana] (TAIR:AT1G11300.1); similar to B120, protein kinase/ sugar binding [Arabidopsis thaliana] (TAIR:AT4G21390.1); similar to S-locus lectin protein kinase family protein [Arabidopsis thaliana] (TAIR:AT1G11330.1); similar to unnamed protein product [Vitis vinifera] (GB:CAO17786.1); similar to …
At1g11360.1	3503.19	4057.98	3442.02	4213.49	0.0277559	0.830372	0.0632592	1.15837	0.98254	1.20276	universal stress protein (USP) family protein; similar to universal stress protein (USP) family protein [Arabidopsis thaliana] (TAIR:AT5G54430.1); similar to unnamed protein product [Vitis vinifera] (GB:CAO41274.1); contains InterPro domain UspA; (InterPro:IPR006016); contains InterPro domain Universal stress protein (Usp) (InterPro:IPR006015); contains InterPro domain Rossmann-like alpha/beta/al…
At1g11370.1	63.5972	53.0803	57.6496	80.0157	0.428119	0.54718	0.550034	0.834633	0.906481	1.25816	pectinesterase family protein; similar to ATPMEPCRA, pectinesterase [Arabidopsis thaliana] (TAIR:AT1G11580.1); similar to pectin methylesterase [Sesbania rostrata] (GB:CAD29733.1); contains InterPro domain Pectin lyase fold (InterPro:IPR012334); contains InterPro domain Pectinesterase, catalytic; (InterPro:IPR000070); contains InterPro domain Pectin lyase fold/virulence factor (InterPro:IPR011050)
At1g11380.1	2972.82	2589.4	3121.54	3881.68	0.387993	0.766834	0.0934315	0.871026	1.05003	1.30573	similar to unknown protein [Arabidopsis thaliana] (TAIR:AT5G05350.1); similar to Uncharacterized Cys-rich domain [Medicago truncatula] (GB:ABD32347.1); contains InterPro domain Protein of unknown function Cys-rich; (InterPro:IPR006461)
At1g11390.1	6629.24	7642.37	7491.8	6405.27	0.245396	0.139642	0.617187	1.15283	1.13012	0.966215	ABC1 family protein; similar to ABC1 family protein [Arabidopsis thaliana] (TAIR:AT1G61640.1); similar to H0112G12.2 [Oryza sativa (indica cultivar-group)] (GB:CAH67057.1); similar to putative 62.8 kDa protein [Oryza sativa (japonica cultivar-group)] (GB:AAL87193.1); similar to Protein kinase-like [Medicago truncatula] (GB:ABD32343.1); contains InterPro domain ABC-1 (InterPro:IPR004147); contains…
At1g11400.1	5275.26	4279.06	4340.58	5805.09	0.07645	0.0473609	0.071274	0.811157	0.822819	1.10044	The PYM gene encodes a protein capable of interacting with MAGO, and Y14, whose orthologs form part of the exon junction complex in animal cells. In vitro binding assays indicate that PYM can bind to MAGO and Y14 either individually, or when they are together. But, MAGO-Y14-PYM ternary complexes are difficult to detect in vivo in Arabidopsis based on pull-down experiments. However there is some e…
At1g11410.1	2793.03	3139.81	2759.24	2961.12	0.579496	0.957509	0.724984	1.12416	0.987904	1.06018	S-locus protein kinase, putative; similar to ARK1 (A. THALIANA RECEPTOR KINASE I), kinase [Arabidopsis thaliana] (TAIR:AT1G65790.1); similar to S-locus lectin protein kinase family protein [Arabidopsis thaliana] (TAIR:AT1G11340.1); similar to ARK3 (Arabidopsis Receptor Kinase 3), kinase [Arabidopsis thaliana] (TAIR:AT4G21380.1); similar to unnamed protein product [Vitis vinifera] (GB:CAO39117.1);…
At1g11420.1	1919.79	1864.94	2123.89	2021.6	0.701711	0.346928	0.480802	0.971432	1.10632	1.05303	agenet domain-containing protein; similar to agenet domain-containing protein [Arabidopsis thaliana] (TAIR:AT2G47230.1); similar to Agenet domain containing protein [Brassica oleracea] (GB:ABD65016.1); contains InterPro domain Tudor-like, plant (InterPro:IPR014002); contains InterPro domain Protein of unknown function DUF724 (InterPro:IPR007930); contains InterPro domain Agenet; (InterPro:IPR0083…
At1g11430.1	10326.1	9581.92	7086.8	7167.88	0.283768	0.00170667	0.00740365	0.927928	0.686297	0.694149	plastid developmental protein DAG, putative; similar to plastid developmental protein DAG, putative [Arabidopsis thaliana] (TAIR:AT3G06790.2); similar to plastid developmental protein DAG, putative [Arabidopsis thaliana] (TAIR:AT3G06790.1); similar to unnamed protein product [Vitis vinifera] (GB:CAO39088.1)
At1g11440.1	855.675	793.701	796.022	938.258	0.62549	0.588677	0.506313	0.927573	0.930286	1.09651	similar to glycine-rich protein [Arabidopsis thaliana] (TAIR:AT3G29075.1); similar to Os06g0232000 [Oryza sativa (japonica cultivar-group)] (GB:NP_001057224.1); similar to Stress protein DDR48 , related [Medicago truncatula] (GB:ABE86766.1)
At1g11450.1	129.736	104.164	148.22	174.096	0.364937	0.504097	0.305635	0.802886	1.14247	1.34192	nodulin MtN21 family protein; similar to nodulin MtN21 family protein [Arabidopsis thaliana] (TAIR:AT1G11460.1); similar to unnamed protein product [Vitis vinifera] (GB:CAO66187.1); contains InterPro domain Protein of unknown function DUF6, transmembrane; (InterPro:IPR000620)
At1g11460.1	330.337	359.831	383.498	342.658	0.705941	0.404995	0.710791	1.08929	1.16093	1.0373	nodulin MtN21 family protein; similar to nodulin MtN21 family protein [Arabidopsis thaliana] (TAIR:AT1G01070.1); similar to unnamed protein product [Vitis vinifera] (GB:CAO66187.1); contains InterPro domain Protein of unknown function DUF6, transmembrane; (InterPro:IPR000620)
At1g11470.1	333.212	385.497	374.017	341.462	0.643127	0.609132	0.680481	1.15691	1.12246	1.02476	similar to pentatricopeptide (PPR) repeat-containing protein [Arabidopsis thaliana] (TAIR:AT1G02370.1)
At1g11475.1	1331.47	1232.84	1209.86	1492.91	0.72041	0.635381	0.451557	0.925922	0.908667	1.12125	Non-catalytic subunit common to nuclear DNA-dependent RNA polymerases II, IV and V; homologous to budding yeast RPB10.
At1g11480.1	7527.36	6382.6	6840.59	7760.84	0.498687	0.603862	0.871836	0.84792	0.908763	1.03102	eukaryotic translation initiation factor-related; similar to unnamed protein product [Vitis vinifera] (GB:CAO24188.1)
At1g11490.1	123.415	131.838	162.657	113.449	0.60798	0.103056	0.572295	1.06825	1.31796	0.919249	zinc finger (C2H2 type) family protein; similar to zinc finger (C2H2 type) family protein [Arabidopsis thaliana] (TAIR:AT4G27240.1); similar to unnamed protein product [Vitis vinifera] (GB:CAO39802.1); contains domain ADP-ribosylation (SSF56399)
At1g11500.1	96.401	96.2035	140.823	145.694	0.989162	0.0729082	0.170907	0.997951	1.4608	1.51133	similar to unknown protein [Arabidopsis thaliana] (TAIR:AT4G21310.1); similar to Os07g0545100 [Oryza sativa (japonica cultivar-group)] (GB:NP_001059913.1); contains InterPro domain Protein of unknown function DUF1218; (InterPro:IPR009606)
[truncated: 29,271 more rows]

## Sheet: (b) Leaf filtered 28817
Additional file 1b. Filtered shoot microarray data. Genes with mean signal intensity under 100 in all 4 lines (WT, T-DNA, OE7 and OE21 lines) were excluded from analysis.
SEQ_ID	WT-mean	T-DNA-mean	OE7-mean	OE21-mean	P (T-DNA vs WT)	P OE7 (vs WT)	P OE21 (vs WT)	FC T-DNA	FC OE7	FC OE21	Gene Description
[truncated: 28,818 more rows]

## Sheet: (c) Leaf P<0.05 FC1.5
Additional file 1c. Genes differed significantly are filtered by a 1.5-fold cut off and P <0.05 in a Student's t-test in both OE7 and OE21 lines when compared to WT in the shoots.
[truncated: 3,310 more rows]

[truncated: 1 more sheets: (d) Leaf MapMan P<0.05 FC1.5]
