# Supplementary material for: Global transcriptome analysis of AtPAP2 - overexpressing Arabidopsisthaliana with elevated ATP
Source: BMC Genomics. 2013 Nov 1;14:752. doi: 10.1186/1471-2164-14-752 (PMC3829102; doi:10.1186/1471-2164-14-752)
Supplement: Additional file 2 — Root microarray data. [file 1471-2164-14-752-S2.xlsx]

## Sheet: (a) Root unfiltered 37118
Additional file 2a. Full list of root microarray data with 37118 genes
SEQ_ID	WT-mean	T-DNA-mean	OE7-mean	OE21-mean	P (T-DNA vs WT)	P(OE7 vs WT)	P(OE21 vs WT)	FC (T-DNA)	FC OE7	FC OE21	Gene Description
At1g01010.1	5709.73	6124.92	6493.91	5723.56	0.103614	0.00451709	0.968295	1.07272	1.13734	1.00242	NAC domain containing protein 1 (NAC001); FUNCTIONS IN: sequence-specific DNA binding transcription factor activity; INVOLVED IN: multicellular organismal development, regulation of transcription; LOCATED IN: cellular_component unknown; EXPRESSED IN: 7 plant structures; EXPRESSED DURING: 4 anthesis, C globular stage, petal differentiation and expansion stage; CONTAINS InterPro DOMAIN/s: No apical…
At1g01020.1	499.84	577.684	478.015	444.352	0.224564	0.506169	0.249095	1.15574	0.956336	0.888988	ARV1; CONTAINS InterPro DOMAIN/s: Arv1-like protein (InterPro:IPR007290); BEST Arabidopsis thaliana protein match is: Arv1-like protein (TAIR:AT4G01510.1); Has 311 Blast hits to 311 proteins in 154 species: Archae - 0; Bacteria - 0; Metazoa - 110; Fungi - 115; Plants - 42; Viruses - 0; Other Eukaryotes - 44 (source: NCBI BLink).
At1g01020.2	148.643	119.037	106.445	132.336	0.399644	0.241303	0.624988	0.80082	0.71611	0.890293	ARV1; CONTAINS InterPro DOMAIN/s: Arv1-like protein (InterPro:IPR007290); BEST Arabidopsis thaliana protein match is: Arv1-like protein (TAIR:AT4G01510.1); Has 35333 Blast hits to 34131 proteins in 2444 species: Archae - 798; Bacteria - 22429; Metazoa - 974; Fungi - 991; Plants - 531; Viruses - 0; Other Eukaryotes - 9610 (source: NCBI BLink).
At1g01030.1	726.319	500.755	532.845	582.085	0.0545833	0.0548375	0.171023	0.689442	0.733623	0.801418	NGATHA3 (NGA3); CONTAINS InterPro DOMAIN/s: Transcriptional factor B3 (InterPro:IPR003340); BEST Arabidopsis thaliana protein match is: AP2/B3-like transcriptional factor family protein (TAIR:AT4G01500.1); Has 1380 Blast hits to 1379 proteins in 72 species: Archae - 0; Bacteria - 0; Metazoa - 0; Fungi - 0; Plants - 1380; Viruses - 0; Other Eukaryotes - 0 (source: NCBI BLink).
At1g01040.1	3783.07	4058.33	4628.58	4929.37	0.246184	0.00409299	0.00116083	1.07276	1.2235	1.30301	Encodes a Dicer homolog. Dicer is a RNA helicase involved in microRNA processing. Mutations in this locus can result in embryo lethality. Embryo shape at seed maturity is globular-elongate. Other mutants convert the floral meristems to an indeterminate state, others yet show defects in ovule development. mRNA is expressed in all shoot tissues. DCL1 is able to produce miRNAs and siRNAs.
At1g01046.1	419.565	289.804	335.058	490.462	0.130113	0.223264	0.483635	0.690725	0.798584	1.16898	Encodes a microRNA of unknown function. MicroRNAs are regulatory RNAs with a mature length of ~21-nucleotides that are processed from hairpin precursors by Dicer-like enzymes. MicroRNAs can negatively regulate gene expression by attenuating translation or by directing mRNA cleavage. Mature sequence: UUUUCUUCUACUUCUUGCACA
At1g01050.1	8497.93	9573.67	8989.65	8985.51	0.160432	0.186003	0.262282	1.12659	1.05786	1.05738	Encodes a soluble protein with inorganic pyrophosphatase activity that is highly specific for Mg-inorganic pyrophosphate.
At1g01060.1	1528.17	682.277	482.279	469.529	0.00410581	0.00211216	0.00166718	0.446467	0.315592	0.307249	LHY encodes a myb-related putative transcription factor involved in circadian rhythm along with another myb transcription factor CCA1
At1g01060.3	31.2686	30.649	45.7476	45.9592	0.748953	4.84549e-05	0.00242062	0.980185	1.46305	1.46982	LHY encodes a myb-related putative transcription factor involved in circadian rhythm along with another myb transcription factor CCA1
At1g01070.1	2731.49	2682.87	2637.62	2533.87	0.819155	0.777921	0.372076	0.982198	0.965633	0.92765	nodulin MtN21 /EamA-like transporter family protein; LOCATED IN: membrane; EXPRESSED IN: 17 plant structures; EXPRESSED DURING: 7 growth stages; CONTAINS InterPro DOMAIN/s: Protein of unknown function DUF6, transmembrane (InterPro:IPR000620); BEST Arabidopsis thaliana protein match is: nodulin MtN21 /EamA-like transporter family protein (TAIR:AT1G11460.1); Has 3211 Blast hits to 3199 proteins in …
At1g01070.2	149.18	143.017	172.964	193.579	0.689481	0.0640219	0.0145434	0.95869	1.15944	1.29763	nodulin MtN21 /EamA-like transporter family protein; LOCATED IN: membrane; EXPRESSED IN: 17 plant structures; EXPRESSED DURING: 7 growth stages; CONTAINS InterPro DOMAIN/s: Protein of unknown function DUF6, transmembrane (InterPro:IPR000620); BEST Arabidopsis thaliana protein match is: nodulin MtN21 /EamA-like transporter family protein (TAIR:AT1G11450.2); Has 35333 Blast hits to 34131 proteins i…
At1g01073.1	91.4623	115.45	159.877	136.535	0.0371598	0.00286331	0.0309594	1.26227	1.74801	1.4928	unknown protein; FUNCTIONS IN: molecular_function unknown; INVOLVED IN: biological_process unknown; LOCATED IN: endomembrane system; Has 0 Blast hits to 0 proteins in 0 species (source: NCBI BLink).
At1g01080.1	1807.75	1708.63	1895.23	2159.16	0.616719	0.484814	0.021585	0.945168	1.04839	1.19439	RNA-binding (RRM/RBD/RNP motifs) family protein; FUNCTIONS IN: RNA binding, nucleotide binding, nucleic acid binding; INVOLVED IN: biological_process unknown; LOCATED IN: chloroplast stroma, nucleus, chloroplast, chloroplast envelope; EXPRESSED IN: 23 plant structures; EXPRESSED DURING: 13 growth stages; CONTAINS InterPro DOMAIN/s: RNA recognition motif, RNP-1 (InterPro:IPR000504), Nucleotide-bin…
At1g01080.2	1471.22	1328.76	1530.35	1640.42	0.323511	0.491948	0.151898	0.903171	1.04019	1.11501	RNA-binding (RRM/RBD/RNP motifs) family protein; FUNCTIONS IN: RNA binding, nucleotide binding, nucleic acid binding; INVOLVED IN: biological_process unknown; LOCATED IN: chloroplast; EXPRESSED IN: 23 plant structures; EXPRESSED DURING: 13 growth stages; CONTAINS InterPro DOMAIN/s: RNA recognition motif, RNP-1 (InterPro:IPR000504), Nucleotide-binding, alpha-beta plait (InterPro:IPR012677); BEST A…
At1g01090.1	19905.6	19598.8	19794	20271.9	0.516871	0.858434	0.550822	0.984589	0.994395	1.01841	pyruvate dehydrogenase E1 alpha subunit
At1g01100.1	9021.18	8897.95	9708.14	9679.44	0.751291	0.0382667	0.0770463	0.986341	1.07615	1.07297	60S acidic ribosomal protein family; FUNCTIONS IN: structural constituent of ribosome; INVOLVED IN: translational elongation; LOCATED IN: cytosol, cytosolic ribosome, ribosome, nucleus, plasma membrane; EXPRESSED IN: 25 plant structures; EXPRESSED DURING: 14 growth stages; CONTAINS InterPro DOMAIN/s: Ribosomal protein 60S (InterPro:IPR001813); BEST Arabidopsis thaliana protein match is: 60S acidi…
At1g01100.2	10271.5	11022.7	10993	11168.1	0.0768316	0.127414	0.131105	1.07314	1.07025	1.08729	60S acidic ribosomal protein family; FUNCTIONS IN: structural constituent of ribosome; INVOLVED IN: translational elongation; LOCATED IN: cytosol, cytosolic ribosome, ribosome, nucleus, plasma membrane; EXPRESSED IN: 25 plant structures; EXPRESSED DURING: 14 growth stages; CONTAINS InterPro DOMAIN/s: Ribosomal protein 60S (InterPro:IPR001813); BEST Arabidopsis thaliana protein match is: 60S acidi…
At1g01100.3	11362.9	11895.1	12586.4	12634.8	0.347334	0.0498951	0.0395724	1.04684	1.10767	1.11193	60S acidic ribosomal protein family; FUNCTIONS IN: structural constituent of ribosome; INVOLVED IN: translational elongation; LOCATED IN: cytosol, cytosolic ribosome, ribosome, nucleus, plasma membrane; EXPRESSED IN: 25 plant structures; EXPRESSED DURING: 14 growth stages; CONTAINS InterPro DOMAIN/s: Ribosomal protein 60S (InterPro:IPR001813); BEST Arabidopsis thaliana protein match is: 60S acidi…
At1g01110.1	3083.19	2970.7	3004.5	3037.02	0.69117	0.821802	0.888512	0.963515	0.974478	0.985023	IQ-domain 18 (IQD18); FUNCTIONS IN: molecular_function unknown; LOCATED IN: mitochondrion; EXPRESSED IN: 10 plant structures; EXPRESSED DURING: 6 growth stages; BEST Arabidopsis thaliana protein match is: IQ-domain 17 (TAIR:AT4G00820.1); Has 1112 Blast hits to 678 proteins in 50 species: Archae - 0; Bacteria - 10; Metazoa - 109; Fungi - 16; Plants - 528; Viruses - 4; Other Eukaryotes - 445 (sourc…
At1g01110.2	5543.5	5489.6	4981.45	5086.83	0.913123	0.392947	0.425989	0.990276	0.89861	0.917621	IQ-domain 18 (IQD18); FUNCTIONS IN: molecular_function unknown; EXPRESSED IN: 10 plant structures; EXPRESSED DURING: 6 growth stages; CONTAINS InterPro DOMAIN/s: IQ calmodulin-binding region (InterPro:IPR000048); BEST Arabidopsis thaliana protein match is: IQ-domain 17 (TAIR:AT4G00820.1); Has 30201 Blast hits to 17322 proteins in 780 species: Archae - 12; Bacteria - 1396; Metazoa - 17338; Fungi -…
At1g01115.1	31.5604	29.8373	35.4328	34.821	0.425593	0.119361	0.0572937	0.945402	1.1227	1.10331	unknown protein; FUNCTIONS IN: molecular_function unknown; INVOLVED IN: biological_process unknown; LOCATED IN: endomembrane system; Has 0 Blast hits to 0 proteins in 0 species (source: NCBI BLink).
At1g01120.1	8640.67	8418.88	8832.6	8210.3	0.644775	0.685975	0.421051	0.974332	1.02221	0.950192	Encodes a condensing enzyme KCS1 (3-ketoacyl-CoA synthase 1) which is involved in the critical fatty acid elongation process in wax biosynthesis.
At1g01130.1	1321.07	1194.45	897.276	982.811	0.312262	0.00299523	0.020327	0.904153	0.679202	0.743948	CONTAINS InterPro DOMAIN/s: CBL-interacting protein kinase (InterPro:IPR020660), Calcium/calmodulin-dependent protein kinase-like (InterPro:IPR020636); BEST Arabidopsis thaliana protein match is: unknown protein (TAIR:AT5G47170.1); Has 176 Blast hits to 176 proteins in 20 species: Archae - 0; Bacteria - 0; Metazoa - 0; Fungi - 0; Plants - 176; Viruses - 0; Other Eukaryotes - 0 (source: NCBI BLink…
At1g01140.1	2610.77	953.641	4598.83	3094.17	0.0914735	0.0807588	0.579312	0.365272	1.76148	1.18516	Encodes a CBL-interacting protein kinase with similarity to SOS2
At1g01150.1	344.98	301.689	355.634	410.986	0.0482997	0.424274	0.0369577	0.874512	1.03088	1.19133	Homeodomain-like protein with RING/FYVE/PHD-type zinc finger domain; FUNCTIONS IN: DNA binding, zinc ion binding; INVOLVED IN: regulation of transcription; EXPRESSED IN: 8 plant structures; EXPRESSED DURING: 4 anthesis, petal differentiation and expansion stage, E expanded cotyledon stage, D bilateral stage; CONTAINS InterPro DOMAIN/s: Homeodomain-like (InterPro:IPR009057), Zinc finger, PHD-type,…
At1g01160.1	7840.53	7496.7	7266.07	7687.23	0.0707716	0.0230842	0.309915	0.956147	0.926731	0.980448	Arabidopsis thaliana GRF1-interacting factor 2 (GIF2) mRNA
At1g01160.2	1947.9	1787.71	1653.95	1841.53	0.470284	0.0611251	0.414324	0.917764	0.849092	0.945392	Arabidopsis thaliana GRF1-interacting factor 2 (GIF2) mRNA
At1g01170.1	1430.95	1704.25	1651.47	1485.34	0.147603	0.292286	0.790247	1.191	1.15411	1.03801	Protein of unknown function (DUF1138); FUNCTIONS IN: molecular_function unknown; INVOLVED IN: response to stress; LOCATED IN: mitochondrion, membrane; EXPRESSED IN: 23 plant structures; EXPRESSED DURING: 13 growth stages; CONTAINS InterPro DOMAIN/s: Protein of unknown function DUF1138 (InterPro:IPR009515); BEST Arabidopsis thaliana protein match is: Protein of unknown function (DUF1138) (TAIR:AT4…
At1g01170.2	2735.72	3826.91	3414.96	2983.32	0.0599291	0.10794	0.535832	1.39887	1.24829	1.09051	Protein of unknown function (DUF1138); FUNCTIONS IN: molecular_function unknown; INVOLVED IN: response to stress; LOCATED IN: membrane; EXPRESSED IN: 23 plant structures; EXPRESSED DURING: 13 growth stages; CONTAINS InterPro DOMAIN/s: Protein of unknown function DUF1138 (InterPro:IPR009515); BEST Arabidopsis thaliana protein match is: Protein of unknown function (DUF1138) (TAIR:AT4G00860.1); Has …
At1g01180.1	233.64	259.209	108.372	104.193	0.47775	0.0165067	0.0153013	1.10944	0.463844	0.445957	S-adenosyl-L-methionine-dependent methyltransferases superfamily protein; FUNCTIONS IN: methyltransferase activity; INVOLVED IN: lipid biosynthetic process; EXPRESSED IN: sperm cell, hypocotyl; CONTAINS InterPro DOMAIN/s: Rhamnosyl O-methyltransferase/Cephalosporin hydroxylase (InterPro:IPR007072); Has 274 Blast hits to 274 proteins in 51 species: Archae - 0; Bacteria - 75; Metazoa - 2; Fungi - 0…
At1g01183.1	54.3941	61.722	67.9498	75.2361	0.383805	0.0424804	0.0825597	1.13472	1.24921	1.38317	Encodes a microRNA that targets several HD-ZIPIII family members including PHV, PHB, REV, ATHB-8, and ATHB-15. MicroRNAs are regulatory RNAs with a mature length of ~21-nucleotides that are processed from hairpin precursors by Dicer-like enzymes. MicroRNAs can negatively regulate gene expression by attenuating translation or by directing mRNA cleavage.Mature sequence: UCGGACCAGGCUUCAUCCCC
At1g01190.1	12008.2	12310.1	15202.3	14991.4	0.613543	0.00425942	0.0288829	1.02514	1.26599	1.24843	member of CYP78A
At1g01200.1	1042.33	783.581	1230.53	1554.2	0.0964008	0.0203692	0.030379	0.751758	1.18055	1.49108	RAB GTPase homolog A3 (RABA3); FUNCTIONS IN: GTP binding; INVOLVED IN: protein transport, small GTPase mediated signal transduction; LOCATED IN: endosome, nucleus, cell plate; EXPRESSED IN: lateral root cap, hypocotyl, root, flower, epidermis; EXPRESSED DURING: petal differentiation and expansion stage; CONTAINS InterPro DOMAIN/s: Ras GTPase (InterPro:IPR001806), Small GTP-binding protein (InterP…
At1g01210.1	2314.44	2650.33	3155.29	3426.94	0.0945044	0.00391337	0.00168478	1.14513	1.3633	1.48067	DNA-directed RNA polymerase, subunit M, archaeal; FUNCTIONS IN: in 6 functions; INVOLVED IN: RNA elongation, regulation of transcription, DNA-dependent, transcription, regulation of transcription; LOCATED IN: nucleus; CONTAINS InterPro DOMAIN/s: Zinc finger, TFIIS-type (InterPro:IPR001222), DNA-directed RNA polymerase, M/15kDa subunit (InterPro:IPR001529), DNA-directed RNA polymerase, subunit M, …
At1g01220.1	3387.16	2925.28	3176.11	3605.26	0.076667	0.116663	0.200997	0.863639	0.937691	1.06439	Encodes a bifunctional enzyme that has both L-fucokinase and GDP-L-fucose pyrophosphorylase activities. It catalyzes the two steps of the L-fucose salvage pathway for the generation of activated GDP-L-fucose. This pathway seems to be of minor importance for cell wall polysaccharide biosynthesis compared to the de novo GDP-L-fucose biosynthesis pathway in Arabidopsis.
At1g01225.1	1433.15	1402.34	1614.26	1869.38	0.757268	0.0917313	0.00382397	0.978501	1.12637	1.30439	NC domain-containing protein-related; CONTAINS InterPro DOMAIN/s: NC (InterPro:IPR007053); BEST Arabidopsis thaliana protein match is: NC domain-containing protein-related (TAIR:AT4G00905.1); Has 173 Blast hits to 172 proteins in 34 species: Archae - 0; Bacteria - 24; Metazoa - 5; Fungi - 0; Plants - 139; Viruses - 0; Other Eukaryotes - 5 (source: NCBI BLink).
At1g01230.1	4990.4	4944.72	5098.29	5276.49	0.229792	0.354951	0.0201718	0.990846	1.02162	1.05733	ORMDL family protein; FUNCTIONS IN: molecular_function unknown; INVOLVED IN: protein folding; LOCATED IN: integral to membrane, endoplasmic reticulum; EXPRESSED IN: 24 plant structures; EXPRESSED DURING: 15 growth stages; CONTAINS InterPro DOMAIN/s: ORMDL (InterPro:IPR007203); BEST Arabidopsis thaliana protein match is: ORMDL family protein (TAIR:AT5G42000.1); Has 538 Blast hits to 538 proteins i…
At1g01240.1	3592.41	3711.41	3338.3	3214.76	0.601472	0.524633	0.191739	1.03313	0.929265	0.894875	unknown protein; INVOLVED IN: N-terminal protein myristoylation; EXPRESSED IN: 17 plant structures; EXPRESSED DURING: 11 growth stages; BEST Arabidopsis thaliana protein match is: unknown protein (TAIR:AT2G46550.1); Has 95 Blast hits to 78 proteins in 16 species: Archae - 0; Bacteria - 2; Metazoa - 11; Fungi - 0; Plants - 80; Viruses - 0; Other Eukaryotes - 2 (source: NCBI BLink).
At1g01240.2	3667.23	3677.99	3293.46	3202.87	0.958214	0.261279	0.13518	1.00293	0.898079	0.873377	unknown protein; BEST Arabidopsis thaliana protein match is: unknown protein (TAIR:AT2G46550.1); Has 35333 Blast hits to 34131 proteins in 2444 species: Archae - 798; Bacteria - 22429; Metazoa - 974; Fungi - 991; Plants - 531; Viruses - 0; Other Eukaryotes - 9610 (source: NCBI BLink).
At1g01240.3	266.855	153.923	280.84	336.75	0.0299587	0.844949	0.187818	0.576806	1.05241	1.26192	unknown protein; BEST Arabidopsis thaliana protein match is: unknown protein (TAIR:AT2G46550.1); Has 35333 Blast hits to 34131 proteins in 2444 species: Archae - 798; Bacteria - 22429; Metazoa - 974; Fungi - 991; Plants - 531; Viruses - 0; Other Eukaryotes - 9610 (source: NCBI BLink).
At1g01250.1	290.846	343.826	456.565	460.755	0.315861	0.00320328	0.00192242	1.18216	1.56978	1.58419	encodes a member of the DREB subfamily A-4 of ERF/AP2 transcription factor family. The protein contains one AP2 domain. There are 17 members in this subfamily including TINY.
At1g01260.1	3685.44	3340.23	3762.51	3664.46	0.147177	0.770727	0.918642	0.906331	1.02091	0.994307	basic helix-loop-helix (bHLH) DNA-binding superfamily protein; FUNCTIONS IN: DNA binding, sequence-specific DNA binding transcription factor activity; INVOLVED IN: regulation of transcription; LOCATED IN: nucleus; EXPRESSED IN: 24 plant structures; EXPRESSED DURING: 15 growth stages; CONTAINS InterPro DOMAIN/s: Helix-loop-helix DNA-binding domain (InterPro:IPR001092), Helix-loop-helix DNA-binding…
At1g01280.1	91.4465	125.545	126.084	117.899	0.0590726	0.00538014	0.0127296	1.37288	1.37877	1.28926	member of CYP703A CYP703A2 is expressed specifically in anthers of land plants, catalyzing the in-chain hydroxylation at the C-7 position of medium-chain saturated fatty acids (lauric acid in-chain hydroxylase) which is involved in pollen development (sporopollenin synthesis).
At1g01290.1	1508.99	1168.91	1799.88	2126.45	0.0351652	0.00578724	0.000343793	0.774627	1.19277	1.40919	COFACTOR OF NITRATE REDUCTASE AND XANTHINE DEHYDROGENASE 3. Encodes a protein involved in molybdenum cofactor biosynthesis. Homologous to E.coli MoaC. Expression is low in all tissues examined, except in roots. Appears to have targeting signals for chloroplast or mitochondria
At1g01290.2	3825.81	3558.02	3756.49	3933.27	0.254325	0.737749	0.282487	0.930006	0.981882	1.02809	COFACTOR OF NITRATE REDUCTASE AND XANTHINE DEHYDROGENASE 3. Encodes a protein involved in molybdenum cofactor biosynthesis. Homologous to E.coli MoaC. Expression is low in all tissues examined, except in roots. Appears to have targeting signals for chloroplast or mitochondria
At1g01300.1	15413.4	14636.5	17043.1	17915.5	0.204847	0.000922818	0.000278852	0.949594	1.10573	1.16233	Eukaryotic aspartyl protease family protein; FUNCTIONS IN: aspartic-type endopeptidase activity; INVOLVED IN: proteolysis, response to karrikin; LOCATED IN: membrane, plant-type cell wall; EXPRESSED IN: 22 plant structures; EXPRESSED DURING: 13 growth stages; CONTAINS InterPro DOMAIN/s: Peptidase aspartic (InterPro:IPR021109), Peptidase aspartic, catalytic (InterPro:IPR009007), Peptidase A1 (Inte…
At1g01305.1	50.9105	49.6452	67.265	71.1077	0.789951	0.00348332	0.00327103	0.975146	1.32124	1.39672	unknown protein; FUNCTIONS IN: molecular_function unknown; INVOLVED IN: biological_process unknown; LOCATED IN: endomembrane system; Has 30201 Blast hits to 17322 proteins in 780 species: Archae - 12; Bacteria - 1396; Metazoa - 17338; Fungi - 3422; Plants - 5037; Viruses - 0; Other Eukaryotes - 2996 (source: NCBI BLink).
At1g01310.1	137.831	178.757	209.947	184.074	0.0162364	0.00971314	0.0233586	1.29693	1.52322	1.33551	CAP (Cysteine-rich secretory proteins, Antigen 5, and Pathogenesis-related 1 protein) superfamily protein; FUNCTIONS IN: molecular_function unknown; INVOLVED IN: biological_process unknown; LOCATED IN: extracellular region; EXPRESSED IN: 6 plant structures; EXPRESSED DURING: L mature pollen stage, M germinated pollen stage, 4 anthesis, petal differentiation and expansion stage; CONTAINS InterPro …
At1g01320.1	3537.7	2912.08	3583.55	3754.49	0.0482027	0.747599	0.097529	0.823155	1.01296	1.06128	Tetratricopeptide repeat (TPR)-like superfamily protein; FUNCTIONS IN: binding; LOCATED IN: cellular_component unknown; EXPRESSED IN: 24 plant structures; EXPRESSED DURING: 14 growth stages; CONTAINS InterPro DOMAIN/s: Tetratricopeptide-like helical (InterPro:IPR011990), Tetratricopeptide repeat-containing (InterPro:IPR013026), Tetratricopeptide repeat (InterPro:IPR019734); BEST Arabidopsis thali…
At1g01340.1	4232.22	4408.9	2916.08	2574.4	0.707517	0.0608414	0.0232652	1.04175	0.689019	0.608286	member of Cyclic nucleotide gated channel family
At1g01350.1	1434.02	1424.09	1019.26	1206.87	0.937856	0.00407166	0.0553016	0.993078	0.710774	0.841597	Zinc finger (CCCH-type/C3HC4-type RING finger) family protein; FUNCTIONS IN: zinc ion binding, nucleic acid binding; CONTAINS InterPro DOMAIN/s: Zinc finger, CCCH-type (InterPro:IPR000571), Zinc finger, RING-type, conserved site (InterPro:IPR017907), Zinc finger, RING-type (InterPro:IPR001841); BEST Arabidopsis thaliana protein match is: Zinc finger (CCCH-type/C3HC4-type RING finger) family prote…
At1g01355.1	315.147	377.571	556.381	486.175	0.358981	0.00201793	0.00734776	1.19808	1.76547	1.54269	Putative endonuclease or glycosyl hydrolase; FUNCTIONS IN: zinc ion binding; INVOLVED IN: biological_process unknown; LOCATED IN: intracellular; CONTAINS InterPro DOMAIN/s: Zinc finger, C2H2-type (InterPro:IPR007087); BEST Arabidopsis thaliana protein match is: Putative endonuclease or glycosyl hydrolase (TAIR:AT5G35640.1); Has 30201 Blast hits to 17322 proteins in 780 species: Archae - 12; Bacte…
At1g01360.1	2596.7	3684.89	2403.78	2372.79	0.034207	0.287405	0.265314	1.41907	0.925705	0.913772	Encodes RCAR1 (regulatory components of ABA receptor). Interacts with and regulates the type 2C protein phosphatases (PP2Cs) ABI1 and ABI2. Functions as abscisic acid sensor.
At1g01370.1	2481.99	1935.97	2652.54	2819.89	0.020083	0.339814	0.11221	0.780008	1.06871	1.13614	Encodes a centromere-identifying protein histone H3 variant. Localized at centromeres in both mitotic and meiotic cells.
At1g01370.2	2417.67	1811.25	2758.19	2862.51	0.0102743	0.0172188	0.0375083	0.749171	1.14084	1.18399	Encodes a centromere-identifying protein histone H3 variant. Localized at centromeres in both mitotic and meiotic cells.
At1g01380.1	925.226	880.314	1104.83	1437.27	0.643134	0.0113594	0.0335241	0.951459	1.19412	1.55342	ETC1 is involved in trichome and root hair patterning in Arabidopsis.
At1g01390.1	487.163	831.982	767.523	632.351	0.0648916	0.0133414	0.287279	1.70781	1.5755	1.29803	UDP-Glycosyltransferase superfamily protein; FUNCTIONS IN: UDP-glycosyltransferase activity, transferase activity, transferring glycosyl groups; INVOLVED IN: metabolic process; EXPRESSED IN: 7 plant structures; EXPRESSED DURING: 9 growth stages; CONTAINS InterPro DOMAIN/s: UDP-glucuronosyl/UDP-glucosyltransferase (InterPro:IPR002213); BEST Arabidopsis thaliana protein match is: UDP-glucosyl trans…
At1g01400.1	245.414	304.147	330.648	302.882	0.0815001	0.0245713	0.189353	1.23932	1.34731	1.23417	unknown protein; Has 21 Blast hits to 21 proteins in 8 species: Archae - 0; Bacteria - 2; Metazoa - 2; Fungi - 1; Plants - 13; Viruses - 0; Other Eukaryotes - 3 (source: NCBI BLink).
At1g01410.1	95.3612	126.062	139.052	121.301	0.0308951	0.00666747	0.0530897	1.32195	1.45816	1.27202	Encodes a member of the Arabidopsis Pumilio (APUM) proteins containing PUF domain (eight repeats of approximately 36 amino acids each). PUF proteins regulate both mRNA stability and translation through sequence-specific binding to the 3' UTR of target mRNA transcripts.
At1g01420.1	717.171	793.615	730.67	852.328	0.433765	0.849139	0.146753	1.10659	1.01882	1.18846	UDP-glucosyl transferase 72B3 (UGT72B3); FUNCTIONS IN: quercetin 3-O-glucosyltransferase activity, UDP-glycosyltransferase activity, transferase activity, transferring glycosyl groups; INVOLVED IN: metabolic process; LOCATED IN: cellular_component unknown; EXPRESSED IN: 11 plant structures; EXPRESSED DURING: LP.04 four leaves visible, petal differentiation and expansion stage; CONTAINS InterPro D…
At1g01430.1	4517.07	4475.25	4555.66	4697.2	0.857733	0.870608	0.470016	0.990742	1.00854	1.03988	Encodes a member of the TBL (TRICHOME BIREFRINGENCE-LIKE) gene family containing a plant-specific DUF231 (domain of unknown function) domain. TBL gene family has 46 members, two of which (TBR/AT5G06700 and TBL3/AT5G01360) have been shown to be involved in the synthesis and deposition of secondary wall cellulose, presumably by influencing the esterification state of pectic polymers. A nomenclature…
At1g01440.1	4468	4616.01	3951.98	3800.11	0.581555	0.138761	0.0759709	1.03313	0.884506	0.850515	Protein of unknown function (DUF3133); CONTAINS InterPro DOMAIN/s: Protein of unknown function DUF3133 (InterPro:IPR021480); BEST Arabidopsis thaliana protein match is: Protein of unknown function (DUF3133) (TAIR:AT4G01090.1); Has 702 Blast hits to 662 proteins in 107 species: Archae - 0; Bacteria - 15; Metazoa - 235; Fungi - 59; Plants - 328; Viruses - 0; Other Eukaryotes - 65 (source: NCBI BLin…
At1g01448.1	2886.48	3185.21	2138.27	2075.84	0.193713	0.0298338	0.0106543	1.10349	0.74079	0.71916	Potential natural antisense gene, locus overlaps with AT1G01450
At1g01448.2	101.699	125.684	142.793	128.818	0.00646283	0.00634774	0.0285349	1.23584	1.40408	1.26666	Potential natural antisense gene, locus overlaps with AT1G01450
At1g01448.3	1248.15	959.829	867.881	847.269	0.395647	0.0238518	0.0200553	0.769005	0.695336	0.678822	Potential natural antisense gene, locus overlaps with AT1G01450
At1g01450.1	407.819	535.185	482.143	434.674	0.0680052	0.0890559	0.589472	1.31231	1.18225	1.06585	Protein kinase superfamily protein; FUNCTIONS IN: protein serine/threonine/tyrosine kinase activity, kinase activity; INVOLVED IN: protein amino acid phosphorylation; LOCATED IN: cellular_component unknown; EXPRESSED IN: pollen tube; CONTAINS InterPro DOMAIN/s: Protein kinase, catalytic domain (InterPro:IPR000719), Serine/threonine-protein kinase domain (InterPro:IPR002290), Tyrosine-protein kina…
At1g01453.1	124.483	133.497	126.116	119.102	0.643968	0.932178	0.775113	1.07241	1.01311	0.956769	unknown protein; FUNCTIONS IN: molecular_function unknown; INVOLVED IN: biological_process unknown; LOCATED IN: cellular_component unknown; BEST Arabidopsis thaliana protein match is: unknown protein (TAIR:AT4G01110.1); Has 30201 Blast hits to 17322 proteins in 780 species: Archae - 12; Bacteria - 1396; Metazoa - 17338; Fungi - 3422; Plants - 5037; Viruses - 0; Other Eukaryotes - 2996 (source: NC…
At1g01453.2	157.055	169.402	160.834	152.419	0.414372	0.755599	0.814984	1.07861	1.02406	0.970479	unknown protein; FUNCTIONS IN: molecular_function unknown; INVOLVED IN: biological_process unknown; LOCATED IN: cellular_component unknown; BEST Arabidopsis thaliana protein match is: unknown protein (TAIR:AT4G01110.1); Has 30201 Blast hits to 17322 proteins in 780 species: Archae - 12; Bacteria - 1396; Metazoa - 17338; Fungi - 3422; Plants - 5037; Viruses - 0; Other Eukaryotes - 2996 (source: NC…
At1g01460.1	149.363	164.923	184.143	176.497	0.429541	0.0445133	0.217638	1.10418	1.23286	1.18167	Type I phosphatidylinositol-4-phosphate 5-kinase, subfamily A.
At1g01470.1	9534.69	8787.03	10890.4	10045.2	0.459023	0.0744009	0.485654	0.921586	1.14219	1.05355	Encodes late-embryogenesis abundant protein whose mRNA levels are induced in response to wounding and light stress. Might be involved in protection against dessication.
At1g01471.1	117.149	156.734	153.008	135.355	0.108543	0.0198458	0.124904	1.33791	1.3061	1.15541	unknown protein; Has 30201 Blast hits to 17322 proteins in 780 species: Archae - 12; Bacteria - 1396; Metazoa - 17338; Fungi - 3422; Plants - 5037; Viruses - 0; Other Eukaryotes - 2996 (source: NCBI BLink).
At1g01480.1	1548.38	998.444	1271.16	850.056	0.211106	0.492921	0.13983	0.64483	0.820962	0.548996	a member of the 1-aminocyclopropane-1-carboxylate (ACC) synthase (S-adenosyl-L-methionine methylthioadenosine-lyase, EC 4.4.1.14) gene family, isolated from a flower-specific cDNA library.
At1g01490.1	933.409	706.554	674.005	734.764	0.139217	0.0264566	0.0564934	0.756961	0.722089	0.787183	Heavy metal transport/detoxification superfamily protein ; FUNCTIONS IN: metal ion binding; INVOLVED IN: metal ion transport; LOCATED IN: cellular_component unknown; EXPRESSED IN: 22 plant structures; EXPRESSED DURING: 14 growth stages; CONTAINS InterPro DOMAIN/s: Heavy metal transport/detoxification protein (InterPro:IPR006121); BEST Arabidopsis thaliana protein match is: Heavy metal transport/d…
At1g01490.2	8842.32	9521.31	7910.47	7843.68	0.337929	0.0420937	0.0307096	1.07679	0.894615	0.887061	Heavy metal transport/detoxification superfamily protein ; FUNCTIONS IN: metal ion binding; INVOLVED IN: metal ion transport; LOCATED IN: cellular_component unknown; EXPRESSED IN: 22 plant structures; EXPRESSED DURING: 14 growth stages; CONTAINS InterPro DOMAIN/s: Heavy metal transport/detoxification protein (InterPro:IPR006121); BEST Arabidopsis thaliana protein match is: Heavy metal transport/d…
At1g01500.1	2551.93	2513.66	2060.16	2085.33	0.866521	0.0876188	0.0981183	0.985003	0.807296	0.817157	Erythronate-4-phosphate dehydrogenase family protein; BEST Arabidopsis thaliana protein match is: Erythronate-4-phosphate dehydrogenase family protein (TAIR:AT1G19400.2); Has 143 Blast hits to 143 proteins in 19 species: Archae - 0; Bacteria - 0; Metazoa - 0; Fungi - 0; Plants - 143; Viruses - 0; Other Eukaryotes - 0 (source: NCBI BLink).
At1g01510.1	7885.56	7520.36	7897.98	8330.97	0.268934	0.948952	0.0764197	0.953687	1.00158	1.05648	Encodes a homolog of human CtBP. Mutant has longer and thicker leaves than wild type. Involved in controlling polar cell expansion in the leaf width direction.
At1g01520.1	212.432	185.512	237.82	250.386	0.306094	0.196222	0.0810372	0.873279	1.11951	1.17866	Homeodomain-like superfamily protein; CONTAINS InterPro DOMAIN/s: SANT, DNA-binding (InterPro:IPR001005), Homeodomain-like (InterPro:IPR009057), Myb, DNA-binding (InterPro:IPR014778), Myb-like DNA-binding domain, SHAQKYF class (InterPro:IPR006447), HTH transcriptional regulator, Myb-type, DNA-binding (InterPro:IPR017930); BEST Arabidopsis thaliana protein match is: Homeodomain-like superfamily pr…
At1g01530.1	71.0177	84.815	95.9432	94.8947	0.0210903	0.000124406	0.0047493	1.19428	1.35097	1.33621	AGAMOUS-like 28 (AGL28); FUNCTIONS IN: DNA binding, sequence-specific DNA binding transcription factor activity; INVOLVED IN: regulation of transcription, DNA-dependent; LOCATED IN: nucleus; EXPRESSED IN: central cell, embryo, endosperm; CONTAINS InterPro DOMAIN/s: Transcription factor, MADS-box (InterPro:IPR002100); BEST Arabidopsis thaliana protein match is: AGAMOUS-like 23 (TAIR:AT1G65360.1); …
At1g01540.1	3654.65	3277.72	3405.24	3567.29	0.262169	0.222767	0.688584	0.896865	0.931758	0.976096	Protein kinase superfamily protein; FUNCTIONS IN: protein serine/threonine kinase activity, protein kinase activity, kinase activity, ATP binding; INVOLVED IN: protein amino acid phosphorylation; LOCATED IN: plasma membrane; EXPRESSED IN: 23 plant structures; EXPRESSED DURING: 13 growth stages; CONTAINS InterPro DOMAIN/s: Protein kinase, ATP binding site (InterPro:IPR017441), Serine/threonine-pro…
At1g01540.2	5858.14	5894.88	6173.26	6289.14	0.910623	0.331835	0.183158	1.00627	1.05379	1.07357	Protein kinase superfamily protein; FUNCTIONS IN: protein serine/threonine kinase activity, protein kinase activity, kinase activity, ATP binding; INVOLVED IN: protein amino acid phosphorylation; LOCATED IN: plasma membrane; EXPRESSED IN: 23 plant structures; EXPRESSED DURING: 13 growth stages; CONTAINS InterPro DOMAIN/s: Protein kinase, ATP binding site (InterPro:IPR017441), Serine/threonine-pro…
At1g01550.1	10335.7	9996.28	10769.2	10069.2	0.35652	0.224414	0.427612	0.967164	1.04195	0.974219	Encodes a protein with no functionally characterized domains that to prevent the synthesis of a novel substance that moves from the root to the shoot, where it modifies shoot growth by interfering with auxin signaling. Synthesis and delivery of this substance requires neither phloem nor endodermis.
At1g01550.2	10961	10621.4	11663.9	11190.4	0.288895	0.0230527	0.246587	0.969019	1.06413	1.02093	Encodes a protein with no functionally characterized domains that to prevent the synthesis of a novel substance that moves from the root to the shoot, where it modifies shoot growth by interfering with auxin signaling. Synthesis and delivery of this substance requires neither phloem nor endodermis.
At1g01560.1	663.214	585.731	602.166	555.643	0.399165	0.35316	0.153079	0.883171	0.907951	0.837803	member of MAP Kinase
At1g01560.2	791.885	673.189	760.073	567.64	0.525831	0.762526	0.0799502	0.850109	0.959827	0.716822	member of MAP Kinase
At1g01570.1	394.566	326.071	326.547	385.539	0.312782	0.209502	0.931623	0.826404	0.827612	0.977121	FUNCTIONS IN: transferase activity, transferring glycosyl groups; INVOLVED IN: biological_process unknown; LOCATED IN: endomembrane system; EXPRESSED IN: 15 plant structures; EXPRESSED DURING: 7 growth stages; CONTAINS InterPro DOMAIN/s: Protein of unknown function DUF604 (InterPro:IPR006740); BEST Arabidopsis thaliana protein match is: fringe-related protein (TAIR:AT4G00300.1); Has 558 Blast hit…
At1g01580.1	3857	2983.99	2594.08	2324.44	0.390829	0.210322	0.161018	0.773656	0.672566	0.602655	Encodes the low-iron-inducible ferric chelate reductase responsible for reduction of iron at the root surface. It is likely to be the major Fe(III) chelate reductase in Arabidopsis iron metabolism. Coordinately regulated with IRT1, the major transporter responsible for high-affinity iron uptake from the soil, at both transcriptional and posttranscriptional levels. Steady state mRNA levels are reg…
At1g01590.1	633.086	767.086	864.887	775.722	0.155879	0.0402264	0.170206	1.21166	1.36614	1.2253	Encodes a ferric-chelate reductase that is expressed at extremely low levels in Fe deficiency-induced seedlings.
At1g01600.1	1005.66	721.053	964.052	1227.46	0.0719576	0.801602	0.393488	0.716991	0.958622	1.22055	Encodes a member of the CYP86A subfamily of cytochrome p450 genes. Expressed significantly at highest level in mature stems and flowers.
At1g01610.1	7852.45	6938.1	7842.61	8114.31	0.343863	0.990623	0.79488	0.883559	0.998747	1.03335	Encodes a protein with glycerol-3-phosphate acyltransferase activity. Involved in cutin assembly. Is functional redundant of GPAT8.
At1g01620.1	24548.2	24375.3	23775	23630.1	0.808836	0.305219	0.181748	0.992956	0.968503	0.962598	a member of the plasma membrane intrinsic protein subfamily PIP1. localizes to the plasma membrane and exhibits water transport activity in Xenopus oocyte. expressed ubiquitously and protein level decreases slightly during leaf development.
At1g01620.2	17437.8	18500.6	17676.3	17173.6	0.0553229	0.581025	0.695706	1.06095	1.01368	0.984849	a member of the plasma membrane intrinsic protein subfamily PIP1. localizes to the plasma membrane and exhibits water transport activity in Xenopus oocyte. expressed ubiquitously and protein level decreases slightly during leaf development.
At1g01630.1	2054.65	1983.59	1408.63	1695.05	0.706247	0.0238876	0.176414	0.965419	0.685584	0.824984	Sec14p-like phosphatidylinositol transfer family protein; CONTAINS InterPro DOMAIN/s: Cellular retinaldehyde-binding/triple function, C-terminal (InterPro:IPR001251), Cellular retinaldehyde-binding/triple function, N-terminal (InterPro:IPR008273), Phosphatidylinositol transfer protein-like, N-terminal (InterPro:IPR011074); BEST Arabidopsis thaliana protein match is: Sec14p-like phosphatidylinosit…
At1g01640.1	1803.88	2974.07	2074.48	2129.64	0.00322971	0.00946813	0.0143576	1.64871	1.15001	1.18059	Putative role in flower development. Comparison of SALK_011721C to Columbia wild type resulted in a trend toward earlier flowering in the mutant (P=0.1) (Stapleton and Woodruff 2009, personal communication).
At1g01640.2	3999.57	5091.17	4587.41	4809.85	0.0122011	0.00822273	0.0197208	1.27293	1.14698	1.20259	Putative role in flower development. Comparison of SALK_011721C to Columbia wild type resulted in a trend toward earlier flowering in the mutant (P=0.1) (Stapleton and Woodruff 2009, personal communication).
At1g01650.1	8925.22	8600.38	9008.19	8338.13	0.529247	0.892944	0.286373	0.963604	1.0093	0.934221	SIGNAL PEPTIDE PEPTIDASE-LIKE 4 (SPPL4); FUNCTIONS IN: peptidase activity, aspartic-type endopeptidase activity; INVOLVED IN: proteolysis; LOCATED IN: endomembrane system, integral to membrane; EXPRESSED IN: 24 plant structures; EXPRESSED DURING: 13 growth stages; CONTAINS InterPro DOMAIN/s: Protease-associated PA (InterPro:IPR003137), Peptidase A22, presenilin signal peptide (InterPro:IPR006639)…
At1g01660.1	691.278	464.642	816.88	868.184	0.00811551	0.164484	0.120486	0.672149	1.1817	1.25591	RING/U-box superfamily protein; FUNCTIONS IN: ubiquitin-protein ligase activity; INVOLVED IN: protein ubiquitination; LOCATED IN: ubiquitin ligase complex; CONTAINS InterPro DOMAIN/s: U box domain (InterPro:IPR003613); BEST Arabidopsis thaliana protein match is: U-box domain-containing protein kinase family protein (TAIR:AT2G45910.1); Has 73160 Blast hits to 42540 proteins in 2253 species: Archae…
At1g01670.1	565.159	312.276	884.037	906.739	0.0252173	0.0110278	0.00588431	0.552546	1.56423	1.6044	RING/U-box superfamily protein; FUNCTIONS IN: ubiquitin-protein ligase activity; INVOLVED IN: protein ubiquitination; LOCATED IN: ubiquitin ligase complex; EXPRESSED IN: 12 plant structures; EXPRESSED DURING: 7 growth stages; CONTAINS InterPro DOMAIN/s: U box domain (InterPro:IPR003613); BEST Arabidopsis thaliana protein match is: RING/U-box superfamily protein (TAIR:AT3G61390.2); Has 3857 Blast …
At1g01680.1	295.1	287.818	161.376	157.448	0.905725	0.00257887	0.00327123	0.975323	0.546853	0.533541	plant U-box 54 (PUB54); FUNCTIONS IN: ubiquitin-protein ligase activity; INVOLVED IN: response to stress, protein ubiquitination; LOCATED IN: ubiquitin ligase complex; CONTAINS InterPro DOMAIN/s: UspA (InterPro:IPR006016), U box domain (InterPro:IPR003613); BEST Arabidopsis thaliana protein match is: RING/U-box superfamily protein (TAIR:AT1G01660.1); Has 2251 Blast hits to 2122 proteins in 140 sp…
At1g01690.1	2026.78	1302.76	2076.82	2443.85	0.0229526	0.666352	0.0779483	0.642771	1.02469	1.20578	Encodes a novel plant-specific protein that is involved in meiotic double strand break formation.
At1g01695.1	212.818	169.145	180.426	199.277	0.0394951	0.068566	0.375724	0.794785	0.847794	0.936372	Phosphatidylinositol N-acetyglucosaminlytransferase subunit P-related; FUNCTIONS IN: molecular_function unknown; INVOLVED IN: biological_process unknown; LOCATED IN: cellular_component unknown; BEST Arabidopsis thaliana protein match is: Protein of unknown function (DUF3741) (TAIR:AT4G00440.1); Has 30201 Blast hits to 17322 proteins in 780 species: Archae - 12; Bacteria - 1396; Metazoa - 17338; F…
At1g01700.1	599.592	504.147	456.853	588.372	0.215649	0.0750739	0.883629	0.840817	0.761939	0.981287	Encodes a member of KPP-like gene family, homolog of KPP (kinase partner protein) gene in tomato. Also a member of the RopGEF (guanine nucleotide exchange factor) family, containing the novel PRONE domain (plant-specific Rop nucleotide exchanger), which is exclusively active towards members of the Rop subfamily.
At1g01710.1	2421.77	2439.43	2490.84	2493.12	0.845969	0.593952	0.465007	1.00729	1.02852	1.02947	Acyl-CoA thioesterase family protein; FUNCTIONS IN: cyclic nucleotide binding, acyl-CoA thioesterase activity; INVOLVED IN: acyl-CoA metabolic process; LOCATED IN: peroxisome; EXPRESSED IN: 22 plant structures; EXPRESSED DURING: 14 growth stages; CONTAINS InterPro DOMAIN/s: Cyclic nucleotide-binding (InterPro:IPR000595), Cyclic nucleotide-binding-like (InterPro:IPR018490), Acyl-CoA thioesterase (…
At1g01720.1	10895.3	9936.22	9895.93	8655.99	0.302709	0.252433	0.0455111	0.911974	0.908276	0.794471	Belongs to a large family of putative transcriptional activators with NAC domain. Transcript level increases in response to wounding and abscisic acid. ATAF1 attentuates ABA signaling and sythesis. Mutants are hyposensitive to ABA.
At1g01725.1	1865.11	2453.34	1671.42	1707.99	0.0213373	0.220661	0.145108	1.31539	0.89615	0.915758	unknown protein; FUNCTIONS IN: molecular_function unknown; INVOLVED IN: biological_process unknown; LOCATED IN: endomembrane system; EXPRESSED IN: 23 plant structures; EXPRESSED DURING: 14 growth stages; BEST Arabidopsis thaliana protein match is: unknown protein (TAIR:AT4G00530.1); Has 20 Blast hits to 20 proteins in 7 species: Archae - 0; Bacteria - 0; Metazoa - 0; Fungi - 0; Plants - 20; Virus…
At1g01730.1	1882.43	2363.53	1725.5	1837.94	0.0103373	0.0870024	0.675465	1.25557	0.916634	0.976361	unknown protein; FUNCTIONS IN: molecular_function unknown; INVOLVED IN: biological_process unknown; LOCATED IN: chloroplast; EXPRESSED IN: 23 plant structures; EXPRESSED DURING: 13 growth stages; Has 42 Blast hits to 42 proteins in 17 species: Archae - 0; Bacteria - 2; Metazoa - 5; Fungi - 1; Plants - 34; Viruses - 0; Other Eukaryotes - 0 (source: NCBI BLink).
At1g01740.1	1808.42	1720.23	1639.82	1686.17	0.440572	0.0217964	0.0518443	0.951235	0.906772	0.932398	Protein kinase protein with tetratricopeptide repeat domain; FUNCTIONS IN: protein serine/threonine kinase activity, binding, protein kinase activity, kinase activity, ATP binding; INVOLVED IN: protein amino acid phosphorylation, N-terminal protein myristoylation; LOCATED IN: plasma membrane; EXPRESSED IN: 22 plant structures; EXPRESSED DURING: 13 growth stages; CONTAINS InterPro DOMAIN/s: Tetrat…
At1g01750.1	2252.18	1910.14	1962.75	1920.64	0.282337	0.242533	0.270574	0.848129	0.871491	0.852794	actin depolymerizing factor 11 (ADF11); FUNCTIONS IN: actin binding; INVOLVED IN: biological_process unknown; LOCATED IN: intracellular; EXPRESSED IN: 6 plant structures; EXPRESSED DURING: 4 anthesis, petal differentiation and expansion stage; CONTAINS InterPro DOMAIN/s: Actin-binding, cofilin/tropomyosin type (InterPro:IPR002108); BEST Arabidopsis thaliana protein match is: actin depolymerizing …
At1g01760.1	1782.87	1425.38	1491.51	1757.24	0.0847954	0.0144452	0.746481	0.79949	0.836577	0.985628	adenosine deaminases;RNA binding;RNA binding;adenosine deaminases; FUNCTIONS IN: RNA binding, adenosine deaminase activity; INVOLVED IN: RNA processing; LOCATED IN: cellular_component unknown; CONTAINS InterPro DOMAIN/s: Adenosine deaminase/editase (InterPro:IPR002466); Has 30201 Blast hits to 17322 proteins in 780 species: Archae - 12; Bacteria - 1396; Metazoa - 17338; Fungi - 3422; Plants - 503…
At1g01770.1	3489.99	3520.81	3615.63	3408.85	0.88286	0.441802	0.684318	1.00883	1.036	0.976752	unknown protein; CONTAINS InterPro DOMAIN/s: Protein of unknown function DUF1446 (InterPro:IPR010839); Has 1597 Blast hits to 1509 proteins in 306 species: Archae - 4; Bacteria - 843; Metazoa - 22; Fungi - 131; Plants - 31; Viruses - 0; Other Eukaryotes - 566 (source: NCBI BLink).
At1g01780.1	11497.6	12290.2	11124	10600.5	0.239687	0.274704	0.051557	1.06893	0.967505	0.921977	Encodes a member of the Arabidopsis LIM proteins: a family of actin bundlers with distinct expression patterns. WLIM1, WLIM2a, and WLIM2b are widely expressed, whereas PLIM2a, PLIM2b, and PLIM2c are predominantly expressed in pollen. Regulates actin cytoskeleton organization.
At1g01790.1	4270.84	3869.96	4724.82	4701.41	0.167913	0.0166859	0.00945663	0.906135	1.1063	1.10082	K efflux antiporter KEA1
At1g01800.1	5575.81	5817.15	5840.54	5645.41	0.335617	0.269444	0.780096	1.04328	1.04748	1.01248	NAD(P)-binding Rossmann-fold superfamily protein; FUNCTIONS IN: oxidoreductase activity, binding, catalytic activity; INVOLVED IN: oxidation reduction, metabolic process; LOCATED IN: plant-type cell wall; EXPRESSED IN: 22 plant structures; EXPRESSED DURING: 13 growth stages; CONTAINS InterPro DOMAIN/s: NAD(P)-binding domain (InterPro:IPR016040), Glucose/ribitol dehydrogenase (InterPro:IPR002347),…
At1g01800.2	5566.05	5985.36	5958.5	5846.22	0.121848	0.0893868	0.170003	1.07533	1.07051	1.05034	NAD(P)-binding Rossmann-fold superfamily protein; FUNCTIONS IN: oxidoreductase activity, binding, catalytic activity; INVOLVED IN: oxidation reduction, metabolic process; LOCATED IN: plant-type cell wall; EXPRESSED IN: 22 plant structures; EXPRESSED DURING: 13 growth stages; CONTAINS InterPro DOMAIN/s: NAD(P)-binding domain (InterPro:IPR016040), Glucose/ribitol dehydrogenase (InterPro:IPR002347),…
At1g01810.1	530.115	579.321	644.56	761.56	0.185832	0.00935281	8.62316e-05	1.09282	1.21589	1.4366	unknown protein; Has 12 Blast hits to 12 proteins in 5 species: Archae - 0; Bacteria - 0; Metazoa - 5; Fungi - 0; Plants - 7; Viruses - 0; Other Eukaryotes - 0 (source: NCBI BLink).
At1g01820.1	6843.05	7530.21	6530.88	6406.7	0.0605254	0.212786	0.0547209	1.10042	0.954382	0.936236	member of the peroxin11 (PEX11) gene family, integral to peroxisome membrane, controls peroxisome proliferation.
At1g01830.1	2918.49	3081.05	2582.07	2613.05	0.22839	0.0510619	0.239896	1.0557	0.884729	0.895345	ARM repeat superfamily protein; FUNCTIONS IN: binding; LOCATED IN: cellular_component unknown; EXPRESSED IN: 22 plant structures; EXPRESSED DURING: 13 growth stages; CONTAINS InterPro DOMAIN/s: Armadillo-like helical (InterPro:IPR011989), Armadillo (InterPro:IPR000225), Armadillo-type fold (InterPro:IPR016024); BEST Arabidopsis thaliana protein match is: ARM repeat superfamily protein (TAIR:AT2G4…
At1g01840.1	776.013	1005.66	773.831	806.409	0.050195	0.916297	0.625981	1.29594	0.997188	1.03917	unknown protein; Has 23 Blast hits to 23 proteins in 9 species: Archae - 0; Bacteria - 0; Metazoa - 0; Fungi - 0; Plants - 23; Viruses - 0; Other Eukaryotes - 0 (source: NCBI BLink).
At1g01860.1	1341.93	1229.23	1297.13	1456.82	0.182969	0.484631	0.305155	0.916018	0.966616	1.08561	dimethyladenosine transferase
At1g01870.1	649.424	1306.69	1065.91	916.458	0.0574354	0.0160452	0.229294	2.01207	1.64132	1.41119	pre-tRNA; tRNA-Val (anticodon: TAC)
At1g01880.1	1720.71	1369.91	1751.68	1905.49	0.130144	0.64961	0.0263651	0.796131	1.018	1.10739	5'-3' exonuclease family protein; FUNCTIONS IN: DNA binding, catalytic activity, nuclease activity; INVOLVED IN: DNA repair; LOCATED IN: cellular_component unknown; CONTAINS InterPro DOMAIN/s: XPG N-terminal (InterPro:IPR006085), DNA repair protein (XPGC)/yeast Rad (InterPro:IPR006084), 5'-3' exonuclease, C-terminal subdomain (InterPro:IPR020045), Helix-hairpin-helix motif, class 2 (InterPro:IPR0…
At1g01900.1	2380.42	2396.04	2854.27	2786.34	0.882116	0.0939642	0.120972	1.00656	1.19906	1.17052	Encodes AtSBT1.1, a subtilisin-like serine protease. Cleaves the phytosulfokine AtPSK4, a growth promoting peptide.
At1g01910.1	11272.6	10574.6	10636.3	11148.2	0.00704859	0.00140374	0.680957	0.938081	0.943555	0.988968	P-loop containing nucleoside triphosphate hydrolases superfamily protein; FUNCTIONS IN: ATP binding; INVOLVED IN: cellular metal ion homeostasis, anion transport; LOCATED IN: membrane; EXPRESSED IN: 24 plant structures; EXPRESSED DURING: 15 growth stages; CONTAINS InterPro DOMAIN/s: ATPase, anion-transporting (InterPro:IPR003348); BEST Arabidopsis thaliana protein match is: P-loop containing nucl…
At1g01910.3	11564.4	10424.7	10486.9	10690.6	0.0406557	0.00221471	0.0047323	0.901449	0.906833	0.924444	P-loop containing nucleoside triphosphate hydrolases superfamily protein; FUNCTIONS IN: ATP binding; INVOLVED IN: cellular metal ion homeostasis, anion transport; LOCATED IN: membrane; EXPRESSED IN: 24 plant structures; EXPRESSED DURING: 15 growth stages; CONTAINS InterPro DOMAIN/s: ATPase, anion-transporting (InterPro:IPR003348); BEST Arabidopsis thaliana protein match is: P-loop containing nucl…
At1g01910.4	126.607	64.1034	120.799	179.376	0.0558369	0.797542	0.250864	0.50632	0.95413	1.4168	P-loop containing nucleoside triphosphate hydrolases superfamily protein; FUNCTIONS IN: ATP binding; INVOLVED IN: cellular metal ion homeostasis, anion transport; LOCATED IN: membrane; EXPRESSED IN: 24 plant structures; EXPRESSED DURING: 15 growth stages; CONTAINS InterPro DOMAIN/s: ATPase, anion-transporting (InterPro:IPR003348); BEST Arabidopsis thaliana protein match is: P-loop containing nucl…
At1g01910.5	11593.9	10866.7	11184	11673.1	0.0346813	0.253284	0.683832	0.937277	0.964641	1.00683	P-loop containing nucleoside triphosphate hydrolases superfamily protein; FUNCTIONS IN: ATP binding; INVOLVED IN: anion transport; LOCATED IN: endomembrane system, membrane; EXPRESSED IN: 24 plant structures; EXPRESSED DURING: 15 growth stages; BEST Arabidopsis thaliana protein match is: P-loop containing nucleoside triphosphate hydrolases superfamily protein (TAIR:AT3G10350.2); Has 30201 Blast h…
At1g01920.1	697.713	428.949	696.601	864.899	0.0413245	0.988944	0.159262	0.614792	0.998405	1.23962	SET domain-containing protein; BEST Arabidopsis thaliana protein match is: Rubisco methyltransferase family protein (TAIR:AT1G14030.1); Has 611 Blast hits to 608 proteins in 165 species: Archae - 0; Bacteria - 0; Metazoa - 143; Fungi - 239; Plants - 164; Viruses - 0; Other Eukaryotes - 65 (source: NCBI BLink).
At1g01920.2	6241.45	5290.66	6301.24	6705.39	0.0827237	0.718799	0.0725578	0.847664	1.00958	1.07433	SET domain-containing protein; CONTAINS InterPro DOMAIN/s: SET domain (InterPro:IPR001214); BEST Arabidopsis thaliana protein match is: Rubisco methyltransferase family protein (TAIR:AT1G14030.1); Has 35333 Blast hits to 34131 proteins in 2444 species: Archae - 798; Bacteria - 22429; Metazoa - 974; Fungi - 991; Plants - 531; Viruses - 0; Other Eukaryotes - 9610 (source: NCBI BLink).
At1g01930.1	5256.8	4829.5	4885.53	4955.59	0.0848348	0.0576933	0.193753	0.918715	0.929374	0.9427	zinc finger protein-related; FUNCTIONS IN: zinc ion binding; INVOLVED IN: biological_process unknown; LOCATED IN: intracellular; EXPRESSED IN: 24 plant structures; EXPRESSED DURING: 15 growth stages; CONTAINS InterPro DOMAIN/s: Zinc finger, C2H2-like (InterPro:IPR015880), Ankyrin repeat-containing domain (InterPro:IPR020683), Ankyrin repeat (InterPro:IPR002110); Has 1975 Blast hits to 1659 protei…
At1g01940.1	6765.27	7007.75	7486.86	8071.49	0.21072	0.00859496	0.000988573	1.03584	1.10666	1.19308	Cyclophilin-like peptidyl-prolyl cis-trans isomerase family protein; FUNCTIONS IN: peptidyl-prolyl cis-trans isomerase activity; INVOLVED IN: protein folding; LOCATED IN: cellular_component unknown; EXPRESSED IN: 23 plant structures; EXPRESSED DURING: 13 growth stages; CONTAINS InterPro DOMAIN/s: Cyclophilin-like (InterPro:IPR015891), Peptidyl-prolyl cis-trans isomerase, cyclophilin-type (InterPr…
At1g01950.1	5129.41	4391.71	5781.56	4934.9	0.0141632	0.0690604	0.557725	0.856182	1.12714	0.96208	Encodes a member of the armadillo/beta-catenin repeat kinesin motor family. Mutants have twisted roots due to abnormal cell file rotation; the phenotype is dependent on microtubules.
At1g01950.3	4730.43	4518.52	5655.52	4943.2	0.598392	0.0820609	0.639511	0.955202	1.19556	1.04498	Encodes a member of the armadillo/beta-catenin repeat kinesin motor family. Mutants have twisted roots due to abnormal cell file rotation; the phenotype is dependent on microtubules.
At1g01960.1	11338.6	10174.6	10764.5	10805.7	0.0144479	0.0916918	0.157636	0.897343	0.949372	0.953009	embryo sac development arrest 10 (EDA10); FUNCTIONS IN: binding, ARF guanyl-nucleotide exchange factor activity, guanyl-nucleotide exchange factor activity; INVOLVED IN: megagametogenesis; LOCATED IN: cytosol, nucleus; EXPRESSED IN: 23 plant structures; EXPRESSED DURING: 13 growth stages; CONTAINS InterPro DOMAIN/s: SEC7-like (InterPro:IPR000904), Armadillo-type fold (InterPro:IPR016024), Protein…
At1g01970.1	1824.46	1597.01	1594.64	1741.73	0.283095	0.070824	0.324441	0.875336	0.874038	0.954657	Tetratricopeptide repeat (TPR)-like superfamily protein; CONTAINS InterPro DOMAIN/s: Pentatricopeptide repeat (InterPro:IPR002885); BEST Arabidopsis thaliana protein match is: pentatricopeptide (PPR) repeat-containing protein (TAIR:AT1G19520.1); Has 15559 Blast hits to 6864 proteins in 176 species: Archae - 0; Bacteria - 16; Metazoa - 92; Fungi - 19; Plants - 15148; Viruses - 0; Other Eukaryotes …
At1g01980.1	206.983	329.652	287.468	255.509	0.0464555	0.0369516	0.00340106	1.59265	1.38885	1.23445	member of Reticuline oxidase-like family
At1g01990.1	3865.98	3675.15	2685.83	2917.6	0.555612	0.0152786	0.0266208	0.950639	0.694733	0.754685	unknown protein; Has 32 Blast hits to 32 proteins in 6 species: Archae - 0; Bacteria - 0; Metazoa - 0; Fungi - 0; Plants - 32; Viruses - 0; Other Eukaryotes - 0 (source: NCBI BLink).
At1g02000.1	2985.21	2515.13	2389.97	2377.73	0.0845567	0.0225494	0.0548371	0.842529	0.800602	0.796503	UDP-D-glucuronate 4-epimerase
At1g02010.1	2450.71	2133.26	2497.82	2809.22	0.080758	0.649673	0.0218368	0.870465	1.01922	1.14629	member of KEULE Gene Family
At1g02020.1	2332.02	2618.83	2338.47	2346.33	0.149782	0.953559	0.887663	1.12299	1.00277	1.00614	nitroreductase family protein; FUNCTIONS IN: oxidoreductase activity, acting on NADH or NADPH, nitrogenous group as acceptor, oxidoreductase activity; INVOLVED IN: metabolic process; LOCATED IN: chloroplast; EXPRESSED IN: 23 plant structures; EXPRESSED DURING: 13 growth stages; CONTAINS InterPro DOMAIN/s: Nitroreductase-like (InterPro:IPR000415); Has 762 Blast hits to 681 proteins in 314 species:…
At1g02020.2	461.034	554.171	311.081	300.726	0.0448829	0.00863669	0.00813581	1.20202	0.674746	0.652285	nitroreductase family protein; FUNCTIONS IN: oxidoreductase activity, acting on NADH or NADPH, nitrogenous group as acceptor, oxidoreductase activity; INVOLVED IN: metabolic process; LOCATED IN: chloroplast; EXPRESSED IN: 23 plant structures; EXPRESSED DURING: 13 growth stages; CONTAINS InterPro DOMAIN/s: Nitroreductase-like (InterPro:IPR000415); Has 35333 Blast hits to 34131 proteins in 2444 spe…
At1g02030.1	365.121	463.113	440.372	443.554	0.00557017	0.0631449	0.0876698	1.26838	1.2061	1.21481	C2H2-like zinc finger protein; FUNCTIONS IN: sequence-specific DNA binding transcription factor activity, zinc ion binding, nucleic acid binding; INVOLVED IN: regulation of transcription; LOCATED IN: intracellular; CONTAINS InterPro DOMAIN/s: Zinc finger, C2H2-like (InterPro:IPR015880), Zinc finger, C2H2-type (InterPro:IPR007087); BEST Arabidopsis thaliana protein match is: C2H2-like zinc finger …
At1g02040.1	209.861	334.972	289.167	241.639	0.0625452	0.0512925	0.276845	1.59616	1.3779	1.15142	C2H2-type zinc finger family protein; FUNCTIONS IN: sequence-specific DNA binding transcription factor activity, zinc ion binding, nucleic acid binding; LOCATED IN: intracellular; CONTAINS InterPro DOMAIN/s: Zinc finger, C2H2-like (InterPro:IPR015880), Zinc finger, C2H2-type (InterPro:IPR007087); BEST Arabidopsis thaliana protein match is: C2H2-like zinc finger protein (TAIR:AT2G17180.1); Has 550…
At1g02050.1	3337.11	3418.93	3075.99	3236.25	0.630663	0.0779084	0.609914	1.02452	0.921754	0.969775	LESS ADHESIVE POLLEN 6 (LAP6); FUNCTIONS IN: transferase activity, transferring acyl groups other than amino-acyl groups, catalytic activity, acyltransferase activity; INVOLVED IN: phenylpropanoid biosynthetic process, pollen exine formation; EXPRESSED IN: 11 plant structures; EXPRESSED DURING: 6 growth stages; CONTAINS InterPro DOMAIN/s: Chalcone/stilbene synthase, N-terminal (InterPro:IPR001099…
At1g02060.1	2261.44	1854.63	1751.14	1908.85	0.114819	0.00710703	0.0373444	0.820113	0.774349	0.844086	Tetratricopeptide repeat (TPR)-like superfamily protein; INVOLVED IN: biological_process unknown; LOCATED IN: chloroplast; EXPRESSED IN: 11 plant structures; EXPRESSED DURING: 6 growth stages; CONTAINS InterPro DOMAIN/s: Pentatricopeptide repeat (InterPro:IPR002885); BEST Arabidopsis thaliana protein match is: Tetratricopeptide repeat (TPR)-like superfamily protein (TAIR:AT2G37230.1); Has 43508 B…
At1g02065.1	342.656	574.582	416.293	355.465	0.0300912	0.154704	0.857172	1.67685	1.2149	1.03738	Encodes an SBP-box gene, a member of the SPL gene family. Mutants are affected in micro- and megasporogenesis, trichome formation on sepals, and stamen filament elongation.
At1g02065.2	297.38	408.914	431.751	383.986	0.0987019	0.0343559	0.268543	1.37506	1.45185	1.29123	Encodes an SBP-box gene, a member of the SPL gene family. Mutants are affected in micro- and megasporogenesis, trichome formation on sepals, and stamen filament elongation.
At1g02070.1	296.332	286.587	326.731	386.292	0.732289	0.150846	0.0906293	0.967116	1.10258	1.30358	unknown protein; BEST Arabidopsis thaliana protein match is: unknown protein (TAIR:AT3G60520.1); Has 98 Blast hits to 98 proteins in 13 species: Archae - 0; Bacteria - 0; Metazoa - 0; Fungi - 0; Plants - 98; Viruses - 0; Other Eukaryotes - 0 (source: NCBI BLink).
At1g02080.1	7231.72	6818.49	7805.96	7803.95	0.164129	0.139503	0.156575	0.942859	1.07941	1.07913	transcription regulators; FUNCTIONS IN: transcription regulator activity; LOCATED IN: membrane; EXPRESSED IN: 25 plant structures; EXPRESSED DURING: 15 growth stages; CONTAINS InterPro DOMAIN/s: CCR4-Not complex component, Not1 (InterPro:IPR007196); Has 1434 Blast hits to 680 proteins in 246 species: Archae - 0; Bacteria - 196; Metazoa - 419; Fungi - 362; Plants - 144; Viruses - 0; Other Eukaryot…
At1g02090.1	8859.62	9413.32	9310.92	9705.98	0.179165	0.161772	0.0423729	1.0625	1.05094	1.09553	encodes a phosphoprotein that is a subunit of the COP9 signalosome. Mutants exhibit constitutive photomorphogenic phenotype.
At1g02090.2	9147.77	9097.79	9063.79	9364.45	0.887743	0.853021	0.597065	0.994536	0.99082	1.02369	encodes a phosphoprotein that is a subunit of the COP9 signalosome. Mutants exhibit constitutive photomorphogenic phenotype.
At1g02090.3	1029.83	843.032	1178.1	1394.91	0.0702832	0.125139	0.0259646	0.818614	1.14397	1.35451	encodes a phosphoprotein that is a subunit of the COP9 signalosome. Mutants exhibit constitutive photomorphogenic phenotype.
At1g02100.1	4259.28	4047.08	4728.37	4806.36	0.226637	0.00682208	0.00752183	0.950181	1.11013	1.12845	Leucine carboxyl methyltransferase; FUNCTIONS IN: methyltransferase activity; INVOLVED IN: biological_process unknown; LOCATED IN: cellular_component unknown; EXPRESSED IN: 22 plant structures; EXPRESSED DURING: 14 growth stages; CONTAINS InterPro DOMAIN/s: Leucine carboxyl methyltransferase, LCTM1 1 (InterPro:IPR016651), Leucine carboxyl methyltransferase, eukaryotic (InterPro:IPR021121), Leucin…
At1g02100.2	7137.96	7212.24	7256.63	7553.52	0.552	0.20004	0.0257104	1.01041	1.01662	1.05822	Leucine carboxyl methyltransferase; FUNCTIONS IN: methyltransferase activity; INVOLVED IN: biological_process unknown; LOCATED IN: cellular_component unknown; EXPRESSED IN: 22 plant structures; EXPRESSED DURING: 14 growth stages; CONTAINS InterPro DOMAIN/s: Leucine carboxyl methyltransferase, LCTM1 1 (InterPro:IPR016651), Leucine carboxyl methyltransferase, eukaryotic (InterPro:IPR021121), Leucin…
At1g02100.3	7020.57	7265.34	7335.88	7319.63	0.482436	0.298489	0.2926	1.03486	1.04491	1.0426	Leucine carboxyl methyltransferase; FUNCTIONS IN: methyltransferase activity; INVOLVED IN: biological_process unknown; LOCATED IN: cellular_component unknown; EXPRESSED IN: 22 plant structures; EXPRESSED DURING: 14 growth stages; CONTAINS InterPro DOMAIN/s: Leucine carboxyl methyltransferase, LCTM1 1 (InterPro:IPR016651), Leucine carboxyl methyltransferase, eukaryotic (InterPro:IPR021121), Leucin…
At1g02110.1	9478.02	9336.56	9508.99	9920.03	0.481607	0.780917	0.0570247	0.985075	1.00327	1.04663	Protein of unknown function (DUF630 and DUF632); FUNCTIONS IN: molecular_function unknown; INVOLVED IN: N-terminal protein myristoylation; LOCATED IN: plasma membrane; EXPRESSED IN: 22 plant structures; EXPRESSED DURING: 14 growth stages; CONTAINS InterPro DOMAIN/s: Protein of unknown function DUF630 (InterPro:IPR006868), Protein of unknown function DUF632 (InterPro:IPR006867); BEST Arabidopsis t…
At1g02120.1	7732.22	7866.11	7736.9	7964.8	0.763129	0.988446	0.472337	1.01732	1.00061	1.03008	Encodes VAD1 (Vascular Associated Death1), a regulator of cell death and defense responses in vascular tissues. VAD1 is a putative membrane associated protein and contains a GRAM domain. vad1 is a lesion mimic mutant that exhibits light conditional appearance of propagative HR (hypersensitive response)-like lesions along the vascular system.
At1g02130.1	4720.82	4671.82	4447.09	4490.62	0.736318	0.103512	0.16771	0.98962	0.942016	0.951236	Belongs to the Rab1 GTPase subfamily. This small GTP-binding protein is required in ER to Golgi transportation.
At1g02136.1	356.278	663.21	572.106	446.768	0.0332225	0.0173602	0.225494	1.86149	1.60579	1.25399	pseudogene of phagocytosis and cell motility protein
At1g02140.1	13375.7	12999	13149.2	13757	0.470894	0.688497	0.530499	0.971841	0.98307	1.02851	MAGO NASHI (MAGO); FUNCTIONS IN: protein binding; INVOLVED IN: pollen tube guidance, sex determination, embryo development ending in seed dormancy; LOCATED IN: in 6 components; EXPRESSED IN: 25 plant structures; EXPRESSED DURING: 15 growth stages; CONTAINS InterPro DOMAIN/s: Mago nashi protein (InterPro:IPR004023); Has 476 Blast hits to 476 proteins in 200 species: Archae - 0; Bacteria - 0; Metaz…
At1g02145.1	5096.6	4771.71	5403.16	5596.39	0.150578	0.0709444	0.01908	0.936253	1.06015	1.09806	homolog of asparagine-linked glycosylation 12 (ALG12); FUNCTIONS IN: alpha-1,6-mannosyltransferase activity; INVOLVED IN: ER-associated protein catabolic process, protein amino acid terminal N-glycosylation; LOCATED IN: endomembrane system, intrinsic to endoplasmic reticulum membrane; CONTAINS InterPro DOMAIN/s: Alg9-like mannosyltransferase (InterPro:IPR005599); BEST Arabidopsis thaliana protein…
At1g02145.2	1952.85	1855.88	2154.69	2341.52	0.24206	0.0809169	0.00350099	0.950343	1.10336	1.19903	homolog of asparagine-linked glycosylation 12 (ALG12); FUNCTIONS IN: alpha-1,6-mannosyltransferase activity; INVOLVED IN: ER-associated protein catabolic process, protein amino acid terminal N-glycosylation; LOCATED IN: intrinsic to endoplasmic reticulum membrane; CONTAINS InterPro DOMAIN/s: Alg9-like mannosyltransferase (InterPro:IPR005599); Has 30201 Blast hits to 17322 proteins in 780 species:…
At1g02145.3	4852.3	4565.06	5103.03	5452.72	0.190583	0.182841	0.0126594	0.940805	1.05167	1.12374	homolog of asparagine-linked glycosylation 12 (ALG12); FUNCTIONS IN: alpha-1,6-mannosyltransferase activity; INVOLVED IN: ER-associated protein catabolic process, protein amino acid terminal N-glycosylation; LOCATED IN: endomembrane system, intrinsic to endoplasmic reticulum membrane; CONTAINS InterPro DOMAIN/s: Alg9-like mannosyltransferase (InterPro:IPR005599); Has 793 Blast hits to 783 protein…
At1g02150.1	5134.6	5447.32	4995.16	5040.83	0.0747064	0.376667	0.695365	1.0609	0.972843	0.981737	Tetratricopeptide repeat (TPR)-like superfamily protein; FUNCTIONS IN: binding; LOCATED IN: chloroplast; EXPRESSED IN: 22 plant structures; EXPRESSED DURING: 13 growth stages; CONTAINS InterPro DOMAIN/s: Pentatricopeptide repeat (InterPro:IPR002885), Tetratricopeptide-like helical (InterPro:IPR011990); BEST Arabidopsis thaliana protein match is: Pentatricopeptide repeat (PPR) superfamily protein …
At1g02160.1	4090.84	5023.27	4220.78	4373.65	0.0150056	0.336604	0.258064	1.22793	1.03176	1.06913	Cox19 family protein (CHCH motif); CONTAINS InterPro DOMAIN/s: CHCH (InterPro:IPR010625); Has 56 Blast hits to 56 proteins in 33 species: Archae - 0; Bacteria - 0; Metazoa - 3; Fungi - 34; Plants - 19; Viruses - 0; Other Eukaryotes - 0 (source: NCBI BLink).
At1g02160.2	3538.66	4459.02	3695.79	3808.95	0.0179517	0.373376	0.34958	1.26008	1.0444	1.07638	Cox19 family protein (CHCH motif); FUNCTIONS IN: molecular_function unknown; INVOLVED IN: biological_process unknown; LOCATED IN: cellular_component unknown; EXPRESSED IN: 24 plant structures; EXPRESSED DURING: 14 growth stages; CONTAINS InterPro DOMAIN/s: MTCP1 (InterPro:IPR009069), CHCH (InterPro:IPR010625); Has 36 Blast hits to 36 proteins in 21 species: Archae - 0; Bacteria - 0; Metazoa - 2; …
At1g02170.1	7374.24	7020.8	7239.95	6712.14	0.00462339	0.132826	0.0924462	0.952071	0.981789	0.910215	Encodes a type I metacaspase. Two Arabidopsis metacaspases, AT1G02170 (MC1) and AT4G25110 (MC2) antagonistically control programmed cell death in Arabidopsis. MC1 is a positive regulator of cell death and requires conserved caspase-like putative catalytic residues for its function. MC2 negatively regulates cell death. This function is independent of the putative catalytic residues. A third type I…
At1g02180.1	2489.28	3048.26	2022.5	2026.23	0.00991606	0.0194731	0.0238743	1.22455	0.812485	0.813983	ferredoxin-related; FUNCTIONS IN: molecular_function unknown; INVOLVED IN: biological_process unknown; LOCATED IN: endomembrane system; EXPRESSED IN: 23 plant structures; EXPRESSED DURING: 15 growth stages; Has 54 Blast hits to 54 proteins in 11 species: Archae - 0; Bacteria - 0; Metazoa - 0; Fungi - 0; Plants - 54; Viruses - 0; Other Eukaryotes - 0 (source: NCBI BLink).
At1g02190.1	132.511	172.956	163.926	146.563	0.0139985	0.0375934	0.485897	1.30522	1.23708	1.10604	Fatty acid hydroxylase superfamily; FUNCTIONS IN: oxidoreductase activity, iron ion binding, catalytic activity; INVOLVED IN: oxidation reduction, fatty acid biosynthetic process; LOCATED IN: endoplasmic reticulum; EXPRESSED IN: 12 plant structures; EXPRESSED DURING: 6 growth stages; CONTAINS InterPro DOMAIN/s: Fatty acid hydroxylase (InterPro:IPR006694), Uncharacterised protein, Wax2 C-terminal …
At1g02190.2	142.089	233.814	210.75	195.903	0.0169979	0.0114068	0.071618	1.64555	1.48322	1.37873	Fatty acid hydroxylase superfamily; FUNCTIONS IN: oxidoreductase activity, iron ion binding, catalytic activity; INVOLVED IN: oxidation reduction, fatty acid biosynthetic process; LOCATED IN: endoplasmic reticulum; EXPRESSED IN: 12 plant structures; EXPRESSED DURING: 6 growth stages; CONTAINS InterPro DOMAIN/s: Fatty acid hydroxylase (InterPro:IPR006694), Uncharacterised protein, Wax2 C-terminal …
At1g02205.1	755.475	437.878	592.871	539.805	0.00858987	0.203382	0.0694265	0.579606	0.784766	0.714523	Expression of the CER1 gene associated with production of stem epicuticular wax and pollen fertility. Biochemical studies showed that cer1 mutants are blocked in the conversion of stem wax C30 aldehydes to C29 alkanes, and they also lack the secondary alcohols and ketones. These suggested the CER1 protein is an aldehyde decarbonylase, but the exact molecular function of this protein remains to be…
At1g02210.1	47.211	46.727	70.948	66.3226	0.913109	0.00221664	0.0154543	0.989748	1.50278	1.40481	NAC (No Apical Meristem) domain transcriptional regulator superfamily protein; FUNCTIONS IN: DNA binding; INVOLVED IN: regulation of transcription; LOCATED IN: cellular_component unknown; CONTAINS InterPro DOMAIN/s: No apical meristem (NAM) protein (InterPro:IPR003441); BEST Arabidopsis thaliana protein match is: NAC domain containing protein 4 (TAIR:AT1G02230.1); Has 519 Blast hits to 519 protei…
At1g02220.1	2431.69	3422.36	1084.86	997.002	0.0245331	0.00724302	0.005201	1.4074	0.446136	0.410004	NAC domain containing protein 3 (NAC003); FUNCTIONS IN: sequence-specific DNA binding transcription factor activity; INVOLVED IN: multicellular organismal development, regulation of transcription; LOCATED IN: cellular_component unknown; EXPRESSED IN: 17 plant structures; EXPRESSED DURING: LP.06 six leaves visible, LP.04 four leaves visible, 4 anthesis, 4 leaf senescence stage, petal differentiati…
At1g02228.1	219.12	360.256	212.382	194.415	0.0492129	0.8249	0.495457	1.6441	0.969248	0.887252	pseudogene of no apical meristem (NAM) family protein
At1g02230.1	739.602	889.562	579.396	469.933	0.210402	0.263841	0.0414523	1.20276	0.783388	0.635386	NAC domain containing protein 4 (NAC004); FUNCTIONS IN: sequence-specific DNA binding transcription factor activity; INVOLVED IN: multicellular organismal development, regulation of transcription; LOCATED IN: cellular_component unknown; CONTAINS InterPro DOMAIN/s: No apical meristem (NAM) protein (InterPro:IPR003441); BEST Arabidopsis thaliana protein match is: NAC domain containing protein 5 (TA…
At1g02250.1	159.03	171.675	192.92	192.285	0.521398	0.0983366	0.136285	1.07951	1.2131	1.20911	NAC domain containing protein 5 (NAC005); FUNCTIONS IN: sequence-specific DNA binding transcription factor activity; INVOLVED IN: multicellular organismal development, regulation of transcription; LOCATED IN: cellular_component unknown; EXPRESSED IN: xylem; CONTAINS InterPro DOMAIN/s: No apical meristem (NAM) protein (InterPro:IPR003441); BEST Arabidopsis thaliana protein match is: NAC domain con…
At1g02260.1	3070.91	4053.45	947.421	929.008	0.0372327	0.00256501	0.00297663	1.31995	0.308515	0.302519	Divalent ion symporter; FUNCTIONS IN: citrate transmembrane transporter activity, transporter activity; INVOLVED IN: citrate transport, transmembrane transport; LOCATED IN: endomembrane system, integral to membrane; EXPRESSED IN: 24 plant structures; EXPRESSED DURING: 13 growth stages; CONTAINS InterPro DOMAIN/s: Divalent ion symporter (InterPro:IPR004680); Has 9789 Blast hits to 6672 proteins in…
At1g02270.1	4995.84	4198.45	4744.42	4054.33	0.220267	0.660929	0.157993	0.84039	0.949675	0.811541	Calcium-binding endonuclease/exonuclease/phosphatase family; FUNCTIONS IN: catalytic activity, calcium ion binding; INVOLVED IN: response to cold; LOCATED IN: nucleus; EXPRESSED IN: 22 plant structures; EXPRESSED DURING: 13 growth stages; CONTAINS InterPro DOMAIN/s: EF-HAND 2 (InterPro:IPR018249), EF-hand-like domain (InterPro:IPR011992), Endonuclease/exonuclease/phosphatase (InterPro:IPR005135);…
At1g02280.1	4684.91	4531.48	6017.44	5926.76	0.525639	0.00390594	0.00547099	0.967251	1.28443	1.26507	Encodes a GTP-binding GTP-ase. Component of the chloroplast protein import machinery. Required for import of POR B into plastids. Toc33 phosphorylation may not play an important role in vivo.
At1g02290.1	3316.59	3343.75	3103.94	3718.06	0.936078	0.472719	0.266122	1.00819	0.935882	1.12105	unknown protein; BEST Arabidopsis thaliana protein match is: unknown protein (TAIR:AT3G45830.1); Has 134 Blast hits to 134 proteins in 37 species: Archae - 0; Bacteria - 0; Metazoa - 54; Fungi - 0; Plants - 78; Viruses - 0; Other Eukaryotes - 2 (source: NCBI BLink).
At1g02300.1	2020.85	1733.83	4050.57	3766.74	0.541081	0.0155745	0.0141902	0.85797	2.00439	1.86394	Cysteine proteinases superfamily protein; FUNCTIONS IN: cysteine-type endopeptidase activity, cysteine-type peptidase activity; INVOLVED IN: proteolysis, regulation of catalytic activity; LOCATED IN: endomembrane system; EXPRESSED IN: 22 plant structures; EXPRESSED DURING: 13 growth stages; CONTAINS InterPro DOMAIN/s: Peptidase C1A, papain (InterPro:IPR013128), Peptidase C1A, cathepsin B (InterPr…
At1g02305.1	9978.82	10939.3	9908.51	9383.67	0.00113923	0.703032	0.14022	1.09625	0.992954	0.940358	Cysteine proteinases superfamily protein; FUNCTIONS IN: cysteine-type endopeptidase activity, cysteine-type peptidase activity; INVOLVED IN: proteolysis, regulation of catalytic activity; LOCATED IN: vacuole; EXPRESSED IN: 23 plant structures; EXPRESSED DURING: 15 growth stages; CONTAINS InterPro DOMAIN/s: Peptidase C1A, papain (InterPro:IPR013128), Peptidase C1A, cathepsin B (InterPro:IPR015643)…
At1g02310.1	1636.78	1052.87	1433.06	1130.99	0.060723	0.405538	0.0833762	0.643255	0.875537	0.690981	Glycosyl hydrolase superfamily protein; FUNCTIONS IN: cation binding, hydrolase activity, hydrolyzing O-glycosyl compounds, catalytic activity; INVOLVED IN: carbohydrate metabolic process; LOCATED IN: endomembrane system; EXPRESSED IN: 7 plant structures; EXPRESSED DURING: 4 anthesis, petal differentiation and expansion stage, D bilateral stage; CONTAINS InterPro DOMAIN/s: Glycoside hydrolase, ca…
At1g02320.1	467.662	136.541	140.71	146.241	0.344464	0.349642	0.356986	0.291966	0.30088	0.312707	unknown protein; Has 0 Blast hits to 0 proteins in 0 species (source: NCBI BLink).
At1g02330.1	3359.71	3418.08	2786.41	2932.18	0.693293	0.00494348	0.0483907	1.01737	0.829361	0.87275	CONTAINS InterPro DOMAIN/s: Hepatocellular carcinoma-associated antigen 59 (InterPro:IPR010756); Has 1239 Blast hits to 998 proteins in 204 species: Archae - 4; Bacteria - 71; Metazoa - 421; Fungi - 109; Plants - 87; Viruses - 5; Other Eukaryotes - 542 (source: NCBI BLink).
At1g02335.1	6792.72	7274.68	7343.59	7239.75	0.149088	0.195013	0.173971	1.07095	1.0811	1.06581	germin-like protein subfamily 2 member 2 precursor (GL22); FUNCTIONS IN: manganese ion binding, nutrient reservoir activity; LOCATED IN: endomembrane system, apoplast; CONTAINS InterPro DOMAIN/s: Cupin, RmlC-type (InterPro:IPR011051), Cupin 1 (InterPro:IPR006045), RmlC-like jelly roll fold (InterPro:IPR014710), Germin (InterPro:IPR001929), Germin, manganese binding site (InterPro:IPR019780); BEST…
At1g02340.1	259.038	229.777	220.635	202.858	0.633125	0.437231	0.274736	0.88704	0.85175	0.783123	Encodes a light-inducible, nuclear bHLH protein involved in phytochrome signaling. Mutants exhibit a long-hypocotyl phenotype only under far-red light but not under red light and are defective in other phytochrome A-related responses. Mutants also show blue light response defects. HFR1 interacts with COP1, co-localizes to the nuclear specks and is ubiquinated by COP1.
At1g02350.1	355.121	273.857	285.342	343.032	0.0810191	0.0964603	0.791689	0.771163	0.803505	0.965956	protoporphyrinogen oxidase-related; FUNCTIONS IN: molecular_function unknown; INVOLVED IN: siroheme biosynthetic process; Has 0 Blast hits to 0 proteins in 0 species (source: NCBI BLink).
At1g02360.1	4264.51	4106.85	3850.17	4112.84	0.748311	0.469781	0.759571	0.963031	0.902841	0.964434	Chitinase family protein; FUNCTIONS IN: chitinase activity; INVOLVED IN: carbohydrate metabolic process, cell wall macromolecule catabolic process; LOCATED IN: endomembrane system; EXPRESSED IN: stem, cotyledon, leaf whorl, root; CONTAINS InterPro DOMAIN/s: Glycoside hydrolase, family 19 (InterPro:IPR016283), Glycoside hydrolase, family 19, catalytic (InterPro:IPR000726); BEST Arabidopsis thalian…
At1g02370.1	2098.16	1654.82	2136.55	2364.12	0.121423	0.799928	0.147169	0.788701	1.0183	1.12676	Tetratricopeptide repeat (TPR)-like superfamily protein; CONTAINS InterPro DOMAIN/s: Pentatricopeptide repeat (InterPro:IPR002885); BEST Arabidopsis thaliana protein match is: Tetratricopeptide repeat (TPR)-like superfamily protein (TAIR:AT4G01990.1); Has 6320 Blast hits to 3912 proteins in 155 species: Archae - 0; Bacteria - 6; Metazoa - 44; Fungi - 46; Plants - 6080; Viruses - 0; Other Eukaryot…
At1g02380.1	1097.44	917.972	1007.61	1091.29	0.0901347	0.325637	0.894181	0.836466	0.918148	0.994393	unknown protein; BEST Arabidopsis thaliana protein match is: unknown protein (TAIR:AT4G01960.1); Has 66 Blast hits to 66 proteins in 11 species: Archae - 0; Bacteria - 0; Metazoa - 0; Fungi - 0; Plants - 66; Viruses - 0; Other Eukaryotes - 0 (source: NCBI BLink).
At1g02390.1	4013.91	3069.37	3756.36	4013.39	0.136355	0.625395	0.999177	0.764684	0.935838	0.999871	Encodes a member of a family of proteins with glycerol-3-phosphate acyltransferase activity.
At1g02391.1	100.029	123.497	128.663	121.747	0.0604384	0.00957113	0.011983	1.23461	1.28625	1.21711	unknown protein; Has 30201 Blast hits to 17322 proteins in 780 species: Archae - 12; Bacteria - 1396; Metazoa - 17338; Fungi - 3422; Plants - 5037; Viruses - 0; Other Eukaryotes - 2996 (source: NCBI BLink).
At1g02400.1	7189.69	6410.48	7482.76	4613.02	0.503725	0.805555	0.0791519	0.891622	1.04076	0.641617	Encodes a gibberellin 2-oxidase that acts on C19 gibberellins but not C20 gibberellins.
At1g02405.1	308.622	468.828	409.193	364.948	0.104976	0.0730615	0.316305	1.5191	1.32587	1.18251	proline-rich family protein; BEST Arabidopsis thaliana protein match is: proline-rich family protein (TAIR:AT1G70990.1); Has 45319 Blast hits to 18313 proteins in 1048 species: Archae - 86; Bacteria - 6513; Metazoa - 15272; Fungi - 3775; Plants - 11142; Viruses - 2024; Other Eukaryotes - 6507 (source: NCBI BLink).
At1g02410.1	4964.23	4920.39	5079	5306.07	0.808722	0.494273	0.0831453	0.99117	1.02312	1.06886	cytochrome c oxidase assembly protein CtaG / Cox11 family; FUNCTIONS IN: copper ion binding; INVOLVED IN: biological_process unknown; EXPRESSED IN: 24 plant structures; EXPRESSED DURING: 15 growth stages; CONTAINS InterPro DOMAIN/s: Cytochrome c oxidase assembly protein CtaG/Cox11 (InterPro:IPR007533); Has 2749 Blast hits to 2749 proteins in 659 species: Archae - 0; Bacteria - 997; Metazoa - 98; …
At1g02420.1	1378.88	972.756	1243.35	1506.1	0.0382348	0.272879	0.379205	0.705466	0.901706	1.09226	Pentatricopeptide repeat (PPR) superfamily protein; FUNCTIONS IN: molecular_function unknown; INVOLVED IN: biological_process unknown; LOCATED IN: endomembrane system; EXPRESSED IN: 14 plant structures; EXPRESSED DURING: 7 growth stages; CONTAINS InterPro DOMAIN/s: Pentatricopeptide repeat (InterPro:IPR002885); BEST Arabidopsis thaliana protein match is: Tetratricopeptide repeat (TPR)-like superf…
At1g02430.1	2115.27	1880.09	1709.09	1811.51	0.236828	0.0618158	0.14636	0.888818	0.807978	0.856399	A member of ARF GTPase family. A thaliana has 21 members of this family, known to be essential for vesicle coating and uncoating and functions in GTP-binding. Gene encoding ADP-ribosylation factor and similar to other ARFs and ARF-like proteins.
At1g02440.1	899.495	799.96	763.245	769.042	0.341565	0.177615	0.200939	0.889343	0.848526	0.85497	A member of ARF GTPase family. A thaliana has 21 members of this family, known to be essential for vesicle coating and uncoating and functions in GTP-binding. Gene encoding ADP-ribosylation factor and similar to other ARFs and ARF-like proteins.
At1g02450.1	407.649	483.279	383.882	485.461	0.364711	0.631212	0.295571	1.18553	0.941697	1.19088	NIMIN1 modulates PR gene expression according the following model: NPR1 forms a ternary complex with NIMIN1 and TGA factors upon SAR induction that binds to a positive regulatory cis-element of the PR-1 promoter, termed LS7. This leads to PR-1 gene induction. NIMIN1 decreases transcriptional activation, possibly through its EAR motif, which results in fine-tuning of PR-1 gene expression.
At1g02460.1	2439.98	2284.69	2302.41	2569.93	0.585839	0.693853	0.781339	0.936356	0.943618	1.05326	Pectin lyase-like superfamily protein; FUNCTIONS IN: polygalacturonase activity; INVOLVED IN: carbohydrate metabolic process; EXPRESSED IN: stem, root, stamen, seed; EXPRESSED DURING: 4 anthesis, E expanded cotyledon stage; CONTAINS InterPro DOMAIN/s: Pectin lyase fold/virulence factor (InterPro:IPR011050), Glycoside hydrolase, family 28 (InterPro:IPR000743), Pectin lyase fold (InterPro:IPR012334…
At1g02470.1	161.77	99.5664	137.539	177.248	0.00624813	0.193998	0.525366	0.615482	0.850212	1.09568	Polyketide cyclase/dehydrase and lipid transport superfamily protein; FUNCTIONS IN: molecular_function unknown; INVOLVED IN: biological_process unknown; LOCATED IN: chloroplast; EXPRESSED IN: 10 plant structures; EXPRESSED DURING: 4 anthesis, C globular stage, petal differentiation and expansion stage; CONTAINS InterPro DOMAIN/s: Streptomyces cyclase/dehydrase (InterPro:IPR005031); BEST Arabidops…
At1g02470.2	243.881	180.578	223.152	247.116	0.00803935	0.378672	0.860763	0.740434	0.915002	1.01327	Polyketide cyclase/dehydrase and lipid transport superfamily protein; FUNCTIONS IN: molecular_function unknown; INVOLVED IN: biological_process unknown; LOCATED IN: chloroplast; EXPRESSED IN: 10 plant structures; EXPRESSED DURING: 4 anthesis, C globular stage, petal differentiation and expansion stage; CONTAINS InterPro DOMAIN/s: Streptomyces cyclase/dehydrase (InterPro:IPR005031); BEST Arabidops…
At1g02475.1	1481.01	1205.74	1465.04	1574.84	0.0665108	0.898427	0.184908	0.814137	0.989219	1.06336	Polyketide cyclase/dehydrase and lipid transport superfamily protein; FUNCTIONS IN: molecular_function unknown; INVOLVED IN: biological_process unknown; LOCATED IN: chloroplast; EXPRESSED IN: 22 plant structures; EXPRESSED DURING: 13 growth stages; CONTAINS InterPro DOMAIN/s: Streptomyces cyclase/dehydrase (InterPro:IPR005031); BEST Arabidopsis thaliana protein match is: Polyketide cyclase / dehy…
At1g02480.1	1241.96	2716.28	2190.63	1612.93	0.0796415	0.0320733	0.453436	2.1871	1.76386	1.2987	pre-tRNA; tRNA-Phe (anticodon: GAA)
At1g02490.1	579.268	819.738	811.812	740.694	0.102064	0.012945	0.0935096	1.41513	1.40144	1.27867	unknown protein; Has 0 Blast hits to 0 proteins in 0 species (source: NCBI BLink).
At1g02500.1	21478.6	21854.9	21679.6	21757.6	0.580897	0.711744	0.516518	1.01752	1.00936	1.01299	encodes a S-adenosylmethionine synthetase. SAM1 is regulated by protein S-nitrosylation. The covalent binding of nitric oxide (NO) to the Cys114 residue inhibits the enzyme activity.
At1g02510.1	273.654	440.956	397.085	374.998	0.0815687	0.012865	0.2569	1.61136	1.45105	1.37034	Encodes AtTPK4, a member of the Arabidopsis thaliana K+ channel family of AtTPK/KCO proteins. AtTPK4 is targeted to the plasma membrane. In contrast other members of the AtTPK proteins are located in tonoplast. AtTPK4 forms a voltage-independent K+ channel that is blocked by extracellular calcium ions. May form homomeric ion channels in vivo.
At1g02520.1	5484.55	5649.48	4937.31	4960.56	0.591252	0.133515	0.174371	1.03007	0.900223	0.904462	Encodes an ATP-binding cassette (ABC) transporter. Expressed in the vascular tissue of primary stem.
At1g02530.1	2231.37	2158.27	2561.04	2438.44	0.794378	0.0421999	0.0648085	0.967237	1.14774	1.0928	P-glycoprotein 12 (PGP12); FUNCTIONS IN: ATPase activity, coupled to transmembrane movement of substances; INVOLVED IN: response to cyclopentenone; LOCATED IN: integral to membrane; CONTAINS InterPro DOMAIN/s: ATPase, AAA+ type, core (InterPro:IPR003593), ABC transporter-like (InterPro:IPR003439), ABC transporter, transmembrane domain, type 1 (InterPro:IPR011527), ABC transporter integral membran…
At1g02540.1	175.383	236.895	247.078	219.718	0.00718862	0.0056178	0.0672537	1.35073	1.40879	1.25279	unknown protein; Has 3327 Blast hits to 2216 proteins in 265 species: Archae - 18; Bacteria - 202; Metazoa - 802; Fungi - 283; Plants - 84; Viruses - 187; Other Eukaryotes - 1751 (source: NCBI BLink).
At1g02550.1	41.4417	58.341	64.6771	60.1476	0.0389754	0.00374672	0.00524499	1.40778	1.56067	1.45138	Plant invertase/pectin methylesterase inhibitor superfamily protein; FUNCTIONS IN: enzyme inhibitor activity, pectinesterase inhibitor activity, pectinesterase activity; INVOLVED IN: biological_process unknown; LOCATED IN: endomembrane system; CONTAINS InterPro DOMAIN/s: Pectinesterase inhibitor (InterPro:IPR006501); BEST Arabidopsis thaliana protein match is: Plant invertase/pectin methylesteras…
At1g02560.1	6719.18	6313.73	6694.7	6880.6	0.181556	0.924554	0.631189	0.939658	0.996357	1.02402	One of several nuclear-encoded ClpPs (caseinolytic protease). Contains a highly conserved catalytic triad of Ser-type proteases (Ser-His-Asp). The name reflects nomenclature described in Adam et. al (2001).
At1g02570.1	280.444	281.387	253.888	245.698	0.986849	0.606294	0.514175	1.00336	0.905306	0.876103	unknown protein; BEST Arabidopsis thaliana protein match is: unknown protein (TAIR:AT1G02575.1); Has 108 Blast hits to 55 proteins in 6 species: Archae - 0; Bacteria - 0; Metazoa - 0; Fungi - 0; Plants - 108; Viruses - 0; Other Eukaryotes - 0 (source: NCBI BLink).
At1g02580.1	133.519	148.685	146.788	151.75	0.330102	0.198728	0.105577	1.11359	1.09938	1.13655	Encodes a putative transcription factor MEDEA (MEA) that negatively regulates seed development in the absence of fertilization. Mutations in this locus result in embryo lethality. MEA is a Polycomb group gene that is imprinted in the endosperm. The maternal allele is expressed and the paternal allele is silent. MEA is controlled by DEMETER (DME), a DNA glycosylase required to activate MEA express…
At1g02590.1	249.904	240.629	458.6	535.145	0.830924	0.00757779	0.00219074	0.962886	1.8351	2.1414	Aldehyde oxidase/xanthine dehydrogenase, molybdopterin binding protein; FUNCTIONS IN: oxidoreductase activity, aldehyde oxidase activity; INVOLVED IN: oxidation reduction; LOCATED IN: cellular_component unknown; CONTAINS InterPro DOMAIN/s: Aldehyde oxidase/xanthine dehydrogenase, molybdopterin binding (InterPro:IPR008274); BEST Arabidopsis thaliana protein match is: aldehyde oxidase 4 (TAIR:AT1G0…
At1g02600.1	468.131	1014.09	807.265	650.03	0.0672427	0.0305558	0.217075	2.16625	1.72444	1.38856	pre-tRNA; tRNA-His (anticodon: GTG)
At1g02610.1	412.749	260.473	153.112	136.387	0.131572	0.0290562	0.022826	0.631068	0.370956	0.330435	RING/FYVE/PHD zinc finger superfamily protein; FUNCTIONS IN: zinc ion binding; CONTAINS InterPro DOMAIN/s: Protein of unknown function DUF3675 (InterPro:IPR022143), Zinc finger, C3HC4 RING-type (InterPro:IPR018957), Zinc finger, RING-CH-type (InterPro:IPR011016); BEST Arabidopsis thaliana protein match is: RING/FYVE/PHD zinc finger superfamily protein (TAIR:AT4G02075.1); Has 1637 Blast hits to 16…
At1g02620.1	266.535	282.708	319.862	276.798	0.558715	0.120806	0.782652	1.06068	1.20008	1.0385	Ras-related small GTP-binding family protein; FUNCTIONS IN: GTP binding; INVOLVED IN: intracellular protein transport; LOCATED IN: endomembrane system, intracellular; CONTAINS InterPro DOMAIN/s: Small GTPase SAR1-type (InterPro:IPR006687), ARF/SAR superfamily (InterPro:IPR006689); BEST Arabidopsis thaliana protein match is: secretion-associated RAS super family 2 (TAIR:AT4G02080.1); Has 4733 Blas…
At1g02630.1	537.663	725.385	577.032	511.163	0.22006	0.521635	0.812026	1.34914	1.07322	0.950713	Nucleoside transporter family protein; FUNCTIONS IN: nucleoside transmembrane transporter activity; INVOLVED IN: transport; LOCATED IN: membrane; CONTAINS InterPro DOMAIN/s: Delayed-early response protein/equilibrative nucleoside transporter (InterPro:IPR002259); BEST Arabidopsis thaliana protein match is: equilibrative nucleotide transporter 1 (TAIR:AT1G70330.1); Has 1148 Blast hits to 1019 prot…
At1g02630.2	298.7	370.7	342.166	287.304	0.16754	0.189921	0.765577	1.24104	1.14552	0.961848	Nucleoside transporter family protein; FUNCTIONS IN: nucleoside transmembrane transporter activity; INVOLVED IN: transport; LOCATED IN: membrane; CONTAINS InterPro DOMAIN/s: Delayed-early response protein/equilibrative nucleoside transporter (InterPro:IPR002259); BEST Arabidopsis thaliana protein match is: equilibrative nucleotide transporter 1 (TAIR:AT1G70330.1); Has 35333 Blast hits to 34131 pr…
At1g02640.1	14860.8	14032	13662.7	11818.3	0.275988	0.14693	0.00995319	0.944228	0.91938	0.795263	encodes a protein similar to a beta-xylosidase located in the extracellular matrix. This is a member of glycosyl hydrolase family 3 and has six other closely related members.
At1g02650.1	597.987	574.221	543.523	571.513	0.596361	0.258213	0.670822	0.960257	0.908921	0.955728	Tetratricopeptide repeat (TPR)-like superfamily protein; FUNCTIONS IN: heat shock protein binding, binding; INVOLVED IN: protein folding; LOCATED IN: cellular_component unknown; CONTAINS InterPro DOMAIN/s: Tetratricopeptide-like helical (InterPro:IPR011990), Heat shock protein DnaJ, N-terminal (InterPro:IPR001623); BEST Arabidopsis thaliana protein match is: Heat shock protein DnaJ with tetratric…
At1g02660.1	8718.65	7442.48	8953.48	5995.48	0.263819	0.828177	0.0664081	0.853627	1.02693	0.687662	alpha/beta-Hydrolases superfamily protein; FUNCTIONS IN: triglyceride lipase activity; INVOLVED IN: lipid metabolic process; LOCATED IN: cellular_component unknown; EXPRESSED IN: 24 plant structures; EXPRESSED DURING: 15 growth stages; CONTAINS InterPro DOMAIN/s: Lipase, class 3 (InterPro:IPR002921); BEST Arabidopsis thaliana protein match is: alpha/beta-Hydrolases superfamily protein (TAIR:AT3G6…
At1g02670.1	774.42	379.579	842.064	903.619	0.0284118	0.54397	0.344783	0.490146	1.08735	1.16683	P-loop containing nucleoside triphosphate hydrolases superfamily protein; FUNCTIONS IN: helicase activity, DNA binding, ATP binding, nucleic acid binding; INVOLVED IN: DNA repair; LOCATED IN: cellular_component unknown; EXPRESSED IN: 7 plant structures; EXPRESSED DURING: F mature embryo stage, petal differentiation and expansion stage, E expanded cotyledon stage, D bilateral stage; CONTAINS Inter…
At1g02680.1	2972.36	3118.44	2912.24	3091.03	0.316001	0.65947	0.353073	1.04914	0.979772	1.03992	TBP-associated factor 13 (TAF13); FUNCTIONS IN: RNA polymerase II transcription factor activity, DNA binding; INVOLVED IN: transcription initiation, transcription from RNA polymerase II promoter; LOCATED IN: transcription factor complex; EXPRESSED IN: 23 plant structures; EXPRESSED DURING: 13 growth stages; CONTAINS InterPro DOMAIN/s: Transcription initiation factor IID, 18kDa subunit (InterPro:I…
At1g02681.1	154.433	142.578	158.328	155.969	0.0877703	0.64161	0.718917	0.923234	1.02522	1.00995	Pseudogene of AT4G02160
At1g02690.1	9861.67	8804.73	10081.4	10409.8	0.0102311	0.4043	0.192375	0.892824	1.02228	1.05558	Putative importin alpha isoform. When overexpressed can rescue the impa-4 decreased transformation susceptibility phenotype.
At1g02700.1	268.43	200.928	247.771	288.975	0.331918	0.757078	0.792113	0.748529	0.923037	1.07654	unknown protein; FUNCTIONS IN: molecular_function unknown; INVOLVED IN: biological_process unknown; LOCATED IN: mitochondrion; BEST Arabidopsis thaliana protein match is: unknown protein (TAIR:AT4G02140.1); Has 49 Blast hits to 49 proteins in 21 species: Archae - 0; Bacteria - 0; Metazoa - 10; Fungi - 6; Plants - 29; Viruses - 0; Other Eukaryotes - 4 (source: NCBI BLink).
At1g02710.1	3166.46	3407.39	3775.51	4131.11	0.55899	0.238637	0.031482	1.07609	1.19234	1.30464	glycine-rich protein; FUNCTIONS IN: molecular_function unknown; INVOLVED IN: biological_process unknown; LOCATED IN: endomembrane system; Has 94175 Blast hits to 22560 proteins in 1554 species: Archae - 109; Bacteria - 35702; Metazoa - 26912; Fungi - 5192; Plants - 9321; Viruses - 1410; Other Eukaryotes - 15529 (source: NCBI BLink).
At1g02720.1	2915.2	2717.81	3162.9	3454.47	0.115463	0.0947812	0.0770789	0.932291	1.08497	1.18498	Encodes a protein with putative galacturonosyltransferase activity.
At1g02720.2	1000.93	777.353	1030.63	1290.25	0.140893	0.72771	0.0992253	0.776632	1.02967	1.28906	Encodes a protein with putative galacturonosyltransferase activity.
At1g02730.1	10716.7	9940.83	10816.1	11132.2	0.118642	0.775667	0.259099	0.927599	1.00927	1.03877	Encodes a gene similar to cellulose synthase. Knock-out mutant has reduced growth, reduced xylan level and reduced xylan synthase activity in stems.
At1g02740.1	1752.3	1663.98	1680.53	1867.26	0.335458	0.363188	0.285223	0.949599	0.959041	1.06561	MRG family protein; FUNCTIONS IN: chromatin binding; INVOLVED IN: chromatin assembly or disassembly; LOCATED IN: chromatin, nucleus; EXPRESSED IN: 15 plant structures; EXPRESSED DURING: 6 growth stages; CONTAINS InterPro DOMAIN/s: Histone H4 acetyltransferase, NuA4 complex, Eaf3/MRG15 subunit (InterPro:IPR017398), Tudor-like, plant (InterPro:IPR014002), MRG (InterPro:IPR008676), Chromo domain (In…
At1g02750.1	2635.66	2884.44	2411.62	2354.59	0.0375596	0.118209	0.082854	1.09439	0.914995	0.893358	Drought-responsive family protein; FUNCTIONS IN: zinc ion binding; INVOLVED IN: response to water deprivation; LOCATED IN: intracellular; EXPRESSED IN: 22 plant structures; EXPRESSED DURING: 13 growth stages; CONTAINS InterPro DOMAIN/s: Zinc finger, C2H2-like (InterPro:IPR015880), Drought induced 19/ RING finger protein 114 (InterPro:IPR008598); BEST Arabidopsis thaliana protein match is: Drought…
At1g02770.1	306.184	345.401	406.158	381.607	0.117276	0.00117403	0.135824	1.12808	1.32652	1.24633	Protein of unknown function (DUF626); CONTAINS InterPro DOMAIN/s: Protein of unknown function DUF626, Arabidopsis thaliana (InterPro:IPR006462); BEST Arabidopsis thaliana protein match is: Protein of unknown function (DUF626) (TAIR:AT1G19060.1); Has 209 Blast hits to 208 proteins in 2 species: Archae - 0; Bacteria - 0; Metazoa - 0; Fungi - 0; Plants - 209; Viruses - 0; Other Eukaryotes - 0 (sourc…
At1g02780.1	15462.3	15812	17012.1	17177.9	0.502613	0.044233	0.0397952	1.02262	1.10023	1.11095	embryo defective 2386 (emb2386); FUNCTIONS IN: structural constituent of ribosome; INVOLVED IN: translation, ribosome biogenesis, embryo development ending in seed dormancy; LOCATED IN: in 6 components; EXPRESSED IN: 25 plant structures; EXPRESSED DURING: 14 growth stages; CONTAINS InterPro DOMAIN/s: Ribosomal protein L19/L19e (InterPro:IPR000196), Ribosomal protein L19/L19e, domain 3 (InterPro:I…
At1g02790.1	129.157	187.405	173.717	152.35	0.0691654	0.0276897	0.235787	1.45098	1.34501	1.17957	encodes a exopolygalacturonase.
At1g02800.1	206.249	181.303	234.295	234.978	0.160239	0.127554	0.111734	0.879046	1.13598	1.13929	Encodes a protein with similarity to endo-1,4-b-glucanases and is a member of Glycoside Hydrolase Family 9. CEL2 is induced by nemotodes and is expressed in syncitia induced by Heterodera schachtii.May be involved in the development and function of syncitia.
At1g02810.1	7737.86	6373.73	7153.47	6723.55	0.0904002	0.405227	0.170939	0.823708	0.924477	0.868916	Plant invertase/pectin methylesterase inhibitor superfamily; FUNCTIONS IN: enzyme inhibitor activity, pectinesterase activity; INVOLVED IN: cell wall modification; LOCATED IN: endomembrane system, cell wall, plant-type cell wall; EXPRESSED IN: 14 plant structures; EXPRESSED DURING: 6 growth stages; CONTAINS InterPro DOMAIN/s: Pectinesterase, active site (InterPro:IPR018040), Pectin lyase fold/vir…
At1g02813.1	279.968	375.08	386.315	330.892	0.0392984	0.032619	0.206275	1.33972	1.37985	1.18189	Protein of unknown function, DUF538; INVOLVED IN: biological_process unknown; LOCATED IN: endomembrane system; EXPRESSED IN: leaf whorl, cauline leaf, sepal, flower, seed; EXPRESSED DURING: F mature embryo stage, petal differentiation and expansion stage, E expanded cotyledon stage; CONTAINS InterPro DOMAIN/s: Protein of unknown function DUF538 (InterPro:IPR007493); BEST Arabidopsis thaliana prot…
At1g02816.1	1728.7	1441	1515.28	1655	0.304706	0.374799	0.78304	0.833574	0.876543	0.957365	Protein of unknown function, DUF538; FUNCTIONS IN: molecular_function unknown; INVOLVED IN: biological_process unknown; LOCATED IN: plasma membrane, vacuole; EXPRESSED IN: 25 plant structures; EXPRESSED DURING: 14 growth stages; CONTAINS InterPro DOMAIN/s: Protein of unknown function DUF538 (InterPro:IPR007493); BEST Arabidopsis thaliana protein match is: Protein of unknown function, DUF538 (TAIR…
At1g02820.1	184.285	141.975	194.681	245.428	0.0958696	0.623245	0.206199	0.770408	1.05641	1.33179	Late embryogenesis abundant 3 (LEA3) family protein; FUNCTIONS IN: molecular_function unknown; INVOLVED IN: embryo development, response to stress; EXPRESSED IN: 16 plant structures; EXPRESSED DURING: 8 growth stages; CONTAINS InterPro DOMAIN/s: Late embryogenesis abundant protein, group 3 (InterPro:IPR004926); BEST Arabidopsis thaliana protein match is: senescence-associated gene 21 (TAIR:AT4G02…
At1g02830.1	70.7313	72.402	91.3439	90.1761	0.741291	0.006583	0.0161945	1.02362	1.29142	1.27491	Ribosomal L22e protein family; FUNCTIONS IN: structural constituent of ribosome; INVOLVED IN: translation; LOCATED IN: ribosome, cytosolic large ribosomal subunit; EXPRESSED IN: shoot apex, flower; EXPRESSED DURING: petal differentiation and expansion stage; CONTAINS InterPro DOMAIN/s: Ribosomal protein L22e (InterPro:IPR002671); BEST Arabidopsis thaliana protein match is: Ribosomal L22e protein …
At1g02840.1	11557.5	11782	11885.6	11707.9	0.39821	0.111279	0.411856	1.01943	1.02839	1.01302	SR34/SR1 is a plant homologue of the human general/alternative splicing factor SF2/ASF. Barta et al (2010) have proposed a nomenclature for Serine/Arginine-Rich Protein Splicing Factors (SR proteins): Plant Cell. 2010, 22:2926.
At1g02840.2	4314.16	4016.34	4496.32	4893.95	0.412245	0.473091	0.0237575	0.930966	1.04222	1.13439	SR34/SR1 is a plant homologue of the human general/alternative splicing factor SF2/ASF. Barta et al (2010) have proposed a nomenclature for Serine/Arginine-Rich Protein Splicing Factors (SR proteins): Plant Cell. 2010, 22:2926.
At1g02840.3	11823.2	12039.9	12047	12168.8	0.500271	0.190786	0.0731121	1.01833	1.01893	1.02922	SR34/SR1 is a plant homologue of the human general/alternative splicing factor SF2/ASF. Barta et al (2010) have proposed a nomenclature for Serine/Arginine-Rich Protein Splicing Factors (SR proteins): Plant Cell. 2010, 22:2926.
At1g02850.1	2068.61	2094.8	1512.66	1410.03	0.904819	0.068958	0.0188861	1.01266	0.731249	0.681636	beta glucosidase 11 (BGLU11); FUNCTIONS IN: cation binding, hydrolase activity, hydrolyzing O-glycosyl compounds, catalytic activity; INVOLVED IN: carbohydrate metabolic process; LOCATED IN: endomembrane system; EXPRESSED IN: 24 plant structures; EXPRESSED DURING: 13 growth stages; CONTAINS InterPro DOMAIN/s: Glycoside hydrolase, family 1 (InterPro:IPR001360), Glycoside hydrolase, family 1, activ…
At1g02850.2	1643.29	1701.4	1207.06	1106.22	0.789141	0.0959563	0.0252005	1.03537	0.734541	0.673173	beta glucosidase 11 (BGLU11); FUNCTIONS IN: cation binding, hydrolase activity, hydrolyzing O-glycosyl compounds, catalytic activity; INVOLVED IN: carbohydrate metabolic process; LOCATED IN: endomembrane system; EXPRESSED IN: 24 plant structures; EXPRESSED DURING: 13 growth stages; CONTAINS InterPro DOMAIN/s: Glycoside hydrolase, family 1 (InterPro:IPR001360), Glycoside hydrolase, family 1, activ…
At1g02850.3	1925.51	2009.57	1441.54	1364.25	0.709682	0.0797758	0.0261976	1.04366	0.748653	0.708513	beta glucosidase 11 (BGLU11); FUNCTIONS IN: cation binding, hydrolase activity, hydrolyzing O-glycosyl compounds, catalytic activity; INVOLVED IN: carbohydrate metabolic process; LOCATED IN: endomembrane system; EXPRESSED IN: 24 plant structures; EXPRESSED DURING: 13 growth stages; CONTAINS InterPro DOMAIN/s: Glycoside hydrolase, family 1 (InterPro:IPR001360), Glycoside hydrolase, family 1, activ…
At1g02850.4	1671.55	1663.28	1236.2	1145.02	0.965469	0.0741549	0.0205471	0.995051	0.739554	0.685	beta glucosidase 11 (BGLU11); FUNCTIONS IN: cation binding, hydrolase activity, hydrolyzing O-glycosyl compounds, catalytic activity; INVOLVED IN: carbohydrate metabolic process; LOCATED IN: endomembrane system; EXPRESSED IN: 24 plant structures; EXPRESSED DURING: 13 growth stages; CONTAINS InterPro DOMAIN/s: Glycoside hydrolase, family 1 (InterPro:IPR001360), Glycoside hydrolase, family 1, activ…
At1g02850.5	1822.87	1817.78	1342.84	1283.16	0.976874	0.0687946	0.0166405	0.997209	0.736664	0.703925	beta glucosidase 11 (BGLU11); FUNCTIONS IN: cation binding, hydrolase activity, hydrolyzing O-glycosyl compounds, catalytic activity; INVOLVED IN: carbohydrate metabolic process; LOCATED IN: endomembrane system; EXPRESSED IN: 24 plant structures; EXPRESSED DURING: 13 growth stages; CONTAINS InterPro DOMAIN/s: Glycoside hydrolase, family 1 (InterPro:IPR001360), Glycoside hydrolase, family 1, activ…
At1g02860.1	7194.36	6932.96	6538.45	5758.51	0.22596	0.11493	0.00063974	0.963666	0.90883	0.80042	Encodes a likely ubiquitin E3 ligase with RING and SPX domains that is involved in mediating immune responses. Targeted by MIR827.
At1g02860.2	6570.16	6588.41	6271.15	5574.9	0.947083	0.21404	0.00068532	1.00278	0.95449	0.848519	Encodes a likely ubiquitin E3 ligase with RING and SPX domains that is involved in mediating immune responses. Targeted by MIR827.
At1g02870.1	5849.4	5871.07	6390.7	6661.07	0.940033	0.118547	0.0449488	1.0037	1.09254	1.13876	FUNCTIONS IN: molecular_function unknown; INVOLVED IN: biological_process unknown; EXPRESSED IN: 23 plant structures; EXPRESSED DURING: 13 growth stages; CONTAINS InterPro DOMAIN/s: Ribosome biogenesis protein Nop16 (InterPro:IPR019002); Has 104 Blast hits to 104 proteins in 57 species: Archae - 0; Bacteria - 0; Metazoa - 0; Fungi - 63; Plants - 35; Viruses - 0; Other Eukaryotes - 6 (source: NCBI…
At1g02880.1	170.302	84.3802	121.953	141.835	0.0709045	0.218522	0.493019	0.495473	0.716099	0.832846	Encodes a thiamine pyrophosphokinase capable of producing thiamine pyrophosphate from free thiamine.
At1g02880.2	78.4	86.2456	105.127	101.896	0.22989	0.00539251	0.0428924	1.10007	1.3409	1.29969	Encodes a thiamine pyrophosphokinase capable of producing thiamine pyrophosphate from free thiamine.
At1g02880.3	969.673	927.375	914.308	851.663	0.546641	0.46061	0.114319	0.956379	0.942904	0.878299	Encodes a thiamine pyrophosphokinase capable of producing thiamine pyrophosphate from free thiamine.
At1g02880.4	991.229	887.37	932.216	890.687	0.309457	0.445277	0.162742	0.895223	0.940465	0.898569	Encodes a thiamine pyrophosphokinase capable of producing thiamine pyrophosphate from free thiamine.
At1g02890.1	6826.21	6762.87	7072.18	7285.93	0.833274	0.330755	0.0335008	0.990721	1.03603	1.06735	AAA-type ATPase family protein; FUNCTIONS IN: nucleoside-triphosphatase activity, ATPase activity, nucleotide binding, ATP binding; LOCATED IN: chloroplast; EXPRESSED IN: 25 plant structures; EXPRESSED DURING: 15 growth stages; CONTAINS InterPro DOMAIN/s: ATPase, AAA+ type, core (InterPro:IPR003593), ATPase, AAA-type, core (InterPro:IPR003959), ATPase, AAA-type, conserved site (InterPro:IPR003960…
At1g02890.2	6924.03	6690.8	7221.6	7212.19	0.466344	0.153073	0.202939	0.966316	1.04298	1.04162	AAA-type ATPase family protein; FUNCTIONS IN: nucleoside-triphosphatase activity, ATPase activity, nucleotide binding, ATP binding; LOCATED IN: chloroplast; EXPRESSED IN: 25 plant structures; EXPRESSED DURING: 15 growth stages; CONTAINS InterPro DOMAIN/s: ATPase, AAA+ type, core (InterPro:IPR003593), ATPase, AAA-type, core (InterPro:IPR003959), ATPase, AAA-type, conserved site (InterPro:IPR003960…
At1g02900.1	6164.77	7063.53	6848.47	6472.47	0.0669597	0.0391487	0.338432	1.14579	1.11091	1.04991	Member of a diversely expressed predicted peptide family showing sequence similarity to tobacco Rapid Alkalinization Factor (RALF), and is believed to play an essential role in the physiology of Arabidopsis. Consists of a single exon and is characterized by a conserved C-terminal motif and N-terminal signal peptide. Mediates Ca2+-dependent signaling.
At1g02910.1	1474.75	1538.27	1380.5	1400.02	0.235875	0.189927	0.56596	1.04307	0.93609	0.949327	Mutants defective in this gene were shown to have a reduced PSII content (overall reduction in the levels of several PSII subunits) and a disrupted grana stack structure. The N-terminal half of the protein contains two tetratricopeptide repeat (TPR) motifs that are arranged tandemly, each consisting of a 34-residue degenerate consensus sequence. The N-terminal sequence is rich in positive and hyd…
At1g02920.1	2409.28	2865.02	2082.63	1853.55	0.17035	0.410293	0.23931	1.18916	0.86442	0.76934	Encodes glutathione transferase belonging to the phi class of GSTs. Naming convention according to Wagner et al. (2002).
At1g02930.1	2058.15	1967.25	1742.53	1455.08	0.808501	0.505639	0.231502	0.955833	0.846649	0.706984	Encodes glutathione transferase belonging to the phi class of GSTs. Naming convention according to Wagner et al. (2002).
At1g02940.1	71.4022	70.1033	82.415	85.7697	0.661627	0.0143421	0.0445857	0.981809	1.15424	1.20122	Encodes glutathione transferase belonging to the phi class of GSTs. Naming convention according to Wagner et al. (2002).
At1g02950.1	6890.03	7677.69	6878.01	7237.87	0.00344911	0.976054	0.10294	1.11432	0.998256	1.05049	Encodes glutathione transferase belonging to the phi class of GSTs. Naming convention according to Wagner et al. (2002).
At1g02950.2	6654.36	7288.89	6588.17	6970.11	0.097227	0.878952	0.193586	1.09535	0.990053	1.04745	Encodes glutathione transferase belonging to the phi class of GSTs. Naming convention according to Wagner et al. (2002).
At1g02950.4	6041.92	6363.42	6036.9	6511.7	0.568017	0.984841	0.104919	1.05321	0.999169	1.07775	Encodes glutathione transferase belonging to the phi class of GSTs. Naming convention according to Wagner et al. (2002).
At1g02952.1	1399.99	1681.14	1527.79	1616.41	0.0506417	0.207178	0.0506308	1.20082	1.09128	1.15459	Potential natural antisense gene, locus overlaps with AT1G02950
At1g02960.1	3892.76	3928.36	3890.03	4003.31	0.861003	0.989337	0.471852	1.00915	0.999298	1.0284	unknown protein; BEST Arabidopsis thaliana protein match is: unknown protein (TAIR:AT1G02965.1); Has 83 Blast hits to 82 proteins in 37 species: Archae - 0; Bacteria - 2; Metazoa - 20; Fungi - 7; Plants - 29; Viruses - 0; Other Eukaryotes - 25 (source: NCBI BLink).
At1g02960.2	3297.91	3306.75	3389.06	3396.11	0.966563	0.669898	0.486494	1.00268	1.02764	1.02978	unknown protein; BEST Arabidopsis thaliana protein match is: unknown protein (TAIR:AT1G02965.1); Has 100 Blast hits to 99 proteins in 48 species: Archae - 0; Bacteria - 4; Metazoa - 26; Fungi - 13; Plants - 29; Viruses - 0; Other Eukaryotes - 28 (source: NCBI BLink).
At1g02960.3	2189.93	2167.4	2386.59	2547.83	0.899728	0.327211	0.0528516	0.989709	1.0898	1.16343	unknown protein; LOCATED IN: cellular_component unknown; EXPRESSED IN: 23 plant structures; EXPRESSED DURING: 13 growth stages; BEST Arabidopsis thaliana protein match is: unknown protein (TAIR:AT1G02965.1); Has 35333 Blast hits to 34131 proteins in 2444 species: Archae - 798; Bacteria - 22429; Metazoa - 974; Fungi - 991; Plants - 531; Viruses - 0; Other Eukaryotes - 9610 (source: NCBI BLink).
At1g02965.1	185.38	231.994	245.175	230.591	0.183657	0.0398211	0.249729	1.25145	1.32256	1.24389	unknown protein; BEST Arabidopsis thaliana protein match is: unknown protein (TAIR:AT1G02960.3); Has 8 Blast hits to 8 proteins in 2 species: Archae - 0; Bacteria - 0; Metazoa - 0; Fungi - 0; Plants - 8; Viruses - 0; Other Eukaryotes - 0 (source: NCBI BLink).
At1g02970.1	2841.74	2264.3	2925.36	3600.26	0.0199849	0.499354	0.0739474	0.796802	1.02943	1.26692	Protein kinase that negatively regulates the entry into mitosis.
At1g02980.1	165.958	164.465	171.696	181.594	0.840963	0.429532	0.368373	0.991006	1.03458	1.09422	encodes an Arabidopsis cullin
At1g02990.1	1752.83	1679.19	1636.69	1822.35	0.164394	0.05304	0.265212	0.957985	0.933742	1.03966	BEST Arabidopsis thaliana protein match is: CW-type Zinc Finger (TAIR:AT3G62900.1); Has 5847 Blast hits to 4410 proteins in 438 species: Archae - 17; Bacteria - 452; Metazoa - 2463; Fungi - 354; Plants - 306; Viruses - 11; Other Eukaryotes - 2244 (source: NCBI BLink).
At1g02990.2	3119.74	3065.73	2887.59	3114.85	0.597254	0.02975	0.962822	0.982687	0.925586	0.998432	BEST Arabidopsis thaliana protein match is: CW-type Zinc Finger (TAIR:AT3G62900.1); Has 35333 Blast hits to 34131 proteins in 2444 species: Archae - 798; Bacteria - 22429; Metazoa - 974; Fungi - 991; Plants - 531; Viruses - 0; Other Eukaryotes - 9610 (source: NCBI BLink).
At1g03000.1	4021.69	3878.76	3833.51	3953.54	0.672398	0.552504	0.790131	0.964461	0.95321	0.983054	Encodes an apparent ATPase similar to yeast and human protein required for peroxisomal biogenesis. May facilitate recycling of PEX5, the peroxisomal matrix protein receptor, and thereby promote peroxisomal matrix protein import.
At1g03010.1	1452.95	1424.27	1067	1151.01	0.86028	0.0703871	0.214175	0.980258	0.734365	0.792191	Phototropic-responsive NPH3 family protein; FUNCTIONS IN: signal transducer activity; INVOLVED IN: response to light stimulus, pollen tube growth; EXPRESSED IN: leaf apex, inflorescence meristem, cauline leaf, root, flower; EXPRESSED DURING: M germinated pollen stage, petal differentiation and expansion stage; CONTAINS InterPro DOMAIN/s: NPH3 (InterPro:IPR004249), BTB/POZ fold (InterPro:IPR011333…
At1g03020.1	616.188	480.52	786.02	911.98	0.0170934	0.327742	0.0120795	0.779826	1.27562	1.48004	Thioredoxin superfamily protein; FUNCTIONS IN: electron carrier activity, arsenate reductase (glutaredoxin) activity, protein disulfide oxidoreductase activity; INVOLVED IN: cell redox homeostasis; LOCATED IN: cellular_component unknown; EXPRESSED IN: 7 plant structures; EXPRESSED DURING: 6 growth stages; CONTAINS InterPro DOMAIN/s: Glutaredoxin-like, plant II (InterPro:IPR011905), Thioredoxin fo…
At1g03022.1	88.6291	81.4822	98.1078	96.2391	0.250152	0.106149	0.13194	0.919361	1.10695	1.08586	unknown protein; Has 30201 Blast hits to 17322 proteins in 780 species: Archae - 12; Bacteria - 1396; Metazoa - 17338; Fungi - 3422; Plants - 5037; Viruses - 0; Other Eukaryotes - 2996 (source: NCBI BLink).
At1g03030.1	1568.71	1413.21	1439.74	1470.19	0.34862	0.149238	0.396746	0.900874	0.917785	0.937198	P-loop containing nucleoside triphosphate hydrolases superfamily protein; FUNCTIONS IN: phosphotransferase activity, alcohol group as acceptor, kinase activity, ATP binding; INVOLVED IN: biosynthetic process, metabolic process; LOCATED IN: chloroplast; EXPRESSED IN: 22 plant structures; EXPRESSED DURING: 13 growth stages; CONTAINS InterPro DOMAIN/s: Phosphoribulokinase/uridine kinase (InterPro:IP…
At1g03040.1	9292.36	10585.1	10486.2	11634.2	0.100205	0.0800779	0.0131253	1.13912	1.12847	1.25202	basic helix-loop-helix (bHLH) DNA-binding superfamily protein; FUNCTIONS IN: DNA binding, sequence-specific DNA binding transcription factor activity; INVOLVED IN: regulation of transcription, acetyl-CoA biosynthetic process from pyruvate; LOCATED IN: nucleus; EXPRESSED IN: 22 plant structures; EXPRESSED DURING: 13 growth stages; CONTAINS InterPro DOMAIN/s: Helix-loop-helix DNA-binding domain (In…
At1g03050.1	119.829	138.039	144.813	134.234	0.267575	0.072342	0.245525	1.15196	1.20849	1.12021	ENTH/ANTH/VHS superfamily protein; FUNCTIONS IN: phospholipid binding, clathrin binding, binding, phosphatidylinositol binding; INVOLVED IN: N-terminal protein myristoylation, clathrin coat assembly; LOCATED IN: clathrin coat; EXPRESSED IN: 9 plant structures; EXPRESSED DURING: L mature pollen stage, M germinated pollen stage, 4 anthesis, C globular stage, petal differentiation and expansion stag…
At1g03055.1	506.042	340.177	543.727	695.128	0.043369	0.508836	0.0307198	0.67223	1.07447	1.37366	unknown protein; BEST Arabidopsis thaliana protein match is: unknown protein (TAIR:AT1G64680.1); Has 143 Blast hits to 143 proteins in 26 species: Archae - 0; Bacteria - 6; Metazoa - 0; Fungi - 0; Plants - 122; Viruses - 0; Other Eukaryotes - 15 (source: NCBI BLink).
At1g03055.2	259.573	280.24	333.886	392.921	0.487672	0.0547318	0.00249127	1.07962	1.28629	1.51372	unknown protein; BEST Arabidopsis thaliana protein match is: unknown protein (TAIR:AT1G64680.1); Has 35333 Blast hits to 34131 proteins in 2444 species: Archae - 798; Bacteria - 22429; Metazoa - 974; Fungi - 991; Plants - 531; Viruses - 0; Other Eukaryotes - 9610 (source: NCBI BLink).
At1g03060.1	8130.61	7933.26	8477.32	8439.13	0.31352	0.111383	0.347318	0.975728	1.04264	1.03795	Encodes a WD/BEACH domain protein involved in cell morphogenesis.
At1g03070.1	2742.89	2586.38	3048.53	3351.55	0.54085	0.305171	0.0631977	0.942941	1.11143	1.22191	Bax inhibitor-1 family protein; CONTAINS InterPro DOMAIN/s: Inhibitor of apoptosis-promoting Bax1 related (InterPro:IPR006214); BEST Arabidopsis thaliana protein match is: Bax inhibitor-1 family protein (TAIR:AT4G02690.1); Has 5593 Blast hits to 5593 proteins in 1573 species: Archae - 0; Bacteria - 3054; Metazoa - 856; Fungi - 144; Plants - 197; Viruses - 83; Other Eukaryotes - 1259 (source: NCBI…
At1g03080.1	6936.67	7053.48	6850.75	6986.12	0.264261	0.505582	0.786053	1.01684	0.987613	1.00713	kinase interacting (KIP1-like) family protein; FUNCTIONS IN: molecular_function unknown; INVOLVED IN: biological_process unknown; LOCATED IN: plasma membrane; EXPRESSED IN: 22 plant structures; EXPRESSED DURING: 13 growth stages; CONTAINS InterPro DOMAIN/s: Prefoldin (InterPro:IPR009053), KIP1-like (InterPro:IPR011684); BEST Arabidopsis thaliana protein match is: Kinase interacting (KIP1-like) fa…
At1g03090.1	8101.03	7602.1	6030.32	5007.65	0.166073	0.00647113	0.00186914	0.938411	0.74439	0.61815	MCCA is the biotinylated subunit of the dimer MCCase, which is involved in leucine degradation. Both subunits are nuclear coded and the active enzyme is located in the mitochondrion.
At1g03100.1	1685.73	1292.57	1605.51	1792.87	0.0398237	0.470057	0.345562	0.76677	0.952412	1.06355	Pentatricopeptide repeat (PPR) superfamily protein; CONTAINS InterPro DOMAIN/s: Pentatricopeptide repeat (InterPro:IPR002885); BEST Arabidopsis thaliana protein match is: Pentatricopeptide repeat (PPR) superfamily protein (TAIR:AT4G17616.1); Has 9904 Blast hits to 5133 proteins in 176 species: Archae - 0; Bacteria - 34; Metazoa - 111; Fungi - 31; Plants - 9502; Viruses - 0; Other Eukaryotes - 226…
At1g03103.1	135.825	177.968	177.28	166.402	0.0858194	0.0132504	0.107706	1.31027	1.30521	1.22512	Bifunctional inhibitor/lipid-transfer protein/seed storage 2S albumin superfamily protein; FUNCTIONS IN: molecular_function unknown; INVOLVED IN: lipid transport; LOCATED IN: membrane; CONTAINS InterPro DOMAIN/s: Bifunctional inhibitor/plant lipid transfer protein/seed storage (InterPro:IPR016140), Plant lipid transfer protein/seed storage/trypsin-alpha amylase inhibitor (InterPro:IPR003612), Pla…
At1g03106.1	73.8993	64.5198	237.901	134.971	0.259607	0.24274	0.0306361	0.873077	3.21925	1.82641	unknown protein; Has 35333 Blast hits to 34131 proteins in 2444 species: Archae - 798; Bacteria - 22429; Metazoa - 974; Fungi - 991; Plants - 531; Viruses - 0; Other Eukaryotes - 9610 (source: NCBI BLink).
At1g03110.1	5930.6	5417.99	6427.14	7117.58	0.184785	0.247235	0.0513717	0.913566	1.08373	1.20015	Encodes a gene involved in the modification of nucleosides in tRNA. Mutants have no 7-methylguanosine.
At1g03120.1	176.747	211.155	234.469	217.962	0.109875	0.00800653	0.0183064	1.19467	1.32658	1.23319	Atrab28 plays a role in the ion cell balance during late embryogenesis and germination.
At1g03130.1	1559.03	1319.31	1644.57	1568.93	0.0626889	0.45755	0.968445	0.846242	1.05487	1.00635	Encodes a protein predicted by sequence similarity with spinach PsaD to be photosystem I reaction center subunit II (PsaD2)
At1g03140.1	4994.66	5637.26	5108.63	5142.22	0.0551645	0.422863	0.448735	1.12866	1.02282	1.02954	splicing factor Prp18 family protein; INVOLVED IN: RNA splicing; LOCATED IN: spliceosomal complex; EXPRESSED IN: male gametophyte, cultured cell, pollen tube; EXPRESSED DURING: L mature pollen stage, M germinated pollen stage; CONTAINS InterPro DOMAIN/s: Pre-mRNA processing factor 4 (PRP4) like (InterPro:IPR014906), Splicing factor motif (InterPro:IPR003648), Prp18 (InterPro:IPR004098); BEST Arab…
At1g03150.1	1814.89	1742.42	1989.72	2148.54	0.563866	0.135034	0.0729473	0.960069	1.09633	1.18384	Acyl-CoA N-acyltransferases (NAT) superfamily protein; FUNCTIONS IN: N-acetyltransferase activity; INVOLVED IN: metabolic process; LOCATED IN: cellular_component unknown; EXPRESSED IN: 22 plant structures; EXPRESSED DURING: 13 growth stages; CONTAINS InterPro DOMAIN/s: GCN5-related N-acetyltransferase, C-terminal (InterPro:IPR022610), GCN5-related N-acetyltransferase (InterPro:IPR000182), Acyl-Co…
At1g03160.1	2283.88	1944.04	2275.43	2469.49	0.0994722	0.934499	0.0033506	0.8512	0.996299	1.08127	A new plant-specific member of the dynamin superfamily; defines a new protein class within the dynamin superfamily of membrane remodeling GTPases that regulates organization of the thylakoid network in plants. Targeted to chloroplasts and associated with thylakoid and envelope membranes as punctate structures. Knockout mutants have abnormalities in chloroplast and thylakoid morphology, including …
At1g03160.2	272.937	268.974	316.615	326.667	0.875115	0.0659796	0.0538052	0.985481	1.16003	1.19686	A new plant-specific member of the dynamin superfamily; defines a new protein class within the dynamin superfamily of membrane remodeling GTPases that regulates organization of the thylakoid network in plants. Targeted to chloroplasts and associated with thylakoid and envelope membranes as punctate structures. Knockout mutants have abnormalities in chloroplast and thylakoid morphology, including …
At1g03170.1	364.399	286.132	344.215	370.019	0.275641	0.772918	0.9385	0.785216	0.94461	1.01542	A member of the FAF family proteins encoded by the FANTASTIC FOUR (FAF) genes: AT4G02810 (FAF1), AT1G03170 (FAF2), AT5G19260 (FAF3) and AT3G06020 (FAF4). FAFs have the potential to regulate shoot meristem size in Arabidopsis thaliana. FAFs can repress WUS, which ultimately leads to an arrest of meristem activity in FAF overexpressing lines.
At1g03180.1	1745.15	1416.79	1780.93	2108.03	0.0132637	0.60211	0.0267543	0.811848	1.0205	1.20794	unknown protein; Has 36 Blast hits to 36 proteins in 15 species: Archae - 0; Bacteria - 0; Metazoa - 3; Fungi - 0; Plants - 33; Viruses - 0; Other Eukaryotes - 0 (source: NCBI BLink).
At1g03180.2	188.63	135.98	215.107	327.961	0.0359354	0.255072	0.0157545	0.720881	1.14036	1.73865	unknown protein; FUNCTIONS IN: molecular_function unknown; INVOLVED IN: biological_process unknown; LOCATED IN: mitochondrion; EXPRESSED IN: 15 plant structures; EXPRESSED DURING: 8 growth stages; Has 35333 Blast hits to 34131 proteins in 2444 species: Archae - 798; Bacteria - 22429; Metazoa - 974; Fungi - 991; Plants - 531; Viruses - 0; Other Eukaryotes - 9610 (source: NCBI BLink).
At1g03190.1	3605.43	3196.27	3460.65	3810.78	0.0822869	0.0638451	0.135852	0.886517	0.959844	1.05696	UV damage and heat induce a common stress response in plants that leads to tissue death and reduced chloroplast function. The UVH6 product is suggested to be a negative regulator of this response.
At1g03200.1	990.354	938.222	1096.84	1239.71	0.371513	0.256363	0.0161119	0.94736	1.10752	1.25179	unknown protein; BEST Arabidopsis thaliana protein match is: unknown protein (TAIR:AT1G03240.1); Has 2 Blast hits to 2 proteins in 1 species: Archae - 0; Bacteria - 0; Metazoa - 0; Fungi - 0; Plants - 2; Viruses - 0; Other Eukaryotes - 0 (source: NCBI BLink).
At1g03210.1	4410	4731.21	4303.95	4309.69	0.00907032	0.428636	0.553179	1.07284	0.975952	0.977253	Phenazine biosynthesis PhzC/PhzF protein; FUNCTIONS IN: catalytic activity; INVOLVED IN: biosynthetic process; LOCATED IN: endomembrane system; EXPRESSED IN: 24 plant structures; EXPRESSED DURING: 15 growth stages; CONTAINS InterPro DOMAIN/s: Phenazine biosynthesis PhzC/PhzF protein (InterPro:IPR003719); BEST Arabidopsis thaliana protein match is: Phenazine biosynthesis PhzC/PhzF protein (TAIR:AT…
At1g03220.1	15829.6	15982.6	16368.5	16118.1	0.767881	0.331935	0.648104	1.00967	1.03405	1.01823	Eukaryotic aspartyl protease family protein; FUNCTIONS IN: aspartic-type endopeptidase activity; INVOLVED IN: response to salt stress; LOCATED IN: cell wall, plasma membrane, membrane, plant-type cell wall; EXPRESSED IN: 6 plant structures; CONTAINS InterPro DOMAIN/s: Peptidase aspartic (InterPro:IPR021109), Peptidase aspartic, catalytic (InterPro:IPR009007), Peptidase A1 (InterPro:IPR001461); BE…
At1g03230.1	13728.6	13656	15501.4	15375.6	0.855024	0.0132033	0.00911034	0.994708	1.12913	1.11996	Eukaryotic aspartyl protease family protein; FUNCTIONS IN: aspartic-type endopeptidase activity; INVOLVED IN: response to salt stress; LOCATED IN: cell wall, plant-type cell wall; EXPRESSED IN: stem, root; CONTAINS InterPro DOMAIN/s: Peptidase aspartic (InterPro:IPR021109), Peptidase aspartic, catalytic (InterPro:IPR009007), Peptidase A1 (InterPro:IPR001461); BEST Arabidopsis thaliana protein mat…
At1g03240.1	57.119	51.2074	96.4805	113.576	0.497343	0.0134905	0.0117183	0.896504	1.68911	1.98841	unknown protein; BEST Arabidopsis thaliana protein match is: unknown protein (TAIR:AT1G03200.1); Has 2 Blast hits to 2 proteins in 1 species: Archae - 0; Bacteria - 0; Metazoa - 0; Fungi - 0; Plants - 2; Viruses - 0; Other Eukaryotes - 0 (source: NCBI BLink).
At1g03250.1	3783.49	3641.18	3968.68	3953.5	0.597284	0.444721	0.583405	0.962387	1.04895	1.04494	unknown protein; Has 89 Blast hits to 89 proteins in 31 species: Archae - 0; Bacteria - 0; Metazoa - 31; Fungi - 0; Plants - 48; Viruses - 0; Other Eukaryotes - 10 (source: NCBI BLink).
At1g03260.1	5309.29	4397.11	4776.6	5181.71	0.0136969	0.00425802	0.369562	0.828191	0.899668	0.97597	SNARE associated Golgi protein family; LOCATED IN: endomembrane system; EXPRESSED IN: 24 plant structures; EXPRESSED DURING: 15 growth stages; CONTAINS InterPro DOMAIN/s: SNARE associated Golgi protein (InterPro:IPR015414); BEST Arabidopsis thaliana protein match is: SNARE associated Golgi protein family (TAIR:AT5G19070.1); Has 5379 Blast hits to 5379 proteins in 1283 species: Archae - 29; Bacter…
At1g03270.1	1533.6	1226.38	1527.5	1700.44	0.15152	0.947502	0.0767419	0.799674	0.996021	1.10879	CBS domain-containing protein with a domain of unknown function (DUF21); FUNCTIONS IN: molecular_function unknown; INVOLVED IN: biological_process unknown; LOCATED IN: endomembrane system; EXPRESSED IN: 21 plant structures; EXPRESSED DURING: 14 growth stages; CONTAINS InterPro DOMAIN/s: Protein of unknown function DUF21 (InterPro:IPR002550); BEST Arabidopsis thaliana protein match is: CBS domain-…
At1g03280.1	4445.08	4377.44	4391.44	4417.34	0.643319	0.462388	0.772604	0.984783	0.987933	0.993759	Transcription factor TFIIE, alpha subunit; FUNCTIONS IN: RNA polymerase II transcription factor activity, transcription initiation factor activity; INVOLVED IN: transcription initiation from RNA polymerase II promoter; LOCATED IN: endomembrane system, transcription factor TFIIE complex; EXPRESSED IN: 24 plant structures; EXPRESSED DURING: 15 growth stages; CONTAINS InterPro DOMAIN/s: Transcriptio…
At1g03290.1	4493.87	4527.07	4173.81	4147.11	0.795395	0.0681088	0.031568	1.00739	0.928777	0.922836	unknown protein; BEST Arabidopsis thaliana protein match is: unknown protein (TAIR:AT4G02880.2); Has 13587 Blast hits to 10183 proteins in 1114 species: Archae - 257; Bacteria - 2402; Metazoa - 5637; Fungi - 960; Plants - 675; Viruses - 54; Other Eukaryotes - 3602 (source: NCBI BLink).
At1g03300.1	1694.88	1478.89	1736.6	1709.15	0.018076	0.513949	0.808624	0.87256	1.02461	1.00842	Member of the plant-specific DUF724 protein family. Arabidopsis has 10 DUF724 proteins. Loss of function mutant has a WT phenotype
At1g03310.1	1947.87	1742.04	2087.47	2330.78	0.295163	0.449746	0.0181765	0.89433	1.07167	1.19658	Encodes a protein with strong similarity to isoamylase (EC:3.2.1.68) however lacks critical residues known to be important for activity. Appears to co localize with ISA1 in the chloroplast isoamylase complex. Mutations in this gene cause the loss of detectable isoamylase activity and the disruption of normal starch structure. It has been postulated that AtISA2 interacts with AtISA1 to form the Is…
At1g03320.1	212.436	387.577	298.22	244.153	0.0845855	0.0209941	0.231168	1.82444	1.40381	1.1493	unknown protein; Has 1038 Blast hits to 683 proteins in 112 species: Archae - 4; Bacteria - 14; Metazoa - 318; Fungi - 117; Plants - 86; Viruses - 8; Other Eukaryotes - 491 (source: NCBI BLink).
At1g03330.1	5009.56	5612.36	5413.83	5758.17	0.056105	0.0754067	0.0286988	1.12033	1.0807	1.14944	Small nuclear ribonucleoprotein family protein; CONTAINS InterPro DOMAIN/s: Like-Sm ribonucleoprotein (LSM) domain (InterPro:IPR001163), U6 snRNA-associated Sm-like protein LSm2 (InterPro:IPR016654), Like-Sm ribonucleoprotein (LSM) domain, eukaryotic/archaea-type (InterPro:IPR006649), Like-Sm ribonucleoprotein (LSM)-related domain (InterPro:IPR010920); Has 762 Blast hits to 762 proteins in 209 sp…
At1g03340.1	693.901	697.283	448.966	509.512	0.973906	0.0912305	0.209312	1.00487	0.647017	0.734271	unknown protein; BEST Arabidopsis thaliana protein match is: unknown protein (TAIR:AT4G02920.1); Has 44 Blast hits to 41 proteins in 13 species: Archae - 0; Bacteria - 1; Metazoa - 0; Fungi - 0; Plants - 43; Viruses - 0; Other Eukaryotes - 0 (source: NCBI BLink).
At1g03350.1	9033.55	8957.99	8619.95	9071.91	0.773169	0.167378	0.904719	0.991635	0.954214	1.00425	BSD domain-containing protein; FUNCTIONS IN: molecular_function unknown; INVOLVED IN: biological_process unknown; LOCATED IN: cellular_component unknown; EXPRESSED IN: 24 plant structures; EXPRESSED DURING: 15 growth stages; CONTAINS InterPro DOMAIN/s: BSD (InterPro:IPR005607); BEST Arabidopsis thaliana protein match is: BSD domain-containing protein (TAIR:AT4G13110.1); Has 10642 Blast hits to 59…
At1g03360.1	4271.15	4414.62	4716.13	4928.79	0.520127	0.113937	0.0807095	1.03359	1.10418	1.15397	ribosomal RNA processing 4 (RRP4); FUNCTIONS IN: exonuclease activity; LOCATED IN: mitochondrion; EXPRESSED IN: 20 plant structures; EXPRESSED DURING: 13 growth stages; CONTAINS InterPro DOMAIN/s: Nucleic acid-binding, OB-fold-like (InterPro:IPR016027); Has 615 Blast hits to 615 proteins in 291 species: Archae - 147; Bacteria - 0; Metazoa - 136; Fungi - 134; Plants - 55; Viruses - 0; Other Eukary…
At1g03370.1	1443.82	1137.28	1427.34	1267.57	0.111111	0.873897	0.12105	0.787684	0.988583	0.877929	C2 calcium/lipid-binding and GRAM domain containing protein; CONTAINS InterPro DOMAIN/s: C2 membrane targeting protein (InterPro:IPR018029), C2 calcium/lipid-binding domain, CaLB (InterPro:IPR008973), GRAM (InterPro:IPR004182), C2 region (InterPro:IPR020477), C2 calcium-dependent membrane targeting (InterPro:IPR000008); BEST Arabidopsis thaliana protein match is: C2 calcium/lipid-binding and GRAM…
At1g03380.1	5911.95	5915.2	5183.08	5204.55	0.994038	0.155598	0.152767	1.00055	0.876712	0.880344	homolog of yeast autophagy 18 (ATG18) G (ATG18G); CONTAINS InterPro DOMAIN/s: WD40 repeat-like-containing domain (InterPro:IPR011046), Breast carcinoma amplified sequence 3 (InterPro:IPR022175), WD40 repeat (InterPro:IPR001680), WD40/YVTN repeat-like-containing domain (InterPro:IPR015943), WD40 repeat, subgroup (InterPro:IPR019781); BEST Arabidopsis thaliana protein match is: homolog of yeast aut…
At1g03390.1	194.02	235.923	229.925	209.722	0.10006	0.0205748	0.324789	1.21597	1.18506	1.08093	HXXXD-type acyl-transferase family protein; FUNCTIONS IN: transferase activity, transferring acyl groups other than amino-acyl groups, transferase activity; INVOLVED IN: biological_process unknown; EXPRESSED IN: sepal, flower; EXPRESSED DURING: petal differentiation and expansion stage; CONTAINS InterPro DOMAIN/s: Transferase (InterPro:IPR003480); BEST Arabidopsis thaliana protein match is: HXXXD…
At1g03400.1	598.599	695.266	501.89	452.313	0.0801353	0.0826239	0.0331044	1.16149	0.838441	0.755618	A single copy gene that encodes a protein with sequence similarity to tomato E8 (ACC oxidase, the last step in ethylene biosynthesis) involved in ethylene synthesis and fruit ripening in tomato. This gene is not induced by ethylene in siliques. The transcript is found in siliques, etiolated seedlings, leaves, stems and flowers.
At1g03410.1	3209.8	3374.68	3552.56	3189.59	0.520408	0.468464	0.920583	1.05137	1.10679	0.993703	2A6; FUNCTIONS IN: oxidoreductase activity; LOCATED IN: endomembrane system; EXPRESSED IN: 17 plant structures; EXPRESSED DURING: 10 growth stages; CONTAINS InterPro DOMAIN/s: Oxoglutarate/iron-dependent oxygenase (InterPro:IPR005123); BEST Arabidopsis thaliana protein match is: 2-oxoglutarate (2OG) and Fe(II)-dependent oxygenase superfamily protein (TAIR:AT1G03400.1); Has 8330 Blast hits to 8293…
At1g03420.1	7915.7	8676.47	2889.7	2965.95	0.28951	0.00114262	0.0013764	1.09611	0.365059	0.374693	Member of Sadhu non-coding retrotransposon family
At1g03430.1	3416.27	3821.21	3569.38	3695.67	0.00416478	0.390058	0.00852214	1.11853	1.04482	1.08179	Encodes AHP5, one of the six Arabidopsis thaliana histidine phosphotransfer proteins (AHPs). AHPs function as redundant positive regulators of cytokinin signaling. Members of the AHP gene family include: AT3G21510 (AHP1), AT3G29350 (AHP2), AT5G39340 (AHP3), AT3G16360 (AHP4), AT1G03430 (AHP5) and AT1G80100 (AHP6).
At1g03440.1	3908.62	4121.59	3538.32	3609.45	0.577059	0.377167	0.471518	1.05449	0.905259	0.923457	Leucine-rich repeat (LRR) family protein; INVOLVED IN: signal transduction; LOCATED IN: endomembrane system; EXPRESSED IN: 23 plant structures; EXPRESSED DURING: 13 growth stages; CONTAINS InterPro DOMAIN/s: Leucine-rich repeat-containing N-terminal domain, type 2 (InterPro:IPR013210), Leucine-rich repeat (InterPro:IPR001611); BEST Arabidopsis thaliana protein match is: RNI-like superfamily prote…
At1g03445.1	313.412	239.248	290.193	306.782	0.0957966	0.541144	0.887806	0.763366	0.925916	0.978846	encodes a serine?threonine protein phosphatase with an N-terminal Kelch-repeat domain, which is nuclear localized and expressed preferentially in elongating cells. Genetic evidence suggest that this gene plays a redundant role (along with other members of the same gene family) in modulating growth in response to brassinosteroid.
At1g03457.1	5247.7	4805.41	4215.2	3823.93	0.284554	0.00172412	0.000702927	0.915717	0.803246	0.728687	RNA-binding (RRM/RBD/RNP motifs) family protein; FUNCTIONS IN: RNA binding, nucleotide binding, nucleic acid binding; INVOLVED IN: biological_process unknown; LOCATED IN: cellular_component unknown; EXPRESSED IN: 17 plant structures; EXPRESSED DURING: 14 growth stages; CONTAINS InterPro DOMAIN/s: RNA recognition motif, RNP-1 (InterPro:IPR000504), Ribonucleoprotein, BRUNO-like (InterPro:IPR015903)…
At1g03457.2	2421.39	1854.66	1801.56	1726.72	0.156101	0.0140325	0.0256035	0.765949	0.74402	0.71311	RNA-binding (RRM/RBD/RNP motifs) family protein; FUNCTIONS IN: RNA binding, nucleotide binding, nucleic acid binding; INVOLVED IN: biological_process unknown; LOCATED IN: cellular_component unknown; EXPRESSED IN: 17 plant structures; EXPRESSED DURING: 14 growth stages; CONTAINS InterPro DOMAIN/s: RNA recognition motif, RNP-1 (InterPro:IPR000504), Ribonucleoprotein, BRUNO-like (InterPro:IPR015903)…
At1g03470.1	2424.85	2286.11	2323.54	2332.93	0.377195	0.537662	0.558356	0.942786	0.958224	0.962096	Kinase interacting (KIP1-like) family protein; CONTAINS InterPro DOMAIN/s: KIP1-like (InterPro:IPR011684); BEST Arabidopsis thaliana protein match is: Kinase interacting (KIP1-like) family protein (TAIR:AT2G47920.1); Has 687 Blast hits to 664 proteins in 124 species: Archae - 6; Bacteria - 10; Metazoa - 109; Fungi - 52; Plants - 347; Viruses - 3; Other Eukaryotes - 160 (source: NCBI BLink).
At1g03470.2	1501.8	1316.74	1403.08	1478.47	0.178613	0.321466	0.828556	0.876773	0.934264	0.984464	Kinase interacting (KIP1-like) family protein; CONTAINS InterPro DOMAIN/s: KIP1-like (InterPro:IPR011684); BEST Arabidopsis thaliana protein match is: Kinase interacting (KIP1-like) family protein (TAIR:AT2G47920.1); Has 35333 Blast hits to 34131 proteins in 2444 species: Archae - 798; Bacteria - 22429; Metazoa - 974; Fungi - 991; Plants - 531; Viruses - 0; Other Eukaryotes - 9610 (source: NCBI B…
At1g03475.1	5614.36	5229.19	5484.85	5640.9	0.09622	0.293139	0.877301	0.931395	0.976933	1.00473	Encodes coproporphyrinogen III oxidase, a key enzyme in the biosynthetic pathway of chlorophyll and heme, a tetrapyrrole pathway. Mutants express cytological and molecular markers associated with the defense responses, usually activated by pathogen infection.
At1g03490.1	191.999	287.562	278.007	246.921	0.0973621	0.0143188	0.160455	1.49773	1.44796	1.28605	NAC domain containing protein 6 (NAC006); FUNCTIONS IN: sequence-specific DNA binding transcription factor activity; INVOLVED IN: multicellular organismal development, regulation of transcription; EXPRESSED IN: cultured cell; CONTAINS InterPro DOMAIN/s: No apical meristem (NAM) protein (InterPro:IPR003441); BEST Arabidopsis thaliana protein match is: TCV-interacting protein (TAIR:AT5G24590.2); Ha…
At1g03495.1	1619.17	1722.25	1603.55	1651.53	0.0844569	0.72099	0.683719	1.06366	0.990351	1.01998	HXXXD-type acyl-transferase family protein; FUNCTIONS IN: transferase activity, transferring acyl groups other than amino-acyl groups, transferase activity; INVOLVED IN: biological_process unknown; CONTAINS InterPro DOMAIN/s: Transferase (InterPro:IPR003480); BEST Arabidopsis thaliana protein match is: HXXXD-type acyl-transferase family protein (TAIR:AT1G03940.1); Has 1920 Blast hits to 1905 prot…
At1g03502.1	1307.37	1869.67	1323.78	1316.6	0.00719117	0.83207	0.899859	1.4301	1.01255	1.00706	small nucleolar RNA
At1g03506.1	877.215	914.661	756.727	818.433	0.594537	0.0605493	0.0999364	1.04269	0.862648	0.93299	snoRNA; snoRNA
At1g03510.1	714.961	711.547	761.411	771.239	0.818331	0.0707793	0.07392	0.995225	1.06497	1.07872	Tetratricopeptide repeat (TPR)-like superfamily protein; FUNCTIONS IN: binding; INVOLVED IN: biological_process unknown; LOCATED IN: cellular_component unknown; EXPRESSED IN: 10 plant structures; EXPRESSED DURING: 6 growth stages; CONTAINS InterPro DOMAIN/s: Pentatricopeptide repeat (InterPro:IPR002885), Tetratricopeptide-like helical (InterPro:IPR011990); BEST Arabidopsis thaliana protein match …
At1g03520.1	1144.1	748.923	1011.45	1135.62	0.108769	0.231284	0.937584	0.654598	0.884057	0.992589	Core-2/I-branching beta-1,6-N-acetylglucosaminyltransferase family protein; FUNCTIONS IN: transferase activity, transferring glycosyl groups, acetylglucosaminyltransferase activity; INVOLVED IN: carbohydrate biosynthetic process; LOCATED IN: membrane; EXPRESSED IN: 22 plant structures; EXPRESSED DURING: 13 growth stages; CONTAINS InterPro DOMAIN/s: Glycosyl transferase, family 14 (InterPro:IPR003…
At1g03520.2	1856.09	1487.09	1729.68	1708.68	0.076857	0.391349	0.338951	0.801192	0.931893	0.920578	Core-2/I-branching beta-1,6-N-acetylglucosaminyltransferase family protein; FUNCTIONS IN: transferase activity, transferring glycosyl groups, acetylglucosaminyltransferase activity; INVOLVED IN: carbohydrate biosynthetic process; LOCATED IN: membrane; EXPRESSED IN: 22 plant structures; EXPRESSED DURING: 13 growth stages; CONTAINS InterPro DOMAIN/s: Glycosyl transferase, family 14 (InterPro:IPR003…
At1g03530.1	7667.43	6220.51	7337.23	8558.7	0.0415351	0.223124	0.0280129	0.811291	0.956936	1.11624	nuclear assembly factor 1 (NAF1); FUNCTIONS IN: snoRNA binding, pseudouridine synthase activity; INVOLVED IN: biological_process unknown; LOCATED IN: box H/ACA snoRNP complex; EXPRESSED IN: 23 plant structures; EXPRESSED DURING: 13 growth stages; CONTAINS InterPro DOMAIN/s: H/ACA ribonucleoprotein complex, subunit Gar1/Naf1 (InterPro:IPR007504); Has 55446 Blast hits to 31211 proteins in 1683 spec…
At1g03540.1	1157.29	932.098	1071.57	1288.25	0.0701712	0.204393	0.12667	0.805415	0.925933	1.11316	Pentatricopeptide repeat (PPR-like) superfamily protein; CONTAINS InterPro DOMAIN/s: Pentatricopeptide repeat (InterPro:IPR002885); BEST Arabidopsis thaliana protein match is: Pentatricopeptide repeat (PPR) superfamily protein (TAIR:AT2G13600.1); Has 43035 Blast hits to 14042 proteins in 228 species: Archae - 0; Bacteria - 19; Metazoa - 59; Fungi - 97; Plants - 42229; Viruses - 0; Other Eukaryote…
At1g03550.1	5002.43	5271.78	4268.37	4292.88	0.509843	0.130697	0.103162	1.05384	0.853259	0.85816	Secretory carrier membrane protein (SCAMP) family protein; FUNCTIONS IN: transmembrane transporter activity; INVOLVED IN: protein transport; LOCATED IN: integral to membrane; EXPRESSED IN: 23 plant structures; EXPRESSED DURING: 15 growth stages; CONTAINS InterPro DOMAIN/s: SCAMP (InterPro:IPR007273); BEST Arabidopsis thaliana protein match is: Secretory carrier membrane protein (SCAMP) family pro…
At1g03560.1	2490.42	2175.57	2462.85	3103.65	0.193569	0.854982	0.0308126	0.873578	0.988932	1.24624	Pentatricopeptide repeat (PPR-like) superfamily protein; CONTAINS InterPro DOMAIN/s: Pentatricopeptide repeat (InterPro:IPR002885); BEST Arabidopsis thaliana protein match is: Tetratricopeptide repeat (TPR)-like superfamily protein (TAIR:AT5G39710.1); Has 53521 Blast hits to 15193 proteins in 316 species: Archae - 3; Bacteria - 91; Metazoa - 613; Fungi - 824; Plants - 50230; Viruses - 0; Other Eu…
At1g03570.1	432.879	751.637	720.61	614.454	0.10817	0.0210218	0.0732491	1.73637	1.66469	1.41946	pre-tRNA; tRNA-Gln (anticodon: CTG)
At1g03580.1	229.375	245.882	182.84	160.746	0.50613	0.110176	0.0399817	1.07197	0.797123	0.700802	pseudogene, meprin and TRAF homology (MATH) domain protein -related, weak similarity to ubiquitin-specific protease 12 (Arabidopsis thaliana) GI:11993471; contains weak hit to Pfam PF00917: MATH domain
At1g03590.1	9509.04	8709.16	8702.14	7776.68	0.338187	0.397638	0.0791092	0.915882	0.915144	0.817819	Protein phosphatase 2C family protein; FUNCTIONS IN: protein serine/threonine phosphatase activity, catalytic activity; INVOLVED IN: N-terminal protein myristoylation; LOCATED IN: plasma membrane; EXPRESSED IN: 23 plant structures; EXPRESSED DURING: 13 growth stages; CONTAINS InterPro DOMAIN/s: Protein phosphatase 2C-related (InterPro:IPR001932), Protein phosphatase 2C (InterPro:IPR015655), Prote…
At1g03600.1	1029.24	857.924	939.782	773.905	0.186077	0.540308	0.0255678	0.833548	0.913081	0.751917	PSB27; FUNCTIONS IN: molecular_function unknown; INVOLVED IN: photosystem II repair; LOCATED IN: thylakoid, chloroplast thylakoid membrane, chloroplast thylakoid lumen, chloroplast photosystem II, chloroplast; EXPRESSED IN: 23 plant structures; EXPRESSED DURING: 13 growth stages; Has 273 Blast hits to 273 proteins in 82 species: Archae - 0; Bacteria - 114; Metazoa - 0; Fungi - 0; Plants - 63; Vir…
At1g03610.1	6431.34	6177.5	5917.91	5804.56	0.531383	0.125487	0.0946177	0.96053	0.920167	0.902543	Protein of unknown function (DUF789); CONTAINS InterPro DOMAIN/s: Protein of unknown function DUF789 (InterPro:IPR008507); BEST Arabidopsis thaliana protein match is: Protein of unknown function (DUF789) (TAIR:AT4G03420.1); Has 266 Blast hits to 262 proteins in 19 species: Archae - 0; Bacteria - 0; Metazoa - 0; Fungi - 0; Plants - 263; Viruses - 0; Other Eukaryotes - 3 (source: NCBI BLink).
At1g03620.1	3283.99	3653.57	3940.43	3816.91	0.364708	0.110738	0.223284	1.11254	1.19989	1.16228	ELMO/CED-12 family protein; FUNCTIONS IN: molecular_function unknown; INVOLVED IN: phagocytosis; LOCATED IN: cytoskeleton; EXPRESSED IN: 16 plant structures; EXPRESSED DURING: 6 growth stages; CONTAINS InterPro DOMAIN/s: Engulfment/cell motility, ELMO (InterPro:IPR006816); BEST Arabidopsis thaliana protein match is: ELMO/CED-12 family protein (TAIR:AT3G03610.1); Has 828 Blast hits to 828 proteins…
At1g03630.1	871.231	757.089	961.853	968.771	0.0800604	0.241939	0.0882346	0.868988	1.10402	1.11196	Encodes for a protein with protochlorophyllide oxidoreductase activity. The enzyme is NADPH- and light-dependent.
At1g03630.2	694.001	565.182	765.984	781.233	0.0242603	0.227038	0.0356585	0.814381	1.10372	1.12569	Encodes for a protein with protochlorophyllide oxidoreductase activity. The enzyme is NADPH- and light-dependent.
At1g03650.1	1485.24	1540.67	1525.79	1494.79	0.64279	0.713181	0.947817	1.03733	1.0273	1.00643	Acyl-CoA N-acyltransferases (NAT) superfamily protein; FUNCTIONS IN: N-acetyltransferase activity; INVOLVED IN: metabolic process; LOCATED IN: cellular_component unknown; CONTAINS InterPro DOMAIN/s: GCN5-related N-acetyltransferase, C-terminal (InterPro:IPR022610), GCN5-related N-acetyltransferase (InterPro:IPR000182), Acyl-CoA N-acyltransferase (InterPro:IPR016181); Has 3295 Blast hits to 3295 p…
At1g03660.1	750.224	586.004	542.881	562.449	0.035491	0.0505344	0.0305002	0.781104	0.723624	0.749708	Ankyrin-repeat containing protein; BEST Arabidopsis thaliana protein match is: ankyrin repeat family protein (TAIR:AT1G03670.1); Has 105 Blast hits to 104 proteins in 3 species: Archae - 0; Bacteria - 0; Metazoa - 0; Fungi - 0; Plants - 105; Viruses - 0; Other Eukaryotes - 0 (source: NCBI BLink).
At1g03670.1	357.249	587.743	507.91	407.313	0.13023	0.0410615	0.466451	1.64519	1.42173	1.14014	Ankyrin repeat containing protein
At1g03680.1	2644.81	2924.04	3020.65	2867.62	0.0034769	0.00205581	0.0802516	1.10558	1.14211	1.08425	encodes a chloroplast thioredoxin similar to prokaryotic thioredoxins.
At1g03687.1	2224.14	1947.1	2183.87	2382.99	0.192378	0.749859	0.396017	0.875442	0.981897	1.07142	DTW domain-containing protein; CONTAINS InterPro DOMAIN/s: DTW (InterPro:IPR005636); Has 580 Blast hits to 580 proteins in 298 species: Archae - 0; Bacteria - 527; Metazoa - 0; Fungi - 0; Plants - 28; Viruses - 0; Other Eukaryotes - 25 (source: NCBI BLink).
At1g03687.2	443.895	559.099	531.959	518.064	0.249449	0.0260699	0.0176728	1.25953	1.19839	1.16709	DTW domain-containing protein; CONTAINS InterPro DOMAIN/s: DTW (InterPro:IPR005636); Has 477 Blast hits to 477 proteins in 253 species: Archae - 0; Bacteria - 432; Metazoa - 0; Fungi - 0; Plants - 26; Viruses - 0; Other Eukaryotes - 19 (source: NCBI BLink).
At1g03700.1	598.529	589.349	415.288	469.748	0.93232	0.116361	0.320187	0.984662	0.693847	0.784837	Uncharacterised protein family (UPF0497); FUNCTIONS IN: molecular_function unknown; INVOLVED IN: biological_process unknown; LOCATED IN: endomembrane system; EXPRESSED IN: hypocotyl, flower; EXPRESSED DURING: petal differentiation and expansion stage; CONTAINS InterPro DOMAIN/s: Uncharacterised protein family UPF0497, trans-membrane plant (InterPro:IPR006702), Uncharacterised protein family UPF04…
At1g03710.1	209.607	210.747	245.88	263.756	0.920905	0.0335398	0.0128284	1.00544	1.17305	1.25833	Cystatin/monellin superfamily protein; FUNCTIONS IN: cysteine-type endopeptidase inhibitor activity; INVOLVED IN: biological_process unknown; LOCATED IN: cellular_component unknown; EXPRESSED IN: 10 plant structures; EXPRESSED DURING: 8 growth stages; CONTAINS InterPro DOMAIN/s: Proteinase inhibitor I25, cystatin (InterPro:IPR000010), Proteinase inhibitor I25, cystatin, conserved region (InterPro…
At1g03710.2	458.444	494.967	526.179	500.181	0.504603	0.257426	0.404095	1.07967	1.14775	1.09104	Cystatin/monellin superfamily protein; FUNCTIONS IN: cysteine-type endopeptidase inhibitor activity; INVOLVED IN: biological_process unknown; LOCATED IN: cellular_component unknown; EXPRESSED IN: 10 plant structures; EXPRESSED DURING: 8 growth stages; CONTAINS InterPro DOMAIN/s: Proteinase inhibitor I25, cystatin (InterPro:IPR000010), Proteinase inhibitor I25, cystatin, conserved region (InterPro…
At1g03720.1	68.1503	72.9173	86.7878	82.4628	0.52523	0.00102706	0.0544502	1.06995	1.27348	1.21001	Cysteine proteinases superfamily protein; FUNCTIONS IN: cysteine-type peptidase activity; INVOLVED IN: proteolysis; LOCATED IN: cellular_component unknown; EXPRESSED IN: ovule, seed; EXPRESSED DURING: E expanded cotyledon stage; CONTAINS InterPro DOMAIN/s: Peptidase C1A, papain (InterPro:IPR013128), Peptidase C1A, papain C-terminal (InterPro:IPR000668); BEST Arabidopsis thaliana protein match is:…
At1g03730.1	2562.83	2283.34	2217.68	2187.72	0.322221	0.0859822	0.0522306	0.890946	0.865327	0.853635	unknown protein; BEST Arabidopsis thaliana protein match is: unknown protein (TAIR:AT4G03600.1); Has 50 Blast hits to 50 proteins in 10 species: Archae - 0; Bacteria - 0; Metazoa - 0; Fungi - 0; Plants - 50; Viruses - 0; Other Eukaryotes - 0 (source: NCBI BLink).
At1g03740.1	6377.39	5705.31	5176.76	4324.89	0.0681463	0.037207	0.0013923	0.894616	0.811736	0.678161	Protein kinase superfamily protein; FUNCTIONS IN: protein serine/threonine kinase activity, protein kinase activity, kinase activity, ATP binding; INVOLVED IN: protein amino acid phosphorylation, N-terminal protein myristoylation; EXPRESSED IN: 24 plant structures; EXPRESSED DURING: 13 growth stages; CONTAINS InterPro DOMAIN/s: Protein kinase, ATP binding site (InterPro:IPR017441), Protein kinase…
At1g03740.2	2257.8	1663.52	1923.82	1613.36	0.0671089	0.11588	0.00226505	0.736789	0.85208	0.714573	Protein kinase superfamily protein; FUNCTIONS IN: protein serine/threonine kinase activity, protein kinase activity, kinase activity, ATP binding; INVOLVED IN: protein amino acid phosphorylation; EXPRESSED IN: 24 plant structures; EXPRESSED DURING: 13 growth stages; CONTAINS InterPro DOMAIN/s: Protein kinase, ATP binding site (InterPro:IPR017441), Serine/threonine-protein kinase domain (InterPro:…
At1g03743.1	382.008	263.045	178.3	287.015	0.0228987	0.00671078	0.092967	0.688583	0.466744	0.751331	snoRNA; snoRNA
At1g03746.1	590.647	434.844	304.276	368.779	0.015183	0.00483382	0.0164797	0.736217	0.515157	0.624364	snoRNA; snoRNA
At1g03750.1	2738.56	2598.93	2508.99	2700.54	0.493819	0.2011	0.715704	0.949013	0.916172	0.986116	switch 2 (SWI2); FUNCTIONS IN: helicase activity, DNA binding, ATP binding, nucleic acid binding; LOCATED IN: membrane; EXPRESSED IN: 24 plant structures; EXPRESSED DURING: 15 growth stages; CONTAINS InterPro DOMAIN/s: DEAD-like helicase, N-terminal (InterPro:IPR014001), DNA/RNA helicase, C-terminal (InterPro:IPR001650), Helicase, superfamily 1/2, ATP-binding domain (InterPro:IPR014021), SNF2-rel…
At1g03760.1	5561.85	5804	5092.26	5603.77	0.454162	0.0174089	0.783282	1.04354	0.91557	1.00754	Prefoldin chaperone subunit family protein; FUNCTIONS IN: unfolded protein binding; INVOLVED IN: protein folding; LOCATED IN: prefoldin complex; EXPRESSED IN: pollen tube; CONTAINS InterPro DOMAIN/s: Prefoldin alpha-like (InterPro:IPR004127), Prefoldin (InterPro:IPR009053); Has 429 Blast hits to 422 proteins in 142 species: Archae - 27; Bacteria - 8; Metazoa - 215; Fungi - 17; Plants - 37; Viruse…
At1g03770.1	4747.84	4154.64	4411.46	4434.19	0.167755	0.0418218	0.036897	0.87506	0.929152	0.93394	Encodes a nuclear localized protein with similarity to animal polycomb repressive core complex1 (PRC1) core component RING.Appears to function redundantly with ATRING1a, a close paralog. Both interact physically with CLF and LHP1 and appear to function together to repress class I KNOX gene expression.
At1g03780.1	341.408	240.304	317.248	390.175	0.0177027	0.381225	0.248873	0.703861	0.929235	1.14284	Homolog of vertebrate TPX2. Protein has three domains involved in nuclear targeting, one in nuclear export and two in microtubule binding. Involved in mitotic spindle assembly during late prophase and early prometaphase.
At1g03780.2	4994.28	3857.86	4742.14	4928.94	0.0102035	0.143652	0.770979	0.772455	0.949514	0.986916	Homolog of vertebrate TPX2. Protein has three domains involved in nuclear targeting, one in nuclear export and two in microtubule binding. Involved in mitotic spindle assembly during late prophase and early prometaphase.
At1g03790.1	91.0166	97.7939	124.957	103.475	0.442479	0.235288	0.1945	1.07446	1.37291	1.13688	Encodes SOMNUS (SOM), a nucleus-localized CCCH-type zinc finger protein. SOM negatively regulates light-dependent seed germination downstream of PIL5 (AT2G20180).
At1g03800.1	503.369	593.513	591.687	532.284	0.28386	0.239762	0.662704	1.17908	1.17545	1.05744	encodes a member of the ERF (ethylene response factor) subfamily B-1 of ERF/AP2 transcription factor family (ATERF-10). The protein contains one AP2 domain. There are 15 members in this subfamily including ATERF-3, ATERF-4, ATERF-7, and leafy petiole.
At1g03810.1	219.8	290.941	378.226	372.094	0.0986653	0.00144771	0.00119164	1.32367	1.72078	1.69288	Nucleic acid-binding, OB-fold-like protein; CONTAINS InterPro DOMAIN/s: Nucleic acid-binding, OB-fold-like (InterPro:IPR016027), Nucleic acid-binding, OB-fold (InterPro:IPR012340); BEST Arabidopsis thaliana protein match is: Nucleic acid-binding, OB-fold-like protein (TAIR:AT4G28440.1); Has 209 Blast hits to 209 proteins in 44 species: Archae - 18; Bacteria - 0; Metazoa - 0; Fungi - 0; Plants - 1…
At1g03820.1	6793.59	8039.28	9683.93	10494.4	0.0428433	0.00828903	0.00138607	1.18336	1.42545	1.54475	unknown protein; FUNCTIONS IN: molecular_function unknown; INVOLVED IN: biological_process unknown; LOCATED IN: endomembrane system; EXPRESSED IN: 21 plant structures; EXPRESSED DURING: 13 growth stages; Has 1345 Blast hits to 1122 proteins in 102 species: Archae - 2; Bacteria - 28; Metazoa - 28; Fungi - 30; Plants - 109; Viruses - 0; Other Eukaryotes - 1148 (source: NCBI BLink).
At1g03830.1	4496.22	3874.22	4742.82	5247.26	0.15569	0.0488189	0.0029394	0.861661	1.05485	1.16704	guanylate-binding family protein; FUNCTIONS IN: GTP binding, GTPase activity; INVOLVED IN: immune response; LOCATED IN: cellular_component unknown; EXPRESSED IN: 12 plant structures; EXPRESSED DURING: 6 growth stages; CONTAINS InterPro DOMAIN/s: Guanylate-binding protein, N-terminal (InterPro:IPR015894), Guanylate-binding protein, C-terminal (InterPro:IPR003191); BEST Arabidopsis thaliana protein…
At1g03840.1	4641.4	3919.48	4355.86	5077.44	0.165129	0.404029	0.380911	0.844461	0.938482	1.09395	MGP is a nuclear-localized putative transcription factor with three zinc finger domains. MGP can interact with three proteins implicated in root patterning: SCR, SHR, and JKD in Y2H assays, and these interactions depend on the first zinc finger in MGP. MGP appears to be a direct transcriptional target of SHR and SCR, based on promoter binding assays, though it is not expressed in the QC, based on…
At1g03850.1	601.411	706.798	283.089	276.58	0.528856	0.033552	0.0264312	1.17523	0.470709	0.459885	Encodes glutaredoxin ATGRXS13, required to facilitate Botrytis cinerea infection of Arabidopsis thaliana plants. Sylvain La Camera et al (2011, PMID:21756272) reported a third splice variant in addition to the two annotated in TAIR10.
At1g03850.2	4598.16	5955.8	3501.69	2682.28	0.116462	0.126178	0.0176614	1.29526	0.761541	0.583338	Encodes glutaredoxin ATGRXS13, required to facilitate Botrytis cinerea infection of Arabidopsis thaliana plants. Sylvain La Camera et al (2011, PMID:21756272) reported a third splice variant in addition to the two annotated in TAIR10.
At1g03860.1	6674.61	6164.45	7403.48	7737.61	0.38263	0.22272	0.1407	0.923568	1.1092	1.15926	prohibitin 2
At1g03860.2	5478.31	5019.57	6134.75	6078.48	0.326113	0.202976	0.279088	0.916264	1.11983	1.10955	prohibitin 2
At1g03860.3	188.001	172.334	215.712	241.359	0.446986	0.177623	0.0369223	0.916667	1.1474	1.28382	prohibitin 2
At1g03870.1	16069.7	16211.5	14418.6	14068.1	0.865386	0.116134	0.115828	1.00882	0.897249	0.875439	fasciclin-like arabinogalactan-protein 9 (Fla9)
At1g03880.1	82.7522	94.5656	123.084	123.34	0.220971	0.00117347	0.0071252	1.14276	1.48738	1.49048	Protein is tyrosine-phosphorylated and its phosphorylation state is modulated in response to ABA in Arabidopsis thaliana seeds.
At1g03890.1	174.491	220.554	224.673	215.917	0.0134101	0.0289033	0.0224976	1.26398	1.28759	1.23741	RmlC-like cupins superfamily protein; FUNCTIONS IN: nutrient reservoir activity; INVOLVED IN: biological_process unknown; LOCATED IN: endomembrane system; EXPRESSED IN: leaf, seed; EXPRESSED DURING: seed development stages; CONTAINS InterPro DOMAIN/s: Cupin, RmlC-type (InterPro:IPR011051), Cupin 1 (InterPro:IPR006045), RmlC-like jelly roll fold (InterPro:IPR014710), 11-S seed storage protein, pla…
At1g03900.1	9466.62	9777.32	9224.98	9174.46	0.530659	0.538489	0.596915	1.03282	0.974475	0.969139	member of NAP family, an heterogeneous subfamily of the ATP-binding Cassette (ABC) superfamily of membrane transporters. The NAPs proteins are characterized by having only one nucleotide-binding folds (NBFs) domain.
At1g03905.1	1454.09	1481.62	1487.37	1388.53	0.850566	0.831089	0.664272	1.01893	1.02289	0.954913	P-loop containing nucleoside triphosphate hydrolases superfamily protein; FUNCTIONS IN: nucleoside-triphosphatase activity, ATPase activity, nucleotide binding, ATP binding; EXPRESSED IN: 8 plant structures; EXPRESSED DURING: petal differentiation and expansion stage, D bilateral stage; CONTAINS InterPro DOMAIN/s: ATPase, AAA+ type, core (InterPro:IPR003593), ABC transporter-like (InterPro:IPR003…
At1g03910.1	7393.63	7040.81	7491.2	7988.59	0.285727	0.76703	0.104881	0.952281	1.0132	1.08047	EXPRESSED IN: 25 plant structures; EXPRESSED DURING: 13 growth stages; CONTAINS InterPro DOMAIN/s: Cactin protein, cactus-binding domain, C-terminal (InterPro:IPR019134), Cactin, central region (InterPro:IPR018816); BEST Arabidopsis thaliana protein match is: unknown protein (TAIR:AT2G36815.2); Has 11711 Blast hits to 7382 proteins in 452 species: Archae - 31; Bacteria - 352; Metazoa - 6006; Fung…
At1g03920.1	1734.46	1573.87	1651.9	1655.53	0.418208	0.629512	0.62631	0.907409	0.952398	0.954494	Protein kinase family protein; FUNCTIONS IN: kinase activity; INVOLVED IN: protein amino acid phosphorylation; LOCATED IN: cytosol, plasma membrane; EXPRESSED IN: 23 plant structures; EXPRESSED DURING: 11 growth stages; CONTAINS InterPro DOMAIN/s: Protein kinase, ATP binding site (InterPro:IPR017441), Serine/threonine-protein kinase domain (InterPro:IPR002290), Serine/threonine-protein kinase-lik…
At1g03930.1	4340.79	4103.68	4679.79	4695.77	0.396598	0.116087	0.17003	0.945376	1.0781	1.08178	Phosphorylates serine, threonine, and tyrosine
At1g03935.1	1700.16	2056.8	1558.54	1559.41	0.0291411	0.162399	0.218661	1.20977	0.916703	0.917216	snoRNA; snoRNA
At1g03940.1	1710.21	1916.09	1867.55	1977.9	0.0379501	0.120394	0.100355	1.12038	1.092	1.15652	HXXXD-type acyl-transferase family protein; FUNCTIONS IN: transferase activity, transferring acyl groups other than amino-acyl groups, transferase activity; INVOLVED IN: biological_process unknown; LOCATED IN: cellular_component unknown; CONTAINS InterPro DOMAIN/s: Transferase (InterPro:IPR003480); BEST Arabidopsis thaliana protein match is: HXXXD-type acyl-transferase family protein (TAIR:AT1G03…
At1g03950.1	1669.52	1492.83	1399.61	1486.2	0.130001	0.0879467	0.303446	0.894165	0.83833	0.890194	vacuolar protein sorting-associated protein 2.3 (VPS2.3); CONTAINS InterPro DOMAIN/s: Snf7 (InterPro:IPR005024); BEST Arabidopsis thaliana protein match is: SNF7 family protein (TAIR:AT5G44560.1); Has 1693 Blast hits to 1691 proteins in 237 species: Archae - 2; Bacteria - 12; Metazoa - 754; Fungi - 334; Plants - 366; Viruses - 0; Other Eukaryotes - 225 (source: NCBI BLink).
At1g03960.1	1305.91	1005.03	1435.43	1651.66	0.0720641	0.135225	0.0149657	0.769601	1.09918	1.26475	Calcium-binding EF hand family protein; FUNCTIONS IN: calcium ion binding; INVOLVED IN: biological_process unknown; LOCATED IN: cellular_component unknown; EXPRESSED IN: 22 plant structures; EXPRESSED DURING: 14 growth stages; CONTAINS InterPro DOMAIN/s: EF-Hand 1, calcium-binding site (InterPro:IPR018247), EF-HAND 2 (InterPro:IPR018249), EF-hand-like domain (InterPro:IPR011992); BEST Arabidopsis…
At1g03970.1	5358	5868.74	5152.21	4715.82	0.147233	0.337198	0.0197777	1.09532	0.961592	0.880144	encodes a basic leucine zipper G-box binding factor that can bind to G-box motifs only as heterodimers with GBF2 or GBF3. A single amino acid change can confer G-box binding as homodimers.
At1g03980.1	824.293	474.284	817.97	878.169	0.0235182	0.895898	0.624164	0.575383	0.99233	1.06536	Encodes a protein with phytochelatin synthase activity which binds Cd2+ and Cd-glutathione complexes with high affinity. The protein has been postulated to be involved in Cd2+ tolerance. AtPCS2 expression appears to be less than that of AtPCS1, explaining the inability of endogenous AtPCS2 to substitute for AtPCS1 in the cad1-3 mutant (AtPCS1 null).
At1g03982.1	51.0203	56.3532	68.125	64.932	0.235222	0.00293006	0.0503877	1.10453	1.33525	1.27267	PAK-box/P21-Rho-binding family protein; CONTAINS InterPro DOMAIN/s: PAK-box/P21-Rho-binding (InterPro:IPR000095); BEST Arabidopsis thaliana protein match is: PAK-box/P21-Rho-binding family protein (TAIR:AT4G28556.1); Has 35333 Blast hits to 34131 proteins in 2444 species: Archae - 798; Bacteria - 22429; Metazoa - 974; Fungi - 991; Plants - 531; Viruses - 0; Other Eukaryotes - 9610 (source: NCBI B…
At1g03990.1	2165.66	2074.55	1934.89	1732.92	0.115423	0.0125413	0.00194607	0.957931	0.893445	0.80018	Long-chain fatty alcohol dehydrogenase family protein; FUNCTIONS IN: oxidoreductase activity, oxidoreductase activity, acting on CH-OH group of donors, FAD binding; CONTAINS InterPro DOMAIN/s: Glucose-methanol-choline oxidoreductase, N-terminal (InterPro:IPR000172), Glucose-methanol-choline oxidoreductase, C-terminal (InterPro:IPR007867), Long-chain fatty alcohol dehydrogenase (InterPro:IPR012400…
At1g04000.1	3243.13	3702.2	3263.59	3268.7	0.105515	0.870543	0.925366	1.14155	1.00631	1.00789	unknown protein; BEST Arabidopsis thaliana protein match is: unknown protein (TAIR:AT5G44060.1); Has 62 Blast hits to 62 proteins in 10 species: Archae - 0; Bacteria - 0; Metazoa - 0; Fungi - 0; Plants - 62; Viruses - 0; Other Eukaryotes - 0 (source: NCBI BLink).
At1g04010.1	4748.13	4327.26	4627.6	5207.74	0.115781	0.436619	0.00557928	0.91136	0.974614	1.0968	phospholipid sterol acyl transferase 1 (PSAT1); CONTAINS InterPro DOMAIN/s: Lecithin:cholesterol acyltransferase (InterPro:IPR003386); BEST Arabidopsis thaliana protein match is: phospholipid:diacylglycerol acyltransferase (TAIR:AT5G13640.1); Has 615 Blast hits to 606 proteins in 192 species: Archae - 0; Bacteria - 2; Metazoa - 241; Fungi - 118; Plants - 150; Viruses - 0; Other Eukaryotes - 104 (…
At1g04020.1	3161.24	2706.26	3345.15	3840.88	0.0667832	0.214033	0.0670153	0.856077	1.05818	1.21499	Encodes a protein containing two tandem BRCA1 C-Terminal (BRCT) domains, which function in phosphorylation-dependent protein?protein interactions.Loss of function mutations cause defects in meristem organization due to failure to repress WUS. BARD1 binds to WUS promoter and over expression of BARD reduces the extent of WUS expression.
At1g04030.1	4959.21	4347.74	4448.64	4796.18	0.123736	0.113582	0.379349	0.8767	0.897047	0.967127	unknown protein; BEST Arabidopsis thaliana protein match is: unknown protein (TAIR:AT5G44040.1); Has 1835 Blast hits to 1511 proteins in 238 species: Archae - 7; Bacteria - 164; Metazoa - 377; Fungi - 135; Plants - 187; Viruses - 22; Other Eukaryotes - 943 (source: NCBI BLink).
At1g04040.1	15734.3	16873.2	15646	14954.6	0.117924	0.881635	0.54998	1.07239	0.994388	0.950447	HAD superfamily, subfamily IIIB acid phosphatase ; FUNCTIONS IN: acid phosphatase activity; INVOLVED IN: biological_process unknown; LOCATED IN: cell wall, plasma membrane, vacuole, plant-type cell wall; EXPRESSED IN: 19 plant structures; EXPRESSED DURING: 9 growth stages; CONTAINS InterPro DOMAIN/s: Acid phosphatase (Class B) (InterPro:IPR005519), Vegetative storage protein/acid phosphatase (Int…
At1g04050.1	3923.49	3654.05	4022.72	4617.1	0.446603	0.690315	0.0165305	0.931326	1.02529	1.17678	Encodes SUVR1, one of the four closely related Arabidopsis SUVR proteins that belong to the SU(VAR)3-9 subgroup of SET-domain proteins. Proteins containing the evolutionarily conserved SET domain are involved in regulation of eukaryotic gene expression and chromatin structure through their histone lysine methyltransferase (HMTase) activity. SUVR1, SUVR2 and SUVR4 proteins contain a novel domain a…
At1g04070.1	1751.69	1984.59	1910.5	2126.95	0.318213	0.417263	0.193207	1.13296	1.09066	1.21423	Subunit of the TOM complex, a translocase in the outer mitochondrial membrane that selectively allows proteins with a mitochondrial targeting sequence to enter the mitochondrion.
At1g04080.1	7761.48	7254.21	8395.64	8283.83	0.477851	0.190275	0.342644	0.934643	1.08171	1.0673	PRP39; FUNCTIONS IN: binding; INVOLVED IN: regulation of timing of transition from vegetative to reproductive phase; LOCATED IN: intracellular, nucleus; EXPRESSED IN: 28 plant structures; EXPRESSED DURING: 13 growth stages; CONTAINS InterPro DOMAIN/s: RNA-processing protein, HAT helix (InterPro:IPR003107), Tetratricopeptide-like helical (InterPro:IPR011990), Suppressor of forked (InterPro:IPR0088…
At1g04090.1	615.475	590.85	628.862	639.59	0.600174	0.735026	0.562294	0.95999	1.02175	1.03918	Plant protein of unknown function (DUF946); CONTAINS InterPro DOMAIN/s: Protein of unknown function DUF946 (InterPro:IPR009291); BEST Arabidopsis thaliana protein match is: Plant protein of unknown function (DUF946) (TAIR:AT5G43950.1); Has 349 Blast hits to 319 proteins in 89 species: Archae - 0; Bacteria - 23; Metazoa - 11; Fungi - 104; Plants - 206; Viruses - 0; Other Eukaryotes - 5 (source: NC…
At1g04100.1	950.82	823.122	1021.18	1095.26	0.225884	0.379844	0.180767	0.865697	1.074	1.15191	Auxin induced gene, IAA10 (IAA10).
At1g04110.1	170.496	215.955	222.165	203.935	0.0427695	0.031244	0.0418914	1.26662	1.30305	1.19612	Initially identified as a mutation affecting stomatal development and distribution. Encodes a protein similar to serine proteases.
At1g04120.1	6046.95	5877.71	6542.72	6967.1	0.568796	0.0911397	0.00982812	0.972013	1.08199	1.15217	encodes a high-affinity inositol hexakisphosphate transporter that plays a role in guard cell signaling and phytate storage. It is a member of MRP subfamily / ABC transporter subfamily C.
At1g04130.1	2263.86	1926.68	2273.51	2547.89	0.122396	0.949273	0.199867	0.851056	1.00426	1.12546	Encodes one of the 36 carboxylate clamp (CC)-tetratricopeptide repeat (TPR) proteins (Prasad 2010, Pubmed ID: 20856808). Interacts with Hsp90/Hsp70 as co-chaperone.
At1g04140.1	11993.8	11301.3	11454.2	11773.9	0.159055	0.217953	0.281443	0.942261	0.955012	0.981666	Transducin family protein / WD-40 repeat family protein; FUNCTIONS IN: nucleotide binding; INVOLVED IN: biological_process unknown; LOCATED IN: chloroplast; EXPRESSED IN: 24 plant structures; EXPRESSED DURING: 15 growth stages; CONTAINS InterPro DOMAIN/s: WD40 repeat 2 (InterPro:IPR019782), WD40 repeat-like-containing domain (InterPro:IPR011046), WD40 repeat, conserved site (InterPro:IPR019775), …
At1g04140.2	8369.11	7847.82	8056.43	8375.86	0.0857863	0.124655	0.977315	0.937712	0.962638	1.00081	Transducin family protein / WD-40 repeat family protein; FUNCTIONS IN: nucleotide binding; INVOLVED IN: biological_process unknown; LOCATED IN: chloroplast; EXPRESSED IN: 24 plant structures; EXPRESSED DURING: 15 growth stages; CONTAINS InterPro DOMAIN/s: WD40 repeat 2 (InterPro:IPR019782), WD40 repeat, conserved site (InterPro:IPR019775), WD40 repeat (InterPro:IPR001680), WD40 repeat-like-contai…
At1g04150.1	621.578	447.686	551.232	637.66	0.151342	0.528863	0.900569	0.720241	0.886827	1.02587	C2 calcium/lipid-binding plant phosphoribosyltransferase family protein; CONTAINS InterPro DOMAIN/s: C2 membrane targeting protein (InterPro:IPR018029), C2 calcium/lipid-binding domain, CaLB (InterPro:IPR008973), Phosphoribosyltransferase C-terminal (InterPro:IPR013583), C2 calcium-dependent membrane targeting (InterPro:IPR000008); BEST Arabidopsis thaliana protein match is: C2 calcium/lipid-bind…
At1g04160.1	2836.57	2093.8	3047.72	3044.54	0.0536025	0.508517	0.486788	0.738143	1.07444	1.07332	Encodes a member of the type XI myosin protein family involved in root hair elongation.
At1g04170.1	12087.6	11641.9	12970.9	13798.8	0.404487	0.102181	0.0276086	0.963127	1.07308	1.14157	protein synthesis initiation factor eIF2 gamma
At1g04171.1	1066.17	783.073	1320.52	1339.25	0.133688	0.039903	0.0821269	0.734475	1.23857	1.25613	unknown protein; Has 30201 Blast hits to 17322 proteins in 780 species: Archae - 12; Bacteria - 1396; Metazoa - 17338; Fungi - 3422; Plants - 5037; Viruses - 0; Other Eukaryotes - 2996 (source: NCBI BLink).
At1g04180.1	3092.12	3038.89	3466.12	4538.11	0.858825	0.327414	0.00585681	0.982785	1.12095	1.46764	YUCCA 9 (YUC9); FUNCTIONS IN: NADP or NADPH binding, oxidoreductase activity, monooxygenase activity, FAD binding, flavin-containing monooxygenase activity; INVOLVED IN: oxidation reduction; EXPRESSED IN: root; CONTAINS InterPro DOMAIN/s: Pyridine nucleotide-disulphide oxidoreductase, class-II (InterPro:IPR000103), FAD-dependent pyridine nucleotide-disulphide oxidoreductase (InterPro:IPR013027), …
At1g04190.1	8151.73	8013.84	8572.95	9410.86	0.504188	0.118799	0.00345518	0.983084	1.05167	1.15446	Encodes one of the 36 carboxylate clamp (CC)-tetratricopeptide repeat (TPR) proteins (Prasad 2010, Pubmed ID: 20856808) with potential to interact with Hsp90/Hsp70 as co-chaperones.
At1g04200.1	7025.6	6082.74	7465.52	7568.9	0.0678885	0.00703932	0.0280046	0.865798	1.06262	1.07733	FUNCTIONS IN: molecular_function unknown; INVOLVED IN: N-terminal protein myristoylation; LOCATED IN: cellular_component unknown; EXPRESSED IN: 22 plant structures; EXPRESSED DURING: 13 growth stages; CONTAINS InterPro DOMAIN/s: Dymeclin (InterPro:IPR019142); Has 395 Blast hits to 389 proteins in 117 species: Archae - 0; Bacteria - 0; Metazoa - 262; Fungi - 21; Plants - 68; Viruses - 0; Other Euk…
At1g04210.1	5577.97	5493.01	5708.27	6022.48	0.674128	0.502415	0.065752	0.984768	1.02336	1.07969	Encodes a putative Raf-related kinase.
At1g04220.1	5242.41	4977.23	4308.54	4348.17	0.693511	0.187256	0.32768	0.949416	0.821863	0.829421	Encodes KCS2, a member of the 3-ketoacyl-CoA synthase family involved in the biosynthesis of VLCFA (very long chain fatty acids).
At1g04230.1	2113.75	1847.69	2111.89	2300.89	0.138525	0.98841	0.173755	0.874129	0.99912	1.08853	Protein of unknown function (DUF2361); CONTAINS InterPro DOMAIN/s: Protein of unknown function DUF2361 (InterPro:IPR019310); BEST Arabidopsis thaliana protein match is: Protein of unknown function (DUF2361) (TAIR:AT5G43720.1); Has 1174 Blast hits to 818 proteins in 194 species: Archae - 0; Bacteria - 26; Metazoa - 566; Fungi - 310; Plants - 87; Viruses - 6; Other Eukaryotes - 179 (source: NCBI BL…
At1g04240.1	2616.82	3056.5	2888.08	3135.61	0.0870452	0.319086	0.00217463	1.16802	1.10366	1.19825	SHY2/IAA3 regulates multiple auxin responses in roots. It is induced rapidly by IAA, and has been shown to be phosphorylated by oat phytochrome A in vitro.
At1g04250.1	5522.21	5486.41	6867.27	6823.42	0.902055	0.0135509	0.00662587	0.993518	1.24357	1.23563	Transcription regulator acting as repressor of auxin-inducible gene expression. Auxin-inducible AUX/IAA gene. Short-lived nuclear protein with four conserved domains. Domain III has homology to beta alpha alpha dimerization and DNA binding domains. Involved in auxin signaling. Auxin induces the degradation of the protein in a dosage-dependent manner in a process mediated by AtRac1. Auxin induced …
At1g04260.1	3605.54	4425.99	3742.74	3793.32	0.0242578	0.460008	0.259485	1.22755	1.03805	1.05208	Encodes protein that interacts with CaMV movement protein. Colocalizes in the cytoplasm with the movement protein. Has similarity to mammalian proteins (such as the rat PRA1) which have been described as rab acceptors.
At1g04270.1	17259	17449.6	15538.6	15704.9	0.654636	0.0180958	0.0220917	1.01105	0.900316	0.909956	Encodes cytosolic ribosomal protein S15.
At1g04270.2	11704.2	11307.1	11210.3	10983.9	0.115742	0.0503996	0.0580172	0.966074	0.957801	0.938457	Encodes cytosolic ribosomal protein S15.
At1g04280.1	7145.35	7276	7812.09	7956.63	0.637097	0.0957351	0.0676102	1.01828	1.09331	1.11354	P-loop containing nucleoside triphosphate hydrolases superfamily protein; FUNCTIONS IN: ATP binding; INVOLVED IN: cell killing; LOCATED IN: membrane; EXPRESSED IN: leaf; CONTAINS InterPro DOMAIN/s: Zeta toxin (InterPro:IPR010488); BEST Arabidopsis thaliana protein match is: P-loop containing nucleoside triphosphate hydrolases superfamily protein (TAIR:AT1G06750.2); Has 195 Blast hits to 194 prote…
At1g04290.1	2699.33	2694.09	2898.32	3007.8	0.980239	0.216509	0.199047	0.998062	1.07372	1.11428	Thioesterase superfamily protein; FUNCTIONS IN: hydrolase activity, acting on ester bonds, acyl-CoA thioesterase activity; INVOLVED IN: biological_process unknown; LOCATED IN: peroxisome; EXPRESSED IN: 24 plant structures; EXPRESSED DURING: 15 growth stages; CONTAINS InterPro DOMAIN/s: Thioesterase superfamily (InterPro:IPR006683), Phenylacetic acid degradation-related protein (InterPro:IPR003736…
At1g04295.1	1630.85	1589.75	2004.14	2128.96	0.737414	0.0320969	0.023125	0.974798	1.2289	1.30543	Potential natural antisense gene, locus overlaps with AT1G04290
At1g04300.1	11780.7	11636.1	11265.7	11323.3	0.531892	0.0121936	0.00929155	0.987719	0.95628	0.961169	TRAF-like superfamily protein; CONTAINS InterPro DOMAIN/s: TRAF-like (InterPro:IPR008974), MATH (InterPro:IPR002083), TRAF-type (InterPro:IPR013322); BEST Arabidopsis thaliana protein match is: TRAF-like superfamily protein (TAIR:AT5G43560.2); Has 16577 Blast hits to 11240 proteins in 949 species: Archae - 20; Bacteria - 1945; Metazoa - 5204; Fungi - 2178; Plants - 1117; Viruses - 112; Other Euka…
At1g04310.1	1340.75	1167.94	660.694	846.875	0.369812	0.00891076	0.0300427	0.871112	0.492781	0.631645	encodes an ethylene receptor related to bacterial two-component histidine kinases.
At1g04330.1	1577.77	2001.55	1295.03	1182.46	0.0642851	0.0240993	0.00263891	1.26859	0.820798	0.74945	unknown protein; FUNCTIONS IN: molecular_function unknown; INVOLVED IN: biological_process unknown; LOCATED IN: chloroplast; BEST Arabidopsis thaliana protein match is: unknown protein (TAIR:AT3G23170.1); Has 74 Blast hits to 74 proteins in 6 species: Archae - 0; Bacteria - 0; Metazoa - 0; Fungi - 0; Plants - 74; Viruses - 0; Other Eukaryotes - 0 (source: NCBI BLink).
At1g04340.1	4404.42	4133.32	4509.07	4667.61	0.427982	0.697499	0.41673	0.938449	1.02376	1.05975	HR-like lesion-inducing protein-related; FUNCTIONS IN: molecular_function unknown; INVOLVED IN: biological_process unknown; LOCATED IN: endomembrane system; EXPRESSED IN: 23 plant structures; EXPRESSED DURING: 15 growth stages; CONTAINS InterPro DOMAIN/s: HR-like lesion-inducer (InterPro:IPR008637); BEST Arabidopsis thaliana protein match is: HR-like lesion-inducing protein-related (TAIR:AT5G4346…
At1g04350.1	477.63	406.075	371.024	384.787	0.0430147	0.0583756	0.0582477	0.850187	0.776802	0.805617	encodes a protein whose sequence is similar to 2-oxoglutarate-dependent dioxygenase
At1g04360.1	2645.88	2396.38	1969.55	2013.32	0.203535	0.0026921	0.0362023	0.905705	0.744384	0.760928	RING/U-box superfamily protein; FUNCTIONS IN: zinc ion binding; EXPRESSED IN: hypocotyl, root; CONTAINS InterPro DOMAIN/s: Zinc finger, RING-type (InterPro:IPR001841), Zinc finger, C3HC4 RING-type (InterPro:IPR018957); BEST Arabidopsis thaliana protein match is: RING/U-box superfamily protein (TAIR:AT5G43420.1); Has 9268 Blast hits to 9239 proteins in 300 species: Archae - 0; Bacteria - 0; Metazo…
At1g04370.1	700.353	626.193	720.44	669.085	0.569795	0.903604	0.806503	0.894111	1.02868	0.955353	encodes a member of the ERF (ethylene response factor) subfamily B-3 of ERF/AP2 transcription factor family. The protein contains one AP2 domain. There are 18 members in this subfamily including ATERF-1, ATERF-2, AND ATERF-5.
At1g04380.1	268.146	174.795	218.245	243.549	0.00088152	0.0486418	0.410195	0.651863	0.813903	0.908268	encodes a protein similar to a 2-oxoglutarate-dependent dioxygenase
At1g04390.1	2453.84	2218.76	2580.54	2736.99	0.0457383	0.149665	0.00506521	0.9042	1.05163	1.11539	BTB/POZ domain-containing protein; CONTAINS InterPro DOMAIN/s: BTB/POZ (InterPro:IPR013069), BTB/POZ fold (InterPro:IPR011333), Kelch related (InterPro:IPR013089), BTB/POZ-like (InterPro:IPR000210); Has 143 Blast hits to 130 proteins in 28 species: Archae - 0; Bacteria - 0; Metazoa - 38; Fungi - 0; Plants - 104; Viruses - 0; Other Eukaryotes - 1 (source: NCBI BLink).
At1g04400.1	10419.5	10116.1	9738.35	9368.96	0.32329	0.0704725	0.00675127	0.970877	0.934626	0.899174	Blue light receptor mediating blue-light regulated cotyledon expansion and flowering time. Positive regulator of the flowering-time gene CONSTANS. This gene possesses a light-induced CNT2 N-terminal homodimerisation domain.Involved in blue-light induced stomatal opening. Involved in triggering chromatin decondensation. An 80-residue motif (NC80) is sufficient to confer CRY2's physiological functi…
At1g04400.2	10699.2	10485.2	10218.3	9735.33	0.55701	0.266778	0.0239876	0.979995	0.955054	0.909913	Blue light receptor mediating blue-light regulated cotyledon expansion and flowering time. Positive regulator of the flowering-time gene CONSTANS. This gene possesses a light-induced CNT2 N-terminal homodimerisation domain.Involved in blue-light induced stomatal opening. Involved in triggering chromatin decondensation. An 80-residue motif (NC80) is sufficient to confer CRY2's physiological functi…
At1g04410.1	16500.4	15795.9	17030.9	17554.4	0.202761	0.317393	0.181716	0.957301	1.03215	1.06388	predicted to encode a cytosolic malate dehydrogenase.
At1g04420.1	1155.59	1171.35	1162.79	1182.17	0.645972	0.852332	0.510352	1.01364	1.00623	1.023	NAD(P)-linked oxidoreductase superfamily protein; FUNCTIONS IN: oxidoreductase activity, aldo-keto reductase activity; INVOLVED IN: oxidation reduction; LOCATED IN: chloroplast, chloroplast stroma, chloroplast envelope; EXPRESSED IN: 23 plant structures; EXPRESSED DURING: 13 growth stages; CONTAINS InterPro DOMAIN/s: Aldo/keto reductase (InterPro:IPR001395); BEST Arabidopsis thaliana protein matc…
At1g04425.1	6045.31	5614.11	5736.33	5815.41	0.298626	0.432056	0.585172	0.928673	0.948889	0.96197	other RNA
At1g04430.1	14273.3	13279	14209.2	14433	0.0120644	0.79299	0.753417	0.930339	0.995508	1.01119	S-adenosyl-L-methionine-dependent methyltransferases superfamily protein; INVOLVED IN: biological_process unknown; LOCATED IN: Golgi apparatus, plasma membrane; EXPRESSED IN: 26 plant structures; EXPRESSED DURING: 15 growth stages; CONTAINS InterPro DOMAIN/s: Protein of unknown function DUF248, methyltransferase putative (InterPro:IPR004159); BEST Arabidopsis thaliana protein match is: S-adenosyl…
At1g04430.2	14672.6	13066.3	13850.5	14338.3	0.0326996	0.0498393	0.43315	0.890525	0.943969	0.977219	S-adenosyl-L-methionine-dependent methyltransferases superfamily protein; INVOLVED IN: biological_process unknown; LOCATED IN: Golgi apparatus, plasma membrane; EXPRESSED IN: 26 plant structures; EXPRESSED DURING: 15 growth stages; CONTAINS InterPro DOMAIN/s: Protein of unknown function DUF248, methyltransferase putative (InterPro:IPR004159); BEST Arabidopsis thaliana protein match is: S-adenosyl…
At1g04440.1	11448.3	11127.7	10633.7	9614.04	0.729212	0.179905	0.0275032	0.972001	0.928851	0.839781	casein kinase like 13 (CKL13); FUNCTIONS IN: protein serine/threonine kinase activity, protein kinase activity, kinase activity, ATP binding; INVOLVED IN: protein amino acid phosphorylation; LOCATED IN: cellular_component unknown; EXPRESSED IN: 22 plant structures; EXPRESSED DURING: 12 growth stages; CONTAINS InterPro DOMAIN/s: Protein kinase, ATP binding site (InterPro:IPR017441), Protein kinase…
At1g04445.1	629.861	582.319	506.394	418.862	0.632471	0.0816382	0.0291344	0.92452	0.803977	0.665007	C2H2-like zinc finger protein; FUNCTIONS IN: zinc ion binding, nucleic acid binding; INVOLVED IN: biological_process unknown; LOCATED IN: intracellular; CONTAINS InterPro DOMAIN/s: Zinc finger, C2H2-like (InterPro:IPR015880), Zinc finger, C2H2-type (InterPro:IPR007087); Has 4 Blast hits to 4 proteins in 2 species: Archae - 0; Bacteria - 0; Metazoa - 0; Fungi - 0; Plants - 4; Viruses - 0; Other Eu…
At1g04450.1	84.2397	88.7889	112.111	107.96	0.306251	0.00422226	0.007309	1.054	1.33085	1.28158	Encodes a member of a novel protein family that contains contain a CRIB (for Cdc42/Rac-interactive binding) motif required for their specific interaction with GTP-bound Rop1 (plant-specific Rho GTPase). It interacts with Rop1 and is involved in pollen tube growth and function, and exocytosis in the pollen tube tip. The protein most similar to RIC1 (family subgroup III). Gene is expressed predomin…
At1g04457.1	1114.26	956.419	1431.24	1442.6	0.32187	0.00640784	0.00315696	0.858345	1.28447	1.29467	Pseudogene of AT2G33450; 50S ribosomal protein L28, chloroplast (CL28)
At1g04470.1	113.102	156.813	162.182	148.198	0.0250289	0.00531531	0.0575549	1.38647	1.43394	1.3103	CONTAINS InterPro DOMAIN/s: Munc13 homology 1 (InterPro:IPR014770), Protein of unknown function DUF810 (InterPro:IPR008528), Mammalian uncoordinated homology 13, domain 2 (InterPro:IPR014772); BEST Arabidopsis thaliana protein match is: Protein of unknown function (DUF810) (TAIR:AT2G33420.1); Has 201 Blast hits to 187 proteins in 29 species: Archae - 0; Bacteria - 4; Metazoa - 3; Fungi - 4; Plant…
At1g04480.1	10894.6	12503	12744.8	13276.2	0.0953865	0.0486608	0.0209132	1.14762	1.16982	1.2186	Ribosomal protein L14p/L23e family protein; FUNCTIONS IN: structural constituent of ribosome; INVOLVED IN: translation; LOCATED IN: ribosome, intracellular; EXPRESSED IN: 24 plant structures; EXPRESSED DURING: 15 growth stages; CONTAINS InterPro DOMAIN/s: Ribosomal protein L14b/L23e (InterPro:IPR000218), Ribosomal protein L14 conserved site (InterPro:IPR019972); BEST Arabidopsis thaliana protein …
At1g04490.1	1892.95	1408.14	1906.41	1397.99	0.197443	0.962251	0.182652	0.743887	1.00711	0.738524	Protein of unknown function (DUF3527); CONTAINS InterPro DOMAIN/s: Protein of unknown function DUF3527 (InterPro:IPR021916); BEST Arabidopsis thaliana protein match is: Protein of unknown function (DUF3527) (TAIR:AT2G33360.2); Has 121 Blast hits to 119 proteins in 11 species: Archae - 0; Bacteria - 0; Metazoa - 0; Fungi - 0; Plants - 121; Viruses - 0; Other Eukaryotes - 0 (source: NCBI BLink).
At1g04500.1	36.1174	44.4994	56.7823	56.0893	0.0625099	0.00155186	0.0014335	1.23208	1.57216	1.55297	CCT motif family protein; CONTAINS InterPro DOMAIN/s: CCT domain (InterPro:IPR010402); BEST Arabidopsis thaliana protein match is: CCT motif family protein (TAIR:AT2G33350.2); Has 1789 Blast hits to 1789 proteins in 111 species: Archae - 0; Bacteria - 6; Metazoa - 2; Fungi - 2; Plants - 1654; Viruses - 0; Other Eukaryotes - 125 (source: NCBI BLink).
At1g04501.1	33.2211	42.7591	54.1288	54.244	0.0839603	0.000461957	0.00248588	1.28711	1.62935	1.63282	unknown protein; Has 30201 Blast hits to 17322 proteins in 780 species: Archae - 12; Bacteria - 1396; Metazoa - 17338; Fungi - 3422; Plants - 5037; Viruses - 0; Other Eukaryotes - 2996 (source: NCBI BLink).
At1g04510.1	8315.16	7196.37	8819.58	9084.51	0.0360627	0.0167821	0.00731458	0.865452	1.06066	1.09252	Encodes MAC3A, a U-box proteins with homology to the yeast and human E3 ubiquitin ligase Prp19. Associated with the MOS4-Associated Complex (MAC). Involved in plant innate immunity.
At1g04520.1	3949.4	3125.24	3903.15	4779.15	0.0551049	0.684724	0.0113866	0.79132	0.98829	1.2101	Encodes a plasmodesmal protein that may be involved in the intercellular movement of molecules through the plasmodesmata.
At1g04530.1	2432.26	2358.23	2173.71	2313.51	0.650814	0.150933	0.494939	0.969564	0.8937	0.951179	Encodes one of the 36 carboxylate clamp (CC)-tetratricopeptide repeat (TPR) proteins (Prasad 2010, Pubmed ID: 20856808) with potential to interact with Hsp90/Hsp70 as co-chaperones.
At1g04540.1	686.131	588.365	617.551	749.809	0.221396	0.333649	0.504916	0.857511	0.900048	1.09281	Calcium-dependent lipid-binding (CaLB domain) family protein; INVOLVED IN: biological_process unknown; LOCATED IN: membrane; EXPRESSED IN: 10 plant structures; EXPRESSED DURING: L mature pollen stage, M germinated pollen stage, 4 anthesis, C globular stage, petal differentiation and expansion stage; CONTAINS InterPro DOMAIN/s: C2 calcium/lipid-binding domain, CaLB (InterPro:IPR008973), C2 calcium…
At1g04550.1	202.617	169.749	245.734	378.666	0.100539	0.125937	0.0380447	0.837783	1.2128	1.86888	IAA12/BDL plays a role in auxin-mediated processes of apical-basal patterning in the embryo. bdl mutants lack a primary root meristem
At1g04550.2	4823.77	5263.04	5523.61	6214.84	0.101186	0.0265793	0.00154781	1.09106	1.14508	1.28838	IAA12/BDL plays a role in auxin-mediated processes of apical-basal patterning in the embryo. bdl mutants lack a primary root meristem
At1g04555.1	1002.34	1050.67	708.374	780.844	0.423044	0.0123988	0.0279957	1.04822	0.706721	0.779022	unknown protein; FUNCTIONS IN: molecular_function unknown; INVOLVED IN: biological_process unknown; LOCATED IN: cellular_component unknown; BEST Arabidopsis thaliana protein match is: unknown protein (TAIR:AT4G33380.1); Has 84 Blast hits to 83 proteins in 15 species: Archae - 0; Bacteria - 0; Metazoa - 9; Fungi - 0; Plants - 75; Viruses - 0; Other Eukaryotes - 0 (source: NCBI BLink).
At1g04560.1	172.909	220.76	484.755	328.221	0.157466	0.0804088	0.0517677	1.27674	2.80353	1.89823	AWPM-19-like family protein; FUNCTIONS IN: molecular_function unknown; INVOLVED IN: biological_process unknown; LOCATED IN: endomembrane system; CONTAINS InterPro DOMAIN/s: AWPM-19-like (InterPro:IPR008390); BEST Arabidopsis thaliana protein match is: AWPM-19-like family protein (TAIR:AT5G46530.1); Has 177 Blast hits to 177 proteins in 19 species: Archae - 0; Bacteria - 0; Metazoa - 0; Fungi - 0;…
At1g04570.1	1009.64	851.799	1266.37	1414.91	0.14595	0.0721966	0.0211994	0.843663	1.25428	1.40139	Major facilitator superfamily protein; FUNCTIONS IN: transporter activity; INVOLVED IN: transport; LOCATED IN: chloroplast, membrane; CONTAINS InterPro DOMAIN/s: Biopterin transport-related protein BT1 (InterPro:IPR004324), Major facilitator superfamily, general substrate transporter (InterPro:IPR016196); BEST Arabidopsis thaliana protein match is: Major facilitator superfamily protein (TAIR:AT2G…
At1g04580.1	504.244	323.242	1135.55	1430.74	0.152728	0.00786813	0.00108425	0.641044	2.25199	2.83739	Encodes aldehyde oxidase AAO4 preferentially expressed in developing seeds.
At1g04590.1	1914.85	1960.31	1852.74	2071.39	0.70671	0.340831	0.0706722	1.02374	0.967562	1.08175	BEST Arabidopsis thaliana protein match is: Pentatricopeptide repeat (PPR) superfamily protein (TAIR:AT4G21190.1); Has 111 Blast hits to 111 proteins in 15 species: Archae - 0; Bacteria - 0; Metazoa - 0; Fungi - 0; Plants - 109; Viruses - 0; Other Eukaryotes - 2 (source: NCBI BLink).
At1g04600.1	299.758	159.824	237.296	315.963	0.0081981	0.115948	0.785572	0.533175	0.791626	1.05406	member of Myosin-like proteins
At1g04610.1	2386.7	2096.46	1977.01	2488.16	0.472428	0.315503	0.802694	0.878391	0.828346	1.04251	YUCCA 3 (YUC3); FUNCTIONS IN: NADP or NADPH binding, oxidoreductase activity, FAD binding, flavin-containing monooxygenase activity; INVOLVED IN: auxin biosynthetic process; EXPRESSED IN: 11 plant structures; EXPRESSED DURING: 4 anthesis, C globular stage, petal differentiation and expansion stage, D bilateral stage; CONTAINS InterPro DOMAIN/s: Pyridine nucleotide-disulphide oxidoreductase, class…
At1g04620.1	632.26	607.627	997.626	1052.39	0.827645	0.0106935	0.00147933	0.961041	1.57787	1.66449	Encodes a 7-hydroxymethyl chlorophyll a reductase, an enzyme of the chlorophyll cycle that converts 7-hydroxymethyl chlorophyll a to chlorophyll a.
At1g04625.1	450.175	1214.43	36.3208	38.6365	0.0327039	0.000561854	0.000577729	2.69769	0.0806815	0.0858256	Polynucleotidyl transferase, ribonuclease H-like superfamily protein; FUNCTIONS IN: nucleic acid binding; INVOLVED IN: biological_process unknown; LOCATED IN: cellular_component unknown; CONTAINS InterPro DOMAIN/s: Polynucleotidyl transferase, ribonuclease H fold (InterPro:IPR012337); BEST Arabidopsis thaliana protein match is: Polynucleotidyl transferase, ribonuclease H-like superfamily protein …
At1g04630.1	7712.67	8560.62	9373.19	9209.39	0.006114	0.00484015	0.0130891	1.10994	1.2153	1.19406	maternal effect embryo arrest 4 (MEE4); CONTAINS InterPro DOMAIN/s: GRIM-19 (InterPro:IPR009346); BEST Arabidopsis thaliana protein match is: GRIM-19 protein (TAIR:AT2G33220.1); Has 332 Blast hits to 332 proteins in 145 species: Archae - 0; Bacteria - 0; Metazoa - 162; Fungi - 83; Plants - 65; Viruses - 0; Other Eukaryotes - 22 (source: NCBI BLink).
At1g04635.1	660.422	689.546	828.144	1070.3	0.648761	0.0633099	0.0446708	1.0441	1.25396	1.62062	EMBRYO DEFECTIVE 1687 (EMB1687); FUNCTIONS IN: ribonuclease activity, ribonuclease P activity; INVOLVED IN: tRNA processing, embryo development ending in seed dormancy; LOCATED IN: vacuole; CONTAINS InterPro DOMAIN/s: Ribonuclease P-related (InterPro:IPR002759); Has 266 Blast hits to 266 proteins in 135 species: Archae - 0; Bacteria - 0; Metazoa - 85; Fungi - 108; Plants - 56; Viruses - 0; Other …
At1g04640.1	429.329	366.309	448.901	510.536	0.141387	0.421789	0.0895554	0.853214	1.04559	1.18915	Lipoyltransferase, located in mitochondria but not found in chloroplasts
At1g04640.2	236.095	241.305	284.224	293.311	0.724294	0.0146442	0.098602	1.02207	1.20385	1.24234	Lipoyltransferase, located in mitochondria but not found in chloroplasts
At1g04645.1	140.534	208.049	201.084	183.442	0.0405248	0.00398804	0.0277887	1.48042	1.43086	1.30533	Plant self-incompatibility protein S1 family; FUNCTIONS IN: molecular_function unknown; INVOLVED IN: biological_process unknown; LOCATED IN: endomembrane system; EXPRESSED IN: 6 plant structures; EXPRESSED DURING: 4 anthesis, C globular stage, petal differentiation and expansion stage, E expanded cotyledon stage; CONTAINS InterPro DOMAIN/s: Plant self-incompatibility S1 (InterPro:IPR010264); BEST…
At1g04650.1	822.54	611.921	900.085	1041.02	0.00858923	0.175141	0.0895581	0.743941	1.09428	1.26562	unknown protein; Has 30201 Blast hits to 17322 proteins in 780 species: Archae - 12; Bacteria - 1396; Metazoa - 17338; Fungi - 3422; Plants - 5037; Viruses - 0; Other Eukaryotes - 2996 (source: NCBI BLink).
At1g04660.1	4042.88	3390.1	7163.43	8253.17	0.471662	0.0268674	0.00577398	0.838537	1.77186	2.04141	glycine-rich protein; FUNCTIONS IN: molecular_function unknown; INVOLVED IN: biological_process unknown; LOCATED IN: endomembrane system; EXPRESSED IN: 8 plant structures; EXPRESSED DURING: 4 anthesis, F mature embryo stage, petal differentiation and expansion stage, E expanded cotyledon stage, D bilateral stage; Has 360 Blast hits to 349 proteins in 15 species: Archae - 0; Bacteria - 0; Metazoa …
At1g04670.1	52.1571	54.9118	77.4875	86.1622	0.456633	0.0001677	0.000363668	1.05282	1.48566	1.65198	unknown protein; Has 40 Blast hits to 40 proteins in 14 species: Archae - 2; Bacteria - 5; Metazoa - 1; Fungi - 2; Plants - 30; Viruses - 0; Other Eukaryotes - 0 (source: NCBI BLink).
At1g04680.1	17101.7	17483.1	17774.1	18595.8	0.241444	0.207741	0.0107565	1.0223	1.03931	1.08736	Pectin lyase-like superfamily protein; FUNCTIONS IN: lyase activity, pectate lyase activity; INVOLVED IN: biological_process unknown; LOCATED IN: membrane; EXPRESSED IN: 23 plant structures; EXPRESSED DURING: 13 growth stages; CONTAINS InterPro DOMAIN/s: Pectin lyase fold/virulence factor (InterPro:IPR011050), AmbAllergen (InterPro:IPR018082), Pectate lyase/Amb allergen (InterPro:IPR002022), Pect…
At1g04690.1	12367.9	12021.4	12599.6	13306.5	0.457376	0.327357	0.0134721	0.971986	1.01873	1.07589	potassium channel beta subunit 1 (KAB1); FUNCTIONS IN: oxidoreductase activity, potassium channel activity; INVOLVED IN: oxidation reduction, potassium ion transport, transmembrane transport; LOCATED IN: plasma membrane, membrane; EXPRESSED IN: 24 plant structures; EXPRESSED DURING: 14 growth stages; CONTAINS InterPro DOMAIN/s: Aldo/keto reductase (InterPro:IPR001395), Potassium channel, voltage-…
At1g04700.1	871.929	604.047	807.741	871.172	0.00690111	0.204489	0.987647	0.692771	0.926384	0.999132	PB1 domain-containing protein tyrosine kinase; FUNCTIONS IN: protein serine/threonine/tyrosine kinase activity, protein kinase activity; INVOLVED IN: protein amino acid phosphorylation; LOCATED IN: cytosol; EXPRESSED IN: 22 plant structures; EXPRESSED DURING: 14 growth stages; CONTAINS InterPro DOMAIN/s: Octicosapeptide/Phox/Bem1p (InterPro:IPR000270), Protein kinase, ATP binding site (InterPro:I…
At1g04710.1	2377.97	2132.28	2470.7	2579.85	0.0992027	0.409275	0.21658	0.896681	1.03899	1.08489	EC2.3.1.16 thiolase.
At1g04730.1	1646.95	1157.22	1635.57	2032.09	0.0259812	0.84725	0.0533299	0.702642	0.993089	1.23385	Necessary for sister chromatid cohesion. Acts in synergy with ETG1.
At1g04750.1	527.039	615.324	665.145	654.357	0.0703144	0.000704824	0.0239401	1.16751	1.26204	1.24157	vesicle-associated membrane protein 7B (At VAMP7B) mRNA,
At1g04750.2	6805.8	7199.51	7625.36	7489.26	0.271645	0.0366767	0.0833791	1.05785	1.12042	1.10042	vesicle-associated membrane protein 7B (At VAMP7B) mRNA,
At1g04760.1	1726.43	1462.94	1746.75	1910.31	0.0972925	0.811928	0.0568761	0.84738	1.01177	1.10651	member of Synaptobrevin -like protein family
At1g04770.1	3053.62	3710.31	3792.28	4517.66	0.13997	0.131101	0.0160026	1.21505	1.2419	1.47945	Tetratricopeptide repeat (TPR)-like superfamily protein; FUNCTIONS IN: binding; INVOLVED IN: biological_process unknown; EXPRESSED IN: 23 plant structures; EXPRESSED DURING: 13 growth stages; CONTAINS InterPro DOMAIN/s: Tetratricopeptide TPR-1 (InterPro:IPR001440), Tetratricopeptide-like helical (InterPro:IPR011990), Tetratricopeptide repeat-containing (InterPro:IPR013026), Tetratricopeptide repe…
At1g04778.1	779.156	751.952	906.177	1093.09	0.757713	0.211306	0.0818702	0.965085	1.16302	1.40291	unknown protein; FUNCTIONS IN: molecular_function unknown; INVOLVED IN: biological_process unknown; LOCATED IN: cellular_component unknown; Has 0 Blast hits to 0 proteins in 0 species (source: NCBI BLink).
At1g04780.1	7758.56	7228.51	7169.01	7143.61	0.0134196	0.00036326	0.00494225	0.931682	0.924014	0.920739	Ankyrin repeat family protein; FUNCTIONS IN: molecular_function unknown; INVOLVED IN: biological_process unknown; LOCATED IN: plasma membrane; EXPRESSED IN: 24 plant structures; EXPRESSED DURING: 13 growth stages; CONTAINS InterPro DOMAIN/s: Ankyrin repeat-containing domain (InterPro:IPR020683), Protein of unknown function DUF3424 (InterPro:IPR021832), Ankyrin repeat (InterPro:IPR002110); BEST Ar…
At1g04790.1	6957.79	6239.49	6894.21	7070.49	0.152229	0.584254	0.200482	0.896763	0.990862	1.0162	RING/U-box superfamily protein; FUNCTIONS IN: zinc ion binding; EXPRESSED IN: 24 plant structures; EXPRESSED DURING: 15 growth stages; CONTAINS InterPro DOMAIN/s: Zinc finger, RING-type (InterPro:IPR001841), Zinc finger, C3HC4 RING-type (InterPro:IPR018957); BEST Arabidopsis thaliana protein match is: RING/U-box superfamily protein (TAIR:AT3G55530.1); Has 9425 Blast hits to 9403 proteins in 278 s…
At1g04800.1	485.239	737.41	544.98	503.643	0.075432	0.148197	0.789494	1.51969	1.12312	1.03793	glycine-rich protein; FUNCTIONS IN: molecular_function unknown; INVOLVED IN: N-terminal protein myristoylation; LOCATED IN: endomembrane system; EXPRESSED IN: 17 plant structures; EXPRESSED DURING: 12 growth stages; Has 109132 Blast hits to 26905 proteins in 1855 species: Archae - 173; Bacteria - 37969; Metazoa - 32319; Fungi - 6881; Plants - 10265; Viruses - 1569; Other Eukaryotes - 19956 (sourc…
At1g04810.1	7905.12	8196.6	8149.27	8212.02	0.159053	0.103004	0.0608662	1.03687	1.03089	1.03882	26S proteasome regulatory complex, non-ATPase subcomplex, Rpn2/Psmd1 subunit; FUNCTIONS IN: enzyme regulator activity, binding; INVOLVED IN: protein catabolic process, ubiquitin-dependent protein catabolic process; LOCATED IN: proteasome regulatory particle, base subcomplex, proteasome complex, nucleus, plasma membrane; EXPRESSED IN: 23 plant structures; EXPRESSED DURING: 13 growth stages; CONTAI…
At1g04820.1	16531.5	15497.3	17278.2	17472.6	0.0168976	0.0253198	0.0278708	0.937441	1.04517	1.05693	Encodes an alpha tubulin isoform that is expressed in roots, leaves and flowers.
At1g04830.1	3178.96	2958.56	2969.22	3140.7	0.0245644	0.110135	0.116496	0.930671	0.934022	0.987966	Ypt/Rab-GAP domain of gyp1p superfamily protein; FUNCTIONS IN: RAB GTPase activator activity; INVOLVED IN: regulation of Rab GTPase activity; LOCATED IN: intracellular; EXPRESSED IN: 24 plant structures; EXPRESSED DURING: 15 growth stages; CONTAINS InterPro DOMAIN/s: RabGAP/TBC (InterPro:IPR000195); BEST Arabidopsis thaliana protein match is: Ypt/Rab-GAP domain of gyp1p superfamily protein (TAIR:…
At1g04840.1	670.187	477.591	651.39	782.811	0.0427361	0.616839	0.067325	0.712623	0.971952	1.16805	Tetratricopeptide repeat (TPR)-like superfamily protein; CONTAINS InterPro DOMAIN/s: Pentatricopeptide repeat (InterPro:IPR002885); BEST Arabidopsis thaliana protein match is: Tetratricopeptide repeat (TPR)-like superfamily protein (TAIR:AT1G74630.1); Has 39151 Blast hits to 14409 proteins in 285 species: Archae - 0; Bacteria - 8; Metazoa - 167; Fungi - 139; Plants - 38292; Viruses - 0; Other Euk…
At1g04850.1	10366.4	10422.8	10676.7	10991.5	0.799083	0.190156	0.105275	1.00545	1.02994	1.06031	ubiquitin-associated (UBA)/TS-N domain-containing protein; FUNCTIONS IN: zinc ion binding; INVOLVED IN: biological_process unknown; LOCATED IN: intracellular; EXPRESSED IN: 24 plant structures; EXPRESSED DURING: 13 growth stages; CONTAINS InterPro DOMAIN/s: Zinc finger, C2H2-like (InterPro:IPR015880), Ubiquitin-associated/translation elongation factor EF1B, N-terminal (InterPro:IPR000449), Ubiqui…
At1g04860.1	5066.89	4443.13	4888.95	5235.59	0.0379788	0.342036	0.460386	0.876896	0.964882	1.0333	Encodes a ubiquitin-specific protease.
At1g04870.1	8965.71	8587.39	8946.07	9719.98	0.336746	0.948587	0.105921	0.957804	0.99781	1.08413	Encodes a type I protein arginine methyltransferase based on the At1g04870.2 gene model. PRMT10 can catalyze the asymmetric dimethylation of arginine 3 on histone 4 and can also methylate myelin basic protein in vitro. Mutants lacking PRMT10 flower late due to defects in the autonomous pathway and they have elevated levels of FLC transcripts.
At1g04870.2	8938.05	8707.48	9328.86	9907.72	0.202142	0.0644001	0.025164	0.974204	1.04372	1.10849	Encodes a type I protein arginine methyltransferase based on the At1g04870.2 gene model. PRMT10 can catalyze the asymmetric dimethylation of arginine 3 on histone 4 and can also methylate myelin basic protein in vitro. Mutants lacking PRMT10 flower late due to defects in the autonomous pathway and they have elevated levels of FLC transcripts.
At1g04880.1	395.157	262.944	359.28	469	0.0489625	0.429029	0.295028	0.665418	0.909209	1.18687	HMG (high mobility group) box protein with ARID/BRIGHT DNA-binding domain; FUNCTIONS IN: sequence-specific DNA binding transcription factor activity; INVOLVED IN: regulation of transcription; LOCATED IN: intracellular, nucleus; EXPRESSED IN: 10 plant structures; EXPRESSED DURING: 7 growth stages; CONTAINS InterPro DOMAIN/s: High mobility group, superfamily (InterPro:IPR009071), High mobility grou…
At1g04890.1	90.2524	97.209	115.518	113.013	0.454955	0.0258542	0.0994282	1.07708	1.27994	1.25219	CONTAINS InterPro DOMAIN/s: Intermediate filament protein, conserved site (InterPro:IPR018039), Protein of unknown function DUF593 (InterPro:IPR007656); BEST Arabidopsis thaliana protein match is: Protein of unknown function, DUF593 (TAIR:AT4G13630.2); Has 7701 Blast hits to 5611 proteins in 507 species: Archae - 60; Bacteria - 425; Metazoa - 4500; Fungi - 427; Plants - 586; Viruses - 7; Other Eu…
At1g04900.1	2509.9	1766.92	2420.81	2888.1	0.0273895	0.509709	0.111452	0.70398	0.964507	1.15068	Protein of unknown function (DUF185); CONTAINS InterPro DOMAIN/s: Protein of unknown function DUF185 (InterPro:IPR003788); Has 316 Blast hits to 314 proteins in 164 species: Archae - 0; Bacteria - 117; Metazoa - 2; Fungi - 113; Plants - 44; Viruses - 0; Other Eukaryotes - 40 (source: NCBI BLink).
At1g04910.1	8001.25	7272.42	7805.1	8361.85	0.132014	0.23744	0.371114	0.90891	0.975485	1.04507	O-fucosyltransferase family protein; CONTAINS InterPro DOMAIN/s: GDP-fucose protein O-fucosyltransferase (InterPro:IPR019378); BEST Arabidopsis thaliana protein match is: O-fucosyltransferase family protein (TAIR:AT1G22460.1); Has 861 Blast hits to 824 proteins in 30 species: Archae - 0; Bacteria - 0; Metazoa - 0; Fungi - 0; Plants - 861; Viruses - 0; Other Eukaryotes - 0 (source: NCBI BLink).
At1g04920.1	347.002	615.818	428.628	326.609	0.0886459	0.0995639	0.522523	1.77468	1.23523	0.941231	Encodes a protein with putative sucrose-phosphate synthase activity.
At1g04930.1	2077.17	2077.15	1834.88	2146.25	0.999891	0.124505	0.67149	0.999992	0.883357	1.03326	hydroxyproline-rich glycoprotein family protein; LOCATED IN: chloroplast; EXPRESSED IN: 14 plant structures; EXPRESSED DURING: 4 anthesis, F mature embryo stage, petal differentiation and expansion stage, E expanded cotyledon stage, D bilateral stage; BEST Arabidopsis thaliana protein match is: proline-rich family protein (TAIR:AT2G32840.1); Has 1624 Blast hits to 1330 proteins in 201 species: Ar…
At1g04940.1	6386.12	6034.04	6641.58	6881.15	0.180803	0.0920354	0.0183274	0.944868	1.04	1.07752	Tic20 is believed to function as a component of the protein-conducting channel at the inner envelope membrane. Genes AT1G04940 and AT1G04945 were switched for the TAIR7 genome release to give consistency with MIPs annotation. The Arabidopsis genome encodes four Tic20 homologous proteins, AT1G04940(Tic20-I), AT2G47840(Tic20-II), AT4G03320(Tic20-IV) and AT5G55710(Tic20-V).
At1g04945.1	1384.49	1144.49	1594.38	2007.52	0.109817	0.0131285	0.00204606	0.82665	1.1516	1.45001	HIT-type Zinc finger family protein; FUNCTIONS IN: molecular_function unknown; INVOLVED IN: biological_process unknown; EXPRESSED IN: 14 plant structures; EXPRESSED DURING: 6 growth stages; CONTAINS InterPro DOMAIN/s: Zinc finger, HIT-type (InterPro:IPR007529); Has 408 Blast hits to 406 proteins in 188 species: Archae - 0; Bacteria - 0; Metazoa - 130; Fungi - 151; Plants - 52; Viruses - 0; Other …
At1g04945.2	2274.33	1914.93	2559.1	2967.33	0.169379	0.0162391	0.00333872	0.841978	1.12521	1.30471	HIT-type Zinc finger family protein; FUNCTIONS IN: molecular_function unknown; INVOLVED IN: biological_process unknown; EXPRESSED IN: 14 plant structures; EXPRESSED DURING: 6 growth stages; CONTAINS InterPro DOMAIN/s: Zinc finger, HIT-type (InterPro:IPR007529); Has 408 Blast hits to 406 proteins in 188 species: Archae - 0; Bacteria - 0; Metazoa - 130; Fungi - 151; Plants - 52; Viruses - 0; Other …
At1g04950.1	4644.48	4410.59	5121.94	5340.1	0.273227	0.00140286	0.00900805	0.949643	1.1028	1.14977	Encodes one of two Arabidopsis proteins with significant similarity to the histone fold TBP-associated factor TAF6. Mutants are embryo lethal and transmission of the mutant allele through the male gametophyte is significantly reduced. This is due to reduced pollen tube growth of the mutant.
At1g04960.1	2533	2453.08	2438.29	2247.76	0.452656	0.326037	0.112307	0.968447	0.962608	0.88739	Protein of unknown function (DUF1664); FUNCTIONS IN: molecular_function unknown; INVOLVED IN: biological_process unknown; LOCATED IN: endomembrane system; EXPRESSED IN: 22 plant structures; EXPRESSED DURING: 13 growth stages; CONTAINS InterPro DOMAIN/s: Protein of unknown function DUF1664 (InterPro:IPR012458); BEST Arabidopsis thaliana protein match is: Protein of unknown function (DUF1664) (TAIR…
At1g04960.2	92.4955	61.8081	101.499	114.253	0.0773955	0.401902	0.106681	0.668228	1.09734	1.23522	Protein of unknown function (DUF1664); FUNCTIONS IN: molecular_function unknown; INVOLVED IN: biological_process unknown; LOCATED IN: endomembrane system; EXPRESSED IN: 22 plant structures; EXPRESSED DURING: 13 growth stages; CONTAINS InterPro DOMAIN/s: Protein of unknown function DUF1664 (InterPro:IPR012458); BEST Arabidopsis thaliana protein match is: Protein of unknown function (DUF1664) (TAIR…
At1g04970.1	2356.35	2053.17	1813.98	1812.63	0.297136	0.0350124	0.0149601	0.871337	0.769828	0.769254	lipid-binding serum glycoprotein family protein; FUNCTIONS IN: lipid binding; INVOLVED IN: biological_process unknown; LOCATED IN: plasma membrane, vacuole; EXPRESSED IN: 25 plant structures; EXPRESSED DURING: 15 growth stages; CONTAINS InterPro DOMAIN/s: Bactericidal permeability-increasing protein, alpha/beta domain (InterPro:IPR017943), Lipid-binding serum glycoprotein, N-terminal (InterPro:IP…
At1g04970.2	4024.4	4211.94	3724.32	3592.35	0.274462	0.214013	0.0150335	1.0466	0.925435	0.892641	lipid-binding serum glycoprotein family protein; FUNCTIONS IN: lipid binding; INVOLVED IN: biological_process unknown; LOCATED IN: plasma membrane, vacuole; EXPRESSED IN: 25 plant structures; EXPRESSED DURING: 15 growth stages; CONTAINS InterPro DOMAIN/s: Bactericidal permeability-increasing protein, alpha/beta domain (InterPro:IPR017943), Lipid-binding serum glycoprotein, N-terminal (InterPro:IP…
At1g04980.1	3563.58	2672.5	4082.94	4669.26	0.0401644	0.141789	0.0449391	0.749947	1.14574	1.31027	Encodes a protein disulfide isomerase-like (PDIL) protein, a member of a multigene family within the thioredoxin (TRX) superfamily. Transcript levels for this gene are up-regulated in response to three different chemical inducers of ER stress (dithiothreitol, beta-mercaptoethanol, and tunicamycin). AtIRE1-2 does not appear to be required for this response, but the atbzip60 mutant has a diminished…
At1g04985.1	4152.9	3992.58	4133.31	4135.98	0.278204	0.870708	0.871652	0.961397	0.995283	0.995926	unknown protein; Has 37 Blast hits to 37 proteins in 11 species: Archae - 0; Bacteria - 0; Metazoa - 0; Fungi - 0; Plants - 37; Viruses - 0; Other Eukaryotes - 0 (source: NCBI BLink).
At1g04990.1	394.044	179.734	196.614	283.802	0.0319691	0.0337541	0.200479	0.456128	0.498964	0.720229	Zinc finger C-x8-C-x5-C-x3-H type family protein; FUNCTIONS IN: zinc ion binding, nucleic acid binding; INVOLVED IN: biological_process unknown; LOCATED IN: cellular_component unknown; EXPRESSED IN: 24 plant structures; EXPRESSED DURING: 15 growth stages; CONTAINS InterPro DOMAIN/s: Zinc finger, CCCH-type (InterPro:IPR000571); BEST Arabidopsis thaliana protein match is: zinc finger nuclease 2 (TA…
At1g04990.2	3465.65	3187.38	3767.3	3691.79	0.381269	0.151133	0.204659	0.919708	1.08704	1.06525	Zinc finger C-x8-C-x5-C-x3-H type family protein; FUNCTIONS IN: zinc ion binding, nucleic acid binding; INVOLVED IN: biological_process unknown; LOCATED IN: cellular_component unknown; EXPRESSED IN: 24 plant structures; EXPRESSED DURING: 15 growth stages; CONTAINS InterPro DOMAIN/s: Zinc finger, CCCH-type (InterPro:IPR000571); BEST Arabidopsis thaliana protein match is: zinc finger nuclease 2 (TA…
At1g05000.1	1245.13	854.182	1615.17	1295.6	0.234861	0.22664	0.879313	0.686017	1.29719	1.04053	Encodes an atypical dual-speci&#64257;city phosphatase.
At1g05000.2	570.433	251.011	963.388	789.942	0.0939502	0.0647965	0.298192	0.440036	1.68887	1.38481	Encodes an atypical dual-speci&#64257;city phosphatase.
At1g05010.1	1765.92	1572.77	1845.83	2086.64	0.539978	0.61242	0.182647	0.890624	1.04525	1.18162	Encodes 1-aminocyclopropane-1-carboxylate oxidase
At1g05020.1	430.57	278.811	328.806	301.914	0.0072569	0.0118727	0.0153368	0.647541	0.763654	0.701197	ENTH/ANTH/VHS superfamily protein; FUNCTIONS IN: phospholipid binding, clathrin binding, binding, phosphatidylinositol binding; INVOLVED IN: clathrin coat assembly; LOCATED IN: clathrin coat; EXPRESSED IN: 11 plant structures; EXPRESSED DURING: L mature pollen stage, M germinated pollen stage, 4 anthesis, petal differentiation and expansion stage, LP.08 eight leaves visible; CONTAINS InterPro DOM…
At1g05030.1	2839.62	2666.28	2559.38	2740.51	0.56374	0.11289	0.327616	0.938957	0.901312	0.965098	Major facilitator superfamily protein; FUNCTIONS IN: carbohydrate transmembrane transporter activity, sugar:hydrogen symporter activity; INVOLVED IN: transport, transmembrane transport; LOCATED IN: mitochondrion, integral to membrane, membrane; EXPRESSED IN: 22 plant structures; EXPRESSED DURING: 13 growth stages; CONTAINS InterPro DOMAIN/s: Sugar transporter, conserved site (InterPro:IPR005829),…
At1g05040.1	78.7496	98.7894	99.7024	102.876	0.14187	0.0345931	0.0241198	1.25447	1.26607	1.30637	BEST Arabidopsis thaliana protein match is: Ubiquitin-associated (UBA) protein (TAIR:AT2G33010.1); Has 14 Blast hits to 12 proteins in 3 species: Archae - 0; Bacteria - 0; Metazoa - 0; Fungi - 0; Plants - 14; Viruses - 0; Other Eukaryotes - 0 (source: NCBI BLink).
At1g05040.2	65.7612	84.7603	90.2572	91.1424	0.0904313	0.00479772	0.0312152	1.28891	1.3725	1.38596	unknown protein; FUNCTIONS IN: molecular_function unknown; INVOLVED IN: biological_process unknown; LOCATED IN: cellular_component unknown; EXPRESSED IN: leaf whorl, flower; EXPRESSED DURING: 4 anthesis; Has 30201 Blast hits to 17322 proteins in 780 species: Archae - 12; Bacteria - 1396; Metazoa - 17338; Fungi - 3422; Plants - 5037; Viruses - 0; Other Eukaryotes - 2996 (source: NCBI BLink).
At1g05055.1	5599.44	5717.34	5921.55	6409.18	0.612663	0.238583	0.0143622	1.02106	1.05753	1.14461	Member of transcription factor TFIIH complex. Involved in transcription and DNA repair and interacts with AtXPD.
At1g05060.1	4237.78	5336.17	3941.21	4095.26	0.0228061	0.407341	0.687486	1.25919	0.930017	0.966369	unknown protein; Has 34 Blast hits to 34 proteins in 13 species: Archae - 0; Bacteria - 0; Metazoa - 0; Fungi - 0; Plants - 34; Viruses - 0; Other Eukaryotes - 0 (source: NCBI BLink).
At1g05061.1	499.485	561.593	539.82	576.406	0.161753	0.158241	0.00210268	1.12435	1.08075	1.154	Pseudogene of AT2G32630; pentatricopeptide (PPR) repeat-containing protein
At1g05065.1	41.9227	35.0387	47.5872	61.7401	0.115716	0.276965	0.060098	0.835793	1.13512	1.47271	Member of a large family of putative ligands homologous to the Clavata3 gene. Consists of a single exon.
At1g05070.1	7493.29	7344.24	7860.4	7976.04	0.704452	0.220243	0.124431	0.980109	1.04899	1.06442	Protein of unknown function (DUF1068); CONTAINS InterPro DOMAIN/s: Protein of unknown function DUF1068 (InterPro:IPR010471); BEST Arabidopsis thaliana protein match is: Protein of unknown function (DUF1068) (TAIR:AT2G32580.1); Has 119 Blast hits to 119 proteins in 15 species: Archae - 0; Bacteria - 2; Metazoa - 0; Fungi - 0; Plants - 116; Viruses - 0; Other Eukaryotes - 1 (source: NCBI BLink).
At1g05080.1	99.2948	134.215	142.778	130.655	0.075351	0.00729194	0.0317379	1.35168	1.43792	1.31582	F-box/RNI-like/FBD-like domains-containing protein; CONTAINS InterPro DOMAIN/s: FBD (InterPro:IPR013596), F-box domain, cyclin-like (InterPro:IPR001810), F-box domain, Skp2-like (InterPro:IPR022364), FBD-like (InterPro:IPR006566), Leucine-rich repeat 2 (InterPro:IPR013101); BEST Arabidopsis thaliana protein match is: Protein with RNI-like/FBD-like domains (TAIR:AT5G44850.1); Has 1798 Blast hits t…
At1g05085.1	176.461	226.111	243.771	243.448	0.0445339	0.0108869	0.150646	1.28136	1.38144	1.37961	unknown protein; Has 35333 Blast hits to 34131 proteins in 2444 species: Archae - 798; Bacteria - 22429; Metazoa - 974; Fungi - 991; Plants - 531; Viruses - 0; Other Eukaryotes - 9610 (source: NCBI BLink).
At1g05090.1	5513.96	5121	5086.27	5202.44	0.262294	0.0259757	0.0531085	0.928734	0.922435	0.943502	dentin sialophosphoprotein-related; BEST Arabidopsis thaliana protein match is: dentin sialophosphoprotein-related (TAIR:AT4G20720.1); Has 3598 Blast hits to 1413 proteins in 251 species: Archae - 2; Bacteria - 2631; Metazoa - 338; Fungi - 185; Plants - 102; Viruses - 1; Other Eukaryotes - 339 (source: NCBI BLink).
At1g05100.1	3231.66	2259.21	3677	2243.18	0.361719	0.68833	0.38324	0.699085	1.1378	0.694125	member of MEKK subfamily
At1g05120.1	6954	6847.05	7192.4	7032.68	0.37973	0.288453	0.726527	0.984621	1.03428	1.01131	Helicase protein with RING/U-box domain; FUNCTIONS IN: helicase activity, DNA binding, zinc ion binding, ATP binding, nucleic acid binding; EXPRESSED IN: 24 plant structures; EXPRESSED DURING: 15 growth stages; CONTAINS InterPro DOMAIN/s: Zinc finger, RING-type, conserved site (InterPro:IPR017907), Zinc finger, RING-type (InterPro:IPR001841), Zinc finger, C3HC4 RING-type (InterPro:IPR018957), DEA…
At1g05135.1	1664	1666.67	1459.39	1676.08	0.995452	0.73406	0.977716	1.0016	0.877035	1.00726	pseudogene of unknown protein
At1g05136.1	137.471	199.761	177.463	174.037	0.245007	0.00264394	0.0454216	1.45312	1.29092	1.26599	unknown protein; Has 30201 Blast hits to 17322 proteins in 780 species: Archae - 12; Bacteria - 1396; Metazoa - 17338; Fungi - 3422; Plants - 5037; Viruses - 0; Other Eukaryotes - 2996 (source: NCBI BLink).
At1g05140.1	1409.81	1310.27	1100.36	1166.09	0.606095	0.0680187	0.0677932	0.929398	0.780506	0.827126	Peptidase M50 family protein; FUNCTIONS IN: metalloendopeptidase activity; INVOLVED IN: proteolysis; LOCATED IN: chloroplast, plastid; EXPRESSED IN: 22 plant structures; EXPRESSED DURING: 13 growth stages; CONTAINS InterPro DOMAIN/s: Peptidase M50 (InterPro:IPR008915), PDZ/DHR/GLGF (InterPro:IPR001478), Peptidase M50, putative membrane-associated zinc metallopeptidase (InterPro:IPR004387); BEST A…
At1g05150.1	7170.64	7135.76	6383.46	6272.82	0.889387	0.00987199	0.000639732	0.995136	0.890221	0.874792	Calcium-binding tetratricopeptide family protein; FUNCTIONS IN: binding, zinc ion binding, calcium ion binding; INVOLVED IN: biological_process unknown; LOCATED IN: plasma membrane; EXPRESSED IN: 24 plant structures; EXPRESSED DURING: 13 growth stages; CONTAINS InterPro DOMAIN/s: Tetratricopeptide TPR-1 (InterPro:IPR001440), Tetratricopeptide-like helical (InterPro:IPR011990), EF-HAND 2 (InterPro…
At1g05160.1	2470.78	2394.65	2189.39	2424.7	0.628059	0.0608341	0.508087	0.969189	0.886113	0.98135	Encodes an ent-kaurenoic acid hydroxylase, a member of the CYP88A cytochrome p450 family.
At1g05170.1	1328.68	1115.25	1062.65	1236.38	0.113441	0.0656428	0.51984	0.839363	0.799777	0.930533	Galactosyltransferase family protein; FUNCTIONS IN: transferase activity, transferring hexosyl groups, transferase activity, transferring glycosyl groups; INVOLVED IN: protein amino acid glycosylation; LOCATED IN: membrane; EXPRESSED IN: 14 plant structures; EXPRESSED DURING: 4 anthesis, C globular stage, 4 leaf senescence stage, petal differentiation and expansion stage, E expanded cotyledon sta…
At1g05170.2	1697.4	1182.01	1362.44	1636.55	0.00872306	0.016901	0.707986	0.696369	0.802664	0.964155	Galactosyltransferase family protein; FUNCTIONS IN: transferase activity, transferring hexosyl groups, transferase activity, transferring glycosyl groups; INVOLVED IN: protein amino acid glycosylation; LOCATED IN: endomembrane system, membrane; EXPRESSED IN: 14 plant structures; EXPRESSED DURING: 4 anthesis, C globular stage, 4 leaf senescence stage, petal differentiation and expansion stage, E e…
At1g05180.1	4271.78	3532.83	4641.26	4771.78	0.131294	0.123886	0.0612122	0.827015	1.08649	1.11705	Encodes a subunit of the RUB1 activating enzyme that regulates the protein degradation activity of Skp1-Cullin-Fbox complexes, primarily, but not exclusively, affecting auxin responses. Acts alongside AS1 to exclude BP expression from leaves.
At1g05180.3	178.391	170.447	201.707	209.291	0.582352	0.0480994	0.0858218	0.955467	1.1307	1.17322	Encodes a subunit of the RUB1 activating enzyme that regulates the protein degradation activity of Skp1-Cullin-Fbox complexes, primarily, but not exclusively, affecting auxin responses. Acts alongside AS1 to exclude BP expression from leaves.
At1g05190.1	3027.06	2963.28	3561.87	3489.69	0.650519	0.00677524	0.0318533	0.978929	1.17667	1.15283	embryo defective 2394 (emb2394); FUNCTIONS IN: structural constituent of ribosome, rRNA binding; INVOLVED IN: translation, embryo development ending in seed dormancy; LOCATED IN: chloroplast stroma, chloroplast, large ribosomal subunit, membrane, chloroplast envelope; EXPRESSED IN: 24 plant structures; EXPRESSED DURING: 13 growth stages; CONTAINS InterPro DOMAIN/s: Ribosomal protein L6 (InterPro:…
At1g05200.1	1652.07	1781.56	1746.62	1727.98	0.43007	0.401882	0.44814	1.07838	1.05723	1.04595	Encodes a putative glutamate receptor GLR3 with dual localization in plastid and plasma membrane.
At1g05205.1	3879.73	3858.71	3905.92	4021.33	0.94302	0.910962	0.607459	0.99458	1.00675	1.0365	unknown protein; Has 44 Blast hits to 44 proteins in 16 species: Archae - 0; Bacteria - 0; Metazoa - 0; Fungi - 0; Plants - 44; Viruses - 0; Other Eukaryotes - 0 (source: NCBI BLink).
At1g05210.1	3252.77	2960.07	3072.77	3181.87	0.231355	0.434243	0.791223	0.910013	0.944661	0.978201	Transmembrane protein 97, predicted; FUNCTIONS IN: molecular_function unknown; INVOLVED IN: biological_process unknown; LOCATED IN: endomembrane system; EXPRESSED IN: 17 plant structures; EXPRESSED DURING: 11 growth stages; CONTAINS InterPro DOMAIN/s: Transmembrane protein 97, predicted (InterPro:IPR016964); BEST Arabidopsis thaliana protein match is: Transmembrane protein 97, predicted (TAIR:AT2…
At1g05220.1	611.002	440.175	538.526	643.752	0.0830369	0.396818	0.757925	0.720416	0.881382	1.0536	Transmembrane protein 97, predicted; FUNCTIONS IN: molecular_function unknown; INVOLVED IN: biological_process unknown; LOCATED IN: endomembrane system; CONTAINS InterPro DOMAIN/s: Transmembrane protein 97, predicted (InterPro:IPR016964); BEST Arabidopsis thaliana protein match is: Transmembrane protein 97, predicted (TAIR:AT1G05210.1); Has 151 Blast hits to 151 proteins in 52 species: Archae - 0…
At1g05220.2	182.328	70.9689	93.3231	126.852	0.060694	0.100479	0.283621	0.389238	0.511842	0.695736	Transmembrane protein 97, predicted; FUNCTIONS IN: molecular_function unknown; INVOLVED IN: biological_process unknown; LOCATED IN: endomembrane system; CONTAINS InterPro DOMAIN/s: Transmembrane protein 97, predicted (InterPro:IPR016964); BEST Arabidopsis thaliana protein match is: Transmembrane protein 97, predicted (TAIR:AT1G05210.1); Has 30201 Blast hits to 17322 proteins in 780 species: Archa…
At1g05230.1	324.298	197.697	197.871	244.065	0.0833612	0.0899878	0.29611	0.609617	0.610152	0.752595	Encodes a homeobox-leucine zipper family protein belonging to the HD-ZIP IV family. Mutants have trichomes that appear glass-like under a dissecting microscope as compared to the wild-type trichomes. The mutations do not affect trichome growth or branch number.
At1g05230.3	294.333	203.502	201.522	250.694	0.0783593	0.0697836	0.443354	0.691399	0.684672	0.851733	Encodes a homeobox-leucine zipper family protein belonging to the HD-ZIP IV family. Mutants have trichomes that appear glass-like under a dissecting microscope as compared to the wild-type trichomes. The mutations do not affect trichome growth or branch number.
At1g05240.1	10051.2	9072.88	6279.03	5034.56	0.692559	0.170295	0.0872589	0.902667	0.624705	0.500891	Peroxidase superfamily protein; FUNCTIONS IN: peroxidase activity, heme binding; INVOLVED IN: response to oxidative stress, oxidation reduction; LOCATED IN: plant-type cell wall; CONTAINS InterPro DOMAIN/s: Haem peroxidase (InterPro:IPR010255), Plant peroxidase (InterPro:IPR000823), Peroxidases heam-ligand binding site (InterPro:IPR019793), Peroxidase, active site (InterPro:IPR019794), Haem perox…
At1g05260.1	12552.3	13067.5	12602	12191.4	0.306353	0.94147	0.677665	1.04105	1.00396	0.971252	Encodes a cold-inducible cationic peroxidase that is involved in the stress response. In response to low temperature, RCI3 transcripts accumulate in the aerial part and in roots of etiolated seedlings but only in roots of light-grown seedlings.
At1g05270.1	8717.94	8653.88	9061.35	9185.95	0.769898	0.235255	0.143702	0.992652	1.03939	1.05368	TraB family protein; CONTAINS InterPro DOMAIN/s: Pheromone shutdown-related, TraB (InterPro:IPR002816); BEST Arabidopsis thaliana protein match is: TraB family protein (TAIR:AT2G32340.1); Has 779 Blast hits to 750 proteins in 262 species: Archae - 153; Bacteria - 256; Metazoa - 121; Fungi - 0; Plants - 106; Viruses - 0; Other Eukaryotes - 143 (source: NCBI BLink).
At1g05280.1	1523.32	1122.79	1456.91	2007.14	0.156074	0.779998	0.159046	0.73707	0.956403	1.31761	Protein of unknown function (DUF604); CONTAINS InterPro DOMAIN/s: Protein of unknown function DUF604 (InterPro:IPR006740); BEST Arabidopsis thaliana protein match is: Protein of unknown function (DUF604) (TAIR:AT4G15240.1); Has 523 Blast hits to 513 proteins in 78 species: Archae - 0; Bacteria - 0; Metazoa - 61; Fungi - 172; Plants - 273; Viruses - 0; Other Eukaryotes - 17 (source: NCBI BLink).
At1g05290.1	75.7838	89.5645	105.519	98.5262	0.121609	0.00952605	0.0224335	1.18184	1.39237	1.3001	CCT motif family protein; CONTAINS InterPro DOMAIN/s: CCT domain (InterPro:IPR010402); BEST Arabidopsis thaliana protein match is: B-box type zinc finger protein with CCT domain (TAIR:AT3G21880.1); Has 1471 Blast hits to 1456 proteins in 101 species: Archae - 0; Bacteria - 2; Metazoa - 0; Fungi - 0; Plants - 1426; Viruses - 0; Other Eukaryotes - 43 (source: NCBI BLink).
At1g05291.1	152.314	198.132	198.297	186.293	0.0678986	0.0216137	0.119607	1.30081	1.30189	1.22309	Protein of unknown function (DUF1218); FUNCTIONS IN: molecular_function unknown; INVOLVED IN: biological_process unknown; LOCATED IN: endomembrane system; CONTAINS InterPro DOMAIN/s: Protein of unknown function DUF1218 (InterPro:IPR009606); BEST Arabidopsis thaliana protein match is: Protein of unknown function (DUF1218) (TAIR:AT2G32280.1); Has 30201 Blast hits to 17322 proteins in 780 species: A…
At1g05300.1	362.085	325.71	181.865	215.496	0.645104	0.0456523	0.0875348	0.899538	0.502272	0.595153	member of Fe(II) transporter isolog family
At1g05300.2	34.7931	37.9765	50.3588	49.9371	0.590365	0.0249117	0.0237865	1.0915	1.44738	1.43526	member of Fe(II) transporter isolog family
At1g05310.1	3919.36	4130.96	4207.75	4127.27	0.350301	0.364986	0.401468	1.05399	1.07358	1.05305	Pectin lyase-like superfamily protein; FUNCTIONS IN: pectinesterase activity; INVOLVED IN: cell wall modification; LOCATED IN: endomembrane system, cell wall, plant-type cell wall; EXPRESSED IN: 12 plant structures; EXPRESSED DURING: 6 growth stages; CONTAINS InterPro DOMAIN/s: Pectinesterase, active site (InterPro:IPR018040), Pectin lyase fold/virulence factor (InterPro:IPR011050), Pectinesteras…
At1g05320.1	2952.43	2643.3	3435.2	3561.88	0.174015	0.0297676	0.023236	0.895299	1.16352	1.20642	FUNCTIONS IN: molecular_function unknown; INVOLVED IN: biological_process unknown; LOCATED IN: cellular_component unknown; EXPRESSED IN: fruit, egg cell; CONTAINS InterPro DOMAIN/s: Prefoldin (InterPro:IPR009053); BEST Arabidopsis thaliana protein match is: unknown protein (TAIR:AT2G32240.1); Has 267650 Blast hits to 119772 proteins in 3899 species: Archae - 3706; Bacteria - 62589; Metazoa - 1065…
At1g05330.1	195.964	156.852	178.727	182.784	0.00785293	0.349726	0.178729	0.80041	0.912041	0.932743	unknown protein; Has 6 Blast hits to 6 proteins in 2 species: Archae - 0; Bacteria - 0; Metazoa - 0; Fungi - 0; Plants - 6; Viruses - 0; Other Eukaryotes - 0 (source: NCBI BLink).
At1g05340.1	8916.68	7643.47	10038.8	6424.77	0.51085	0.555427	0.250315	0.85721	1.12585	0.720534	unknown protein; FUNCTIONS IN: molecular_function unknown; INVOLVED IN: biological_process unknown; LOCATED IN: chloroplast; EXPRESSED IN: 14 plant structures; EXPRESSED DURING: 7 growth stages; BEST Arabidopsis thaliana protein match is: unknown protein (TAIR:AT2G32210.1); Has 189 Blast hits to 189 proteins in 27 species: Archae - 0; Bacteria - 0; Metazoa - 0; Fungi - 21; Plants - 168; Viruses -…
At1g05350.1	9195.8	8977.66	7487.25	7655.7	0.609952	0.00410403	0.00796199	0.976278	0.814203	0.832521	NAD(P)-binding Rossmann-fold superfamily protein; FUNCTIONS IN: binding, oxidoreductase activity, acting on the CH-OH group of donors, NAD or NADP as acceptor, catalytic activity, cofactor binding; INVOLVED IN: metabolic process; LOCATED IN: cellular_component unknown; EXPRESSED IN: 24 plant structures; EXPRESSED DURING: 15 growth stages; CONTAINS InterPro DOMAIN/s: D-isomer specific 2-hydroxyaci…
At1g05360.1	3166.83	3269.36	2627.52	2859.81	0.703887	0.0369537	0.208497	1.03238	0.8297	0.90305	KMS2 encode a endoplasmic reticulum protein involved in the early secretory pathway.
At1g05370.1	1053.84	839.323	1002.45	1325.11	0.313116	0.691449	0.149414	0.796441	0.951236	1.25741	Sec14p-like phosphatidylinositol transfer family protein; CONTAINS InterPro DOMAIN/s: Cellular retinaldehyde-binding/triple function, C-terminal (InterPro:IPR001251), Phosphatidylinositol transfer protein-like, N-terminal (InterPro:IPR011074); BEST Arabidopsis thaliana protein match is: Sec14p-like phosphatidylinositol transfer family protein (TAIR:AT3G22410.1); Has 487 Blast hits to 487 proteins…
At1g05380.1	3851.59	3581.53	3490.16	3702.23	0.352491	0.0838751	0.429628	0.929884	0.90616	0.961222	Acyl-CoA N-acyltransferase with RING/FYVE/PHD-type zinc finger protein; CONTAINS InterPro DOMAIN/s: Zinc finger, PHD-type (InterPro:IPR001965), Zinc finger, FYVE/PHD-type (InterPro:IPR011011), Acyl-CoA N-acyltransferase (InterPro:IPR016181), Zinc finger, PHD-finger (InterPro:IPR019787); BEST Arabidopsis thaliana protein match is: Acyl-CoA N-acyltransferase with RING/FYVE/PHD-type zinc finger prot…
At1g05385.1	881.348	874.079	739.275	828.565	0.929812	0.055825	0.447815	0.991752	0.8388	0.94011	Encodes a Psb27 homolog involved in photosystem II biogenesis.
At1g05390.1	531.238	1069.59	848.151	748.966	0.0546418	0.0216135	0.142193	2.01338	1.59656	1.40985	pre-tRNA; tRNA-Asn (anticodon: GTT)
At1g05400.1	847.601	1064.49	1058.11	1027.06	0.0770397	0.0134579	0.00969417	1.25588	1.24836	1.21173	unknown protein; BEST Arabidopsis thaliana protein match is: unknown protein (TAIR:AT1G06810.1); Has 31 Blast hits to 31 proteins in 2 species: Archae - 0; Bacteria - 0; Metazoa - 0; Fungi - 0; Plants - 31; Viruses - 0; Other Eukaryotes - 0 (source: NCBI BLink).
At1g05400.2	727.663	903.906	887.164	870.475	0.0399648	0.00379103	0.0233218	1.2422	1.2192	1.19626	unknown protein; INVOLVED IN: biological_process unknown; LOCATED IN: cellular_component unknown; EXPRESSED IN: sperm cell; BEST Arabidopsis thaliana protein match is: unknown protein (TAIR:AT1G06810.1); Has 31 Blast hits to 31 proteins in 2 species: Archae - 0; Bacteria - 0; Metazoa - 0; Fungi - 0; Plants - 31; Viruses - 0; Other Eukaryotes - 0 (source: NCBI BLink).
At1g05410.1	1931.61	1718.41	1913.52	2017.6	0.333347	0.862291	0.576356	0.889625	0.990634	1.04452	Protein of unknown function (DUF1423); CONTAINS InterPro DOMAIN/s: Protein of unknown function DUF1423, plant (InterPro:IPR004082); BEST Arabidopsis thaliana protein match is: unknown protein (TAIR:AT4G14840.1); Has 192 Blast hits to 189 proteins in 31 species: Archae - 0; Bacteria - 0; Metazoa - 2; Fungi - 10; Plants - 173; Viruses - 0; Other Eukaryotes - 7 (source: NCBI BLink).
At1g05410.2	5991.2	6213.07	5694.73	5837.98	0.547822	0.343543	0.690084	1.03703	0.950516	0.974425	Protein of unknown function (DUF1423); CONTAINS InterPro DOMAIN/s: Protein of unknown function DUF1423, plant (InterPro:IPR004082); BEST Arabidopsis thaliana protein match is: unknown protein (TAIR:AT4G14840.1); Has 35333 Blast hits to 34131 proteins in 2444 species: Archae - 798; Bacteria - 22429; Metazoa - 974; Fungi - 991; Plants - 531; Viruses - 0; Other Eukaryotes - 9610 (source: NCBI BLink).
At1g05420.1	1350.14	1218.71	1429.22	1422.74	0.588046	0.74416	0.750758	0.902655	1.05857	1.05377	ovate family protein 12 (OFP12); CONTAINS InterPro DOMAIN/s: Protein of unknown function DUF623 (InterPro:IPR006458); BEST Arabidopsis thaliana protein match is: ovate family protein 16 (TAIR:AT2G32100.1); Has 358 Blast hits to 358 proteins in 17 species: Archae - 0; Bacteria - 0; Metazoa - 0; Fungi - 0; Plants - 358; Viruses - 0; Other Eukaryotes - 0 (source: NCBI BLink).
At1g05430.1	5205.8	5108.16	5232.9	5503.79	0.338288	0.744444	0.222582	0.981243	1.0052	1.05724	unknown protein; Has 31 Blast hits to 31 proteins in 9 species: Archae - 0; Bacteria - 0; Metazoa - 0; Fungi - 0; Plants - 31; Viruses - 0; Other Eukaryotes - 0 (source: NCBI BLink).
At1g05440.1	799.907	571.146	778.449	927.13	0.0104324	0.662613	0.0970186	0.714015	0.973174	1.15905	C-8 sterol isomerases; FUNCTIONS IN: C-8 sterol isomerase activity; INVOLVED IN: ergosterol biosynthetic process; LOCATED IN: endoplasmic reticulum; EXPRESSED IN: 14 plant structures; EXPRESSED DURING: 7 growth stages; CONTAINS InterPro DOMAIN/s: ERG2/sigma1 receptor-like (InterPro:IPR006716); Has 118 Blast hits to 118 proteins in 39 species: Archae - 0; Bacteria - 0; Metazoa - 73; Fungi - 4; Pla…
At1g05450.1	36.7036	42.72	55.1601	52.6517	0.231239	0.0014057	0.0302351	1.16392	1.50285	1.43451	Encodes a Protease inhibitor/seed storage/LTP family protein
At1g05450.2	2684.84	2684.27	1737	1532.63	0.997451	0.0234908	0.00458504	0.999788	0.646966	0.570846	Encodes a Protease inhibitor/seed storage/LTP family protein
At1g05460.1	5532.28	5092.94	5471.53	5878.19	0.182996	0.757705	0.14278	0.920586	0.989019	1.06252	Encodes a protein with similarity to RNA helicases. Mutants are defective in post-transcriptional gene silencing.
At1g05470.1	5720.12	5332.04	5662.9	6501.54	0.641073	0.943729	0.288119	0.932156	0.989997	1.13661	Encodes an inositol polyphosphate 5' phosphatase (5PTase) that is required for the proper recruitment of cells into developing vascular tissue in leaves and cotyledons. It is most similar to Type I 5PTases that are known to cleave a phosphate from IP3 or IP4. cvp2 mutants have elevated levels of IP3 and are hypersensitive to ABA in seed germination assays.
At1g05490.1	585.476	452.807	625.358	721.157	0.0163128	0.357674	0.0973126	0.773401	1.06812	1.23175	chromatin remodeling 31 (chr31); FUNCTIONS IN: helicase activity, DNA binding, ATP binding, nucleic acid binding; INVOLVED IN: biological_process unknown; EXPRESSED IN: 13 plant structures; EXPRESSED DURING: 6 growth stages; CONTAINS InterPro DOMAIN/s: DEAD-like helicase, N-terminal (InterPro:IPR014001), DNA/RNA helicase, C-terminal (InterPro:IPR001650), Helicase, superfamily 1/2, ATP-binding dom…
At1g05500.1	7133.58	7020.01	7500.77	7666.06	0.655581	0.0369977	0.0478006	0.984079	1.05147	1.07464	Encodes a endomembrane-localized synaptotagmin. Synaptotagmin family proteins are calcium sensors that regulate exocytosis in mammalian cells.
At1g05510.1	116.066	159.515	262.976	162.766	0.103116	0.173654	0.0389131	1.37435	2.26575	1.40236	Protein is tyrosine-phosphorylated and its phosphorylation state is modulated in response to ABA in Arabidopsis thaliana seeds.
At1g05520.1	8566.58	7109.09	8168.44	8727.4	0.0119317	0.098277	0.650186	0.829863	0.953523	1.01877	Sec23/Sec24 protein transport family protein; FUNCTIONS IN: transporter activity, zinc ion binding; INVOLVED IN: response to salt stress, transport; LOCATED IN: COPII vesicle coat; EXPRESSED IN: 24 plant structures; EXPRESSED DURING: 13 growth stages; CONTAINS InterPro DOMAIN/s: Sec23/Sec24, helical domain (InterPro:IPR006900), Sec23/Sec24 beta-sandwich (InterPro:IPR012990), Sec23/Sec24, trunk do…
At1g05530.1	1818.32	1530.16	1672.78	2143.39	0.247389	0.510493	0.31577	0.841527	0.919961	1.17877	Encodes a protein with glucosyltransferase activity with high sequence homology to UGT1 (AT1G05560). It belongs to an UGT subfamily that binds UDP-glucose but not UDP-glucuronate, UDP-galactose, or UDP-rhamnose as the glycosyl donor. UGT2 was shown to be able to use abscisic acid as glycosylation substrate in the presence of UDP-glucose.
At1g05540.1	281.827	231.029	240.389	267.555	0.126746	0.203247	0.672161	0.819756	0.852968	0.949357	Protein of unknown function (DUF295); FUNCTIONS IN: molecular_function unknown; INVOLVED IN: biological_process unknown; LOCATED IN: mitochondrion; EXPRESSED IN: 21 plant structures; EXPRESSED DURING: 13 growth stages; CONTAINS InterPro DOMAIN/s: Protein of unknown function DUF295 (InterPro:IPR005174); BEST Arabidopsis thaliana protein match is: Protein of unknown function (DUF295) (TAIR:AT1G3016…
At1g05550.1	222.046	309.41	389.988	376.161	0.145609	0.0101166	0.019713	1.39345	1.75634	1.69407	Protein of unknown function (DUF295); BEST Arabidopsis thaliana protein match is: Protein of unknown function (DUF295) (TAIR:AT1G05540.1); Has 175 Blast hits to 175 proteins in 2 species: Archae - 0; Bacteria - 0; Metazoa - 0; Fungi - 0; Plants - 175; Viruses - 0; Other Eukaryotes - 0 (source: NCBI BLink).
At1g05560.1	2230.86	2600.59	2795.7	3211.3	0.260962	0.186954	0.0354945	1.16573	1.25319	1.43949	A UDP-glucose transferase localized in the phragmoplast. It has been co-purified with the callose synthase complex and may transfer UDP-glucose from sucrose synthase to the callose synthase and thus help form a substrate channel for the synthesis of callose at the forming cell plate. Induced by salicylic acid. Independent of NPR1 for their induction by salicylic acid. UGT1 encodes a protein with …
At1g05570.1	7086.48	7225.11	6323.92	5996.38	0.760156	0.13567	0.0560867	1.01956	0.892393	0.846172	Encodes a callose synthase 1 catalytic subunit . Member of Glycosyltransferase Family- 48.
At1g05575.1	4048.27	4231.3	2698.32	1641.68	0.616122	0.0236325	0.00254261	1.04521	0.666538	0.405527	unknown protein; FUNCTIONS IN: molecular_function unknown; INVOLVED IN: anaerobic respiration; LOCATED IN: endomembrane system; EXPRESSED IN: 17 plant structures; EXPRESSED DURING: 9 growth stages; BEST Arabidopsis thaliana protein match is: unknown protein (TAIR:AT2G31945.1); Has 63 Blast hits to 63 proteins in 10 species: Archae - 0; Bacteria - 0; Metazoa - 0; Fungi - 0; Plants - 63; Viruses - …
At1g05577.1	230.894	170.011	187.856	221.535	0.0626105	0.106296	0.782126	0.736315	0.813603	0.959467	CONTAINS InterPro DOMAIN/s: Protein of unknown function DUF966 (InterPro:IPR010369), Uncharacterised conserved protein UCP031043 (InterPro:IPR021182); BEST Arabidopsis thaliana protein match is: Domain of unknown function (DUF966) (TAIR:AT5G59790.1); Has 167 Blast hits to 166 proteins in 16 species: Archae - 0; Bacteria - 0; Metazoa - 0; Fungi - 0; Plants - 166; Viruses - 0; Other Eukaryotes - 1 …
At1g05580.1	107.45	150.437	150.468	128.576	0.0391141	0.0248203	0.11502	1.40006	1.40035	1.19661	member of Putative Na+/H+ antiporter family
At1g05580.2	117.367	170.244	165.149	145.574	0.0651661	0.019652	0.0518552	1.45053	1.40711	1.24033	member of Putative Na+/H+ antiporter family
At1g05590.1	4081.42	3728.49	3824.8	4280.49	0.231136	0.231507	0.327715	0.913528	0.937124	1.04877	Encodes a protein with &#946;-hexosaminidase activity (the enzyme is active with p-nitrophenyl-&#946;-N-acetylglucosaminide as substrate but displayed only a minor activity toward p-nitrophenyl-&#946;-N-acetylgalactosaminide). Chitotriose-PA was digested almost completely overnight by a 50% ammonium sulfate fraction of a supernatant yeast expressing AtHEX3.
At1g05600.1	1069.34	1056.03	1055.7	1164.86	0.853481	0.825922	0.154614	0.987553	0.987244	1.08933	Tetratricopeptide repeat (TPR)-like superfamily protein; CONTAINS InterPro DOMAIN/s: Pentatricopeptide repeat (InterPro:IPR002885); BEST Arabidopsis thaliana protein match is: Pentatricopeptide repeat (PPR) superfamily protein (TAIR:AT5G46100.1); Has 22742 Blast hits to 7544 proteins in 214 species: Archae - 0; Bacteria - 12; Metazoa - 114; Fungi - 111; Plants - 22140; Viruses - 0; Other Eukaryot…
At1g05610.1	732.661	582.614	555.05	645.828	0.131314	0.0261411	0.161591	0.795202	0.75758	0.881482	Encodes the small subunit of ADP-glucose pyrophosphorylase. The small subunit is the catalytic isoform responsible for ADP-glucose pyrophosphorylase activity. The presence of the small subunit is required for large subunit stability. Two isoforms of the small subunit (ApS1 and ApS2) have been described. ApS2 is a minor small subunit isoform present in all plant tissues tested.
At1g05615.1	206.858	258.528	318.693	286.028	0.0423438	0.00624102	0.0913929	1.24978	1.54063	1.38272	Domain of unknown function (DUF313) ; CONTAINS InterPro DOMAIN/s: Protein of unknown function DUF313 (InterPro:IPR005508); BEST Arabidopsis thaliana protein match is: Domain of unknown function (DUF313) (TAIR:AT2G24670.1); Has 82 Blast hits to 82 proteins in 3 species: Archae - 0; Bacteria - 0; Metazoa - 0; Fungi - 0; Plants - 82; Viruses - 0; Other Eukaryotes - 0 (source: NCBI BLink).
At1g05620.1	4897.51	4463.95	4845.22	4912.23	0.225118	0.879572	0.968196	0.911473	0.989324	1.00301	Encodes a cytosolic inosine nucleoside hydrolase. Transcript levels for this gene are elevated in older leaves suggesting that it may play a role in purine catabolism during senescence.
At1g05620.2	8598.28	7960.05	8114.23	7877.21	0.0503483	0.0368222	0.0754442	0.925773	0.943705	0.916138	Encodes a cytosolic inosine nucleoside hydrolase. Transcript levels for this gene are elevated in older leaves suggesting that it may play a role in purine catabolism during senescence.
At1g05630.1	1462.9	1316.44	1318.06	1311.84	0.268904	0.0446743	0.0768027	0.89988	0.900994	0.896736	Encodes an inositol polyphosphate 5-phosphatase with phosphatase activity toward only Ins(1,4,5)P3. Induced in response to ABA and wounding treatments. Expressed in young seedlings and flowers, while no transcripts were detectable in maturated roots, stems, and rosette leaves Modulates the development of cotyledon veins through its regulation of auxin homeostasis. Involved in blue light light?sti…
At1g05630.2	3363.62	3006.27	2842.1	2708.41	0.199889	0.0531266	0.043161	0.893762	0.844953	0.805207	Encodes an inositol polyphosphate 5-phosphatase with phosphatase activity toward only Ins(1,4,5)P3. Induced in response to ABA and wounding treatments. Expressed in young seedlings and flowers, while no transcripts were detectable in maturated roots, stems, and rosette leaves Modulates the development of cotyledon veins through its regulation of auxin homeostasis. Involved in blue light light?sti…
At1g05640.1	1913.99	1867.34	1891.8	2153.06	0.77917	0.659727	0.080245	0.975626	0.988404	1.12491	Ankyrin repeat family protein; CONTAINS InterPro DOMAIN/s: Ankyrin repeat-containing domain (InterPro:IPR020683), Ankyrin repeat (InterPro:IPR002110); BEST Arabidopsis thaliana protein match is: Ankyrin repeat family protein (TAIR:AT2G31820.1); Has 67578 Blast hits to 27690 proteins in 1106 species: Archae - 88; Bacteria - 6425; Metazoa - 32117; Fungi - 6903; Plants - 5434; Viruses - 485; Other E…
At1g05650.1	1645.2	1832.43	1584	1706.33	0.391999	0.580664	0.742465	1.11381	0.962805	1.03716	Pectin lyase-like superfamily protein; FUNCTIONS IN: polygalacturonase activity; INVOLVED IN: carbohydrate metabolic process; LOCATED IN: endomembrane system; CONTAINS InterPro DOMAIN/s: Pectin lyase fold/virulence factor (InterPro:IPR011050), Pectin lyase fold (InterPro:IPR012334), Glycoside hydrolase, family 28 (InterPro:IPR000743), Parallel beta-helix repeat (InterPro:IPR006626); BEST Arabidop…
At1g05660.1	6777.07	6553.8	5457.51	6018.49	0.79874	0.185708	0.486984	0.967056	0.805291	0.888066	Pectin lyase-like superfamily protein; FUNCTIONS IN: polygalacturonase activity; INVOLVED IN: carbohydrate metabolic process; LOCATED IN: endomembrane system; CONTAINS InterPro DOMAIN/s: Pectin lyase fold/virulence factor (InterPro:IPR011050), Pectin lyase fold (InterPro:IPR012334), Glycoside hydrolase, family 28 (InterPro:IPR000743), Parallel beta-helix repeat (InterPro:IPR006626); BEST Arabidop…
At1g05670.1	1903.85	1593.15	1648.01	1892.81	0.129131	0.0760539	0.914864	0.836807	0.865618	0.9942	Pentatricopeptide repeat (PPR-like) superfamily protein; CONTAINS InterPro DOMAIN/s: Pentatricopeptide repeat (InterPro:IPR002885); BEST Arabidopsis thaliana protein match is: Tetratricopeptide repeat (TPR)-like superfamily protein (TAIR:AT5G01110.1); Has 76919 Blast hits to 23782 proteins in 722 species: Archae - 3; Bacteria - 657; Metazoa - 3612; Fungi - 1352; Plants - 68766; Viruses - 129; Oth…
At1g05670.2	271.433	235.218	280.29	329.376	0.174204	0.592101	0.0510298	0.866578	1.03263	1.21347	Pentatricopeptide repeat (PPR-like) superfamily protein; CONTAINS InterPro DOMAIN/s: Pentatricopeptide repeat (InterPro:IPR002885); BEST Arabidopsis thaliana protein match is: Tetratricopeptide repeat (TPR)-like superfamily protein (TAIR:AT5G01110.1); Has 76919 Blast hits to 23782 proteins in 722 species: Archae - 3; Bacteria - 657; Metazoa - 3612; Fungi - 1352; Plants - 68766; Viruses - 129; Oth…
At1g05680.1	492.435	333.603	348.4	340.878	0.135354	0.147497	0.130369	0.677455	0.707505	0.69223	Encodes a UDP-glucosyltransferase, UGT74E2, that acts on IBA (indole-3-butyric acid) and affects auxin homeostasis. The transcript and protein levels of this enzyme are strongly induced by H2O2 and may allow integration of ROS (reactive oxygen species) and auxin signaling. This enzyme can also transfer glycosyl groups to several compounds related to the explosive TNT when this synthetic compound …
At1g05690.1	455.712	405.42	504.916	526.232	0.194659	0.345342	0.162235	0.889639	1.10797	1.15475	BTB and TAZ domain protein. Acts redunantly with BT1 and BT2 during female gametophyte development. Acts with BT2 during male gametophyte development.
At1g05700.1	1587.17	1202.95	961.845	849.554	0.296678	0.183894	0.112096	0.75792	0.606011	0.535262	Leucine-rich repeat transmembrane protein kinase protein; FUNCTIONS IN: kinase activity; INVOLVED IN: protein amino acid phosphorylation; LOCATED IN: endomembrane system; EXPRESSED IN: shoot, stem, hypocotyl, root; CONTAINS InterPro DOMAIN/s: Protein kinase, ATP binding site (InterPro:IPR017441), Protein kinase, catalytic domain (InterPro:IPR000719), Leucine-rich repeat (InterPro:IPR001611), Seri…
At1g05710.1	614.37	419.436	669.314	894.28	0.2332	0.750479	0.0367229	0.68271	1.08943	1.45561	basic helix-loop-helix (bHLH) DNA-binding superfamily protein; FUNCTIONS IN: sequence-specific DNA binding transcription factor activity; INVOLVED IN: response to ethylene stimulus, regulation of transcription; LOCATED IN: nucleus; EXPRESSED IN: 22 plant structures; EXPRESSED DURING: 13 growth stages; CONTAINS InterPro DOMAIN/s: Helix-loop-helix DNA-binding domain (InterPro:IPR001092), Helix-loop…
At1g05710.2	2058.84	2521.31	323.537	515.371	0.255957	0.00533781	0.00710075	1.22462	0.157146	0.250321	basic helix-loop-helix (bHLH) DNA-binding superfamily protein; FUNCTIONS IN: sequence-specific DNA binding transcription factor activity; INVOLVED IN: response to ethylene stimulus, regulation of transcription; LOCATED IN: nucleus; EXPRESSED IN: 22 plant structures; EXPRESSED DURING: 13 growth stages; CONTAINS InterPro DOMAIN/s: Helix-loop-helix DNA-binding domain (InterPro:IPR001092), Helix-loop…
At1g05710.3	4009.53	4614.93	3052.03	3344.99	0.060879	0.0296566	0.0675433	1.15099	0.761194	0.83426	basic helix-loop-helix (bHLH) DNA-binding superfamily protein; FUNCTIONS IN: sequence-specific DNA binding transcription factor activity; INVOLVED IN: response to ethylene stimulus, regulation of transcription; LOCATED IN: nucleus; EXPRESSED IN: 22 plant structures; EXPRESSED DURING: 13 growth stages; CONTAINS InterPro DOMAIN/s: Helix-loop-helix DNA-binding domain (InterPro:IPR001092), Helix-loop…
At1g05710.4	200.068	128.177	112.481	165.32	0.253871	0.131866	0.477382	0.640669	0.562215	0.826317	basic helix-loop-helix (bHLH) DNA-binding superfamily protein; FUNCTIONS IN: sequence-specific DNA binding transcription factor activity; INVOLVED IN: response to ethylene stimulus, regulation of transcription; LOCATED IN: nucleus; EXPRESSED IN: 22 plant structures; EXPRESSED DURING: 13 growth stages; CONTAINS InterPro DOMAIN/s: Helix-loop-helix DNA-binding domain (InterPro:IPR001092), Helix-loop…
At1g05720.1	8132.87	7064.1	8704.65	8991.55	0.017514	0.0933964	0.0264816	0.868587	1.07031	1.10558	selenoprotein family protein; FUNCTIONS IN: selenium binding; INVOLVED IN: biological_process unknown; LOCATED IN: endomembrane system; EXPRESSED IN: 22 plant structures; EXPRESSED DURING: 13 growth stages; CONTAINS InterPro DOMAIN/s: Sep15/SelM redox (InterPro:IPR014912); Has 200 Blast hits to 200 proteins in 73 species: Archae - 0; Bacteria - 0; Metazoa - 137; Fungi - 0; Plants - 49; Viruses - …
At1g05730.1	547.544	442.372	558.379	725.322	0.239505	0.896557	0.18607	0.80792	1.01979	1.32468	Eukaryotic protein of unknown function (DUF842); CONTAINS InterPro DOMAIN/s: Protein of unknown function DUF842, eukaryotic (InterPro:IPR008560); BEST Arabidopsis thaliana protein match is: Eukaryotic protein of unknown function (DUF842) (TAIR:AT2G31725.1); Has 245 Blast hits to 245 proteins in 78 species: Archae - 0; Bacteria - 0; Metazoa - 169; Fungi - 0; Plants - 65; Viruses - 0; Other Eukaryo…
At1g05740.1	153.997	144.527	180.008	182.986	0.642467	0.196867	0.205353	0.938505	1.1689	1.18824	Eukaryotic protein of unknown function (DUF842); CONTAINS InterPro DOMAIN/s: Protein of unknown function DUF842, eukaryotic (InterPro:IPR008560); BEST Arabidopsis thaliana protein match is: Eukaryotic protein of unknown function (DUF842) (TAIR:AT1G05730.1); Has 144 Blast hits to 144 proteins in 44 species: Archae - 0; Bacteria - 0; Metazoa - 83; Fungi - 0; Plants - 58; Viruses - 0; Other Eukaryot…
At1g05750.1	435.972	378.68	479.483	508.238	0.060608	0.114081	0.086809	0.868588	1.0998	1.16576	Encodes a pentatricopeptide repeat protein required for editing of rpoA and clpP chloroplast transcripts.
At1g05760.1	1636.74	1743.73	1554.35	1658.24	0.543172	0.585384	0.859516	1.06537	0.949664	1.01314	Specifically restrict the long-distance movement of tobacco etch potyvirus (TEV) without involving either hypersensitive cell death or systemic acquired resistance
At1g05770.1	3013.74	3121.04	3832.61	4166	0.657725	0.0689592	0.0117914	1.0356	1.27171	1.38233	Mannose-binding lectin superfamily protein; CONTAINS InterPro DOMAIN/s: Mannose-binding lectin (InterPro:IPR001229); BEST Arabidopsis thaliana protein match is: Mannose-binding lectin superfamily protein (TAIR:AT1G05760.1); Has 502 Blast hits to 381 proteins in 24 species: Archae - 0; Bacteria - 0; Metazoa - 0; Fungi - 0; Plants - 502; Viruses - 0; Other Eukaryotes - 0 (source: NCBI BLink).
At1g05780.1	2082	2264.57	2349.91	2553.1	0.0866212	0.0584094	0.0168076	1.08769	1.12868	1.22627	Vacuolar ATPase assembly integral membrane protein VMA21-like domain; FUNCTIONS IN: molecular_function unknown; INVOLVED IN: biological_process unknown; LOCATED IN: endomembrane system; CONTAINS InterPro DOMAIN/s: Vacuolar ATPase assembly integral membrane protein VMA21-like domain (InterPro:IPR019013); BEST Arabidopsis thaliana protein match is: Vacuolar ATPase assembly integral membrane protein…
At1g05785.1	3767.63	3532.48	3556.87	3873.76	0.158186	0.177539	0.307616	0.937587	0.94406	1.02817	Got1/Sft2-like vescicle transport protein family; FUNCTIONS IN: molecular_function unknown; INVOLVED IN: vesicle-mediated transport; LOCATED IN: cellular_component unknown; CONTAINS InterPro DOMAIN/s: Vesicle transport protein, Got1/SFT2-like (InterPro:IPR007305); BEST Arabidopsis thaliana protein match is: Got1/Sft2-like vescicle transport protein family (TAIR:AT5G01430.2); Has 450 Blast hits to…
At1g05785.2	304.104	163.715	203.658	314.122	0.0490516	0.126655	0.890612	0.538351	0.6697	1.03294	Got1/Sft2-like vescicle transport protein family; FUNCTIONS IN: molecular_function unknown; INVOLVED IN: vesicle-mediated transport; LOCATED IN: cellular_component unknown; CONTAINS InterPro DOMAIN/s: Vesicle transport protein, Got1/SFT2-like (InterPro:IPR007305); BEST Arabidopsis thaliana protein match is: Got1/Sft2-like vescicle transport protein family (TAIR:AT5G01430.2); Has 450 Blast hits to…
At1g05790.1	2453.76	2105.54	2544.52	2663.17	0.132765	0.516357	0.151456	0.858087	1.03699	1.08534	lipase class 3 family protein; FUNCTIONS IN: triglyceride lipase activity; INVOLVED IN: lipid metabolic process; LOCATED IN: endomembrane system; EXPRESSED IN: 24 plant structures; EXPRESSED DURING: 15 growth stages; CONTAINS InterPro DOMAIN/s: Lipase, class 3 (InterPro:IPR002921); BEST Arabidopsis thaliana protein match is: alpha/beta-Hydrolases superfamily protein (TAIR:AT2G42450.1); Has 496 Bl…
At1g05800.1	1180.02	662.304	1363.52	544.808	0.408621	0.778147	0.322926	0.561266	1.1555	0.461695	Encodes a galactolipase. Located in the chloroplast. Involved in the initial step of jasmonic acid biosynthesis. Expressed in vegetative tissues and is necessary for the biosynthesis of basal-level JAs in vegetative tissues.
At1g05805.1	3433.16	3293.8	3310.57	3131.08	0.166362	0.211304	0.157654	0.959408	0.964292	0.912011	basic helix-loop-helix (bHLH) DNA-binding superfamily protein; FUNCTIONS IN: DNA binding, sequence-specific DNA binding transcription factor activity; INVOLVED IN: regulation of transcription; LOCATED IN: cytosol; EXPRESSED IN: 24 plant structures; EXPRESSED DURING: 13 growth stages; CONTAINS InterPro DOMAIN/s: Helix-loop-helix DNA-binding domain (InterPro:IPR001092), Helix-loop-helix DNA-binding…
At1g05810.1	4658.6	4571.07	4603.09	4391.45	0.63422	0.728545	0.164628	0.98121	0.988084	0.942655	RAB GTPase homolog A5E (RABA5E); FUNCTIONS IN: GTP binding; INVOLVED IN: protein transport, small GTPase mediated signal transduction; LOCATED IN: chloroplast; EXPRESSED IN: 23 plant structures; EXPRESSED DURING: 13 growth stages; CONTAINS InterPro DOMAIN/s: Ras GTPase (InterPro:IPR001806), Small GTP-binding protein (InterPro:IPR005225), Small GTPase (InterPro:IPR020851), Ras (InterPro:IPR013753)…
At1g05820.1	1608.49	1265.32	1663.65	1671.13	0.0542064	0.627571	0.382412	0.786653	1.0343	1.03894	SIGNAL PEPTIDE PEPTIDASE-LIKE 5 (SPPL5); FUNCTIONS IN: peptidase activity, aspartic-type endopeptidase activity; INVOLVED IN: proteolysis; LOCATED IN: endomembrane system, integral to membrane; CONTAINS InterPro DOMAIN/s: Protease-associated PA (InterPro:IPR003137), Peptidase A22, presenilin signal peptide (InterPro:IPR006639), Peptidase A22B, signal peptide peptidase (InterPro:IPR007369); BEST A…
At1g05820.2	326.982	203.311	303.054	332.219	0.0247248	0.442785	0.874776	0.621781	0.92682	1.01601	SIGNAL PEPTIDE PEPTIDASE-LIKE 5 (SPPL5); FUNCTIONS IN: peptidase activity, aspartic-type endopeptidase activity; INVOLVED IN: proteolysis; LOCATED IN: endomembrane system, integral to membrane; CONTAINS InterPro DOMAIN/s: Protease-associated PA (InterPro:IPR003137), Peptidase A22, presenilin signal peptide (InterPro:IPR006639), Peptidase A22B, signal peptide peptidase (InterPro:IPR007369); BEST A…
At1g05830.1	6678.28	6059.75	6388.22	6772.29	0.106572	0.275945	0.612521	0.907382	0.956566	1.01408	Encodes a homolog of trithorax, a histone-lysine N-methyltransferase. Paralog of ATX1. Unlike ATX1 which is involved in trimethylating of histone H3-mysine 4, ATX2 is involved in dimethylating of histone H3-lysine 4. ATX1 and ATX2 influence the expression of largely nonoverlapping gene sets. The expression pattern of ATX2 is also different from that of ATX1.
At1g05835.1	1134.77	1117.27	1059.47	1044.54	0.892156	0.384571	0.251039	0.984576	0.933636	0.920485	PHD finger protein; LOCATED IN: endomembrane system; BEST Arabidopsis thaliana protein match is: unknown protein (TAIR:AT1G32583.1); Has 93 Blast hits to 91 proteins in 14 species: Archae - 0; Bacteria - 0; Metazoa - 0; Fungi - 0; Plants - 93; Viruses - 0; Other Eukaryotes - 0 (source: NCBI BLink).
At1g05840.1	4931.11	4837.59	5622.08	5525.82	0.732563	0.0463266	0.0410795	0.981034	1.14012	1.1206	Eukaryotic aspartyl protease family protein; FUNCTIONS IN: aspartic-type endopeptidase activity; INVOLVED IN: proteolysis; LOCATED IN: anchored to membrane; EXPRESSED IN: 23 plant structures; EXPRESSED DURING: 15 growth stages; CONTAINS InterPro DOMAIN/s: Peptidase aspartic, catalytic (InterPro:IPR009007), Peptidase aspartic (InterPro:IPR021109), Peptidase A1 (InterPro:IPR001461); BEST Arabidopsi…
At1g05850.1	18843.6	19316	20749.5	20968.9	0.265399	0.00177629	0.0294195	1.02507	1.10115	1.11279	Encodes an endo chitinase-like protein AtCTL1. Essential for tolerance to heat, salt and drought stresses. Also involved in root hair development, cell expansion and response to cytokinin. Allelic to erh2. 11 alleles described in Hauser (1995). Mutant is defective in acquired thermotolerance, appears semidwarf throughout its life cycle and has extra lateral branches. There are two EMS alleles. Ex…
At1g05860.1	2571.39	2267.96	2797.42	2988.56	0.131707	0.182773	0.0416532	0.881996	1.0879	1.16223	unknown protein; FUNCTIONS IN: molecular_function unknown; INVOLVED IN: biological_process unknown; LOCATED IN: chloroplast; EXPRESSED IN: 20 plant structures; EXPRESSED DURING: 11 growth stages; BEST Arabidopsis thaliana protein match is: unknown protein (TAIR:AT2G31600.1); Has 101 Blast hits to 100 proteins in 32 species: Archae - 0; Bacteria - 0; Metazoa - 28; Fungi - 2; Plants - 66; Viruses -…
At1g05870.1	1067.32	874.21	1236.44	1502.92	0.402596	0.24141	0.0134085	0.819071	1.15845	1.40813	Protein of unknown function (DUF1685); FUNCTIONS IN: molecular_function unknown; INVOLVED IN: N-terminal protein myristoylation; LOCATED IN: cellular_component unknown; CONTAINS InterPro DOMAIN/s: Protein of unknown function DUF1685 (InterPro:IPR012881); BEST Arabidopsis thaliana protein match is: Protein of unknown function (DUF1685) (TAIR:AT2G31560.2); Has 270 Blast hits to 270 proteins in 15 s…
At1g05870.2	2960.29	2759.17	3099.11	3724.18	0.236067	0.596984	0.00151606	0.932062	1.04689	1.25805	Protein of unknown function (DUF1685); CONTAINS InterPro DOMAIN/s: Protein of unknown function DUF1685 (InterPro:IPR012881); BEST Arabidopsis thaliana protein match is: Protein of unknown function (DUF1685) (TAIR:AT2G31560.2); Has 35333 Blast hits to 34131 proteins in 2444 species: Archae - 798; Bacteria - 22429; Metazoa - 974; Fungi - 991; Plants - 531; Viruses - 0; Other Eukaryotes - 9610 (sour…
At1g05880.1	324.504	199.534	205.868	190.569	0.0856161	0.129809	0.060933	0.614888	0.634409	0.587263	ARIADNE 12 (ARI12); FUNCTIONS IN: zinc ion binding, nucleic acid binding; INVOLVED IN: biological_process unknown; EXPRESSED IN: stem, root; CONTAINS InterPro DOMAIN/s: Zinc finger, RING-type (InterPro:IPR001841), Zinc finger, C6HC-type (InterPro:IPR002867), Zinc finger, CCHC-type (InterPro:IPR001878); BEST Arabidopsis thaliana protein match is: IBR domain-containing protein (TAIR:AT2G31510.1); H…
At1g05890.1	7684.21	8257.7	7185.3	7375.75	0.0026685	0.0896776	0.0838237	1.07463	0.935073	0.959859	ARIADNE 5 (ARI5); FUNCTIONS IN: zinc ion binding, nucleic acid binding; EXPRESSED IN: 24 plant structures; EXPRESSED DURING: 15 growth stages; CONTAINS InterPro DOMAIN/s: Zinc finger, C6HC-type (InterPro:IPR002867), Zinc finger, RING-type (InterPro:IPR001841), Zinc finger, CCHC-type (InterPro:IPR001878); BEST Arabidopsis thaliana protein match is: IBR domain-containing protein (TAIR:AT2G31510.1);…
At1g05894.1	555.085	424.351	568.17	596.188	0.029422	0.617721	0.153512	0.764478	1.02357	1.07405	unknown protein; LOCATED IN: chloroplast; BEST Arabidopsis thaliana protein match is: unknown protein (TAIR:AT2G31480.1); Has 35333 Blast hits to 34131 proteins in 2444 species: Archae - 798; Bacteria - 22429; Metazoa - 974; Fungi - 991; Plants - 531; Viruses - 0; Other Eukaryotes - 9610 (source: NCBI BLink).
At1g05900.1	543.207	308.925	1186.39	1259.33	0.0677402	0.0020789	0.00116008	0.568706	2.18405	2.31833	endonuclease III 2 (NTH2); CONTAINS InterPro DOMAIN/s: DNA glycosylase (InterPro:IPR011257), Helix-hairpin-helix DNA-binding motif, class 1 (InterPro:IPR003583), Endonuclease III, conserved site-2 (InterPro:IPR004036), Helix-hairpin-helix motif (InterPro:IPR000445), HhH-GPD domain (InterPro:IPR003265); BEST Arabidopsis thaliana protein match is: DNA glycosylase superfamily protein (TAIR:AT2G31450…
At1g05900.2	994.656	688.448	1479.08	1584.89	0.0457497	0.00872183	0.00178299	0.692147	1.48702	1.5934	endonuclease III 2 (NTH2); CONTAINS InterPro DOMAIN/s: DNA glycosylase (InterPro:IPR011257), Helix-hairpin-helix DNA-binding motif, class 1 (InterPro:IPR003583), Endonuclease III-like, iron-sulphur cluster loop motif (InterPro:IPR003651), Endonuclease III, conserved site-2 (InterPro:IPR004036), Helix-hairpin-helix motif (InterPro:IPR000445), HhH-GPD domain (InterPro:IPR003265); BEST Arabidopsis t…
At1g05910.1	6301.38	5728.58	6630.1	7020.06	0.0380962	0.201216	0.0341217	0.909099	1.05217	1.11405	cell division cycle protein 48-related / CDC48-related; FUNCTIONS IN: nucleoside-triphosphatase activity, nucleotide binding, ATP binding; EXPRESSED IN: 17 plant structures; EXPRESSED DURING: 7 growth stages; CONTAINS InterPro DOMAIN/s: ATPase, AAA-type, core (InterPro:IPR003959), ATPase, AAA+ type, core (InterPro:IPR003593), ATPase, AAA-type, conserved site (InterPro:IPR003960), Bromodomain (Int…
At1g05920.1	321.943	585.199	544.234	472.574	0.019083	0.0030442	0.19454	1.81771	1.69047	1.46788	FUNCTIONS IN: DNA binding; INVOLVED IN: regulation of transcription, DNA-dependent; LOCATED IN: cellular_component unknown; CONTAINS InterPro DOMAIN/s: Protein of unknown function DUF313 (InterPro:IPR005508), Transcriptional factor B3 (InterPro:IPR003340); BEST Arabidopsis thaliana protein match is: Domain of unknown function (DUF313) (TAIR:AT3G24850.1); Has 196 Blast hits to 185 proteins in 22 s…
At1g05925.1	97.0042	170.054	128.536	123.248	0.0114052	0.00637122	0.032144	1.75306	1.32506	1.27054	unknown protein; LOCATED IN: endomembrane system; Has 30201 Blast hits to 17322 proteins in 780 species: Archae - 12; Bacteria - 1396; Metazoa - 17338; Fungi - 3422; Plants - 5037; Viruses - 0; Other Eukaryotes - 2996 (source: NCBI BLink).
At1g05930.1	492.411	820.605	789.74	665.604	0.0437524	0.0318292	0.33996	1.6665	1.60382	1.35172	FUNCTIONS IN: DNA binding; INVOLVED IN: regulation of transcription, DNA-dependent; LOCATED IN: cellular_component unknown; CONTAINS InterPro DOMAIN/s: Protein of unknown function DUF313 (InterPro:IPR005508), Transcriptional factor B3 (InterPro:IPR003340); BEST Arabidopsis thaliana protein match is: Domain of unknown function (DUF313) (TAIR:AT3G24850.1); Has 119 Blast hits to 119 proteins in 5 sp…
At1g05940.1	6595.26	6376.44	6793.58	6651.37	0.430583	0.414062	0.738796	0.966821	1.03007	1.00851	Encodes a member of the cationic amino acid transporter (CAT) subfamily of amino acid polyamine choline transporters.
At1g05950.1	2209.44	1893.66	2305.33	2828.87	0.34754	0.705633	0.0469823	0.857076	1.0434	1.28036	unknown protein; Has 50 Blast hits to 45 proteins in 14 species: Archae - 5; Bacteria - 0; Metazoa - 4; Fungi - 0; Plants - 34; Viruses - 0; Other Eukaryotes - 7 (source: NCBI BLink).
At1g05960.1	7583.08	7631.16	7627.28	7826.99	0.86165	0.846367	0.327892	1.00634	1.00583	1.03216	ARM repeat superfamily protein; FUNCTIONS IN: binding; INVOLVED IN: biological_process unknown; LOCATED IN: plasma membrane; EXPRESSED IN: 25 plant structures; EXPRESSED DURING: 15 growth stages; CONTAINS InterPro DOMAIN/s: Armadillo-type fold (InterPro:IPR016024); BEST Arabidopsis thaliana protein match is: Uncharacterized protein (TAIR:AT2G41830.1); Has 401 Blast hits to 394 proteins in 143 spe…
At1g05970.1	1644.54	1616.92	1928.83	1923.84	0.808367	0.0444963	0.119257	0.983207	1.17287	1.16984	RNA-binding (RRM/RBD/RNP motifs) family protein; Has 58 Blast hits to 58 proteins in 17 species: Archae - 0; Bacteria - 0; Metazoa - 2; Fungi - 0; Plants - 56; Viruses - 0; Other Eukaryotes - 0 (source: NCBI BLink).
At1g05970.2	1647.52	1642.41	2005.56	1997.44	0.968441	0.0327909	0.0679238	0.996893	1.21731	1.21239	RNA-binding (RRM/RBD/RNP motifs) family protein; Has 35333 Blast hits to 34131 proteins in 2444 species: Archae - 798; Bacteria - 22429; Metazoa - 974; Fungi - 991; Plants - 531; Viruses - 0; Other Eukaryotes - 9610 (source: NCBI BLink).
At1g05980.1	941.207	1930.48	1444.04	1127.32	0.0698008	0.0710867	0.546133	2.05107	1.53424	1.19773	pre-tRNA; tRNA-Thr (anticodon: TGT)
At1g05990.1	525.668	683.852	642.699	544.2	0.171289	0.138365	0.862232	1.30092	1.22263	1.03525	EF hand calcium-binding protein family; FUNCTIONS IN: calcium ion binding; LOCATED IN: cellular_component unknown; EXPRESSED IN: root hair; CONTAINS InterPro DOMAIN/s: Parvalbumin (InterPro:IPR008080), EF-Hand 1, calcium-binding site (InterPro:IPR018247), EF-HAND 2 (InterPro:IPR018249), EF-hand-like domain (InterPro:IPR011992), Calcium-binding EF-hand (InterPro:IPR002048), EF-hand (InterPro:IPR01…
At1g06000.1	6583.74	6385.98	7041.13	6848.32	0.443839	0.148577	0.374448	0.969961	1.06947	1.04019	encodes a flavonol-7-O-rhamnosyltransferase involved in the formation of rhamnosylated flavonols
At1g06010.1	3383.41	3777.74	2643.47	2691.97	0.0348703	0.00303323	0.00537779	1.11655	0.781302	0.795637	unknown protein; Has 25 Blast hits to 25 proteins in 9 species: Archae - 0; Bacteria - 0; Metazoa - 0; Fungi - 0; Plants - 25; Viruses - 0; Other Eukaryotes - 0 (source: NCBI BLink).
At1g06020.1	550.337	545.877	399.431	349.051	0.953169	0.0796954	0.0328739	0.991898	0.725794	0.634251	pfkB-like carbohydrate kinase family protein; FUNCTIONS IN: kinase activity, ribokinase activity; INVOLVED IN: D-ribose metabolic process, acetate fermentation, sucrose biosynthetic process, sucrose catabolic process, using beta-fructofuranosidase; EXPRESSED IN: central cell, embryo; EXPRESSED DURING: C globular stage; CONTAINS InterPro DOMAIN/s: Carbohydrate/purine kinase (InterPro:IPR011611), R…
At1g06030.1	245.531	263.601	205.556	181.696	0.565323	0.269045	0.0935007	1.0736	0.837191	0.740013	pfkB-like carbohydrate kinase family protein; FUNCTIONS IN: kinase activity, ribokinase activity; INVOLVED IN: D-ribose metabolic process, acetate fermentation, sucrose biosynthetic process, sucrose catabolic process, using beta-fructofuranosidase; EXPRESSED IN: guard cell; CONTAINS InterPro DOMAIN/s: Carbohydrate/purine kinase (InterPro:IPR011611), Ribokinase (InterPro:IPR002139), Carbohydrate/p…
At1g06040.1	3736.31	1979.06	2651.87	2043.01	0.0197301	0.0789795	0.0219409	0.529682	0.709756	0.546798	Encodes salt tolerance protein (STO) which confers salt tolerance to yeast cells. Fully complements calcineurin deficient yeast but does not encode a phosphoprotein phosphatase. Sequence has similarities to CONSTANS. STO co-localizes with COP1 and plays a role in light signaling.
At1g06040.2	321.744	110.003	231.688	236.128	0.0927275	0.410151	0.421974	0.341895	0.7201	0.7339	Encodes salt tolerance protein (STO) which confers salt tolerance to yeast cells. Fully complements calcineurin deficient yeast but does not encode a phosphoprotein phosphatase. Sequence has similarities to CONSTANS. STO co-localizes with COP1 and plays a role in light signaling.
At1g06050.1	1560.46	1559.45	1495.55	1414.24	0.991974	0.519849	0.178669	0.999351	0.958404	0.906297	Protein of unknown function (DUF1336); CONTAINS InterPro DOMAIN/s: Protein of unknown function DUF1336 (InterPro:IPR009769); BEST Arabidopsis thaliana protein match is: Protein of unknown function (DUF1336) (TAIR:AT5G10750.1); Has 364 Blast hits to 356 proteins in 29 species: Archae - 0; Bacteria - 0; Metazoa - 1; Fungi - 0; Plants - 307; Viruses - 0; Other Eukaryotes - 56 (source: NCBI BLink).
At1g06060.1	2624.4	2611.64	2623.7	2751.74	0.90088	0.992135	0.177001	0.995138	0.999733	1.04852	LisH and RanBPM domains containing protein; CONTAINS InterPro DOMAIN/s: Ran binding protein, CRA domain (InterPro:IPR019589), CTLH, C-terminal LisH motif (InterPro:IPR006595), LisH dimerisation motif (InterPro:IPR006594), Ran binding protein-like, CRA domain (InterPro:IPR013144); BEST Arabidopsis thaliana protein match is: SPla/RYanodine receptor (SPRY) domain-containing protein (TAIR:AT1G35470.2…
At1g06070.1	8572.08	7783.88	8183.77	8547.52	0.120837	0.236012	0.931239	0.908051	0.954701	0.997135	Basic-leucine zipper (bZIP) transcription factor family protein; FUNCTIONS IN: DNA binding, sequence-specific DNA binding transcription factor activity; INVOLVED IN: regulation of transcription, DNA-dependent; LOCATED IN: chloroplast; EXPRESSED IN: 23 plant structures; EXPRESSED DURING: 13 growth stages; CONTAINS InterPro DOMAIN/s: Basic-leucine zipper (bZIP) transcription factor (InterPro:IPR004…
At1g06080.1	3424.95	3665.02	3300.76	3983.74	0.530166	0.752697	0.144211	1.07009	0.963739	1.16315	homologous to delta 9 acyl-lipid desaturases of cyanobacteria and acyl-CoA desaturases of yeast and mammals. expression down-regulated by cold temperature.
At1g06090.1	5514.62	5704.44	4893.26	5461.21	0.514035	0.0756945	0.849381	1.03442	0.887325	0.990315	Fatty acid desaturase family protein; FUNCTIONS IN: oxidoreductase activity, oxidoreductase activity, acting on paired donors, with oxidation of a pair of donors resulting in the reduction of molecular oxygen to two molecules of water; INVOLVED IN: oxidation reduction, lipid metabolic process; LOCATED IN: cellular_component unknown; CONTAINS InterPro DOMAIN/s: Fatty acid desaturase, type 1, core …
At1g06100.1	461.532	463.831	577.265	532.634	0.9638	0.0636017	0.251872	1.00498	1.25076	1.15406	Fatty acid desaturase family protein; FUNCTIONS IN: oxidoreductase activity, oxidoreductase activity, acting on paired donors, with oxidation of a pair of donors resulting in the reduction of molecular oxygen to two molecules of water; INVOLVED IN: oxidation reduction, lipid metabolic process; EXPRESSED IN: 17 plant structures; EXPRESSED DURING: 11 growth stages; CONTAINS InterPro DOMAIN/s: Fatty…
At1g06110.1	4789.33	5416.3	4896.58	4815.75	0.0274298	0.604691	0.896594	1.13091	1.02239	1.00552	SKP1/ASK-interacting protein 16 (SKIP16); CONTAINS InterPro DOMAIN/s: ApaG (InterPro:IPR007474); Has 2063 Blast hits to 2061 proteins in 779 species: Archae - 0; Bacteria - 1378; Metazoa - 194; Fungi - 63; Plants - 89; Viruses - 0; Other Eukaryotes - 339 (source: NCBI BLink).
At1g06120.1	3697.11	3164.91	3485.26	3263.51	0.16914	0.529315	0.192752	0.85605	0.942697	0.882719	Fatty acid desaturase family protein; FUNCTIONS IN: oxidoreductase activity, oxidoreductase activity, acting on paired donors, with oxidation of a pair of donors resulting in the reduction of molecular oxygen to two molecules of water; INVOLVED IN: oxidation reduction, lipid metabolic process; CONTAINS InterPro DOMAIN/s: Fatty acid desaturase, type 1, core (InterPro:IPR015876), Fatty acid desatur…
At1g06130.1	6655.8	6351.9	6124.01	6171.98	0.319287	0.0590834	0.073822	0.95434	0.920101	0.927308	glyoxalase 2-4 (GLX2-4); FUNCTIONS IN: hydrolase activity, zinc ion binding, hydroxyacylglutathione hydrolase activity; INVOLVED IN: methylglyoxal catabolic process to D-lactate; LOCATED IN: chloroplast; EXPRESSED IN: 24 plant structures; EXPRESSED DURING: 13 growth stages; CONTAINS InterPro DOMAIN/s: Beta-lactamase-like (InterPro:IPR001279), Hydroxyacylglutathione hydrolase (InterPro:IPR017782);…
At1g06130.2	6488.44	6386.35	6066.35	6104.21	0.698702	0.063681	0.0577273	0.984266	0.934947	0.940782	glyoxalase 2-4 (GLX2-4); FUNCTIONS IN: hydrolase activity, hydroxyacylglutathione hydrolase activity, zinc ion binding; INVOLVED IN: methylglyoxal catabolic process to D-lactate; LOCATED IN: chloroplast; EXPRESSED IN: 24 plant structures; EXPRESSED DURING: 13 growth stages; CONTAINS InterPro DOMAIN/s: Beta-lactamase-like (InterPro:IPR001279), Hydroxyacylglutathione hydrolase (InterPro:IPR017782);…
At1g06135.1	2303.18	1950.79	1433.68	775.817	0.582379	0.227557	0.0528933	0.847001	0.62248	0.336846	unknown protein; FUNCTIONS IN: molecular_function unknown; INVOLVED IN: biological_process unknown; LOCATED IN: endomembrane system; BEST Arabidopsis thaliana protein match is: unknown protein (TAIR:AT2G31345.1); Has 35333 Blast hits to 34131 proteins in 2444 species: Archae - 798; Bacteria - 22429; Metazoa - 974; Fungi - 991; Plants - 531; Viruses - 0; Other Eukaryotes - 9610 (source: NCBI BLink…
At1g06137.1	92.7455	113.53	120.436	116.279	0.141337	0.0129933	0.039536	1.2241	1.29856	1.25375	unknown protein; FUNCTIONS IN: molecular_function unknown; INVOLVED IN: biological_process unknown; LOCATED IN: endomembrane system; BEST Arabidopsis thaliana protein match is: unknown protein (TAIR:AT1G06135.1); Has 30201 Blast hits to 17322 proteins in 780 species: Archae - 12; Bacteria - 1396; Metazoa - 17338; Fungi - 3422; Plants - 5037; Viruses - 0; Other Eukaryotes - 2996 (source: NCBI BLin…
At1g06140.1	1210.9	918.046	1089.95	1188.69	0.0102511	0.111871	0.741658	0.758153	0.900117	0.981657	Pentatricopeptide repeat (PPR) superfamily protein; CONTAINS InterPro DOMAIN/s: Pentatricopeptide repeat (InterPro:IPR002885); BEST Arabidopsis thaliana protein match is: Tetratricopeptide repeat (TPR)-like superfamily protein (TAIR:AT4G33990.1); Has 38916 Blast hits to 13813 proteins in 232 species: Archae - 0; Bacteria - 13; Metazoa - 106; Fungi - 93; Plants - 38173; Viruses - 0; Other Eukaryot…
At1g06145.1	1367.45	1110.79	1450.43	1584.72	0.0736002	0.256578	0.0199843	0.812305	1.06068	1.15889
At1g06148.1	217.236	197.553	264.678	288.684	0.244316	0.0557214	0.00106195	0.909395	1.21839	1.32889	Unknown gene
At1g06148.2	429.425	567.223	500.607	575.55	0.155567	0.127134	0.15207	1.32089	1.16576	1.34028	Unknown gene
At1g06149.1	4904.7	5202.78	5020.53	5426.47	0.442028	0.719197	0.0761163	1.06077	1.02361	1.10638	Upstream open reading frames (uORFs) are small open reading frames found in the 5' UTR of a mature mRNA, and can potentially mediate translational regulation of the largest, or major, ORF (mORF). CPuORF8 represents a conserved upstream opening reading frame relative to major ORF AT1G06150.1
At1g06150.1	2648.76	2761.23	2660.42	3072.7	0.601898	0.946174	0.0388117	1.04246	1.0044	1.16005	EMBRYO DEFECTIVE 1444 (EMB1444); FUNCTIONS IN: sequence-specific DNA binding transcription factor activity; INVOLVED IN: regulation of transcription; LOCATED IN: nucleus; CONTAINS InterPro DOMAIN/s: Pentatricopeptide repeat (InterPro:IPR002885), Helix-loop-helix DNA-binding domain (InterPro:IPR001092), Helix-loop-helix DNA-binding (InterPro:IPR011598); BEST Arabidopsis thaliana protein match is: …
At1g06160.1	1072.17	1364.83	1021.95	1061.67	0.265828	0.832405	0.958029	1.27296	0.953162	0.990207	encodes a member of the ERF (ethylene response factor) subfamily B-3 of ERF/AP2 transcription factor family. The protein contains one AP2 domain. There are 18 members in this subfamily including ATERF-1, ATERF-2, AND ATERF-5.
At1g06170.1	301.139	212.686	268.092	374.31	0.0497612	0.32348	0.248611	0.70627	0.890259	1.24298	basic helix-loop-helix (bHLH) DNA-binding superfamily protein; FUNCTIONS IN: DNA binding, sequence-specific DNA binding transcription factor activity; INVOLVED IN: regulation of transcription; LOCATED IN: nucleus; EXPRESSED IN: 6 plant structures; EXPRESSED DURING: 4 anthesis, petal differentiation and expansion stage, E expanded cotyledon stage, D bilateral stage; CONTAINS InterPro DOMAIN/s: Hel…
At1g06170.2	641.795	568.14	611.055	766.602	0.257928	0.596719	0.15777	0.885236	0.952103	1.19447	basic helix-loop-helix (bHLH) DNA-binding superfamily protein; FUNCTIONS IN: DNA binding, sequence-specific DNA binding transcription factor activity; INVOLVED IN: regulation of transcription; LOCATED IN: nucleus; EXPRESSED IN: 6 plant structures; EXPRESSED DURING: 4 anthesis, petal differentiation and expansion stage, E expanded cotyledon stage, D bilateral stage; CONTAINS InterPro DOMAIN/s: Hel…
At1g06180.1	1001.43	845.567	920.882	1321.28	0.340675	0.494895	0.114874	0.844357	0.919564	1.31939	member of MYB3R- and R2R3- type MYB- encoding genes
At1g06190.1	6984.14	6472.78	6963.82	7334.4	0.0264897	0.907506	0.0546789	0.926782	0.99709	1.05015	Rho termination factor; FUNCTIONS IN: transcription termination factor activity, ATPase activity, coupled to transmembrane movement of ions, phosphorylative mechanism, ATP binding; INVOLVED IN: transcription termination, ATP biosynthetic process; LOCATED IN: chloroplast; EXPRESSED IN: 24 plant structures; EXPRESSED DURING: 13 growth stages; CONTAINS InterPro DOMAIN/s: Rho termination factor, N-te…
At1g06190.2	3744.32	3419.4	4192.67	4381.64	0.0994787	0.0441961	0.00624745	0.913225	1.11974	1.17021	Rho termination factor; FUNCTIONS IN: ATPase activity, coupled to transmembrane movement of ions, phosphorylative mechanism, ATP binding; INVOLVED IN: ATP biosynthetic process; LOCATED IN: chloroplast; EXPRESSED IN: 24 plant structures; EXPRESSED DURING: 13 growth stages; CONTAINS InterPro DOMAIN/s: ATPase, P-type, K/Mg/Cd/Cu/Zn/Na/Ca/Na/H-transporter (InterPro:IPR001757); BEST Arabidopsis thalia…
At1g06200.1	6963.85	7444.97	7179.59	7304.34	0.0491494	0.121204	0.0568753	1.06909	1.03098	1.04889	Peptidase S24/S26A/S26B/S26C family protein; CONTAINS InterPro DOMAIN/s: Peptidase S24/S26A/S26B/S26C, beta-ribbon domain (InterPro:IPR011056), Peptidase S24/S26A/S26B/S26C (InterPro:IPR015927); BEST Arabidopsis thaliana protein match is: Peptidase S24/S26A/S26B/S26C family protein (TAIR:AT2G31140.1); Has 259 Blast hits to 259 proteins in 81 species: Archae - 0; Bacteria - 8; Metazoa - 68; Fungi …
At1g06210.1	3924.82	3426.41	3907.28	4248.84	0.238402	0.956873	0.421157	0.873009	0.995531	1.08256	ENTH/VHS/GAT family protein; FUNCTIONS IN: protein transporter activity; INVOLVED IN: intracellular protein transport, intra-Golgi vesicle-mediated transport; LOCATED IN: Golgi stack, intracellular; EXPRESSED IN: 23 plant structures; EXPRESSED DURING: 13 growth stages; CONTAINS InterPro DOMAIN/s: VHS (InterPro:IPR002014), GAT (InterPro:IPR004152), ENTH/VHS (InterPro:IPR008942); BEST Arabidopsis t…
At1g06210.2	370.838	298.609	426.351	496.009	0.0968738	0.156117	0.0104184	0.805228	1.1497	1.33753	ENTH/VHS/GAT family protein; FUNCTIONS IN: protein transporter activity; INVOLVED IN: intracellular protein transport, intra-Golgi vesicle-mediated transport; LOCATED IN: Golgi stack; EXPRESSED IN: 23 plant structures; EXPRESSED DURING: 13 growth stages; CONTAINS InterPro DOMAIN/s: VHS (InterPro:IPR002014), ENTH/VHS (InterPro:IPR008942); BEST Arabidopsis thaliana protein match is: Target of Myb p…
At1g06220.1	8543.6	8070.24	8265.57	8235.71	0.161016	0.409863	0.351455	0.944595	0.967458	0.963963	Encodes a protein with similarity to splicing factor Snu114. Snu114 is thought to be involved in activation of the splicosome. Loss of GFA1 function results in reduced female fertility. Approximately 50% of ovules abort due to defects in the female gametophyte. In mutant gametophytes antipodal cells express egg cell markers suggesting a defect in specification of cell fate.GFA1 is also required t…
At1g06225.1	526.442	530.579	723.656	706.631	0.945989	0.357271	0.169551	1.00786	1.37462	1.34228	Member of a large family of putative ligands homologous to the Clavata3 gene. Consists of a single exon.
At1g06230.1	9140.69	8853.69	8920.73	8899.48	0.248094	0.148982	0.159247	0.968602	0.975936	0.973611	This gene is predicted to encode a bromodomain-containing protein. Plant lines expressing RNAi constructs targeted against GTE4 show some resistance to agrobacterium-mediated root transformation.
At1g06240.1	3593.81	3173.22	3550.95	3834.17	0.0262017	0.769534	0.0414616	0.882969	0.988074	1.06688	Protein of unknown function DUF455; CONTAINS InterPro DOMAIN/s: Protein of unknown function DUF455 (InterPro:IPR007402); BEST Arabidopsis thaliana protein match is: Protein of unknown function DUF455 (TAIR:AT5G04520.1); Has 954 Blast hits to 954 proteins in 412 species: Archae - 0; Bacteria - 697; Metazoa - 13; Fungi - 46; Plants - 75; Viruses - 0; Other Eukaryotes - 123 (source: NCBI BLink).
At1g06250.1	965.182	950.142	909.754	899.383	0.733862	0.129666	0.136096	0.984418	0.942573	0.931828	alpha/beta-Hydrolases superfamily protein; FUNCTIONS IN: triglyceride lipase activity; INVOLVED IN: lipid metabolic process; LOCATED IN: cellular_component unknown; EXPRESSED IN: 10 plant structures; EXPRESSED DURING: 4 anthesis, F mature embryo stage, petal differentiation and expansion stage, E expanded cotyledon stage; CONTAINS InterPro DOMAIN/s: Lipase, class 3 (InterPro:IPR002921); BEST Arab…
At1g06260.1	240.968	231.174	273.969	290.556	0.435293	0.11839	0.0171042	0.959359	1.13695	1.20579	Cysteine proteinases superfamily protein; FUNCTIONS IN: cysteine-type peptidase activity, cysteine-type endopeptidase activity; INVOLVED IN: proteolysis; LOCATED IN: endomembrane system; EXPRESSED IN: petal, leaf whorl, sepal, flower; EXPRESSED DURING: 4 anthesis, petal differentiation and expansion stage; CONTAINS InterPro DOMAIN/s: Peptidase C1A, papain (InterPro:IPR013128), Proteinase inhibito…
At1g06265.1	1120.2	1268.12	1284.77	1485.14	0.0549294	0.0136025	0.00884198	1.13205	1.14691	1.32579	Potential natural antisense gene, locus overlaps with AT1G06260
At1g06265.2	1269.27	1453.34	1486.29	1611.79	0.0838473	0.0621133	0.0233598	1.14501	1.17098	1.26985	Potential natural antisense gene, locus overlaps with AT1G06260
At1g06270.1	3897.61	3532.24	3962.9	4490.14	0.0647674	0.642514	0.0141805	0.906256	1.01675	1.15202	Pentatricopeptide repeat (PPR) superfamily protein; CONTAINS InterPro DOMAIN/s: Pentatricopeptide repeat (InterPro:IPR002885); BEST Arabidopsis thaliana protein match is: rna processing factor 2 (TAIR:AT1G62670.1); Has 12812 Blast hits to 4675 proteins in 155 species: Archae - 0; Bacteria - 0; Metazoa - 0; Fungi - 63; Plants - 12587; Viruses - 0; Other Eukaryotes - 162 (source: NCBI BLink).
At1g06280.1	277.837	427.741	398.146	361.06	0.0529535	0.0217055	0.238033	1.53954	1.43302	1.29954	LOB domain-containing protein 2 (LBD2); INVOLVED IN: biological_process unknown; LOCATED IN: chloroplast; CONTAINS InterPro DOMAIN/s: Lateral organ boundaries, LOB (InterPro:IPR004883); BEST Arabidopsis thaliana protein match is: Lateral organ boundaries (LOB) domain family protein (TAIR:AT1G65620.4); Has 899 Blast hits to 894 proteins in 25 species: Archae - 0; Bacteria - 0; Metazoa - 0; Fungi -…
At1g06290.1	10848.6	9183.55	10142.9	9746.06	0.0322294	0.229969	0.0799478	0.84652	0.934947	0.89837	Encodes an acyl-CoA oxidase with specificity for medium chain fatty acids.
At1g06310.1	1207.58	643.283	1122.11	1332.12	0.0173229	0.45416	0.380052	0.532703	0.92922	1.10313	Encodes a putative acyl-CoA oxidase. However, no transcripts have been detected for this gene and no altered phenotypes have been detected in plants mutant for this gene. This suggests that ACX6 does not significantly contribute to seedling beta-oxidation of fatty acids or indole-3-butyric acid in vivo.
At1g06320.1	950.04	694.218	915.847	1251.12	0.086653	0.771151	0.0576323	0.730725	0.964008	1.31691	unknown protein; Has 24 Blast hits to 24 proteins in 10 species: Archae - 0; Bacteria - 2; Metazoa - 0; Fungi - 0; Plants - 20; Viruses - 0; Other Eukaryotes - 2 (source: NCBI BLink).
At1g06330.1	1631.21	1523.17	1504.35	1858.23	0.753999	0.703595	0.530398	0.933765	0.922226	1.13917	Heavy metal transport/detoxification superfamily protein ; FUNCTIONS IN: copper ion binding, metal ion binding; INVOLVED IN: copper ion transport, metal ion transport; LOCATED IN: cellular_component unknown; CONTAINS InterPro DOMAIN/s: Heavy metal transport/detoxification protein (InterPro:IPR006121); BEST Arabidopsis thaliana protein match is: Heavy metal transport/detoxification superfamily pro…
At1g06340.1	120.903	156.188	157.49	148.067	0.0232452	0.0261457	0.0707133	1.29185	1.30262	1.22468	Plant Tudor-like protein; FUNCTIONS IN: RNA binding; INVOLVED IN: biological_process unknown; LOCATED IN: cellular_component unknown; CONTAINS InterPro DOMAIN/s: Tudor-like, plant (InterPro:IPR014002), Agenet (InterPro:IPR008395); BEST Arabidopsis thaliana protein match is: agenet domain-containing protein (TAIR:AT1G09320.1); Has 263 Blast hits to 216 proteins in 16 species: Archae - 0; Bacteria …
At1g06350.1	1109.56	995.282	1216.48	1576.12	0.462713	0.626421	0.0449201	0.897008	1.09637	1.4205	Fatty acid desaturase family protein; FUNCTIONS IN: oxidoreductase activity, oxidoreductase activity, acting on paired donors, with oxidation of a pair of donors resulting in the reduction of molecular oxygen to two molecules of water; INVOLVED IN: oxidation reduction, lipid metabolic process; CONTAINS InterPro DOMAIN/s: Fatty acid desaturase, type 1, core (InterPro:IPR015876), Fatty acid desatur…
At1g06360.1	636.573	767.369	782.101	813.975	0.188944	0.0712707	0.00795703	1.20547	1.22861	1.27868	Fatty acid desaturase family protein; FUNCTIONS IN: oxidoreductase activity, oxidoreductase activity, acting on paired donors, with oxidation of a pair of donors resulting in the reduction of molecular oxygen to two molecules of water; INVOLVED IN: oxidation reduction, lipid metabolic process; CONTAINS InterPro DOMAIN/s: Fatty acid desaturase, type 1, core (InterPro:IPR015876), Fatty acid desatur…
At1g06370.1	978.615	787.724	975.774	1089.12	0.171581	0.971025	0.22362	0.804938	0.997097	1.11292	pseudogene, similar to putative glycolipid alpha-mannosyltransferase, blastp match of 41% identity and 9.6e-10 P-value to GP|13161358|dbj|BAB32949.1||AP002908 putative glycolipid alpha-mannosyltransferase {Oryza sativa (japonica cultivar-group)}
At1g06380.1	1500.07	1363.1	1563.63	1836.35	0.336224	0.638175	0.188509	0.908687	1.04237	1.22417	Ribosomal protein L1p/L10e family; FUNCTIONS IN: RNA binding; INVOLVED IN: RNA processing; LOCATED IN: chloroplast, chloroplast envelope; EXPRESSED IN: 22 plant structures; EXPRESSED DURING: 13 growth stages; CONTAINS InterPro DOMAIN/s: Ribosomal protein L1 (InterPro:IPR002143); BEST Arabidopsis thaliana protein match is: Ribosomal protein L1p/L10e family (TAIR:AT2G42650.1); Has 1018 Blast hits t…
At1g06390.1	5139.56	4642.06	4784.68	4866.99	0.143482	0.0872778	0.193662	0.903203	0.930952	0.946967	encodes a GSK3/shaggy-like protein kinase. Gene expression is induced by NaCl and ABA but not KCl, suggesting that this gene may be involved in response to osmotic stress. This protein can interact with the BZR1 protein involved in brassinosteroid-mediated signaling in a Y2H assay and promotes BZR1 phosphorylation in protoplasts.
At1g06390.2	7579.82	7020.96	7967.19	8277.52	0.193424	0.0668768	0.0420242	0.92627	1.05111	1.09205	encodes a GSK3/shaggy-like protein kinase. Gene expression is induced by NaCl and ABA but not KCl, suggesting that this gene may be involved in response to osmotic stress. This protein can interact with the BZR1 protein involved in brassinosteroid-mediated signaling in a Y2H assay and promotes BZR1 phosphorylation in protoplasts.
At1g06400.1	7953.03	7811.89	8075.46	7473.32	0.724702	0.770611	0.283489	0.982254	1.01539	0.939682	small GTP-binding protein (ara-2)
At1g06410.1	13757.6	12685.1	13723.1	12785.5	0.0418043	0.920593	0.0751781	0.922044	0.997488	0.929338	Encodes an enzyme putatively involved in trehalose biosynthesis. Though the protein has both trehalose-6-phosphate synthase (TPS)-like and trehalose-6-phosphate phosphatase (TPP)-like domains, neither activity has been detected in enzymatic assays nor has the protein been able to complement yeast TPS or TPP mutants.
At1g06420.1	2544.74	2425.18	2754.1	3132.7	0.472598	0.174819	0.0234786	0.95302	1.08227	1.23105	unknown protein; Has 1017 Blast hits to 654 proteins in 124 species: Archae - 0; Bacteria - 39; Metazoa - 232; Fungi - 69; Plants - 40; Viruses - 0; Other Eukaryotes - 637 (source: NCBI BLink).
At1g06430.1	1041.85	594.435	1145.97	1148.31	0.0160809	0.405766	0.263623	0.570559	1.09994	1.10218	encodes a FtsH protease that is localized to the chloroplast
At1g06440.1	864.051	521.05	704.089	813.133	0.024827	0.0548214	0.620922	0.603031	0.814869	0.941071	Ubiquitin carboxyl-terminal hydrolase family protein; LOCATED IN: mitochondrion; EXPRESSED IN: shoot apex, root; CONTAINS InterPro DOMAIN/s: RNA recognition domain, plant (InterPro:IPR021099); BEST Arabidopsis thaliana protein match is: Ubiquitin carboxyl-terminal hydrolase family protein (TAIR:AT4G33495.1); Has 412 Blast hits to 405 proteins in 17 species: Archae - 0; Bacteria - 0; Metazoa - 0; …
At1g06450.1	4498.55	3969.57	5415.72	5703.38	0.195062	0.0574419	0.00714631	0.882412	1.20388	1.26783	Polynucleotidyl transferase, ribonuclease H-like superfamily protein; FUNCTIONS IN: ribonuclease activity, nucleic acid binding; INVOLVED IN: RNA modification; LOCATED IN: nucleus; EXPRESSED IN: 24 plant structures; EXPRESSED DURING: 14 growth stages; CONTAINS InterPro DOMAIN/s: Ribonuclease CAF1 (InterPro:IPR006941), Polynucleotidyl transferase, ribonuclease H fold (InterPro:IPR012337); BEST Ara…
At1g06460.1	1683.23	1909.81	1794.05	1442.22	0.25723	0.578211	0.124722	1.13461	1.06584	0.856818	ACD32.1 encodes an alpha-crystallin domain containing protein with homology to small heat shock proteins.
At1g06470.1	4463.07	3886.04	4724.58	5159.01	0.105803	0.00092145	0.0349934	0.87071	1.05859	1.15593	Nucleotide/sugar transporter family protein; CONTAINS InterPro DOMAIN/s: Protein of unknown function DUF6, transmembrane (InterPro:IPR000620), Protein of unknown function DUF250 (InterPro:IPR004853); BEST Arabidopsis thaliana protein match is: Nucleotide-sugar transporter family protein (TAIR:AT5G25400.1); Has 2283 Blast hits to 2278 proteins in 296 species: Archae - 6; Bacteria - 116; Metazoa - …
At1g06475.1	1294.08	1438.15	1401.78	1311.44	0.506054	0.180481	0.846574	1.11133	1.08323	1.01341	unknown protein; Has 35333 Blast hits to 34131 proteins in 2444 species: Archae - 798; Bacteria - 22429; Metazoa - 974; Fungi - 991; Plants - 531; Viruses - 0; Other Eukaryotes - 9610 (source: NCBI BLink).
At1g06480.1	1042.81	2300.38	1699.18	1282.15	0.0685195	0.0716285	0.547304	2.20594	1.62942	1.22951	pre-tRNA; tRNA-Ile (anticodon: AAT)
At1g06490.1	4785.66	4579.2	5738.12	6283.34	0.703801	0.0443929	0.00580814	0.956859	1.19902	1.31295	Encodes Callose Synthase 7 (CalS7), a phloem-specific callose synthase responsible for callose deposition in developing sieve elements during phloem formation and in mature phloem induced by wounding.
At1g06500.1	3668.54	3867.14	3450.93	3788.97	0.0997862	0.205772	0.232284	1.05413	0.940682	1.03283	unknown protein; Has 25 Blast hits to 25 proteins in 10 species: Archae - 0; Bacteria - 0; Metazoa - 0; Fungi - 0; Plants - 25; Viruses - 0; Other Eukaryotes - 0 (source: NCBI BLink).
At1g06500.2	220.12	172.243	209.544	259.049	0.286584	0.783171	0.392829	0.782497	0.951953	1.17685	unknown protein; FUNCTIONS IN: molecular_function unknown; INVOLVED IN: biological_process unknown; LOCATED IN: cellular_component unknown; EXPRESSED IN: 22 plant structures; EXPRESSED DURING: 13 growth stages; Has 35333 Blast hits to 34131 proteins in 2444 species: Archae - 798; Bacteria - 22429; Metazoa - 974; Fungi - 991; Plants - 531; Viruses - 0; Other Eukaryotes - 9610 (source: NCBI BLink).
At1g06500.3	267.884	168.105	265.562	374.051	0.123961	0.963807	0.185256	0.627529	0.991334	1.39632	unknown protein; FUNCTIONS IN: molecular_function unknown; INVOLVED IN: biological_process unknown; LOCATED IN: cellular_component unknown; EXPRESSED IN: 22 plant structures; EXPRESSED DURING: 13 growth stages; Has 25 Blast hits to 25 proteins in 10 species: Archae - 0; Bacteria - 0; Metazoa - 0; Fungi - 0; Plants - 25; Viruses - 0; Other Eukaryotes - 0 (source: NCBI BLink).
At1g06500.4	3836	4227.15	3581.28	3833.38	0.040959	0.0853797	0.938653	1.10197	0.933598	0.999316	unknown protein; FUNCTIONS IN: molecular_function unknown; INVOLVED IN: biological_process unknown; LOCATED IN: cellular_component unknown; EXPRESSED IN: 22 plant structures; EXPRESSED DURING: 13 growth stages; Has 25 Blast hits to 25 proteins in 10 species: Archae - 0; Bacteria - 0; Metazoa - 0; Fungi - 0; Plants - 25; Viruses - 0; Other Eukaryotes - 0 (source: NCBI BLink).
At1g06510.1	631.789	488.92	503.201	571.945	0.110136	0.100628	0.550399	0.773866	0.79647	0.905278	unknown protein; FUNCTIONS IN: molecular_function unknown; INVOLVED IN: biological_process unknown; LOCATED IN: chloroplast; EXPRESSED IN: 21 plant structures; EXPRESSED DURING: 13 growth stages; Has 376 Blast hits to 369 proteins in 152 species: Archae - 5; Bacteria - 113; Metazoa - 105; Fungi - 46; Plants - 27; Viruses - 2; Other Eukaryotes - 78 (source: NCBI BLink).
At1g06515.1	3722.04	3749.72	3941.02	4177.93	0.865089	0.217335	0.0361107	1.00744	1.05883	1.12249	Protein of unknown function (DUF3317); FUNCTIONS IN: molecular_function unknown; INVOLVED IN: biological_process unknown; LOCATED IN: mitochondrion; BEST Arabidopsis thaliana protein match is: Protein of unknown function (DUF3317) (TAIR:AT2G30942.1); Has 64 Blast hits to 64 proteins in 18 species: Archae - 0; Bacteria - 0; Metazoa - 0; Fungi - 13; Plants - 51; Viruses - 0; Other Eukaryotes - 0 (s…
At1g06520.1	6373.98	5824.95	6422.41	5904.04	0.105418	0.882776	0.198394	0.913863	1.0076	0.926271	Encodes a membrane associated mitochondrial localized protein with glycerol-3-phosphate acyltransferase activity.Expressed in flower buds and siliques. Homozygous mutant plants are male sterile and have abnormal glycerolipid levels.
At1g06530.1	9433.68	10110.4	9596.96	10031	0.0322149	0.459947	0.0604933	1.07174	1.01731	1.06332	Tropomyosin-related; LOCATED IN: mitochondrion, plasma membrane, plastid; EXPRESSED IN: 25 plant structures; EXPRESSED DURING: 14 growth stages; BEST Arabidopsis thaliana protein match is: Tropomyosin-related (TAIR:AT3G58840.2); Has 146608 Blast hits to 68961 proteins in 3334 species: Archae - 2609; Bacteria - 25073; Metazoa - 65463; Fungi - 13367; Plants - 8726; Viruses - 553; Other Eukaryotes -…
At1g06540.1	1222.66	1369.84	1530.07	1619.97	0.340208	0.00943542	0.0126746	1.12038	1.25143	1.32496	unknown protein; BEST Arabidopsis thaliana protein match is: unknown protein (TAIR:AT2G30930.1); Has 16 Blast hits to 16 proteins in 3 species: Archae - 0; Bacteria - 0; Metazoa - 0; Fungi - 0; Plants - 16; Viruses - 0; Other Eukaryotes - 0 (source: NCBI BLink).
At1g06550.1	6060.98	5502.21	6949.71	7018.07	0.0249981	0.0211812	0.0123213	0.907809	1.14663	1.15791	ATP-dependent caseinolytic (Clp) protease/crotonase family protein; FUNCTIONS IN: 3-hydroxyisobutyryl-CoA hydrolase activity, catalytic activity; INVOLVED IN: response to karrikin, fatty acid beta-oxidation; LOCATED IN: cellular_component unknown; EXPRESSED IN: 23 plant structures; EXPRESSED DURING: 13 growth stages; CONTAINS InterPro DOMAIN/s: Crotonase, core (InterPro:IPR001753); BEST Arabidops…
At1g06560.1	7844.33	6504	7342.65	7757.3	0.0228584	0.0456055	0.586859	0.829134	0.936046	0.988906	NOL1/NOP2/sun family protein; FUNCTIONS IN: methyltransferase activity, RNA binding; INVOLVED IN: biological_process unknown; LOCATED IN: cellular_component unknown; EXPRESSED IN: 23 plant structures; EXPRESSED DURING: 13 growth stages; CONTAINS InterPro DOMAIN/s: Bacterial Fmu (Sun)/eukaryotic nucleolar NOL1/Nop2p (InterPro:IPR001678), Pseudouridine synthase/archaeosine transglycosylase-like (In…
At1g06570.1	5129.06	4799.06	3555.95	3117	0.410837	0.014762	0.00510142	0.935661	0.693295	0.607713	Mutation of the PDS1 locus disrupts the activity of p-hydroxyphenylpyruvate dioxygenase (HPPDase), the first committed step in the synthesis of both plastoquinone and tocopherols in plants.
At1g06570.2	3597.7	3457.14	2559.91	2271.25	0.566996	0.00866786	0.00325548	0.960929	0.711541	0.631306	Mutation of the PDS1 locus disrupts the activity of p-hydroxyphenylpyruvate dioxygenase (HPPDase), the first committed step in the synthesis of both plastoquinone and tocopherols in plants.
At1g06580.1	943.042	783.145	806.945	766.4	0.116891	0.161859	0.0614118	0.830446	0.855683	0.812689	Pentatricopeptide repeat (PPR) superfamily protein; CONTAINS InterPro DOMAIN/s: Pentatricopeptide repeat (InterPro:IPR002885); BEST Arabidopsis thaliana protein match is: Pentatricopeptide repeat (PPR) superfamily protein (TAIR:AT1G64580.1); Has 57463 Blast hits to 14556 proteins in 285 species: Archae - 4; Bacteria - 52; Metazoa - 759; Fungi - 693; Plants - 54152; Viruses - 0; Other Eukaryotes -…
At1g06590.1	2511.93	2303.1	2247.72	2424.92	0.282075	0.0955687	0.666301	0.916864	0.894817	0.965363	unknown protein; Has 380 Blast hits to 268 proteins in 109 species: Archae - 0; Bacteria - 0; Metazoa - 245; Fungi - 73; Plants - 49; Viruses - 0; Other Eukaryotes - 13 (source: NCBI BLink).
At1g06610.1	749.431	1382.25	1171.44	934.781	0.114241	0.0343732	0.378251	1.84439	1.5631	1.24732	pre-tRNA; tRNA-Ala (anticodon: AGC)
At1g06620.1	5776.12	5153.98	5707.32	4370.11	0.0699645	0.878004	0.00884505	0.89229	0.988089	0.756582	encodes a protein whose sequence is similar to a 2-oxoglutarate-dependent dioxygenase
At1g06630.1	4123.06	3592	3666.96	3447	0.0600677	0.0405526	0.0112805	0.871198	0.889379	0.83603	F-box/RNI-like superfamily protein; CONTAINS InterPro DOMAIN/s: F-box domain, cyclin-like (InterPro:IPR001810), F-box domain, Skp2-like (InterPro:IPR022364); BEST Arabidopsis thaliana protein match is: F-box family protein (TAIR:AT3G60040.1); Has 1823 Blast hits to 1784 proteins in 27 species: Archae - 2; Bacteria - 0; Metazoa - 0; Fungi - 0; Plants - 1819; Viruses - 0; Other Eukaryotes - 2 (sour…
At1g06630.2	759.069	593.25	685.223	772.027	0.229516	0.521352	0.922404	0.78155	0.902715	1.01707	F-box/RNI-like superfamily protein; FUNCTIONS IN: molecular_function unknown; INVOLVED IN: biological_process unknown; LOCATED IN: cellular_component unknown; EXPRESSED IN: 24 plant structures; EXPRESSED DURING: 13 growth stages; CONTAINS InterPro DOMAIN/s: F-box domain, cyclin-like (InterPro:IPR001810), F-box domain, Skp2-like (InterPro:IPR022364); BEST Arabidopsis thaliana protein match is: F-b…
At1g06630.3	3902.21	2586.25	3778.79	3513.43	0.224195	0.608212	0.157257	0.662766	0.968371	0.90037	F-box/RNI-like superfamily protein; FUNCTIONS IN: molecular_function unknown; INVOLVED IN: biological_process unknown; LOCATED IN: cellular_component unknown; EXPRESSED IN: 24 plant structures; EXPRESSED DURING: 13 growth stages; CONTAINS InterPro DOMAIN/s: F-box domain, cyclin-like (InterPro:IPR001810), F-box domain, Skp2-like (InterPro:IPR022364); BEST Arabidopsis thaliana protein match is: F-b…
At1g06640.1	9104.88	9617.76	7990.62	7713.36	0.0479171	0.00540568	0.00513103	1.05633	0.87762	0.847168	encodes a protein whose sequence is similar to a 2-oxoglutarate-dependent dioxygenase
At1g06640.2	2438.25	2171.93	2320.85	2086.12	0.0593574	0.270086	0.0156258	0.890775	0.95185	0.855581	encodes a protein whose sequence is similar to a 2-oxoglutarate-dependent dioxygenase
At1g06640.3	13258.1	13360	11863	11272.8	0.750717	0.0292016	0.00441564	1.00769	0.894774	0.850261	encodes a protein whose sequence is similar to a 2-oxoglutarate-dependent dioxygenase
At1g06645.1	806.748	649.989	696.538	647.988	0.0646236	0.0190304	0.00315196	0.805691	0.86339	0.80321	2-oxoglutarate (2OG) and Fe(II)-dependent oxygenase superfamily protein; FUNCTIONS IN: oxidoreductase activity; INVOLVED IN: biological_process unknown; LOCATED IN: cellular_component unknown; CONTAINS InterPro DOMAIN/s: Oxoglutarate/iron-dependent oxygenase (InterPro:IPR005123); BEST Arabidopsis thaliana protein match is: 2-oxoglutarate (2OG) and Fe(II)-dependent oxygenase superfamily protein (T…
At1g06650.1	2544.13	2408.02	2274.1	2029.68	0.371349	0.202825	0.0360361	0.9465	0.893864	0.797789	encodes a protein whose sequence is similar to 2-oxoglutarate-dependent dioxygenase
At1g06650.2	2688.11	2489.81	2493.4	2246.4	0.209062	0.278365	0.0263855	0.926231	0.927568	0.835681	encodes a protein whose sequence is similar to 2-oxoglutarate-dependent dioxygenase
At1g06660.1	1560.33	1096.71	1309.57	1419.76	0.0240504	0.11386	0.440646	0.702867	0.839288	0.909913	Encodes JASON. jason mutant produces diploid male gametes leading to triploid progeny. Diploid gametes in the jason mutant are generated by a defect in male meiosis II.
At1g06670.1	11510.3	10412.4	11765.5	12897.8	0.0109506	0.142881	0.00108554	0.904619	1.02217	1.12054	nuclear DEIH-box helicase (NIH) encoding a putative RNA and/or DNA helicase homologous to a group of nucleic acid helicases from the DEAD/H family with nuclear DEIH-box helicase (NIH) distinct N- and C-terminal regions that differ from animal DEIH proteins
At1g06680.1	3388.98	2494.32	3665.98	2685.51	0.151948	0.612004	0.190414	0.73601	1.08173	0.792425	Encodes a 23 kD extrinsic protein that is part of photosystem II and participates in the regulation of oxygen evolution.
At1g06680.2	3056.89	2317.24	3463.22	2614.16	0.164676	0.406996	0.351732	0.758039	1.13292	0.855169	Encodes a 23 kD extrinsic protein that is part of photosystem II and participates in the regulation of oxygen evolution.
At1g06690.1	1496.49	1707.37	1308.68	1386.31	0.0902345	0.124477	0.332568	1.14092	0.874502	0.926379	NAD(P)-linked oxidoreductase superfamily protein; FUNCTIONS IN: oxidoreductase activity, aldo-keto reductase activity; INVOLVED IN: oxidation reduction; LOCATED IN: chloroplast thylakoid membrane, chloroplast, plastoglobule, chloroplast envelope; EXPRESSED IN: 22 plant structures; EXPRESSED DURING: 14 growth stages; CONTAINS InterPro DOMAIN/s: Aldo/keto reductase (InterPro:IPR001395), Aldo/keto r…
At1g06700.1	9448.37	10124.4	9848.82	9450.99	0.0921145	0.239379	0.994619	1.07156	1.04238	1.00028	Protein kinase superfamily protein; FUNCTIONS IN: protein tyrosine kinase activity, protein kinase activity, kinase activity, ATP binding; INVOLVED IN: protein amino acid phosphorylation; LOCATED IN: plasma membrane; EXPRESSED IN: 25 plant structures; EXPRESSED DURING: 15 growth stages; CONTAINS InterPro DOMAIN/s: Protein kinase, ATP binding site (InterPro:IPR017441), Protein kinase, catalytic do…
At1g06710.1	1200.63	830.565	1165.38	1390.25	0.0299126	0.540253	0.108368	0.691776	0.970641	1.15794	Tetratricopeptide repeat (TPR)-like superfamily protein; LOCATED IN: mitochondrion; EXPRESSED IN: 12 plant structures; EXPRESSED DURING: 7 growth stages; CONTAINS InterPro DOMAIN/s: Pentatricopeptide repeat (InterPro:IPR002885); BEST Arabidopsis thaliana protein match is: Tetratricopeptide repeat (TPR)-like superfamily protein (TAIR:AT3G06920.1); Has 67223 Blast hits to 14860 proteins in 308 spec…
At1g06720.1	8243.6	6813.31	8114.19	8950.54	0.0255051	0.573467	0.0965523	0.826496	0.984302	1.08576	P-loop containing nucleoside triphosphate hydrolases superfamily protein; FUNCTIONS IN: GTP binding, GTPase activity; INVOLVED IN: ribosome biogenesis; LOCATED IN: nucleus; EXPRESSED IN: 21 plant structures; EXPRESSED DURING: 13 growth stages; CONTAINS InterPro DOMAIN/s: AARP2CN (InterPro:IPR012948), Protein synthesis factor, GTP-binding (InterPro:IPR000795), Protein of unknown function DUF663 (I…
At1g06730.1	2954.97	2784.43	2965.4	3164.77	0.306694	0.948184	0.36277	0.942288	1.00353	1.071	pfkB-like carbohydrate kinase family protein; FUNCTIONS IN: kinase activity; INVOLVED IN: D-ribose catabolic process; LOCATED IN: nucleus, cytoplasm; EXPRESSED IN: 22 plant structures; EXPRESSED DURING: 13 growth stages; CONTAINS InterPro DOMAIN/s: Carbohydrate/purine kinase (InterPro:IPR011611); BEST Arabidopsis thaliana protein match is: pfkB-like carbohydrate kinase family protein (TAIR:AT3G59…
At1g06740.1	2288.63	1999.2	2206.55	2216.05	0.0864208	0.410485	0.440669	0.873538	0.964135	0.968289	transposable element gene; Mutator-like transposase family, has a 2.7e-53 P-value blast match to GB:AAA21566 mudrA of transposon="MuDR" (MuDr-element) (Zea mays)
At1g06750.1	227.4	192.104	213.921	208.407	0.219788	0.608205	0.490837	0.844784	0.940724	0.916476	P-loop containing nucleoside triphosphate hydrolases superfamily protein; FUNCTIONS IN: ATP binding; INVOLVED IN: cell killing; EXPRESSED IN: male gametophyte, flower, pollen tube; EXPRESSED DURING: L mature pollen stage, M germinated pollen stage, 4 anthesis; CONTAINS InterPro DOMAIN/s: Zeta toxin (InterPro:IPR010488); BEST Arabidopsis thaliana protein match is: P-loop containing nucleoside trip…
At1g06760.1	15376.8	15221.8	14463.1	14290.6	0.64653	0.0534383	0.0350249	0.989921	0.940579	0.929358	winged-helix DNA-binding transcription factor family protein; FUNCTIONS IN: DNA binding; INVOLVED IN: nucleosome assembly; LOCATED IN: nucleus, nucleosome; EXPRESSED IN: 23 plant structures; EXPRESSED DURING: 13 growth stages; CONTAINS InterPro DOMAIN/s: Winged helix-turn-helix transcription repressor DNA-binding (InterPro:IPR011991), Histone H5 (InterPro:IPR005819), Histone H1/H5 (InterPro:IPR00…
At1g06770.1	1644.66	1446.11	1476.64	1553.16	0.324232	0.309153	0.542946	0.879275	0.897838	0.944362	Encodes a C3HC4 RING-domain-containing ubiquitin E3 ligase capable of interacting with DREB2A. The DRIP1-GFP fusion protein is nuclear-localized. DRIP1 seems to be involved in regulating stress-related transcriptional changes and drought tolerance.
At1g06770.2	556.162	441.057	507.446	618.453	0.1896	0.498445	0.444437	0.793037	0.912407	1.112	Encodes a C3HC4 RING-domain-containing ubiquitin E3 ligase capable of interacting with DREB2A. The DRIP1-GFP fusion protein is nuclear-localized. DRIP1 seems to be involved in regulating stress-related transcriptional changes and drought tolerance.
At1g06780.1	6678.54	6303.26	6833.66	7498.7	0.224151	0.216275	0.00215675	0.943809	1.02323	1.12281	Encodes a protein with putative galacturonosyltransferase activity.
At1g06790.1	3115.77	3158.72	3561.66	3836.09	0.650829	0.00832593	0.00243269	1.01379	1.14311	1.23119	RNA polymerase Rpb7 N-terminal domain-containing protein; FUNCTIONS IN: DNA-directed RNA polymerase activity; INVOLVED IN: transcription; LOCATED IN: cellular_component unknown; EXPRESSED IN: 22 plant structures; EXPRESSED DURING: 13 growth stages; CONTAINS InterPro DOMAIN/s: RNA polymerase Rpb7, N-terminal (InterPro:IPR005576), RNA polymerase III, subunit Rpc25 (InterPro:IPR013238); Has 892 Blas…
At1g06790.2	624.856	596.953	811.884	884.935	0.68199	0.00814857	0.0104961	0.955344	1.29931	1.41622	RNA polymerase Rpb7 N-terminal domain-containing protein; FUNCTIONS IN: DNA-directed RNA polymerase activity; INVOLVED IN: transcription; LOCATED IN: cellular_component unknown; EXPRESSED IN: 22 plant structures; EXPRESSED DURING: 13 growth stages; CONTAINS InterPro DOMAIN/s: RNA polymerase Rpb7, N-terminal (InterPro:IPR005576), RNA polymerase III, subunit Rpc25 (InterPro:IPR013238); Has 35333 Bl…
At1g06800.1	3702.79	3137.21	3678.43	3445.44	0.0392835	0.870846	0.180849	0.847255	0.993419	0.930496	Encodes a lipase that hydrolyzes phosphatidylcholine, glycolipids as well as triacylglycerols.
At1g06800.2	2439.28	2271.73	2470.39	2319.18	0.23426	0.735549	0.400342	0.931309	1.01275	0.950762	Encodes a lipase that hydrolyzes phosphatidylcholine, glycolipids as well as triacylglycerols.
At1g06810.1	794.379	1252.4	979.441	849.751	0.0751446	0.100599	0.621414	1.57658	1.23296	1.0697	unknown protein; BEST Arabidopsis thaliana protein match is: unknown protein (TAIR:AT1G05400.2); Has 30201 Blast hits to 17322 proteins in 780 species: Archae - 12; Bacteria - 1396; Metazoa - 17338; Fungi - 3422; Plants - 5037; Viruses - 0; Other Eukaryotes - 2996 (source: NCBI BLink).
At1g06820.1	3590.74	2884.74	3432.33	3621.27	0.128703	0.227387	0.675684	0.803382	0.955884	1.0085	Encodes carotenoid isomerase. Catalyzes the isomerization of poly-cis-carotenoids to all-trans-carotenoids. Together with PDS and ZDS, CRTiso is required to complete the synthesis of lycopene from phytoene.
At1g06830.1	1963.22	1600.92	2022.1	2187.71	0.207918	0.755783	0.256429	0.815459	1.02999	1.11435	Glutaredoxin family protein; FUNCTIONS IN: electron carrier activity, protein disulfide oxidoreductase activity; INVOLVED IN: cell redox homeostasis; LOCATED IN: endomembrane system; EXPRESSED IN: 19 plant structures; EXPRESSED DURING: 9 growth stages; CONTAINS InterPro DOMAIN/s: Glutaredoxin-like, plant II (InterPro:IPR011905), Thioredoxin fold (InterPro:IPR012335), Glutaredoxin (InterPro:IPR002…
At1g06840.1	5223.54	5637.91	5087.91	5222.85	0.202702	0.678409	0.998283	1.07933	0.974034	0.999867	Leucine-rich repeat protein kinase family protein; FUNCTIONS IN: protein serine/threonine kinase activity, protein kinase activity, ATP binding; INVOLVED IN: transmembrane receptor protein tyrosine kinase signaling pathway, protein amino acid phosphorylation; LOCATED IN: plasma membrane, membrane; EXPRESSED IN: 20 plant structures; EXPRESSED DURING: 9 growth stages; CONTAINS InterPro DOMAIN/s: Pr…
At1g06850.1	2587.73	2445.3	2470.97	2976.19	0.30635	0.409087	0.0534037	0.944956	0.954877	1.15011	basic leucine-zipper 52 (bZIP52); FUNCTIONS IN: DNA binding, sequence-specific DNA binding transcription factor activity; INVOLVED IN: regulation of transcription, DNA-dependent; EXPRESSED IN: 23 plant structures; EXPRESSED DURING: 15 growth stages; CONTAINS InterPro DOMAIN/s: Basic-leucine zipper (bZIP) transcription factor (InterPro:IPR004827), bZIP transcription factor, bZIP-1 (InterPro:IPR011…
At1g06850.2	3923.57	3728.89	3824.85	4192.52	0.27565	0.490609	0.198777	0.950381	0.974837	1.06855	basic leucine-zipper 52 (bZIP52); FUNCTIONS IN: DNA binding, sequence-specific DNA binding transcription factor activity; INVOLVED IN: regulation of transcription, DNA-dependent; EXPRESSED IN: 23 plant structures; EXPRESSED DURING: 15 growth stages; CONTAINS InterPro DOMAIN/s: Basic-leucine zipper (bZIP) transcription factor (InterPro:IPR004827), bZIP transcription factor, bZIP-1 (InterPro:IPR011…
At1g06870.1	7303.88	7223.83	7578.46	7837.72	0.676355	0.0547138	0.0116951	0.98904	1.03759	1.07309	Peptidase S24/S26A/S26B/S26C family protein; FUNCTIONS IN: serine-type peptidase activity, peptidase activity; INVOLVED IN: proteolysis; LOCATED IN: integral to membrane, membrane; EXPRESSED IN: male gametophyte, pollen tube; EXPRESSED DURING: L mature pollen stage; CONTAINS InterPro DOMAIN/s: Peptidase S24/S26A/S26B/S26C, beta-ribbon domain (InterPro:IPR011056), Peptidase S24/S26A/S26B/S26C (Int…
At1g06890.1	1457.56	1196.54	1448.94	1640.39	0.0725081	0.882512	0.118108	0.820922	0.994087	1.12544	nodulin MtN21 /EamA-like transporter family protein; CONTAINS InterPro DOMAIN/s: Protein of unknown function DUF250 (InterPro:IPR004853); BEST Arabidopsis thaliana protein match is: Nucleotide/sugar transporter family protein (TAIR:AT2G30460.2); Has 2654 Blast hits to 2649 proteins in 293 species: Archae - 2; Bacteria - 105; Metazoa - 662; Fungi - 435; Plants - 1177; Viruses - 0; Other Eukaryotes…
At1g06890.2	10774	9861.11	10757.4	11368.5	0.130241	0.954271	0.279176	0.915269	0.998464	1.05518	nodulin MtN21 /EamA-like transporter family protein; CONTAINS InterPro DOMAIN/s: Protein of unknown function DUF250 (InterPro:IPR004853); BEST Arabidopsis thaliana protein match is: Nucleotide/sugar transporter family protein (TAIR:AT2G30460.2); Has 2654 Blast hits to 2649 proteins in 293 species: Archae - 2; Bacteria - 105; Metazoa - 662; Fungi - 435; Plants - 1177; Viruses - 0; Other Eukaryotes…
At1g06900.1	7765.99	7038.97	7253.29	7898.69	0.077395	0.115233	0.647977	0.906384	0.933981	1.01709	Insulinase (Peptidase family M16) family protein; FUNCTIONS IN: metalloendopeptidase activity, catalytic activity, zinc ion binding, metal ion binding; INVOLVED IN: proteolysis; LOCATED IN: cellular_component unknown; EXPRESSED IN: 23 plant structures; EXPRESSED DURING: 13 growth stages; CONTAINS InterPro DOMAIN/s: Peptidase M16, zinc-binding site (InterPro:IPR001431), Peptidase M16, C-terminal (…
At1g06910.1	1136.99	937.321	994.4	1297.92	0.155708	0.0794459	0.096985	0.824391	0.874593	1.14155	Arabidopsis thaliana myb family transcription factor (At1g06910)
At1g06920.1	109.436	130.679	141.285	132.607	0.0740214	0.0161196	0.0274394	1.19411	1.29103	1.21173	Encodes OFP4, a member of the plant specific ovate family proteins. Members of this family have been shown to bind to KNOX and BELL- like TALE class homeodomain proteins. OFP4 interacts with KNAT7 to regulate secondary cell wall formation.
At1g06923.1	113.203	108.794	117.439	114.429	0.678188	0.66049	0.904862	0.961046	1.03742	1.01083	BEST Arabidopsis thaliana protein match is: ovate family protein 17 (TAIR:AT2G30395.1); Has 35333 Blast hits to 34131 proteins in 2444 species: Archae - 798; Bacteria - 22429; Metazoa - 974; Fungi - 991; Plants - 531; Viruses - 0; Other Eukaryotes - 9610 (source: NCBI BLink).
At1g06925.1	198.655	276.937	305.732	287.029	0.0865148	0.00850613	0.181951	1.39406	1.53901	1.44486	FUNCTIONS IN: molecular_function unknown; INVOLVED IN: biological_process unknown; LOCATED IN: endomembrane system; BEST Arabidopsis thaliana protein match is: Putative endonuclease or glycosyl hydrolase (TAIR:AT4G20480.1); Has 152 Blast hits to 136 proteins in 9 species: Archae - 0; Bacteria - 0; Metazoa - 0; Fungi - 0; Plants - 152; Viruses - 0; Other Eukaryotes - 0 (source: NCBI BLink).
At1g06930.1	1229.28	996.473	1060.15	1084.93	0.220821	0.360051	0.473896	0.810615	0.862413	0.882576	unknown protein; Has 4478 Blast hits to 355 proteins in 82 species: Archae - 0; Bacteria - 29; Metazoa - 379; Fungi - 125; Plants - 120; Viruses - 25; Other Eukaryotes - 3800 (source: NCBI BLink).
At1g06950.1	10780.7	9407.6	10846.7	11417.5	0.0413492	0.528129	0.067931	0.87263	1.00612	1.05907	Encodes a protein thought to be a part of the translocon at the chloroplast inner envelope. Involved in protein import into the chloroplast and chloroplast biogenesis.
At1g06960.1	3283.56	3798.83	3455.27	3608.01	0.014987	0.142221	0.0467349	1.15692	1.05229	1.09881	RNA-binding (RRM/RBD/RNP motifs) family protein; FUNCTIONS IN: RNA binding, nucleotide binding, nucleic acid binding; EXPRESSED IN: 20 plant structures; EXPRESSED DURING: 12 growth stages; CONTAINS InterPro DOMAIN/s: RNA recognition motif, RNP-1 (InterPro:IPR000504), Nucleotide-binding, alpha-beta plait (InterPro:IPR012677); BEST Arabidopsis thaliana protein match is: U2 small nuclear ribonucleop…
At1g06960.2	2897.46	3622.88	3179.02	3328.83	0.0157	0.083468	0.00876683	1.25036	1.09717	1.14888	RNA-binding (RRM/RBD/RNP motifs) family protein; FUNCTIONS IN: RNA binding, nucleotide binding, nucleic acid binding; EXPRESSED IN: 20 plant structures; EXPRESSED DURING: 12 growth stages; CONTAINS InterPro DOMAIN/s: RNA recognition motif, RNP-1 (InterPro:IPR000504), Nucleotide-binding, alpha-beta plait (InterPro:IPR012677); BEST Arabidopsis thaliana protein match is: U2 small nuclear ribonucleop…
At1g06970.1	339.203	397.453	380.844	351.283	0.358426	0.0860245	0.172163	1.17173	1.12276	1.03561	member of Putative Na+/H+ antiporter family
At1g06980.1	474.222	366.419	426.793	646.133	0.148824	0.529351	0.125467	0.772673	0.899984	1.36251	unknown protein; FUNCTIONS IN: molecular_function unknown; INVOLVED IN: biological_process unknown; LOCATED IN: endomembrane system; EXPRESSED IN: sepal, male gametophyte, carpel; EXPRESSED DURING: 4 anthesis; BEST Arabidopsis thaliana protein match is: unknown protein (TAIR:AT2G30230.1); Has 159 Blast hits to 159 proteins in 13 species: Archae - 0; Bacteria - 0; Metazoa - 0; Fungi - 0; Plants - …
At1g06990.1	224.015	265.001	273.545	246.509	0.02014	0.0384033	0.252516	1.18296	1.2211	1.10041	GDSL-like Lipase/Acylhydrolase superfamily protein; FUNCTIONS IN: hydrolase activity, acting on ester bonds, carboxylesterase activity; INVOLVED IN: lipid metabolic process; LOCATED IN: endomembrane system; EXPRESSED IN: petal, leaf whorl, sepal, flower; EXPRESSED DURING: 4 anthesis, petal differentiation and expansion stage; CONTAINS InterPro DOMAIN/s: Lipase, GDSL (InterPro:IPR001087); BEST Ara…
At1g07000.1	3732.94	3123.63	2542.46	1790.26	0.0577686	0.00873046	0.00142508	0.836774	0.681087	0.479583	A member of EXO70 gene family, putative exocyst subunits, conserved in land plants. Arabidopsis thaliana contains 23 putative EXO70 genes, which can be classified into eight clusters on the phylogenetic tree.
At1g07010.1	245.515	167.898	246.24	275.384	0.0105065	0.972767	0.093591	0.683861	1.00295	1.12166	Calcineurin-like metallo-phosphoesterase superfamily protein; FUNCTIONS IN: hydrolase activity, protein serine/threonine phosphatase activity; INVOLVED IN: biological_process unknown; LOCATED IN: peroxisome; EXPRESSED IN: 21 plant structures; EXPRESSED DURING: 13 growth stages; CONTAINS InterPro DOMAIN/s: Metallophosphoesterase (InterPro:IPR004843); BEST Arabidopsis thaliana protein match is: Cal…
At1g07010.2	232.36	183.991	246.085	281.538	0.0296104	0.536107	0.0730414	0.791836	1.05907	1.21165	Calcineurin-like metallo-phosphoesterase superfamily protein; FUNCTIONS IN: hydrolase activity, protein serine/threonine phosphatase activity; INVOLVED IN: biological_process unknown; EXPRESSED IN: 21 plant structures; EXPRESSED DURING: 13 growth stages; CONTAINS InterPro DOMAIN/s: Metallophosphoesterase (InterPro:IPR004843); BEST Arabidopsis thaliana protein match is: Calcineurin-like metallo-ph…
At1g07010.3	39.7179	40.4637	60.2098	59.517	0.862235	0.000910133	0.000955541	1.01878	1.51593	1.49849	Calcineurin-like metallo-phosphoesterase superfamily protein; BEST Arabidopsis thaliana protein match is: Calcineurin-like metallo-phosphoesterase superfamily protein (TAIR:AT1G18480.1); Has 109 Blast hits to 109 proteins in 48 species: Archae - 0; Bacteria - 77; Metazoa - 0; Fungi - 8; Plants - 20; Viruses - 0; Other Eukaryotes - 4 (source: NCBI BLink).
At1g07020.1	2766.02	3326.68	2953.94	3111.05	0.0523391	0.25961	0.245468	1.2027	1.06794	1.12474	unknown protein; Has 39 Blast hits to 39 proteins in 17 species: Archae - 0; Bacteria - 0; Metazoa - 6; Fungi - 3; Plants - 28; Viruses - 0; Other Eukaryotes - 2 (source: NCBI BLink).
At1g07025.1	121.609	186.837	185.705	156.543	0.0108614	0.0116017	0.0120007	1.53638	1.52707	1.28726	Mitochondrial substrate carrier family protein; FUNCTIONS IN: binding; INVOLVED IN: transport, mitochondrial transport, transmembrane transport; LOCATED IN: mitochondrial inner membrane, membrane; CONTAINS InterPro DOMAIN/s: Mitochondrial substrate carrier (InterPro:IPR001993), Mitochondrial substrate/solute carrier (InterPro:IPR018108); BEST Arabidopsis thaliana protein match is: Mitochondrial s…
At1g07030.1	4269.05	4064.86	4243.75	4537.08	0.532652	0.900847	0.237911	0.952169	0.994072	1.06278	Mitochondrial substrate carrier family protein; FUNCTIONS IN: binding; INVOLVED IN: transport, mitochondrial transport, transmembrane transport; LOCATED IN: mitochondrial inner membrane, membrane; EXPRESSED IN: 20 plant structures; EXPRESSED DURING: 15 growth stages; CONTAINS InterPro DOMAIN/s: Mitochondrial carrier protein (InterPro:IPR002067), Mitochondrial substrate carrier (InterPro:IPR001993…
At1g07040.1	4440.02	4194.61	4195.03	4196.68	0.159973	0.263001	0.149566	0.944729	0.944823	0.945195	unknown protein; INVOLVED IN: biological_process unknown; LOCATED IN: chloroplast; EXPRESSED IN: 24 plant structures; EXPRESSED DURING: 14 growth stages; BEST Arabidopsis thaliana protein match is: unknown protein (TAIR:AT1G27030.1); Has 540 Blast hits to 538 proteins in 187 species: Archae - 0; Bacteria - 333; Metazoa - 0; Fungi - 0; Plants - 67; Viruses - 0; Other Eukaryotes - 140 (source: NCBI…
At1g07050.1	77.9048	89.4441	113.534	123.107	0.0710586	0.00198501	0.0015973	1.14812	1.45735	1.58022	CCT motif family protein; CONTAINS InterPro DOMAIN/s: CCT domain (InterPro:IPR010402); BEST Arabidopsis thaliana protein match is: CCT motif family protein (TAIR:AT4G25990.1); Has 1772 Blast hits to 1772 proteins in 105 species: Archae - 0; Bacteria - 0; Metazoa - 1; Fungi - 2; Plants - 1711; Viruses - 0; Other Eukaryotes - 58 (source: NCBI BLink).
At1g07051.1	27.369	25.4967	32.1687	30.5606	0.35661	0.0516513	0.157845	0.931592	1.17537	1.11661	Encodes a microRNA of unknown function. MicroRNAs are regulatory RNAs with a mature length of ~21-nucleotides that are processed from hairpin precursors by Dicer-like enzymes. MicroRNAs can negatively regulate gene expression by attenuating translation or by directing mRNA cleavage. Mature sequence: UCACUCCUCUUCUUCUUGAUG
At1g07060.1	130.228	133.555	157.863	162.991	0.768615	0.0422493	0.0313487	1.02554	1.2122	1.25158	unknown protein; Has 30 Blast hits to 30 proteins in 10 species: Archae - 0; Bacteria - 0; Metazoa - 0; Fungi - 0; Plants - 30; Viruses - 0; Other Eukaryotes - 0 (source: NCBI BLink).
At1g07070.1	5772.38	5766.31	6564.08	7194.54	0.981717	0.0871529	0.00691562	0.998948	1.13715	1.24637	Ribosomal protein L35Ae family protein; FUNCTIONS IN: structural constituent of ribosome; INVOLVED IN: translation, ribosome biogenesis; LOCATED IN: ribosome, cytosolic large ribosomal subunit; EXPRESSED IN: 22 plant structures; EXPRESSED DURING: 13 growth stages; CONTAINS InterPro DOMAIN/s: Ribosomal protein L35Ae (InterPro:IPR001780), Ribosomal protein L35Ae, conserved site (InterPro:IPR018266)…
At1g07080.1	8355.24	9107.02	8542.39	8528.48	0.13013	0.631795	0.611262	1.08998	1.0224	1.02073	Thioredoxin superfamily protein; FUNCTIONS IN: catalytic activity; INVOLVED IN: biological_process unknown; LOCATED IN: vacuole; EXPRESSED IN: 23 plant structures; EXPRESSED DURING: 15 growth stages; CONTAINS InterPro DOMAIN/s: Gamma interferon inducible lysosomal thiol reductase GILT (InterPro:IPR004911), Thioredoxin-like fold (InterPro:IPR012336); BEST Arabidopsis thaliana protein match is: gam…
At1g07090.1	1792.37	2705.67	2126.35	2620.18	0.00807366	0.16259	0.0242351	1.50955	1.18634	1.46185	LIGHT SENSITIVE HYPOCOTYLS 6 (LSH6); CONTAINS InterPro DOMAIN/s: Protein of unknown function DUF640 (InterPro:IPR006936); BEST Arabidopsis thaliana protein match is: Protein of unknown function (DUF640) (TAIR:AT5G58500.1); Has 311 Blast hits to 311 proteins in 18 species: Archae - 0; Bacteria - 0; Metazoa - 14; Fungi - 0; Plants - 297; Viruses - 0; Other Eukaryotes - 0 (source: NCBI BLink).
At1g07110.1	6179.96	5711.73	5432.1	5537.46	0.0289721	0.00437267	0.000471091	0.924233	0.878986	0.896034	Encodes the bifunctional enzyme fructose-6-phosphate 2-kinase/fructose-2,6-bisphosphatase.
At1g07119.1	655.885	506.663	689.709	767.688	0.0939493	0.504099	0.221716	0.772487	1.05157	1.17046	Potential natural antisense gene, locus overlaps with AT1G07120
At1g07120.1	1056.12	840.667	1033.72	1142.71	0.0564745	0.750756	0.209358	0.795997	0.978795	1.08199	FUNCTIONS IN: molecular_function unknown; INVOLVED IN: biological_process unknown; LOCATED IN: chloroplast envelope; EXPRESSED IN: inflorescence meristem, petal, leaf whorl, flower; EXPRESSED DURING: 4 anthesis, petal differentiation and expansion stage; BEST Arabidopsis thaliana protein match is: Tetratricopeptide repeat (TPR)-like superfamily protein (TAIR:AT4G18570.1); Has 288 Blast hits to 26…
At1g07130.1	1103.49	951.944	1008.84	971.144	0.386152	0.458092	0.360206	0.862667	0.914231	0.880066	Encodes a protein with similarity to yeast STN1, an OB fold protein involved in protecting yeast telomeres. In Arabidopsis, loss of STN1 function mutations exhibit gross morphological abnormalities and defects in telomere architecture and maintenance. STN1 likely plays a role in telomere end capping.
At1g07135.1	17227.2	16871.9	17148.4	16083.1	0.745779	0.94114	0.362227	0.979376	0.995422	0.933584	glycine-rich protein; Has 22251 Blast hits to 8348 proteins in 789 species: Archae - 21; Bacteria - 7328; Metazoa - 6126; Fungi - 1280; Plants - 3980; Viruses - 524; Other Eukaryotes - 2992 (source: NCBI BLink).
At1g07140.1	8347.49	8177.68	9045.69	9205.89	0.771716	0.226571	0.152497	0.979658	1.08364	1.10283	Encodes a putative Ran-binding protein (siRanBP).
At1g07150.1	2087.35	2123.02	2055.46	1596.42	0.911421	0.918319	0.148723	1.01709	0.984723	0.764807	member of MEKK subfamily
At1g07160.1	694.14	384.067	515.188	465.941	0.0743025	0.184969	0.112648	0.5533	0.742197	0.67125	Protein phosphatase 2C family protein; FUNCTIONS IN: protein serine/threonine phosphatase activity, catalytic activity; INVOLVED IN: protein amino acid dephosphorylation; LOCATED IN: chloroplast, protein serine/threonine phosphatase complex; EXPRESSED IN: sperm cell; CONTAINS InterPro DOMAIN/s: Protein phosphatase 2C, manganese/magnesium aspartate binding site (InterPro:IPR000222), Protein phosph…
At1g07170.1	556.668	522.713	496.909	526.667	0.273199	0.119171	0.58117	0.939003	0.892648	0.946106	Similar to human splicing factor 3b, 14 kda subunit, SF3b14b.
At1g07170.2	1194.54	1067.73	1196.15	1320.01	0.304191	0.985978	0.296007	0.893835	1.00134	1.10503	Similar to human splicing factor 3b, 14 kda subunit, SF3b14b.
At1g07175.1	727.817	589.61	671.871	920.23	0.306016	0.699501	0.261539	0.810107	0.923131	1.26437	unknown protein; FUNCTIONS IN: molecular_function unknown; INVOLVED IN: biological_process unknown; LOCATED IN: endomembrane system; BEST Arabidopsis thaliana protein match is: unknown protein (TAIR:AT2G29995.1); Has 30201 Blast hits to 17322 proteins in 780 species: Archae - 12; Bacteria - 1396; Metazoa - 17338; Fungi - 3422; Plants - 5037; Viruses - 0; Other Eukaryotes - 2996 (source: NCBI BLin…
At1g07180.1	384.711	275.585	351.083	458.371	0.0922311	0.530849	0.246606	0.716343	0.912589	1.19147	Internal NAD(P)H dehydrogenase in mitochondria. The predicted protein sequence has high homology with other designated NAD(P)H DHs from microorganisms; the capacity for matrix NAD(P)H oxidation via the rotenone-insensitive pathway is significantly reduced in the Atndi1 mutant plant line; the in vitro translation product of AtNDI1 is imported into isolated mitochondria and located on the inside of…
At1g07190.1	204.596	256.707	250.436	225.667	0.0836609	0.0305024	0.0835923	1.2547	1.22405	1.10299	BEST Arabidopsis thaliana protein match is: lon protease 1 (TAIR:AT5G26860.1); Has 106 Blast hits to 106 proteins in 47 species: Archae - 0; Bacteria - 34; Metazoa - 0; Fungi - 11; Plants - 56; Viruses - 0; Other Eukaryotes - 5 (source: NCBI BLink).
At1g07200.1	4654.27	5307.03	4240.23	4879.29	0.293236	0.460482	0.645478	1.14025	0.911041	1.04835	Double Clp-N motif-containing P-loop nucleoside triphosphate hydrolases superfamily protein; BEST Arabidopsis thaliana protein match is: Double Clp-N motif-containing P-loop nucleoside triphosphate hydrolases superfamily protein (TAIR:AT2G29970.1); Has 14609 Blast hits to 14609 proteins in 2753 species: Archae - 17; Bacteria - 11747; Metazoa - 78; Fungi - 268; Plants - 440; Viruses - 0; Other Euk…
At1g07200.2	4189.59	4708.83	3859.28	4495.13	0.31423	0.439013	0.448285	1.12393	0.921158	1.07293	Double Clp-N motif-containing P-loop nucleoside triphosphate hydrolases superfamily protein; FUNCTIONS IN: ATP binding; INVOLVED IN: biological_process unknown; LOCATED IN: cellular_component unknown; BEST Arabidopsis thaliana protein match is: Double Clp-N motif-containing P-loop nucleoside triphosphate hydrolases superfamily protein (TAIR:AT2G29970.1); Has 14612 Blast hits to 14412 proteins in …
At1g07210.1	4777.63	4283.84	4858.69	5291.51	0.104181	0.626205	0.0283515	0.896646	1.01697	1.10756	Ribosomal protein S18; FUNCTIONS IN: structural constituent of ribosome; INVOLVED IN: translation; LOCATED IN: ribosome, intracellular; EXPRESSED IN: 24 plant structures; EXPRESSED DURING: 15 growth stages; CONTAINS InterPro DOMAIN/s: Ribosomal protein S18 (InterPro:IPR001648); Has 5527 Blast hits to 5527 proteins in 2078 species: Archae - 0; Bacteria - 4261; Metazoa - 44; Fungi - 19; Plants - 20…
At1g07220.1	6682.37	5727.49	6484.27	6231.99	0.0228891	0.188352	0.037491	0.857104	0.970354	0.932601	FUNCTIONS IN: molecular_function unknown; INVOLVED IN: biological_process unknown; LOCATED IN: mitochondrion; EXPRESSED IN: 22 plant structures; EXPRESSED DURING: 13 growth stages; CONTAINS InterPro DOMAIN/s: Lipopolysaccharide-modifying protein (InterPro:IPR006598), Protein of unknown function DUF821, CAP10-like (InterPro:IPR008539); BEST Arabidopsis thaliana protein match is: Arabidopsis thalia…
At1g07230.1	2378.74	2503.17	2396.07	2316.81	0.39541	0.900696	0.689345	1.05231	1.00729	0.973967	non-specific phospholipase C1 (NPC1); FUNCTIONS IN: hydrolase activity, acting on ester bonds; LOCATED IN: endomembrane system; EXPRESSED IN: 23 plant structures; EXPRESSED DURING: 13 growth stages; CONTAINS InterPro DOMAIN/s: Phosphoesterase (InterPro:IPR007312); BEST Arabidopsis thaliana protein match is: non-specific phospholipase C2 (TAIR:AT2G26870.1); Has 30201 Blast hits to 17322 proteins i…
At1g07240.1	6386.96	7151.57	6242.24	5619.66	0.00895513	0.586335	0.0111792	1.11971	0.977342	0.879865	UDP-glucosyl transferase 71C5 (UGT71C5); FUNCTIONS IN: quercetin 3-O-glucosyltransferase activity, UDP-glycosyltransferase activity, transferase activity, transferring glycosyl groups; INVOLVED IN: metabolic process; LOCATED IN: cellular_component unknown; EXPRESSED IN: 22 plant structures; EXPRESSED DURING: 13 growth stages; CONTAINS InterPro DOMAIN/s: UDP-glucuronosyl/UDP-glucosyltransferase (I…
At1g07250.1	4217.89	4796.27	4044.32	4249.3	0.0788652	0.524506	0.913598	1.13713	0.958849	1.00745	UDP-glucosyl transferase 71C4 (UGT71C4); FUNCTIONS IN: quercetin 3-O-glucosyltransferase activity, quercetin 7-O-glucosyltransferase activity, UDP-glucosyltransferase activity, transferase activity, transferring glycosyl groups; INVOLVED IN: metabolic process; LOCATED IN: cellular_component unknown; EXPRESSED IN: 22 plant structures; EXPRESSED DURING: 13 growth stages; CONTAINS InterPro DOMAIN/s:…
At1g07260.1	7541.03	7856.15	7185.74	7063.85	0.504865	0.46439	0.341701	1.04179	0.952886	0.936723	UDP-glucosyl transferase 71C3 (UGT71C3); FUNCTIONS IN: quercetin 3-O-glucosyltransferase activity, UDP-glycosyltransferase activity, transferase activity, transferring glycosyl groups; INVOLVED IN: metabolic process; LOCATED IN: cellular_component unknown; EXPRESSED IN: 7 plant structures; EXPRESSED DURING: F mature embryo stage, petal differentiation and expansion stage, E expanded cotyledon sta…
At1g07270.1	488.815	290.762	412.794	561.612	0.0350143	0.248724	0.52458	0.59483	0.844479	1.14893	Cell division control, Cdc6; FUNCTIONS IN: ATP binding; INVOLVED IN: regulation of cell cycle, DNA replication; EXPRESSED IN: 22 plant structures; EXPRESSED DURING: 12 growth stages; CONTAINS InterPro DOMAIN/s: ATPase, AAA-type, core (InterPro:IPR003959), CDC6, C-terminal (InterPro:IPR015163), Cell division control, Cdc6 (InterPro:IPR016314); BEST Arabidopsis thaliana protein match is: cell divis…
At1g07280.1	1588.8	942.017	1277.8	1216.74	0.0224432	0.074091	0.0364903	0.592913	0.804255	0.765824	Tetratricopeptide repeat (TPR)-like superfamily protein; FUNCTIONS IN: binding; INVOLVED IN: biological_process unknown; LOCATED IN: chloroplast; EXPRESSED IN: 21 plant structures; EXPRESSED DURING: 13 growth stages; CONTAINS InterPro DOMAIN/s: Tetratricopeptide-like helical (InterPro:IPR011990), Tetratricopeptide repeat-containing (InterPro:IPR013026); BEST Arabidopsis thaliana protein match is:…
At1g07280.2	1462.74	913.829	1251.16	1174.9	0.0319253	0.125903	0.0555138	0.624737	0.855353	0.80322	Tetratricopeptide repeat (TPR)-like superfamily protein; FUNCTIONS IN: binding; INVOLVED IN: biological_process unknown; LOCATED IN: chloroplast; EXPRESSED IN: 21 plant structures; EXPRESSED DURING: 13 growth stages; CONTAINS InterPro DOMAIN/s: Tetratricopeptide-like helical (InterPro:IPR011990), Tetratricopeptide repeat-containing (InterPro:IPR013026); BEST Arabidopsis thaliana protein match is:…
At1g07290.1	1535.92	1139.17	1659.49	2155.97	0.071491	0.38667	0.0269344	0.741689	1.08046	1.4037	Encodes a GDP-mannose transporter.
At1g07300.1	836.578	976.956	822.368	881.541	0.211395	0.889415	0.665816	1.1678	0.983014	1.05375	josephin protein-related; BEST Arabidopsis thaliana protein match is: JOSEPHIN-like protein (TAIR:AT2G29640.1); Has 49 Blast hits to 49 proteins in 11 species: Archae - 0; Bacteria - 0; Metazoa - 0; Fungi - 0; Plants - 49; Viruses - 0; Other Eukaryotes - 0 (source: NCBI BLink).
At1g07310.1	6679.63	7134.05	6066.82	5658.39	0.087055	0.00737288	0.0117661	1.06803	0.908257	0.847112	Calcium-dependent lipid-binding (CaLB domain) family protein; CONTAINS InterPro DOMAIN/s: C2 membrane targeting protein (InterPro:IPR018029), C2 calcium/lipid-binding domain, CaLB (InterPro:IPR008973), C2 calcium-dependent membrane targeting (InterPro:IPR000008); BEST Arabidopsis thaliana protein match is: Calcium-dependent lipid-binding (CaLB domain) family protein (TAIR:AT5G23950.1); Has 16203 …
At1g07320.1	2484.71	2598.38	2566.03	2591.29	0.515509	0.512543	0.227651	1.04575	1.03273	1.0429	encodes a plastid ribosomal protein L4
At1g07320.3	2753.65	2823.13	2631.22	2538.91	0.610138	0.276123	0.26888	1.02523	0.955541	0.922015	encodes a plastid ribosomal protein L4
At1g07330.1	200.978	235.286	246.365	226.618	0.00321585	0.0137464	0.234313	1.1707	1.22583	1.12757	unknown protein; BEST Arabidopsis thaliana protein match is: unknown protein (TAIR:AT2G29620.1); Has 597 Blast hits to 536 proteins in 121 species: Archae - 2; Bacteria - 47; Metazoa - 170; Fungi - 43; Plants - 98; Viruses - 0; Other Eukaryotes - 237 (source: NCBI BLink).
At1g07340.1	286.109	589.161	499.562	398.152	0.0385658	0.0172771	0.204016	2.05922	1.74605	1.39161	sugar transporter 2 (STP2); CONTAINS InterPro DOMAIN/s: Sugar transporter, conserved site (InterPro:IPR005829), Major facilitator superfamily (InterPro:IPR020846), General substrate transporter (InterPro:IPR005828), Sugar/inositol transporter (InterPro:IPR003663), Major facilitator superfamily, general substrate transporter (InterPro:IPR016196); BEST Arabidopsis thaliana protein match is: Major f…
At1g07350.1	6877.99	6369.64	8039.68	7998.54	0.6107	0.244502	0.291138	0.926091	1.1689	1.16292	RNA-binding (RRM/RBD/RNP motifs) family protein; FUNCTIONS IN: RNA binding, nucleotide binding, nucleic acid binding; INVOLVED IN: RNA splicing; EXPRESSED IN: 26 plant structures; EXPRESSED DURING: 15 growth stages; CONTAINS InterPro DOMAIN/s: RNA recognition motif, RNP-1 (InterPro:IPR000504), Nucleotide-binding, alpha-beta plait (InterPro:IPR012677); BEST Arabidopsis thaliana protein match is: R…
At1g07350.2	1423.37	1076.83	1673.34	2061.75	0.143301	0.131668	0.048108	0.756538	1.17562	1.4485	RNA-binding (RRM/RBD/RNP motifs) family protein; FUNCTIONS IN: RNA binding, nucleotide binding, nucleic acid binding; INVOLVED IN: RNA splicing; EXPRESSED IN: 26 plant structures; EXPRESSED DURING: 15 growth stages; CONTAINS InterPro DOMAIN/s: RNA recognition motif, RNP-1 (InterPro:IPR000504), Nucleotide-binding, alpha-beta plait (InterPro:IPR012677); BEST Arabidopsis thaliana protein match is: R…
At1g07360.1	13307.8	11749.6	13726.3	14200.2	0.0277088	0.0828888	0.0464108	0.882913	1.03144	1.06706	Encodes MAC5A, a component of the MOS4-associated complex (MAC) that contributes to snc1- mediated autoimmunity. MAC is a highly conserved nuclear protein complex associated with the spliceosome. Homologues include AT1G07360 (MAC5A), AT2G29580 (MAC5B) and AT5G07060 (MAC5C).
At1g07370.1	7528.83	7096.48	8498.79	9365.41	0.103549	0.0131129	0.00982592	0.942575	1.12883	1.24394	Encodes putative proliferating cell nuclear antigen involved in cell cycle regulation.
At1g07380.1	5372.91	4879.29	5397.58	5325.37	0.606021	0.931606	0.880539	0.908129	1.00459	0.991153	Neutral/alkaline non-lysosomal ceramidase; FUNCTIONS IN: ceramidase activity; INVOLVED IN: biological_process unknown; LOCATED IN: plasma membrane; EXPRESSED IN: 23 plant structures; EXPRESSED DURING: 13 growth stages; CONTAINS InterPro DOMAIN/s: Neutral/alkaline nonlysosomal ceramidase (InterPro:IPR006823); BEST Arabidopsis thaliana protein match is: Neutral/alkaline non-lysosomal ceramidase (TA…
At1g07390.1	686.541	557.392	667.331	755.288	0.0631999	0.725239	0.363849	0.811883	0.972018	1.10013	receptor like protein 1 (RLP1); CONTAINS InterPro DOMAIN/s: Leucine-rich repeat, typical subtype (InterPro:IPR003591), Leucine-rich repeat-containing N-terminal domain, type 2 (InterPro:IPR013210), Leucine-rich repeat (InterPro:IPR001611); BEST Arabidopsis thaliana protein match is: receptor like protein 9 (TAIR:AT1G58190.2); Has 135653 Blast hits to 34187 proteins in 1325 species: Archae - 66; B…
At1g07390.3	703.015	511.36	660.393	766.71	0.0217522	0.446056	0.341017	0.727381	0.939373	1.0906	receptor like protein 1 (RLP1); CONTAINS InterPro DOMAIN/s: Leucine-rich repeat, typical subtype (InterPro:IPR003591), Leucine-rich repeat-containing N-terminal domain, type 2 (InterPro:IPR013210), Leucine-rich repeat (InterPro:IPR001611); BEST Arabidopsis thaliana protein match is: receptor like protein 15 (TAIR:AT1G74190.1); Has 131801 Blast hits to 32287 proteins in 1280 species: Archae - 68; …
At1g07400.1	895.817	605.848	864.72	868.476	0.525912	0.942874	0.948989	0.676307	0.965286	0.969479	HSP20-like chaperones superfamily protein; CONTAINS InterPro DOMAIN/s: Heat shock protein Hsp20 (InterPro:IPR002068), HSP20-like chaperone (InterPro:IPR008978); BEST Arabidopsis thaliana protein match is: HSP20-like chaperones superfamily protein (TAIR:AT1G59860.1); Has 7238 Blast hits to 7237 proteins in 1623 species: Archae - 225; Bacteria - 4290; Metazoa - 129; Fungi - 318; Plants - 1626; Viru…
At1g07410.1	2033.45	2098.97	2353.91	2655.87	0.382478	0.00732986	0.0176833	1.03222	1.15759	1.30609	RAB GTPase homolog A2B (RABA2b); FUNCTIONS IN: GTP binding, GTPase activity; INVOLVED IN: intracellular protein transport, signal transduction, nucleocytoplasmic transport, protein transport, small GTPase mediated signal transduction; LOCATED IN: endosome, plasma membrane, cell plate; EXPRESSED IN: 21 plant structures; EXPRESSED DURING: 7 growth stages; CONTAINS InterPro DOMAIN/s: Ran GTPase (Int…
At1g07420.1	10034.5	10211.9	10465.4	10459.6	0.209705	0.0289167	0.0325555	1.01768	1.04294	1.04236	Arabidopsis thaliana sterol 4-alpha-methyl-oxidase mRNA
At1g07420.2	1507.39	1167.36	1386.54	1570.27	0.0332865	0.320932	0.406045	0.774424	0.919829	1.04171	Arabidopsis thaliana sterol 4-alpha-methyl-oxidase mRNA
At1g07430.1	1873.6	1836.01	2290.24	2813.29	0.896221	0.396517	0.0563053	0.979936	1.22237	1.50154	highly ABA-induced PP2C gene 2 (HAI2); FUNCTIONS IN: protein serine/threonine phosphatase activity, catalytic activity; INVOLVED IN: protein amino acid dephosphorylation; LOCATED IN: protein serine/threonine phosphatase complex; EXPRESSED IN: 17 plant structures; EXPRESSED DURING: 9 growth stages; CONTAINS InterPro DOMAIN/s: Protein phosphatase 2C, manganese/magnesium aspartate binding site (Inte…
At1g07440.1	478.105	372.424	578.34	522.169	0.00143297	0.01965	0.140915	0.778958	1.20965	1.09217	NAD(P)-binding Rossmann-fold superfamily protein; FUNCTIONS IN: oxidoreductase activity, binding, catalytic activity; INVOLVED IN: response to cadmium ion, response to karrikin; LOCATED IN: cellular_component unknown; EXPRESSED IN: 22 plant structures; EXPRESSED DURING: 13 growth stages; CONTAINS InterPro DOMAIN/s: Short-chain dehydrogenase/reductase, conserved site (InterPro:IPR020904), NAD(P)-b…
At1g07440.2	164.585	193.115	233.314	209.811	0.210332	0.0149802	0.184555	1.17334	1.41759	1.27478	NAD(P)-binding Rossmann-fold superfamily protein; FUNCTIONS IN: oxidoreductase activity, binding, catalytic activity; INVOLVED IN: response to cadmium ion, response to karrikin; LOCATED IN: cellular_component unknown; EXPRESSED IN: 22 plant structures; EXPRESSED DURING: 13 growth stages; CONTAINS InterPro DOMAIN/s: Short-chain dehydrogenase/reductase, conserved site (InterPro:IPR020904), NAD(P)-b…
At1g07450.1	144.359	168.482	192.172	166.573	0.167215	0.00332564	0.224051	1.1671	1.33121	1.15388	NAD(P)-binding Rossmann-fold superfamily protein; FUNCTIONS IN: oxidoreductase activity, binding, catalytic activity; INVOLVED IN: oxidation reduction, metabolic process; EXPRESSED IN: 20 plant structures; EXPRESSED DURING: 10 growth stages; CONTAINS InterPro DOMAIN/s: Short-chain dehydrogenase/reductase, conserved site (InterPro:IPR020904), NAD(P)-binding domain (InterPro:IPR016040), Glucose/rib…
At1g07460.1	117.627	141.486	145.035	127.895	0.0852378	0.00696209	0.299198	1.20284	1.23301	1.08729	Concanavalin A-like lectin family protein; FUNCTIONS IN: carbohydrate binding, binding; INVOLVED IN: biological_process unknown; LOCATED IN: anchored to membrane; CONTAINS InterPro DOMAIN/s: Legume lectin, beta chain (InterPro:IPR001220), Concanavalin A-like lectin/glucanase, subgroup (InterPro:IPR013320), Concanavalin A-like lectin/glucanase (InterPro:IPR008985), Legume lectin, beta chain, Mn/Ca…
At1g07470.1	6279.07	5859.9	6029.97	6472.21	0.0647506	0.0435632	0.118241	0.933242	0.960328	1.03076	Transcription factor IIA, alpha/beta subunit; FUNCTIONS IN: RNA polymerase II transcription factor activity, sequence-specific DNA binding transcription factor activity; INVOLVED IN: transcription initiation from RNA polymerase II promoter, transcription; LOCATED IN: transcription factor TFIIA complex; EXPRESSED IN: male gametophyte, pollen tube; EXPRESSED DURING: L mature pollen stage, M germina…
At1g07473.1	368.949	438.748	405.204	363.705	0.273639	0.413895	0.924585	1.18918	1.09827	0.985787	unknown protein; BEST Arabidopsis thaliana protein match is: unknown protein (TAIR:AT1G07476.1); Has 22 Blast hits to 22 proteins in 6 species: Archae - 0; Bacteria - 0; Metazoa - 0; Fungi - 0; Plants - 22; Viruses - 0; Other Eukaryotes - 0 (source: NCBI BLink).
At1g07476.1	277.628	373.877	332.433	282.172	0.147046	0.0818889	0.879934	1.34668	1.1974	1.01637	unknown protein; FUNCTIONS IN: molecular_function unknown; INVOLVED IN: biological_process unknown; LOCATED IN: chloroplast; BEST Arabidopsis thaliana protein match is: unknown protein (TAIR:AT1G07473.1); Has 23 Blast hits to 23 proteins in 6 species: Archae - 0; Bacteria - 0; Metazoa - 0; Fungi - 0; Plants - 23; Viruses - 0; Other Eukaryotes - 0 (source: NCBI BLink).
At1g07480.1	8106.45	8928.7	8703.04	8498.37	0.0443647	0.0258703	0.110257	1.10143	1.07359	1.04835	Transcription factor IIA, alpha/beta subunit; FUNCTIONS IN: RNA polymerase II transcription factor activity, sequence-specific DNA binding transcription factor activity; INVOLVED IN: transcription initiation from RNA polymerase II promoter, transcription; LOCATED IN: transcription factor TFIIA complex; CONTAINS InterPro DOMAIN/s: Transcription factor IIA, alpha/beta subunit (InterPro:IPR004855), …
At1g07485.1	117.819	106.071	97.5183	107.457	0.153289	0.0480006	0.232923	0.900294	0.827698	0.91205	unknown protein; FUNCTIONS IN: molecular_function unknown; INVOLVED IN: biological_process unknown; LOCATED IN: cellular_component unknown; EXPRESSED IN: shoot apex, embryo, leaf whorl, pedicel; EXPRESSED DURING: 4 anthesis, D bilateral stage; Has 5 Blast hits to 5 proteins in 3 species: Archae - 0; Bacteria - 0; Metazoa - 0; Fungi - 0; Plants - 5; Viruses - 0; Other Eukaryotes - 0 (source: NCBI …
At1g07490.1	530.123	399.348	437.565	533.738	0.073257	0.195897	0.964373	0.753312	0.825403	1.00682	ROTUNDIFOLIA like 3 (RTFL3); FUNCTIONS IN: molecular_function unknown; INVOLVED IN: shoot development; LOCATED IN: chloroplast; CONTAINS InterPro DOMAIN/s: DVL (InterPro:IPR012552); BEST Arabidopsis thaliana protein match is: ROTUNDIFOLIA like 5 (TAIR:AT5G59510.1); Has 4671 Blast hits to 722 proteins in 119 species: Archae - 0; Bacteria - 250; Metazoa - 1223; Fungi - 536; Plants - 223; Viruses - …
At1g07500.1	1482.5	1793.56	1577.2	1128.64	0.330906	0.666336	0.222793	1.20982	1.06388	0.761312	unknown protein; Has 4 Blast hits to 4 proteins in 3 species: Archae - 0; Bacteria - 0; Metazoa - 0; Fungi - 0; Plants - 4; Viruses - 0; Other Eukaryotes - 0 (source: NCBI BLink).
At1g07510.1	8305.68	7228.02	8511.2	7840.9	0.0918168	0.465766	0.160769	0.87025	1.02474	0.94404	encodes an FtsH protease that is localized to the mitochondrion
At1g07520.1	5118.71	4747.51	4282.6	4014.41	0.0868351	0.00100955	0.00322784	0.927481	0.836657	0.784263	GRAS family transcription factor; CONTAINS InterPro DOMAIN/s: Transcription factor GRAS (InterPro:IPR005202); BEST Arabidopsis thaliana protein match is: GRAS family transcription factor (TAIR:AT2G29065.1); Has 2426 Blast hits to 2385 proteins in 289 species: Archae - 0; Bacteria - 8; Metazoa - 3; Fungi - 0; Plants - 2411; Viruses - 0; Other Eukaryotes - 4 (source: NCBI BLink).
At1g07530.1	7609.99	7939.92	6929.31	6835.54	0.134687	0.0154426	0.0197581	1.04335	0.910555	0.898232	Encodes a member of the GRAS family of transcription factors. The protein interacts with the TGA2 transcription factor and affects the transcription of stress-responsive genes. The protein is found in the nucleus and is also exported to the cytoplasm.
At1g07540.1	113.432	140.194	151.716	145.413	0.203107	0.0094286	0.0717522	1.23593	1.3375	1.28194	Arabidopsis thaliana telomere-binding protein, putative (At1g07540)
At1g07550.1	468.2	391.001	119.256	114.559	0.605789	0.049027	0.0474839	0.835114	0.254713	0.244679	Leucine-rich repeat protein kinase family protein; FUNCTIONS IN: kinase activity; INVOLVED IN: protein amino acid phosphorylation; LOCATED IN: endomembrane system; EXPRESSED IN: root, leaf; EXPRESSED DURING: LP.08 eight leaves visible; CONTAINS InterPro DOMAIN/s: Protein kinase, ATP binding site (InterPro:IPR017441), Protein kinase, catalytic domain (InterPro:IPR000719), Leucine-rich repeat (Inte…
At1g07560.1	773.493	630.983	381.761	389.946	0.474255	0.102729	0.116909	0.815757	0.493555	0.504136	Leucine-rich repeat protein kinase family protein; FUNCTIONS IN: kinase activity; INVOLVED IN: protein amino acid phosphorylation; LOCATED IN: endomembrane system; EXPRESSED IN: root; CONTAINS InterPro DOMAIN/s: Protein kinase, ATP binding site (InterPro:IPR017441), Protein kinase, catalytic domain (InterPro:IPR000719), Serine/threonine-protein kinase-like domain (InterPro:IPR017442), Protein kin…
At1g07570.1	1426.35	1247.7	1256.05	1213.14	0.400994	0.418234	0.394946	0.874749	0.880604	0.850525	Protein kinase capable of phosphorylating tyrosine, serine, and threonine residues
At1g07570.2	1587.72	1191.43	1295.52	1232.51	0.179556	0.296481	0.239425	0.750401	0.815964	0.776274	Protein kinase capable of phosphorylating tyrosine, serine, and threonine residues
At1g07590.1	950.134	844.442	467.898	603.115	0.245844	0.00268944	0.0194303	0.888761	0.492455	0.634769	Tetratricopeptide repeat (TPR)-like superfamily protein; INVOLVED IN: response to cadmium ion; LOCATED IN: mitochondrion; EXPRESSED IN: 12 plant structures; EXPRESSED DURING: 4 anthesis, F mature embryo stage, petal differentiation and expansion stage, E expanded cotyledon stage, D bilateral stage; CONTAINS InterPro DOMAIN/s: Pentatricopeptide repeat (InterPro:IPR002885); BEST Arabidopsis thalian…
At1g07600.1	21458.1	23264.3	24589.2	24100.9	0.0323013	0.00733244	0.0674975	1.08417	1.14592	1.12316	metallothionein, binds to and detoxifies excess copper and other metals, limiting oxidative damage.
At1g07610.1	10613.7	11315.5	11309.6	11703.7	0.331985	0.24638	0.0267517	1.06612	1.06557	1.1027	one of the five metallothioneins (MTs) genes identified in Arabidopsis. MTs are cysteine-rich proteins required for heavy metal tolerance.
At1g07615.1	2756.41	2468.92	2583.47	2677.04	0.246742	0.306622	0.672857	0.895702	0.937259	0.971206	GTP-binding protein Obg/CgtA; FUNCTIONS IN: magnesium ion binding, GTP binding, GTPase activity; LOCATED IN: intracellular; EXPRESSED IN: 14 plant structures; EXPRESSED DURING: 6 growth stages; CONTAINS InterPro DOMAIN/s: GTP1/OBG subdomain (InterPro:IPR006169), GTP1/OBG (InterPro:IPR006073), GTP-binding protein, HSR1-related (InterPro:IPR002917), GTP-binding protein Obg/CgtA (InterPro:IPR014100)…
At1g07620.1	754.535	696.297	528.037	526.964	0.549187	0.0777289	0.15209	0.922816	0.699817	0.698396	ATOBGM; FUNCTIONS IN: magnesium ion binding, GTP binding, GTPase activity; INVOLVED IN: biological_process unknown; LOCATED IN: cellular_component unknown; CONTAINS InterPro DOMAIN/s: GTP-binding protein Obg/CgtA (InterPro:IPR014100); BEST Arabidopsis thaliana protein match is: Protein of unknown function (DUF3741) (TAIR:AT5G02390.1); Has 561 Blast hits to 511 proteins in 87 species: Archae - 0; …
At1g07630.1	5535.99	5262.17	4812.32	5098.83	0.388161	0.0745045	0.265914	0.950537	0.869279	0.921032	Encodes a protein phosphatase 2C like gene, similar to POL. Involved in leaf development. Knockout mutants have abnormally shaped leaves.
At1g07640.1	6334.02	7145.84	6251.92	7030.51	0.0987764	0.755583	0.0315255	1.12817	0.987037	1.10996	A member of the DOF transcription factors. Prominently expressed in the phloem of leaves and other organs. Expression is induced by wounding, MeJA and insect feeding. Upregulates glucosinolate biosynthesis.
At1g07640.2	6572.53	6741.84	6238.35	6813.08	0.615197	0.221558	0.349073	1.02576	0.949155	1.0366	A member of the DOF transcription factors. Prominently expressed in the phloem of leaves and other organs. Expression is induced by wounding, MeJA and insect feeding. Upregulates glucosinolate biosynthesis.
At1g07640.3	3976.8	3084.03	4008.49	4439.6	0.0569896	0.844445	0.0393869	0.775506	1.00797	1.11637	A member of the DOF transcription factors. Prominently expressed in the phloem of leaves and other organs. Expression is induced by wounding, MeJA and insect feeding. Upregulates glucosinolate biosynthesis.
At1g07645.1	452.017	796.434	720.378	572.317	0.1203	0.0306537	0.267876	1.76196	1.5937	1.26614	dessication-induced 1VOC superfamily protein (DSI-1VOC); FUNCTIONS IN: catalytic activity; LOCATED IN: endomembrane system; EXPRESSED IN: seed; CONTAINS InterPro DOMAIN/s: Glyoxalase/bleomycin resistance protein/dioxygenase (InterPro:IPR004360); Has 35333 Blast hits to 34131 proteins in 2444 species: Archae - 798; Bacteria - 22429; Metazoa - 974; Fungi - 991; Plants - 531; Viruses - 0; Other Euka…
At1g07650.1	1322.55	1170.25	1084.34	912.895	0.410192	0.25225	0.0702588	0.884844	0.819881	0.690253	Leucine-rich repeat transmembrane protein kinase; FUNCTIONS IN: protein serine/threonine kinase activity, kinase activity, ATP binding; INVOLVED IN: protein amino acid phosphorylation, transmembrane receptor protein tyrosine kinase signaling pathway; LOCATED IN: endomembrane system; EXPRESSED IN: 22 plant structures; EXPRESSED DURING: 13 growth stages; BEST Arabidopsis thaliana protein match is: …
At1g07660.1	8361.83	8158.05	10641.9	10312.3	0.729309	0.00506101	0.00749722	0.97563	1.27268	1.23326	Histone superfamily protein; FUNCTIONS IN: DNA binding; INVOLVED IN: nucleosome assembly; LOCATED IN: plasma membrane, chloroplast; EXPRESSED IN: cultured cell; CONTAINS InterPro DOMAIN/s: Histone H4, conserved site (InterPro:IPR019809), Histone-fold (InterPro:IPR009072), Histone core (InterPro:IPR007125), Histone H4 (InterPro:IPR001951); BEST Arabidopsis thaliana protein match is: Histone superf…
At1g07660.2	4368.2	4071.07	5671.42	5566.66	0.377722	0.00706744	0.00597019	0.931977	1.29834	1.27436	Histone superfamily protein; FUNCTIONS IN: DNA binding; INVOLVED IN: nucleosome assembly; LOCATED IN: chloroplast, plasma membrane; EXPRESSED IN: cultured cell; CONTAINS InterPro DOMAIN/s: Histone-fold (InterPro:IPR009072), Histone core (InterPro:IPR007125), Histone H4 (InterPro:IPR001951); BEST Arabidopsis thaliana protein match is: Histone superfamily protein (TAIR:AT5G59690.1); Has 3260 Blast …
At1g07670.1	11895	11985.6	12696.8	12282	0.711391	0.0509171	0.229871	1.00761	1.06741	1.03253	endomembrane-type CA-ATPase 4 (ECA4); FUNCTIONS IN: calcium-transporting ATPase activity; INVOLVED IN: cation transport, calcium ion transport, metabolic process, ATP biosynthetic process; LOCATED IN: endoplasmic reticulum, plasma membrane; EXPRESSED IN: guard cell, callus, cultured cell; CONTAINS InterPro DOMAIN/s: ATPase, P-type, ATPase-associated domain (InterPro:IPR008250), ATPase, P-type, ca…
At1g07680.1	103.979	140.619	82.7721	88.0208	0.0723067	0.121507	0.219008	1.35237	0.796042	0.84652	unknown protein; FUNCTIONS IN: molecular_function unknown; INVOLVED IN: biological_process unknown; LOCATED IN: endomembrane system; BEST Arabidopsis thaliana protein match is: unknown protein (TAIR:AT5G23903.1); Has 7 Blast hits to 7 proteins in 2 species: Archae - 0; Bacteria - 0; Metazoa - 0; Fungi - 0; Plants - 7; Viruses - 0; Other Eukaryotes - 0 (source: NCBI BLink).
At1g07690.1	481.671	301.011	265.629	278.349	0.214037	0.151751	0.161265	0.624931	0.551473	0.577882	FUNCTIONS IN: molecular_function unknown; INVOLVED IN: biological_process unknown; LOCATED IN: endomembrane system; EXPRESSED IN: root; CONTAINS InterPro DOMAIN/s: Orthoreovirus membrane fusion p10 (InterPro:IPR009854); BEST Arabidopsis thaliana protein match is: unknown protein (TAIR:AT1G54950.1); Has 11 Blast hits to 11 proteins in 4 species: Archae - 0; Bacteria - 2; Metazoa - 0; Fungi - 0; Pl…
At1g07700.1	1006.97	798.604	792.525	832.724	0.0140571	0.0423931	0.00693333	0.793073	0.787036	0.826957	Thioredoxin superfamily protein; INVOLVED IN: cell redox homeostasis; LOCATED IN: chloroplast stroma, chloroplast; EXPRESSED IN: 24 plant structures; EXPRESSED DURING: 15 growth stages; CONTAINS InterPro DOMAIN/s: Thioredoxin fold (InterPro:IPR012335), Thioredoxin, core (InterPro:IPR015467), Thioredoxin-like (InterPro:IPR017936), Thioredoxin domain (InterPro:IPR013766), Thioredoxin-like fold (Int…
At1g07700.2	1018.95	1061.96	960.648	978.844	0.602069	0.536408	0.620904	1.04221	0.942784	0.960641	Thioredoxin superfamily protein; INVOLVED IN: cell redox homeostasis; LOCATED IN: chloroplast; EXPRESSED IN: 24 plant structures; EXPRESSED DURING: 15 growth stages; CONTAINS InterPro DOMAIN/s: Thioredoxin fold (InterPro:IPR012335), Thioredoxin, core (InterPro:IPR015467), Thioredoxin domain (InterPro:IPR013766), Thioredoxin-like fold (InterPro:IPR012336); Has 35333 Blast hits to 34131 proteins in…
At1g07700.3	201.254	243.054	271.341	251.248	0.108535	0.00992854	0.190256	1.2077	1.34825	1.24841	Thioredoxin superfamily protein; INVOLVED IN: cell redox homeostasis; LOCATED IN: chloroplast; EXPRESSED IN: 24 plant structures; EXPRESSED DURING: 15 growth stages; CONTAINS InterPro DOMAIN/s: Thioredoxin fold (InterPro:IPR012335), Thioredoxin, core (InterPro:IPR015467), Thioredoxin-like (InterPro:IPR017936), Thioredoxin domain (InterPro:IPR013766), Thioredoxin-like fold (InterPro:IPR012336); BE…
At1g07705.1	93.1065	70.1723	106.194	139.018	0.0632247	0.232055	0.079448	0.753678	1.14057	1.49311	NOT2 / NOT3 / NOT5 family; FUNCTIONS IN: transcription regulator activity; INVOLVED IN: regulation of transcription; LOCATED IN: nucleus, chloroplast; EXPRESSED IN: 23 plant structures; EXPRESSED DURING: 13 growth stages; CONTAINS InterPro DOMAIN/s: NOT2/NOT3/NOT5 (InterPro:IPR007282); BEST Arabidopsis thaliana protein match is: VIRE2 interacting protein 2 (TAIR:AT5G59710.1); Has 2858 Blast hits …
At1g07705.2	3483.32	2912.21	3356.15	3738.37	0.0794959	0.59576	0.392692	0.836045	0.963492	1.07322	NOT2 / NOT3 / NOT5 family; FUNCTIONS IN: transcription regulator activity; INVOLVED IN: regulation of transcription; LOCATED IN: nucleus, chloroplast; EXPRESSED IN: 23 plant structures; EXPRESSED DURING: 13 growth stages; CONTAINS InterPro DOMAIN/s: NOT2/NOT3/NOT5 (InterPro:IPR007282); BEST Arabidopsis thaliana protein match is: VIRE2 interacting protein 2 (TAIR:AT5G59710.1); Has 3259 Blast hits …
At1g07710.1	3486.6	3209.22	3539.38	3845.44	0.14256	0.769273	0.26881	0.920444	1.01514	1.10292	Ankyrin repeat family protein; CONTAINS InterPro DOMAIN/s: Ankyrin repeat-containing domain (InterPro:IPR020683), Ankyrin repeat (InterPro:IPR002110); BEST Arabidopsis thaliana protein match is: ankyrin repeat family protein (TAIR:AT5G60070.1); Has 71061 Blast hits to 30444 proteins in 1217 species: Archae - 72; Bacteria - 7320; Metazoa - 31750; Fungi - 7301; Plants - 5738; Viruses - 586; Other E…
At1g07720.1	1981.06	1637.37	1477.87	1335.46	0.0568768	0.0955859	0.0400351	0.826512	0.746003	0.674116	Encodes KCS3, a member of the 3-ketoacyl-CoA synthase family involved in the biosynthesis of VLCFA (very long chain fatty acids).
At1g07725.1	170.48	167.268	337.812	343.562	0.864423	0.00134635	0.0359084	0.981158	1.98153	2.01526	A member of EXO70 gene family, putative exocyst subunits, conserved in land plants. Arabidopsis thaliana contains 23 putative EXO70 genes, which can be classified into eight clusters on the phylogenetic tree.
At1g07728.1	1775.73	1899.07	1477.17	1602.23	0.615348	0.243084	0.512367	1.06946	0.831868	0.902295	Potential natural antisense gene, locus overlaps with AT1G07725
At1g07730.2	4446.43	4954.62	3370.77	3016.92	0.476862	0.142038	0.0921909	1.11429	0.758085	0.678503	Disease resistance-responsive (dirigent-like protein) family protein; FUNCTIONS IN: molecular_function unknown; INVOLVED IN: biological_process unknown; LOCATED IN: endomembrane system; CONTAINS InterPro DOMAIN/s: Plant disease resistance response protein (InterPro:IPR004265); BEST Arabidopsis thaliana protein match is: Disease resistance-responsive (dirigent-like protein) family protein (TAIR:AT…
At1g07740.1	1429.41	1048.21	1436.91	1656.78	0.0808579	0.912688	0.0317506	0.733314	1.00524	1.15906	Tetratricopeptide repeat (TPR)-like superfamily protein; FUNCTIONS IN: molecular_function unknown; INVOLVED IN: biological_process unknown; LOCATED IN: mitochondrion; EXPRESSED IN: 10 plant structures; EXPRESSED DURING: 6 growth stages; CONTAINS InterPro DOMAIN/s: Pentatricopeptide repeat (InterPro:IPR002885); BEST Arabidopsis thaliana protein match is: Pentatricopeptide repeat (PPR-like) superfa…
At1g07745.1	1370.21	1243.06	1383.55	1554.86	0.39495	0.872058	0.047377	0.907199	1.00973	1.13476	Is a suppressor of SNI1. Encodes a member of the RecA/RAD51 family of DNA recombination and repair proteins. Both RAD51 and SNI1 have a dual role in pathogen-related gene transcription and somatic homologous recombination.
At1g07745.2	216.572	226.782	267.334	279.749	0.425856	0.00141879	0.00496956	1.04714	1.23439	1.29171	Is a suppressor of SNI1. Encodes a member of the RecA/RAD51 family of DNA recombination and repair proteins. Both RAD51 and SNI1 have a dual role in pathogen-related gene transcription and somatic homologous recombination.
At1g07747.1	67.8734	79.7507	82.6467	80.1357	0.10749	0.0205776	0.049507	1.17499	1.21766	1.18067	Encodes a Protease inhibitor/seed storage/LTP family protein
At1g07750.1	11523.9	11930.6	11839	11440.2	0.238068	0.38716	0.82766	1.03529	1.02734	0.992733	RmlC-like cupins superfamily protein; FUNCTIONS IN: copper ion binding, zinc ion binding, nutrient reservoir activity; INVOLVED IN: biological_process unknown; LOCATED IN: cellular_component unknown; EXPRESSED IN: 26 plant structures; EXPRESSED DURING: 14 growth stages; CONTAINS InterPro DOMAIN/s: Cupin, RmlC-type (InterPro:IPR011051), Cupin 1 (InterPro:IPR006045), RmlC-like jelly roll fold (Inte…
At1g07760.1	524.656	1028.96	828.101	641.806	0.0827593	0.0450825	0.420158	1.96121	1.57837	1.22329	pre-tRNA; tRNA-His (anticodon: GTG)
At1g07770.1	13146.2	13908.3	13281.9	13862.1	0.079334	0.612682	0.0793826	1.05797	1.01033	1.05446	Encodes cytoplasmic ribosomal protein S15a.
At1g07770.2	13706	15231.8	14294.9	14806.4	0.0157792	0.0940575	0.0511154	1.11132	1.04297	1.08028	Encodes cytoplasmic ribosomal protein S15a.
At1g07780.1	4441.52	4218.97	5288.69	5422.28	0.472411	0.0143538	0.00792711	0.949891	1.19074	1.22081	Encodes phosphoribosylanthranilate isomerase which catalyzes the third step of the tryptophan biosynthetic pathway. Member of gene family.
At1g07780.2	5351.71	5389.61	6204.92	6415.6	0.88821	0.0214913	0.00670301	1.00708	1.15943	1.19879	Encodes phosphoribosylanthranilate isomerase which catalyzes the third step of the tryptophan biosynthetic pathway. Member of gene family.
At1g07780.3	5531.37	5620.64	6074.52	6513.72	0.705169	0.0303223	0.00417059	1.01614	1.09819	1.1776	Encodes phosphoribosylanthranilate isomerase which catalyzes the third step of the tryptophan biosynthetic pathway. Member of gene family.
At1g07780.4	3663.17	3512.17	4045.11	4343.48	0.650077	0.0357513	0.00952695	0.958778	1.10426	1.18572	Encodes phosphoribosylanthranilate isomerase which catalyzes the third step of the tryptophan biosynthetic pathway. Member of gene family.
At1g07790.1	7253.46	6703.89	9505.36	10274.9	0.363938	0.0102223	0.0026589	0.924233	1.31046	1.41656	Encodes a histone 2B (H2B) protein.
At1g07795.1	209.432	201.286	362.32	330.855	0.602028	0.00113297	0.000498794	0.961101	1.73001	1.57977	unknown protein; BEST Arabidopsis thaliana protein match is: unknown protein (TAIR:AT2G28725.1); Has 38 Blast hits to 38 proteins in 11 species: Archae - 0; Bacteria - 0; Metazoa - 0; Fungi - 0; Plants - 38; Viruses - 0; Other Eukaryotes - 0 (source: NCBI BLink).
At1g07800.1	441.326	667.997	608.683	526.732	0.0474347	0.0373208	0.387608	1.51361	1.37921	1.19352	transposable element gene; pseudogene, similar to putative reverse transcriptase., blastp match of 24% identity and 5.3e-10 P-value to GP|21450442|gb|AAM54146.1|AC104616_5|AC104616 putative reverse transcriptase. {Oryza sativa (japonica cultivar-group)}
At1g07810.1	11188.5	10945.9	11565.6	11991.3	0.276018	0.165219	0.0335688	0.978323	1.03371	1.07176	Encodes an ER-type Ca2+-pumping ATPase.
At1g07820.1	2647.22	2418.44	2801.92	3090.89	0.209206	0.507105	0.0750564	0.913576	1.05844	1.1676	Histone superfamily protein; FUNCTIONS IN: DNA binding; INVOLVED IN: nucleosome assembly; LOCATED IN: nucleus, nucleosome; CONTAINS InterPro DOMAIN/s: Histone-fold (InterPro:IPR009072), Histone H4, conserved site (InterPro:IPR019809), Histone core (InterPro:IPR007125), Histone H4 (InterPro:IPR001951); BEST Arabidopsis thaliana protein match is: Histone superfamily protein (TAIR:AT5G59690.1); Has …
At1g07820.2	9729.21	10035.8	11299.6	11239.3	0.544564	0.0326531	0.0198991	1.03151	1.16141	1.15522	Histone superfamily protein; FUNCTIONS IN: DNA binding; INVOLVED IN: nucleosome assembly; LOCATED IN: nucleus, nucleosome; CONTAINS InterPro DOMAIN/s: Histone H4, conserved site (InterPro:IPR019809), Histone-fold (InterPro:IPR009072), Histone core (InterPro:IPR007125), Histone H4 (InterPro:IPR001951); BEST Arabidopsis thaliana protein match is: Histone superfamily protein (TAIR:AT5G59690.1); Has …
At1g07830.1	8511.01	9266.19	8606.86	8865.84	0.0629015	0.772085	0.38387	1.08873	1.01126	1.04169	ribosomal protein L29 family protein; FUNCTIONS IN: structural constituent of ribosome; INVOLVED IN: translation; LOCATED IN: mitochondrion, ribosome, mitochondrial ribosome, intracellular; EXPRESSED IN: 22 plant structures; EXPRESSED DURING: 13 growth stages; CONTAINS InterPro DOMAIN/s: Ribosomal protein L47, mitochondrial (InterPro:IPR010729), Ribosomal protein L29 (InterPro:IPR001854); Has 365…
At1g07840.1	2761.62	2508.04	2652.86	3111.63	0.158367	0.256538	0.0868724	0.908176	0.960617	1.12674	Sas10/Utp3/C1D family; CONTAINS InterPro DOMAIN/s: Sas10/Utp3/C1D (InterPro:IPR007146); BEST Arabidopsis thaliana protein match is: Sas10/U3 ribonucleoprotein (Utp) family protein (TAIR:AT2G43650.1); Has 652 Blast hits to 650 proteins in 205 species: Archae - 2; Bacteria - 28; Metazoa - 259; Fungi - 134; Plants - 81; Viruses - 0; Other Eukaryotes - 148 (source: NCBI BLink).
At1g07840.2	347.746	364.534	384.672	429.195	0.328508	0.0446164	0.00682312	1.04827	1.10618	1.23422	Sas10/Utp3/C1D family; CONTAINS InterPro DOMAIN/s: Sas10/Utp3/C1D (InterPro:IPR007146); BEST Arabidopsis thaliana protein match is: Sas10/U3 ribonucleoprotein (Utp) family protein (TAIR:AT2G43650.1); Has 35333 Blast hits to 34131 proteins in 2444 species: Archae - 798; Bacteria - 22429; Metazoa - 974; Fungi - 991; Plants - 531; Viruses - 0; Other Eukaryotes - 9610 (source: NCBI BLink).
At1g07840.3	273.643	235.392	356.651	452.42	0.25662	0.048746	0.00659225	0.860215	1.30334	1.65332	Sas10/Utp3/C1D family; CONTAINS InterPro DOMAIN/s: Sas10/Utp3/C1D (InterPro:IPR007146); BEST Arabidopsis thaliana protein match is: Sas10/U3 ribonucleoprotein (Utp) family protein (TAIR:AT2G43650.1); Has 35333 Blast hits to 34131 proteins in 2444 species: Archae - 798; Bacteria - 22429; Metazoa - 974; Fungi - 991; Plants - 531; Viruses - 0; Other Eukaryotes - 9610 (source: NCBI BLink).
At1g07850.1	193.527	217.422	214.287	201.892	0.242826	0.177044	0.615385	1.12347	1.10727	1.04322	Protein of unknown function (DUF604); FUNCTIONS IN: transferase activity, transferring glycosyl groups; INVOLVED IN: N-terminal protein myristoylation; LOCATED IN: chloroplast; EXPRESSED IN: petal, leaf whorl, flower; EXPRESSED DURING: 4 anthesis, petal differentiation and expansion stage; CONTAINS InterPro DOMAIN/s: Protein of unknown function DUF604 (InterPro:IPR006740); BEST Arabidopsis thalia…
At1g07860.1	907.149	786.013	565.789	503.156	0.302888	0.0104144	0.00579427	0.866465	0.6237	0.554657	BEST Arabidopsis thaliana protein match is: Protein kinase superfamily protein (TAIR:AT1G07870.2); Has 7 Blast hits to 7 proteins in 4 species: Archae - 0; Bacteria - 0; Metazoa - 0; Fungi - 0; Plants - 7; Viruses - 0; Other Eukaryotes - 0 (source: NCBI BLink).
At1g07870.1	6302.39	5756.26	6972.39	6015.75	0.335519	0.200965	0.6544	0.913345	1.10631	0.954518	Protein kinase superfamily protein; FUNCTIONS IN: protein serine/threonine kinase activity, protein kinase activity, kinase activity, ATP binding; INVOLVED IN: response to salt stress, N-terminal protein myristoylation; LOCATED IN: plasma membrane; EXPRESSED IN: 24 plant structures; EXPRESSED DURING: 13 growth stages; CONTAINS InterPro DOMAIN/s: Protein kinase, ATP binding site (InterPro:IPR01744…
At1g07880.1	2798.22	2404.13	2825.66	2993.66	0.200843	0.870039	0.268669	0.859163	1.0098	1.06984	member of MAP Kinase
At1g07880.2	2703.58	2377.13	2728.14	2985.6	0.162046	0.842727	0.0582679	0.879254	1.00908	1.10431	member of MAP Kinase
At1g07885.1	325.997	363.572	393.15	377.923	0.0825406	0.00476861	0.185098	1.11526	1.20599	1.15928	unknown protein; FUNCTIONS IN: molecular_function unknown; INVOLVED IN: biological_process unknown; LOCATED IN: cellular_component unknown; Has 0 Blast hits to 0 proteins in 0 species (source: NCBI BLink).
At1g07890.1	22586.3	22401.5	21013	21084.7	0.861922	0.0603995	0.0631224	0.991818	0.930344	0.933519	Encodes a cytosolic ascorbate peroxidase APX1. Ascorbate peroxidases are enzymes that scavenge hydrogen peroxide in plant cells. Eight types of APX have been described for Arabidopsis: three cytosolic (APX1, APX2, APX6), two chloroplastic types (stromal sAPX, thylakoid tAPX), and three microsomal (APX3, APX4, APX5) isoforms. At least part of the induction of heat shock proteins during light stres…
At1g07890.2	21721.4	21552.2	23081.6	21420.7	0.799797	0.109083	0.691884	0.99221	1.06262	0.986157	Encodes a cytosolic ascorbate peroxidase APX1. Ascorbate peroxidases are enzymes that scavenge hydrogen peroxide in plant cells. Eight types of APX have been described for Arabidopsis: three cytosolic (APX1, APX2, APX6), two chloroplastic types (stromal sAPX, thylakoid tAPX), and three microsomal (APX3, APX4, APX5) isoforms. At least part of the induction of heat shock proteins during light stres…
At1g07890.3	28145.5	28277.8	29095	28254.5	0.855957	0.208027	0.909843	1.0047	1.03373	1.00387	Encodes a cytosolic ascorbate peroxidase APX1. Ascorbate peroxidases are enzymes that scavenge hydrogen peroxide in plant cells. Eight types of APX have been described for Arabidopsis: three cytosolic (APX1, APX2, APX6), two chloroplastic types (stromal sAPX, thylakoid tAPX), and three microsomal (APX3, APX4, APX5) isoforms. At least part of the induction of heat shock proteins during light stres…
At1g07890.4	21936	21526	22411.7	21984.8	0.61992	0.622063	0.966669	0.981311	1.02169	1.00223	Encodes a cytosolic ascorbate peroxidase APX1. Ascorbate peroxidases are enzymes that scavenge hydrogen peroxide in plant cells. Eight types of APX have been described for Arabidopsis: three cytosolic (APX1, APX2, APX6), two chloroplastic types (stromal sAPX, thylakoid tAPX), and three microsomal (APX3, APX4, APX5) isoforms. At least part of the induction of heat shock proteins during light stres…
At1g07890.6	1939.58	1821.33	2492.8	2670.72	0.65638	0.115235	0.0607958	0.939036	1.28523	1.37696	Encodes a cytosolic ascorbate peroxidase APX1. Ascorbate peroxidases are enzymes that scavenge hydrogen peroxide in plant cells. Eight types of APX have been described for Arabidopsis: three cytosolic (APX1, APX2, APX6), two chloroplastic types (stromal sAPX, thylakoid tAPX), and three microsomal (APX3, APX4, APX5) isoforms. At least part of the induction of heat shock proteins during light stres…
At1g07890.8	1606.48	1336.12	1973.43	1607.29	0.233616	0.136619	0.997013	0.83171	1.22842	1.00051	Encodes a cytosolic ascorbate peroxidase APX1. Ascorbate peroxidases are enzymes that scavenge hydrogen peroxide in plant cells. Eight types of APX have been described for Arabidopsis: three cytosolic (APX1, APX2, APX6), two chloroplastic types (stromal sAPX, thylakoid tAPX), and three microsomal (APX3, APX4, APX5) isoforms. At least part of the induction of heat shock proteins during light stres…
At1g07900.1	1107.16	947.431	1140.57	1114.93	0.274039	0.844957	0.966345	0.855733	1.03017	1.00702	LOB domain-containing protein 1 (LBD1); CONTAINS InterPro DOMAIN/s: Lateral organ boundaries, LOB (InterPro:IPR004883); BEST Arabidopsis thaliana protein match is: LOB domain-containing protein 11 (TAIR:AT2G28500.1); Has 1035 Blast hits to 1030 proteins in 25 species: Archae - 0; Bacteria - 0; Metazoa - 0; Fungi - 0; Plants - 1035; Viruses - 0; Other Eukaryotes - 0 (source: NCBI BLink).
At1g07901.1	7380.46	6812.35	8155.89	8147.78	0.138193	0.140129	0.0927533	0.923025	1.10506	1.10397	unknown protein; Has 30201 Blast hits to 17322 proteins in 780 species: Archae - 12; Bacteria - 1396; Metazoa - 17338; Fungi - 3422; Plants - 5037; Viruses - 0; Other Eukaryotes - 2996 (source: NCBI BLink).
At1g07910.1	2945.27	2631.07	3131.65	3162.47	0.201476	0.372261	0.386778	0.893321	1.06328	1.07375	Encodes a tRNA ligase that resembles the yeast Trl1 RNA ligase in structure and function but very different in sequence. Like Trl1, AtRNL consists of two domains ? an N-terminal ligase component and a C-terminal 5'-kinase/2',3'-cyclic phosphodiesterase (CPD) component? that can function in tRNA splicing in vivo when expressed as separate polypeptides. Requires a 2'-PO4 end for tRNA splicing in vi…
At1g07920.1	27123	25040.8	25437.6	27718.2	0.10591	0.00909404	0.315769	0.923229	0.93786	1.02194	GTP binding Elongation factor Tu family protein; FUNCTIONS IN: calmodulin binding, translation elongation factor activity; INVOLVED IN: response to cadmium ion; LOCATED IN: mitochondrion, nucleolus, plasma membrane, chloroplast, membrane; EXPRESSED IN: 6 plant structures; EXPRESSED DURING: seedling growth; CONTAINS InterPro DOMAIN/s: Translation elongation factor EFTu/EF1A, C-terminal (InterPro:I…
At1g07930.1	16106.7	16570.7	18445.9	19560.9	0.668426	0.00312879	0.00648075	1.02881	1.14523	1.21446	GTP binding Elongation factor Tu family protein; FUNCTIONS IN: calmodulin binding, translation elongation factor activity; INVOLVED IN: translational elongation; LOCATED IN: mitochondrion, vacuole; EXPRESSED IN: cotyledon, male gametophyte, guard cell, juvenile leaf, leaf; EXPRESSED DURING: seedling growth; CONTAINS InterPro DOMAIN/s: Translation elongation factor EFTu/EF1A, C-terminal (InterPro:…
At1g07930.2	21140.3	21188.2	22895.3	23761.3	0.9489	0.0361882	0.00989625	1.00226	1.08302	1.12398	GTP binding Elongation factor Tu family protein; FUNCTIONS IN: calmodulin binding, translation elongation factor activity; INVOLVED IN: translational elongation; LOCATED IN: mitochondrion; EXPRESSED IN: cotyledon, male gametophyte, guard cell; CONTAINS InterPro DOMAIN/s: Translation elongation factor EFTu/EF1A, C-terminal (InterPro:IPR004160), Translation elongation factor EF1A/initiation factor …
At1g07940.1	25879.4	25905.8	27907.2	28330.5	0.983044	0.159624	0.127647	1.00102	1.07836	1.09471	GTP binding Elongation factor Tu family protein; FUNCTIONS IN: calmodulin binding, translation elongation factor activity; INVOLVED IN: translational elongation; LOCATED IN: mitochondrion, plasma membrane; EXPRESSED IN: guard cell, juvenile leaf, leaf; EXPRESSED DURING: seedling growth; CONTAINS InterPro DOMAIN/s: Translation elongation factor EFTu/EF1A, C-terminal (InterPro:IPR004160), Translati…
At1g07950.1	1789.31	1862.86	1455.74	1776.48	0.621858	0.0474913	0.931551	1.04111	0.813577	0.992831	MED22B; FUNCTIONS IN: RNA polymerase II transcription mediator activity; INVOLVED IN: regulation of transcription from RNA polymerase II promoter; LOCATED IN: mediator complex; CONTAINS InterPro DOMAIN/s: Mediator complex, subunit Med22 (InterPro:IPR009332); BEST Arabidopsis thaliana protein match is: Surfeit locus protein 5 subunit 22 of Mediator complex (TAIR:AT1G16430.1); Has 245 Blast hits to…
At1g07960.1	5117.13	5392.81	4959.09	5419.12	0.277693	0.432936	0.29111	1.05387	0.969115	1.05901	Encodes a protein disulfide isomerase-like (PDIL) protein, a member of a multigene family within the thioredoxin (TRX) superfamily.
At1g07960.2	169.566	156.244	148.828	164.58	0.696485	0.528197	0.879209	0.921431	0.877697	0.970595	Encodes a protein disulfide isomerase-like (PDIL) protein, a member of a multigene family within the thioredoxin (TRX) superfamily.
At1g07960.3	3690.3	3954.14	3634.06	4076.08	0.113349	0.699471	0.0352221	1.07149	0.984761	1.10454	Encodes a protein disulfide isomerase-like (PDIL) protein, a member of a multigene family within the thioredoxin (TRX) superfamily.
At1g07970.1	4154.31	3781.21	4239.23	4373.92	0.0371201	0.530232	0.171642	0.91019	1.02044	1.05286	CONTAINS InterPro DOMAIN/s: Cytochrome B561-related, N-terminal (InterPro:IPR019176); Has 215 Blast hits to 213 proteins in 79 species: Archae - 0; Bacteria - 6; Metazoa - 131; Fungi - 22; Plants - 42; Viruses - 0; Other Eukaryotes - 14 (source: NCBI BLink).
At1g07980.1	3496.65	3453.17	3642.2	3888.7	0.482526	0.0845868	0.00127583	0.987565	1.04163	1.11212	nuclear factor Y, subunit C10 (NF-YC10); FUNCTIONS IN: sequence-specific DNA binding transcription factor activity; INVOLVED IN: regulation of transcription; LOCATED IN: intracellular, chloroplast; EXPRESSED IN: 21 plant structures; EXPRESSED DURING: 13 growth stages; CONTAINS InterPro DOMAIN/s: Transcription factor CBF/NF-Y/archaeal histone (InterPro:IPR003958), Histone-fold (InterPro:IPR009072)…
At1g07985.1	170.618	231.228	217.019	175.971	0.112026	0.103408	0.705994	1.35523	1.27195	1.03137	Expressed protein; FUNCTIONS IN: molecular_function unknown; INVOLVED IN: biological_process unknown; LOCATED IN: chloroplast; Has 35333 Blast hits to 34131 proteins in 2444 species: Archae - 798; Bacteria - 22429; Metazoa - 974; Fungi - 991; Plants - 531; Viruses - 0; Other Eukaryotes - 9610 (source: NCBI BLink).
At1g07990.1	6624.28	6092.16	6124.5	6241.73	0.192425	0.0270904	0.0543782	0.919672	0.924554	0.94225	SIT4 phosphatase-associated family protein; INVOLVED IN: biological_process unknown; LOCATED IN: endomembrane system; EXPRESSED IN: 23 plant structures; EXPRESSED DURING: 13 growth stages; CONTAINS InterPro DOMAIN/s: SIT4 phosphatase-associated protein (InterPro:IPR007587); BEST Arabidopsis thaliana protein match is: SIT4 phosphatase-associated family protein (TAIR:AT2G28360.1); Has 1048 Blast hi…
At1g08000.1	2400.75	2298.66	2579.79	2780.17	0.181783	0.0213196	0.0452374	0.957479	1.07458	1.15804	Encodes a member of the GATA factor family of zinc finger transcription factors.
At1g08000.2	405.242	475.316	502.109	550.89	0.135574	0.0214831	0.0914932	1.17292	1.23903	1.35941	Encodes a member of the GATA factor family of zinc finger transcription factors.
At1g08005.1	1002.13	981.866	1137.5	1092.17	0.837279	0.0412634	0.315701	0.979777	1.13508	1.08984	BEST Arabidopsis thaliana protein match is: SIT4 phosphatase-associated family protein (TAIR:AT1G07990.1); Has 17 Blast hits to 17 proteins in 3 species: Archae - 0; Bacteria - 0; Metazoa - 0; Fungi - 0; Plants - 17; Viruses - 0; Other Eukaryotes - 0 (source: NCBI BLink).
At1g08010.1	2120.18	1735.6	2051.7	2256.2	0.121011	0.574005	0.358304	0.818607	0.967698	1.06415	Encodes a member of the GATA factor family of zinc finger transcription factors.
At1g08010.2	7721.98	7821.68	7782.82	8041.28	0.807822	0.891603	0.522833	1.01291	1.00788	1.04135	Encodes a member of the GATA factor family of zinc finger transcription factors.
At1g08030.1	4246.01	3954.1	4233.94	4581.44	0.377057	0.943717	0.103441	0.93125	0.997158	1.079	Encodes a tyrosylprotein sulfotransferase (TPST). This protein is a 500-aa type I transmembrane protein that shows no sequence similarity to animal TPSTs. Activity confirmed by protein expression in yeast. TPST is expressed throughout the plant body, and the highest levels of expression are in the root apical meristem. TPST acts in the auxin pathway to maintain postembryonic root stem cell niche …
At1g08035.1	86.5787	97.5813	112.278	116.448	0.283032	0.00672336	0.00384763	1.12708	1.29683	1.345	unknown protein; BEST Arabidopsis thaliana protein match is: unknown protein (TAIR:AT2G28330.1); Has 10 Blast hits to 10 proteins in 3 species: Archae - 0; Bacteria - 0; Metazoa - 0; Fungi - 0; Plants - 10; Viruses - 0; Other Eukaryotes - 0 (source: NCBI BLink).
At1g08040.1	4211.47	3965.24	4475.63	4647.58	0.522315	0.0648613	0.0070926	0.941532	1.06272	1.10355	Protein of unknown function (DUF707); FUNCTIONS IN: molecular_function unknown; INVOLVED IN: biological_process unknown; EXPRESSED IN: 25 plant structures; EXPRESSED DURING: 15 growth stages; CONTAINS InterPro DOMAIN/s: Protein of unknown function DUF707 (InterPro:IPR007877); BEST Arabidopsis thaliana protein match is: Protein of unknown function (DUF707) (TAIR:AT2G28310.3); Has 328 Blast hits to…
At1g08050.1	4550.43	3924.98	4657.84	3753.75	0.162019	0.817201	0.0990152	0.862553	1.0236	0.824923	Zinc finger (C3HC4-type RING finger) family protein; FUNCTIONS IN: ubiquitin-protein ligase activity, zinc ion binding; LOCATED IN: plasma membrane; EXPRESSED IN: 12 plant structures; EXPRESSED DURING: 4 anthesis, LP.10 ten leaves visible, petal differentiation and expansion stage, LP.08 eight leaves visible; CONTAINS InterPro DOMAIN/s: Zinc finger, RING-type (InterPro:IPR001841), Zinc finger, C3…
At1g08060.1	3989.57	3519.58	3854.1	3895.19	0.0237749	0.448892	0.540966	0.882194	0.966043	0.976341	MORPHEUS MOLECULE (MOM); INVOLVED IN: chromatin silencing; LOCATED IN: nucleus; EXPRESSED IN: 17 plant structures; EXPRESSED DURING: 7 growth stages; BEST Arabidopsis thaliana protein match is: chromatin remodeling 4 (TAIR:AT5G44800.1); Has 8505 Blast hits to 7857 proteins in 726 species: Archae - 6; Bacteria - 999; Metazoa - 3217; Fungi - 2019; Plants - 785; Viruses - 95; Other Eukaryotes - 1384…
At1g08065.1	72.8431	83.435	94.5102	90.5942	0.165082	0.00356255	0.0133247	1.14541	1.29745	1.24369	alpha carbonic anhydrase 5 (ACA5); FUNCTIONS IN: carbonate dehydratase activity, zinc ion binding; INVOLVED IN: one-carbon metabolic process; LOCATED IN: endomembrane system; EXPRESSED IN: petal, leaf whorl, sepal, flower; EXPRESSED DURING: 4 anthesis, petal differentiation and expansion stage; CONTAINS InterPro DOMAIN/s: Carbonic anhydrase, alpha-class, catalytic domain (InterPro:IPR001148), Car…
At1g08070.1	730.771	653.601	754.047	848.303	0.0483563	0.319985	0.013496	0.894399	1.03185	1.16083	Encodes a chloroplast RNA editing factor.
At1g08080.1	174.717	151.155	194.308	221.476	0.113581	0.213165	0.0675764	0.865144	1.11213	1.26763	alpha carbonic anhydrase 7 (ACA7); FUNCTIONS IN: carbonate dehydratase activity, zinc ion binding; INVOLVED IN: one-carbon metabolic process; LOCATED IN: endomembrane system; CONTAINS InterPro DOMAIN/s: Carbonic anhydrase, alpha-class, catalytic domain (InterPro:IPR001148), Carbonic anhydrase, CAH1-like (InterPro:IPR018340), Carbonic anhydrase, alpha-class, conserved site (InterPro:IPR018338); BE…
At1g08090.1	5815.52	8767.39	5372.76	4574.03	0.0358248	0.789157	0.303675	1.50759	0.923866	0.786522	High-affinity nitrate transporter. Up-regulated by nitrate. Functions as a repressor of lateral root initiation independently of nitrate uptake.
At1g08100.1	643.466	786.453	749.793	632.186	0.0671602	0.425444	0.882923	1.22221	1.16524	0.982469	Encodes a high-affinity nitrate transporter.
At1g08105.1	539.071	810.662	684.714	572.794	0.0468125	0.0696777	0.632312	1.50381	1.27018	1.06256	transposable element gene; hAT-like transposase family (hobo/Ac/Tam3), has a 1.0e-298 P-value blast match to GB:AAD24567 transposase Tag2 (hAT-element) (Arabidopsis thaliana)
At1g08110.1	7451.15	7793.05	7917.13	7669.03	0.164994	0.0872207	0.368685	1.04589	1.06254	1.02924	lactoylglutathione lyase family protein / glyoxalase I family protein; FUNCTIONS IN: calmodulin binding, lactoylglutathione lyase activity; INVOLVED IN: response to cadmium ion, carbohydrate metabolic process; LOCATED IN: chloroplast; EXPRESSED IN: 25 plant structures; EXPRESSED DURING: 14 growth stages; CONTAINS InterPro DOMAIN/s: Glyoxalase I (InterPro:IPR004361), Glyoxalase I, conserved site (…
At1g08110.2	455.009	429.744	535.201	548.873	0.393926	0.0605467	0.0213602	0.944472	1.17624	1.20629	lactoylglutathione lyase family protein / glyoxalase I family protein; FUNCTIONS IN: calmodulin binding, lactoylglutathione lyase activity; INVOLVED IN: response to cadmium ion, carbohydrate metabolic process; LOCATED IN: chloroplast; EXPRESSED IN: 25 plant structures; EXPRESSED DURING: 14 growth stages; CONTAINS InterPro DOMAIN/s: Glyoxalase I (InterPro:IPR004361), Glyoxalase I, conserved site (…
At1g08110.3	6790.58	7353.09	7337.65	7217.47	0.0685883	0.00905816	0.151324	1.08284	1.08056	1.06287	lactoylglutathione lyase family protein / glyoxalase I family protein; FUNCTIONS IN: calmodulin binding, lactoylglutathione lyase activity; INVOLVED IN: response to cadmium ion, carbohydrate metabolic process; LOCATED IN: chloroplast; EXPRESSED IN: 25 plant structures; EXPRESSED DURING: 14 growth stages; CONTAINS InterPro DOMAIN/s: Glyoxalase I (InterPro:IPR004361), Glyoxalase I, conserved site (…
At1g08110.4	7601.84	7838.01	7596.96	7888.05	0.425597	0.987468	0.299999	1.03107	0.999358	1.03765	lactoylglutathione lyase family protein / glyoxalase I family protein; FUNCTIONS IN: calmodulin binding, lactoylglutathione lyase activity; INVOLVED IN: response to cadmium ion, carbohydrate metabolic process; LOCATED IN: chloroplast; EXPRESSED IN: 25 plant structures; EXPRESSED DURING: 14 growth stages; CONTAINS InterPro DOMAIN/s: Glyoxalase I (InterPro:IPR004361), Glyoxalase I, conserved site (…
At1g08115.1	1839	1599.14	1561.58	2197.63	0.372822	0.266796	0.0797401	0.869567	0.849146	1.19501	U1A small nuclear RNA
At1g08120.1	494.629	490.249	616.993	600.178	0.926059	0.00282528	0.013318	0.991145	1.24738	1.21339	BEST Arabidopsis thaliana protein match is: Protein kinase superfamily protein (TAIR:AT5G26110.1); Has 235 Blast hits to 235 proteins in 96 species: Archae - 21; Bacteria - 0; Metazoa - 117; Fungi - 8; Plants - 47; Viruses - 0; Other Eukaryotes - 42 (source: NCBI BLink).
At1g08125.1	4615.72	4499.3	4699.3	5045.86	0.510869	0.620569	0.0579482	0.974777	1.01811	1.09319	S-adenosyl-L-methionine-dependent methyltransferases superfamily protein; CONTAINS InterPro DOMAIN/s: Methyltransferase-16, putative (InterPro:IPR019410); BEST Arabidopsis thaliana protein match is: S-adenosyl-L-methionine-dependent methyltransferases superfamily protein (TAIR:AT1G73320.1); Has 35333 Blast hits to 34131 proteins in 2444 species: Archae - 798; Bacteria - 22429; Metazoa - 974; Fung…
At1g08130.1	3822.85	3658.52	4413.69	4669.86	0.213495	0.0191426	0.0088755	0.957013	1.15455	1.22157	Encodes the Arabidopsis DNA ligase 1 that provides the major DNA ligase activity in cells and plays a key role in both DNA replication and excision repair pathways. Indispensable for cell viability. AtLIG1 expresses one major and two minor mRNA transcripts differing only in the length of the 5' untranslated leader sequences preceding a common ORF. Translation from the first in-frame start codon p…
At1g08135.1	128.884	162.948	158.003	141.142	0.0556274	0.0377893	0.195971	1.26429	1.22593	1.09511	cation/H+ exchanger 6B (CHX6B); FUNCTIONS IN: monovalent cation:hydrogen antiporter activity; INVOLVED IN: cation transport; LOCATED IN: integral to membrane; EXPRESSED IN: 14 plant structures; EXPRESSED DURING: 4 anthesis, F mature embryo stage, 4 leaf senescence stage, petal differentiation and expansion stage; CONTAINS InterPro DOMAIN/s: Cation/H+ exchanger (InterPro:IPR006153); BEST Arabidops…
At1g08140.1	389.411	484.295	447.811	395.787	0.277608	0.242853	0.883249	1.24366	1.14997	1.01638	member of Putative Na+/H+ antiporter family
At1g08150.1	226.364	305.694	311.31	271.276	0.0323802	0.031687	0.288366	1.35046	1.37527	1.19841	member of Putative Na+/H+ antiporter family
At1g08160.1	14891.2	16151.9	15574.4	15872.8	0.0582957	0.421179	0.203187	1.08466	1.04588	1.06592	Late embryogenesis abundant (LEA) hydroxyproline-rich glycoprotein family; CONTAINS InterPro DOMAIN/s: Late embryogenesis abundant protein, group 2 (InterPro:IPR004864); BEST Arabidopsis thaliana protein match is: Late embryogenesis abundant (LEA) hydroxyproline-rich glycoprotein family (TAIR:AT5G22870.1); Has 611 Blast hits to 611 proteins in 23 species: Archae - 0; Bacteria - 0; Metazoa - 0; Fu…
At1g08165.1	95.7772	94.1317	93.8034	121.03	0.821546	0.816739	0.302934	0.98282	0.979392	1.26366	unknown protein; FUNCTIONS IN: molecular_function unknown; INVOLVED IN: biological_process unknown; LOCATED IN: cellular_component unknown; Has 30201 Blast hits to 17322 proteins in 780 species: Archae - 12; Bacteria - 1396; Metazoa - 17338; Fungi - 3422; Plants - 5037; Viruses - 0; Other Eukaryotes - 2996 (source: NCBI BLink).
At1g08170.1	183.942	270.411	243.591	219.041	0.0287035	0.0237786	0.0052482	1.47009	1.32428	1.19081	Histone superfamily protein; FUNCTIONS IN: DNA binding; INVOLVED IN: nucleosome assembly; LOCATED IN: nucleus, nucleosome; EXPRESSED IN: sperm cell, male gametophyte, flower, pollen tube; EXPRESSED DURING: L mature pollen stage, M germinated pollen stage, 4 anthesis; CONTAINS InterPro DOMAIN/s: Histone H2B (InterPro:IPR000558), Histone-fold (InterPro:IPR009072), Histone core (InterPro:IPR007125);…
At1g08180.1	339.193	271.949	232.053	337.503	0.373571	0.136443	0.984759	0.801752	0.684131	0.995016	unknown protein; Has 53 Blast hits to 53 proteins in 9 species: Archae - 0; Bacteria - 0; Metazoa - 1; Fungi - 0; Plants - 52; Viruses - 0; Other Eukaryotes - 0 (source: NCBI BLink).
At1g08190.1	6982.3	7147.91	5856.12	5947.15	0.627243	0.017085	0.0250179	1.02372	0.83871	0.851746	Might be involved in protein sorting to the vacuole.
At1g08200.1	17393.4	17959.2	15855.5	15754.6	0.13004	0.000113303	0.0083421	1.03253	0.911585	0.905781	Encodes a putative UDP-D-apiose/UPD-D-xylose synthetase.
At1g08210.1	7037.53	8081.5	7207.4	7173.73	0.00274334	0.296551	0.431723	1.14834	1.02414	1.01935	Eukaryotic aspartyl protease family protein; FUNCTIONS IN: aspartic-type endopeptidase activity; INVOLVED IN: proteolysis; LOCATED IN: anchored to membrane, plant-type cell wall; EXPRESSED IN: 22 plant structures; EXPRESSED DURING: 13 growth stages; CONTAINS InterPro DOMAIN/s: Peptidase aspartic (InterPro:IPR021109), Peptidase aspartic, catalytic (InterPro:IPR009007), Peptidase A1 (InterPro:IPR00…
At1g08220.1	1161.36	800.731	1367.78	1532.62	0.0457093	0.130733	0.0834516	0.68948	1.17774	1.31968	FUNCTIONS IN: molecular_function unknown; INVOLVED IN: mitochondrial proton-transporting ATP synthase complex assembly; LOCATED IN: mitochondrial inner membrane; EXPRESSED IN: 18 plant structures; EXPRESSED DURING: 7 growth stages; CONTAINS InterPro DOMAIN/s: ATPase assembly factor ATP10, mitochondria (InterPro:IPR007849); Has 168 Blast hits to 168 proteins in 86 species: Archae - 6; Bacteria - 0…
At1g08220.2	3092.59	2408.23	3725.98	4051.9	0.0405126	0.0132837	0.00200195	0.77871	1.20481	1.3102	FUNCTIONS IN: molecular_function unknown; INVOLVED IN: mitochondrial proton-transporting ATP synthase complex assembly; LOCATED IN: mitochondrial inner membrane; EXPRESSED IN: 18 plant structures; EXPRESSED DURING: 7 growth stages; CONTAINS InterPro DOMAIN/s: ATPase assembly factor ATP10, mitochondria (InterPro:IPR007849); Has 152 Blast hits to 152 proteins in 76 species: Archae - 6; Bacteria - 0…
At1g08230.2	1630.51	1360.3	1442.81	1303.23	0.136253	0.213011	0.0547616	0.834277	0.884883	0.799278	Codes for a H+-driven, high affinity gamma-aminobutyric acid (GABA) transporter. Localized at the plasma membrane. In planta, AtGAT1 expression was highest in flowers and under conditions of elevated GABA concentrations such as wounding or senescence.
At1g08250.1	938.368	905.607	950.51	1039.66	0.798872	0.878437	0.526934	0.965088	1.01294	1.10795	Encodes a plastid-localized arogenate dehydratase involved in phenylalanine biosynthesis. Although this enzyme has sequence similarity to prephenate dehydratases, it is 98 times more active with arogenate than prephenate in enzymatic assays.
At1g08260.1	173.272	176.762	242.492	233.856	0.691717	0.000178826	0.00482782	1.02014	1.39949	1.34965	Similar to POL2A, DNA polymerase epsilon catalytic subunit. Essential for Arabidopsis growth. Null homozygotes are embryo lethal, partial loss of function alleles show embryo patterning defects such as root pole displacement. Delayed progression through cell cycle results in embryos with smaller numbers of larger cells.
At1g08260.2	5879.79	4904.97	6451.16	6588.66	0.0812467	0.0254862	0.0870631	0.834207	1.09717	1.12056
At1g08270.1	1519.16	1521.52	1528.4	1451.92	0.974106	0.69559	0.32255	1.00155	1.00609	0.95574	CONTAINS InterPro DOMAIN/s: MIT (InterPro:IPR007330); BEST Arabidopsis thaliana protein match is: AAA-type ATPase family protein (TAIR:AT2G27600.1); Has 1133 Blast hits to 1133 proteins in 252 species: Archae - 47; Bacteria - 0; Metazoa - 540; Fungi - 145; Plants - 223; Viruses - 0; Other Eukaryotes - 178 (source: NCBI BLink).
At1g08270.2	526.022	517.94	600.579	695.04	0.791391	0.0330689	0.0162227	0.984635	1.14174	1.32131	CONTAINS InterPro DOMAIN/s: MIT (InterPro:IPR007330); BEST Arabidopsis thaliana protein match is: AAA-type ATPase family protein (TAIR:AT2G27600.1); Has 35333 Blast hits to 34131 proteins in 2444 species: Archae - 798; Bacteria - 22429; Metazoa - 974; Fungi - 991; Plants - 531; Viruses - 0; Other Eukaryotes - 9610 (source: NCBI BLink).
At1g08280.1	4039.79	3962.37	4798.35	5700.44	0.84971	0.113091	0.0192569	0.980835	1.18777	1.41107	Glycosyltransferase family 29 (sialyltransferase) family protein; FUNCTIONS IN: sialyltransferase activity; INVOLVED IN: protein amino acid glycosylation; LOCATED IN: endomembrane system, integral to Golgi membrane, membrane; EXPRESSED IN: 20 plant structures; EXPRESSED DURING: 11 growth stages; CONTAINS InterPro DOMAIN/s: Sialyltransferase (InterPro:IPR012163), Glycosyl transferase, family 29 (I…
At1g08290.1	3148.44	2863.71	3273.84	3463.38	0.261298	0.691063	0.169341	0.909564	1.03983	1.10003	WIP domain protein 3 (WIP3); CONTAINS InterPro DOMAIN/s: Zinc finger, C2H2-like (InterPro:IPR015880), Zinc finger, C2H2-type (InterPro:IPR007087); BEST Arabidopsis thaliana protein match is: WIP domain protein 5 (TAIR:AT1G51220.1); Has 40394 Blast hits to 17903 proteins in 213 species: Archae - 0; Bacteria - 0; Metazoa - 38493; Fungi - 119; Plants - 685; Viruses - 0; Other Eukaryotes - 1097 (sour…
At1g08300.1	966.51	591.398	934.378	988.509	0.0455962	0.752108	0.826044	0.61189	0.966755	1.02276	NO VEIN-LIKE (NVL); FUNCTIONS IN: molecular_function unknown; INVOLVED IN: biological_process unknown; LOCATED IN: endomembrane system; BEST Arabidopsis thaliana protein match is: Histidine kinase-, DNA gyrase B-, and HSP90-like ATPase family protein (TAIR:AT4G13750.1); Has 169 Blast hits to 140 proteins in 57 species: Archae - 2; Bacteria - 5; Metazoa - 24; Fungi - 0; Plants - 82; Viruses - 0; O…
At1g08310.1	585.091	447.277	522.481	543.009	0.0454407	0.295225	0.493727	0.764457	0.892991	0.928076	alpha/beta-Hydrolases superfamily protein; CONTAINS InterPro DOMAIN/s: Alpha/beta hydrolase fold-1 (InterPro:IPR000073); BEST Arabidopsis thaliana protein match is: alpha/beta-Hydrolases superfamily protein (TAIR:AT3G44510.2); Has 1160 Blast hits to 1159 proteins in 335 species: Archae - 4; Bacteria - 652; Metazoa - 57; Fungi - 49; Plants - 320; Viruses - 0; Other Eukaryotes - 78 (source: NCBI BL…
At1g08315.1	3803.77	3781.28	3230.53	2927.47	0.889055	0.00217141	0.00898668	0.994087	0.849298	0.769624	ARM repeat superfamily protein; FUNCTIONS IN: binding; INVOLVED IN: biological_process unknown; LOCATED IN: cellular_component unknown; EXPRESSED IN: 22 plant structures; EXPRESSED DURING: 13 growth stages; CONTAINS InterPro DOMAIN/s: Armadillo-like helical (InterPro:IPR011989), Armadillo (InterPro:IPR000225), Armadillo-type fold (InterPro:IPR016024); BEST Arabidopsis thaliana protein match is: R…
At1g08320.1	3930.16	4605.55	2329.91	1960.59	0.352488	0.0597117	0.0399659	1.17185	0.592829	0.498857	bZIP transcription factor family protein; FUNCTIONS IN: DNA binding, sequence-specific DNA binding transcription factor activity; INVOLVED IN: regulation of transcription, DNA-dependent; EXPRESSED IN: 9 plant structures; EXPRESSED DURING: 6 growth stages; CONTAINS InterPro DOMAIN/s: Basic-leucine zipper (bZIP) transcription factor (InterPro:IPR004827), bZIP transcription factor, bZIP-1 (InterPro:…
At1g08320.2	179.612	137.242	118.483	137.653	0.382573	0.218503	0.391875	0.764101	0.659661	0.766391	bZIP transcription factor family protein; FUNCTIONS IN: DNA binding, sequence-specific DNA binding transcription factor activity; INVOLVED IN: regulation of transcription, DNA-dependent; LOCATED IN: chloroplast; EXPRESSED IN: 9 plant structures; EXPRESSED DURING: 6 growth stages; CONTAINS InterPro DOMAIN/s: Basic-leucine zipper (bZIP) transcription factor (InterPro:IPR004827), bZIP transcription …
At1g08340.1	4492.13	4848.51	4420.91	4148.09	0.378906	0.816206	0.340057	1.07934	0.984148	0.923414	Rho GTPase activating protein with PAK-box/P21-Rho-binding domain; FUNCTIONS IN: Rac GTPase activator activity; INVOLVED IN: signal transduction; LOCATED IN: intracellular; EXPRESSED IN: 23 plant structures; EXPRESSED DURING: 13 growth stages; CONTAINS InterPro DOMAIN/s: PAK-box/P21-Rho-binding (InterPro:IPR000095), Rho GTPase activation protein (InterPro:IPR008936), RhoGAP (InterPro:IPR000198); …
At1g08350.1	5800.9	4855.7	5572.26	5941.4	0.017697	0.332315	0.53984	0.837059	0.960587	1.02422	Endomembrane protein 70 protein family; CONTAINS InterPro DOMAIN/s: Nonaspanin (TM9SF) (InterPro:IPR004240); BEST Arabidopsis thaliana protein match is: Endomembrane protein 70 protein family (TAIR:AT5G37310.1); Has 1520 Blast hits to 1507 proteins in 318 species: Archae - 0; Bacteria - 3; Metazoa - 602; Fungi - 224; Plants - 440; Viruses - 0; Other Eukaryotes - 251 (source: NCBI BLink).
At1g08360.1	12430	11960.2	13825.1	13990.2	0.446283	0.0387291	0.0195587	0.962208	1.11224	1.12553	Ribosomal protein L1p/L10e family; FUNCTIONS IN: structural constituent of ribosome, RNA binding; INVOLVED IN: translation, RNA processing; LOCATED IN: cytosolic ribosome, ribosome, cytosolic large ribosomal subunit, plasma membrane; EXPRESSED IN: 22 plant structures; EXPRESSED DURING: 13 growth stages; CONTAINS InterPro DOMAIN/s: Ribosomal protein L1 (InterPro:IPR002143), Ribosomal protein L1, 2…
At1g08370.1	9753.37	9298.01	9843.51	10278.4	0.154656	0.656854	0.0703713	0.953312	1.00924	1.05383	Encodes DCP1 involved in mRNA decapping. DCP1 forms a mRNA decapping complex with DCP2 (At5g13570) and VCS (VARICOSE) (At3g13300). However, unlike DCP2, DCP1 itself does not have mRNA decapping activity in vitro. DCP1, DCP2 and VCS colocalize in cytoplasmic loci, which are putative Arabidopsis mRNA processing bodies. Null mutants of DCP1, DCP2, and VCS accumulate capped mRNAs with a reduced degra…
At1g08380.1	4561.08	4257.16	5593.83	4637.49	0.680502	0.227333	0.925511	0.933365	1.22642	1.01675	Encodes subunit O of photosystem I.
At1g08390.1	1614.2	1757.55	1740.55	1807.22	0.053854	0.0559568	0.0286799	1.08881	1.07827	1.11957	unknown protein; Has 62 Blast hits to 62 proteins in 27 species: Archae - 0; Bacteria - 0; Metazoa - 34; Fungi - 0; Plants - 28; Viruses - 0; Other Eukaryotes - 0 (source: NCBI BLink).
At1g08400.1	1123.35	1101.07	1248.18	1533.13	0.852925	0.261779	0.0330423	0.980163	1.11112	1.36478	RINT-1 / TIP-1 family; CONTAINS InterPro DOMAIN/s: RINT-1/TIP-1 (InterPro:IPR007528); BEST Arabidopsis thaliana protein match is: RINT-1 / TIP-1 family (TAIR:AT3G47700.1); Has 146 Blast hits to 144 proteins in 62 species: Archae - 0; Bacteria - 0; Metazoa - 64; Fungi - 34; Plants - 43; Viruses - 0; Other Eukaryotes - 5 (source: NCBI BLink).
At1g08410.1	6214.56	5290.78	6465.15	7067.48	0.0715725	0.24296	0.0269293	0.851352	1.04032	1.13725	P-loop containing nucleoside triphosphate hydrolases superfamily protein; FUNCTIONS IN: GTP binding; INVOLVED IN: biological_process unknown; LOCATED IN: intracellular; EXPRESSED IN: 18 plant structures; EXPRESSED DURING: 13 growth stages; CONTAINS InterPro DOMAIN/s: GTP1/OBG (InterPro:IPR006073), GTP-binding protein, HSR1-related (InterPro:IPR002917); BEST Arabidopsis thaliana protein match is: …
At1g08420.1	13414.5	12238.9	13366.2	13750.1	0.170562	0.857115	0.277719	0.912364	0.996398	1.02502	BRI1 suppressor 1 (BSU1)-like 2 (BSL2); FUNCTIONS IN: hydrolase activity, manganese ion binding, protein serine/threonine phosphatase activity, phosphoprotein phosphatase activity, iron ion binding; INVOLVED IN: biological_process unknown; LOCATED IN: plasma membrane; EXPRESSED IN: male gametophyte, guard cell, cultured cell, pollen tube; EXPRESSED DURING: M germinated pollen stage; CONTAINS Inte…
At1g08430.1	1657.23	1023.1	1317.98	1275.5	0.0151066	0.411477	0.0740365	0.617353	0.795287	0.769653	Encodes a Al-activated malate efflux transporter. Is essential for aluminum tolerance but does not represent the major Al tolerance QTL. Staurosporine and calyculin A both block all changes in AtALMT1 gene expression (as a result malate release is totally inhibited).
At1g08440.1	265.042	239.63	320.007	293.346	0.42875	0.113761	0.335591	0.904122	1.20738	1.10679	Aluminium activated malate transporter family protein; INVOLVED IN: response to aluminum ion; CONTAINS InterPro DOMAIN/s: Malate transporter, aliminium toerance (InterPro:IPR020966); BEST Arabidopsis thaliana protein match is: aluminum-activated malate transporter 1 (TAIR:AT1G08430.1); Has 610 Blast hits to 608 proteins in 146 species: Archae - 0; Bacteria - 224; Metazoa - 0; Fungi - 10; Plants -…
At1g08450.1	6861.01	6753.76	7559.89	7876.98	0.771317	0.084017	0.0371353	0.984368	1.10186	1.14808	Encodes one of three Arabidopsis calreticulins. In CRT-deficient mouse fibroblasts, this protein restores ER Ca2+ levels. Non-receptor component required for EFR-mediated immunity. Mutants show de-repressed anthocyanin accumulation in the presence of elf18, and EFR accumulation and signalling.
At1g08450.2	6645.42	6402.73	6914.88	6799.13	0.176943	0.130916	0.234554	0.963481	1.04055	1.02313	Encodes one of three Arabidopsis calreticulins. In CRT-deficient mouse fibroblasts, this protein restores ER Ca2+ levels. Non-receptor component required for EFR-mediated immunity. Mutants show de-repressed anthocyanin accumulation in the presence of elf18, and EFR accumulation and signalling.
At1g08460.1	4067.61	4589.36	3917.58	3532.66	0.0667909	0.428464	0.0265972	1.12827	0.963115	0.868484	histone deacetylase 8 (HDA08); CONTAINS InterPro DOMAIN/s: Histone deacetylase superfamily (InterPro:IPR000286); BEST Arabidopsis thaliana protein match is: histone deacetylase 5 (TAIR:AT5G61060.1); Has 9025 Blast hits to 8820 proteins in 1442 species: Archae - 223; Bacteria - 3178; Metazoa - 1474; Fungi - 641; Plants - 477; Viruses - 0; Other Eukaryotes - 3032 (source: NCBI BLink).
At1g08465.1	51.2404	53.4284	71.8624	67.7187	0.707347	0.00616006	0.0108294	1.0427	1.40245	1.32159	Member of the YABBY family of Arabidopsis proteins involved in the abaxial cell fate specification in lateral organs
At1g08470.1	5437.34	5428.83	4964.15	4982.96	0.979845	0.152042	0.151004	0.998434	0.912974	0.916434	Although this enzyme is predicted to encode a strictosidine synthase (SS), it lacks a conserved catalytic glutamate residue found in active SS enzymes and it is not expected to have SS activity.
At1g08480.1	6126.95	7016.76	6722.56	6787.61	0.0200261	0.0703357	0.136324	1.14523	1.09721	1.10783	predicted to encode subunit 6 of mitochondrial complex II and to participate in the respiratory chain
At1g08490.1	6120.93	6523.71	6379.06	6175.96	0.2116	0.160694	0.821318	1.0658	1.04217	1.00899	Chloroplastic NifS-like protein that can catalyze the conversion of cysteine into alanine and elemental sulfur (S(0)) and of selenocysteine into alanine and elemental Se (Se(0)). Overexpression enhances selenium tolerance and accumulation.
At1g08500.1	2538.13	2420.19	2222.58	2452.11	0.484697	0.109396	0.696272	0.953534	0.875677	0.966109	early nodulin-like protein 18 (ENODL18); FUNCTIONS IN: electron carrier activity, copper ion binding; LOCATED IN: anchored to membrane; EXPRESSED IN: 14 plant structures; EXPRESSED DURING: LP.06 six leaves visible, 4 anthesis, petal differentiation and expansion stage, LP.08 eight leaves visible, E expanded cotyledon stage; CONTAINS InterPro DOMAIN/s: Plastocyanin-like (InterPro:IPR003245), Cupre…
At1g08510.1	13251.2	12248.7	12396	12556.7	0.0289874	0.000168069	0.00301821	0.924344	0.93546	0.947584	Encodes an acyl-acyl carrier protein thioesterase. Hydrolyzes primarily saturated acyl-ACPs with chain lengths that vary between 8 and 18 carbons. Involved in saturated fatty acid synthesis. Nuclear-encoded, plastid-targeted globular protein that is functional as dimer.
At1g08520.1	6239.74	6344.43	5800.09	5653.67	0.812528	0.311748	0.214974	1.01678	0.929541	0.906074	Encodes the CHLD subunit of the Mg-chelatase enzyme involved in chlorophyll biosynthesis. Lines carrying recessive mutations of this locus are white and seedling lethal.
At1g08530.1	1555.64	1514.39	1440.98	1535	0.639268	0.128882	0.862478	0.97348	0.926296	0.986732	unknown protein; FUNCTIONS IN: molecular_function unknown; INVOLVED IN: biological_process unknown; LOCATED IN: chloroplast; BEST Arabidopsis thaliana protein match is: unknown protein (TAIR:AT5G09995.2); Has 140 Blast hits to 140 proteins in 53 species: Archae - 0; Bacteria - 63; Metazoa - 0; Fungi - 0; Plants - 76; Viruses - 0; Other Eukaryotes - 1 (source: NCBI BLink).
At1g08540.1	3142.46	2719.71	2803.34	2908.62	0.0212118	0.0308821	0.014612	0.865472	0.892083	0.925588	Enodes a subunit of chloroplast RNA polymerase, confers the ability to recognize promoter sequences on the core enzyme. SIG1 is induced by red and blue light.
At1g08550.1	1381.04	1266.99	1539.2	1557.86	0.146539	0.118425	0.0161523	0.917418	1.11452	1.12804	Violaxanthin deepoxidase involved in xanthophyll cycle.Two major consequences of the npq1 mutation are the absence of zeaxanthin formation in strong light and the partial inhibition of the quenching of singlet excited chlorophylls in the photosystem II light-harvesting complex
At1g08560.1	11088.6	10190.4	10247.8	10252.4	0.0309554	0.0183453	0.0418535	0.918992	0.924175	0.924586	member of SYP11 syntaxin Gene Family
At1g08570.1	3980.28	4437.89	3862.07	3578.17	0.347525	0.79833	0.425282	1.11497	0.970302	0.898975	Encodes a member of the thioredoxin family protein. Located in the chloroplast. Shows high activity towards the chloroplast 2-Cys peroxiredoxin A, and poor activity towards the chloroplast NADP-malate dehydrogenase.
At1g08570.2	4087.01	4328.19	3796.82	3586.98	0.637033	0.576366	0.360014	1.05901	0.928999	0.877655	Encodes a member of the thioredoxin family protein. Located in the chloroplast. Shows high activity towards the chloroplast 2-Cys peroxiredoxin A, and poor activity towards the chloroplast NADP-malate dehydrogenase.
At1g08570.4	4345.04	4255.7	3929.35	3612.68	0.875263	0.420255	0.211139	0.97944	0.904331	0.83145	Encodes a member of the thioredoxin family protein. Located in the chloroplast. Shows high activity towards the chloroplast 2-Cys peroxiredoxin A, and poor activity towards the chloroplast NADP-malate dehydrogenase.
At1g08580.1	4241.82	4707.62	4853.91	5564.5	0.207592	0.0643636	0.0129204	1.10981	1.1443	1.31182	unknown protein; Has 39 Blast hits to 39 proteins in 15 species: Archae - 0; Bacteria - 0; Metazoa - 0; Fungi - 0; Plants - 35; Viruses - 0; Other Eukaryotes - 4 (source: NCBI BLink).
At1g08590.1	5353.64	5626.45	4481.26	5111.31	0.649399	0.215638	0.742146	1.05096	0.837049	0.954737	similar to CLV1-like leucine rich repeat transmembrane receptor-like protein kinase (Ipomoea nil) (U77888)
At1g08600.1	7049.9	6821.54	6772.55	6852.15	0.447443	0.34832	0.515977	0.967608	0.960659	0.97195	ATRX; FUNCTIONS IN: helicase activity, DNA binding, nucleic acid binding, ATP binding; EXPRESSED IN: 24 plant structures; EXPRESSED DURING: 15 growth stages; CONTAINS InterPro DOMAIN/s: DEAD-like helicase, N-terminal (InterPro:IPR014001), DNA/RNA helicase, C-terminal (InterPro:IPR001650), Helicase, superfamily 1/2, ATP-binding domain (InterPro:IPR014021), SNF2-related (InterPro:IPR000330); BEST A…
At1g08610.1	1973.16	1544.83	1877.2	1986.18	0.0708693	0.495481	0.924309	0.78292	0.951364	1.0066	Pentatricopeptide repeat (PPR) superfamily protein; CONTAINS InterPro DOMAIN/s: Pentatricopeptide repeat (InterPro:IPR002885); BEST Arabidopsis thaliana protein match is: Pentatricopeptide repeat (PPR-like) superfamily protein (TAIR:AT1G09900.1); Has 46651 Blast hits to 12655 proteins in 271 species: Archae - 5; Bacteria - 25; Metazoa - 357; Fungi - 448; Plants - 44319; Viruses - 0; Other Eukaryo…
At1g08620.1	4458.76	4191.72	4303.08	4255.38	0.130805	0.290109	0.264243	0.94011	0.965084	0.954387	PKDM7D; FUNCTIONS IN: sequence-specific DNA binding transcription factor activity; INVOLVED IN: regulation of transcription; LOCATED IN: nucleus; EXPRESSED IN: 23 plant structures; EXPRESSED DURING: 15 growth stages; CONTAINS InterPro DOMAIN/s: Transcription factor jumonji/aspartyl beta-hydroxylase (InterPro:IPR003347), FY-rich, C-terminal (InterPro:IPR003889), FY-rich, N-terminal (InterPro:IPR00…
At1g08630.1	87.0031	104.561	111.827	101.765	0.142978	0.0204915	0.0930729	1.20181	1.28533	1.16967	Encodes a threonine aldolase, involved in threonine degradation to glycine. Primarily expressed in seeds and seedlings.
At1g08630.2	601.227	359.703	334.156	319.984	0.246315	0.204025	0.187348	0.598281	0.55579	0.532218	Encodes a threonine aldolase, involved in threonine degradation to glycine. Primarily expressed in seeds and seedlings.
At1g08630.3	36.6205	33.0431	48.3486	49.5907	0.327593	0.00160936	0.000738961	0.902312	1.32026	1.35418	Encodes a threonine aldolase, involved in threonine degradation to glycine. Primarily expressed in seeds and seedlings.
At1g08640.1	2426.71	2288.4	2739.7	3017.25	0.343467	0.00893743	0.000133852	0.943004	1.12898	1.24335	Chloroplast J-like domain 1 (CJD1); LOCATED IN: chloroplast, chloroplast envelope; EXPRESSED IN: 23 plant structures; EXPRESSED DURING: 14 growth stages; Has 82 Blast hits to 80 proteins in 30 species: Archae - 0; Bacteria - 24; Metazoa - 0; Fungi - 0; Plants - 50; Viruses - 0; Other Eukaryotes - 8 (source: NCBI BLink).
At1g08650.1	2759.5	3794	2150.73	2459.59	0.0751989	0.213484	0.510071	1.37489	0.77939	0.891318	Encodes a phosphoenolpyruvate carboxylase kinase that is expressed at highest levels in leaves. Expression is induced by light.
[truncated: 36,095 more rows]

## Sheet: (b) Root filtered31148
Additional file 2b. Filtered root microarray data (31148 genes). Genes with mean signal intensity under 100 in all 4 lines (WT, T-DNA, OE7 and OE21 lines) were excluded from analysis. P: P value, FC: Fold change.
[truncated: 31,149 more rows]

[truncated: 2 more sheets: (c) Root P<0.05 FC 1.5, (d) Root P<0.05 list for MapMan]
