# Supplementary material for: Global transcriptome analysis of AtPAP2 - overexpressing Arabidopsisthaliana with elevated ATP
Source: BMC Genomics. 2013 Nov 1;14:752. doi: 10.1186/1471-2164-14-752 (PMC3829102; doi:10.1186/1471-2164-14-752)
Supplement: Additional file 8 — Functional categories (Leaf). [file 1471-2164-14-752-S8.xlsx]

## Sheet: (a) Photosystem
Additional file 8a. Photosystem proteins in leaves.
SEQ_ID	Gene Symbol	WT-mean	T-DNA-mean	OE7-mean	OE21-mean	P T-DNA	P OE7	P OE21	FC T-DNA	FC OE7	FC OE21	Gene Description
Photosystem I core proteins
AtCg00350	PsaA	40114.9	40130.3	37348.6	41570.2	0.498707	0.177201	0.337906	1.00136	0.935074	1.03895	Encodes psaA protein comprising the reaction center for photosystem I along with psaB protein; hydrophobic protein encoded by the chloroplast genome.
AtCg00340	PsaB	44144.5	47153.9	42943.4	44191.7	0.296595	0.430831	0.496103	1.07707	0.977671	1.01015	Encodes the D1 subunit of photosystem I and II reaction centers.
AtCg01060	PsaC	38383.1	34872.6	37147	37261.8	0.231377	0.37733	0.320475	0.90776	0.967935	0.974016	Encodes the PsaC subunit of photosystem I.
At4g02770	PsaD1	46008.8	44983.9	42346.8	44345	0.368296	0.0665911	0.284106	0.980023	0.920931	0.96589	Encodes a protein predicted by sequence similarity with spinach PsaD to be photosystem I reaction center subunit II (PsaD1)
At1g03130	PsaD2	8796.26	9307.99	9054.09	7211.59	0.269532	0.410102	0.0443268	1.06514	1.01681	0.825006	Encodes a protein predicted by sequence similarity with spinach PsaD to be photosystem I reaction center subunit II (PsaD2)
At4g28750	PsaE1	32074.8	31709.4	27615.1	30095.6	0.458542	0.0226191	0.274905	0.994404	0.863634	0.94343	Mutant has Decreased effective quantum yield of photosystem II; Pale green plants; Reduced growth rate; Subunit E of Photosystem I
At2g20260	PsaE2	10389.4	10275.1	8217.76	9068.03	0.472818	0.113227	0.159044	0.993115	0.79708	0.878752	Encodes subunit E of photosystem I.
At1g31330	PsaF	45717.1	50058.6	36132.9	34905.7	0.287146	0.0843487	0.0166873	1.09425	0.793632	0.767517	Encodes subunit F of photosystem I.
At1g55670	PsaG	42255.7	39610.8	32798.6	32462.7	0.287894	0.031559	0.00760517	0.935213	0.770439	0.766842	Encodes subunit G of photosystem I, an 11-kDa membrane protein that plays an important role in electron transport between plastocyanin and PSI and is involved in the stability of the PSI complex. PSI-G subunit is bound to PSI-B and is in contact with Lhca1. The protein inserts into thylakoids by a direct or "spontaneous" pathway that does not involve the activities of any known chloroplast protei…
At3g16140	PsaH1	31295.9	38509.6	36461.4	36606.6	0.0533914	0.0255952	0.100922	1.23988	1.17194	1.17484	Encodes subunit H of photosystem I reaction center subunit VI.
At1g52230	PsaH2	32792	34220.5	33302.1	31522.3	0.187596	0.396609	0.0862899	1.0433	1.01282	0.961124	PSAH-2/PSAH2/PSI-H (PHOTOSYSTEM I SUBUNIT H-2); Identical to Photosystem I reaction center subunit VI-2, chloroplast precursor (PSAH2) [Arabidopsis Thaliana] (GB:Q9SUI6); similar to PSAH-1 (photosystem I subunit H-1) [Arabidopsis thaliana] (TAIR:AT3G16140.1); similar to Photosystem I reaction center subunit VI, chloroplast precursor (PSI-H) (Light-harvesting complex I 11 kDa protein) (GB:O04006);…
At1g30380	PsaK	34284.4	35778.9	34875.1	32309.4	0.374354	0.415198	0.105459	1.03914	1.01269	0.942273	Encodes subunit K of photosystem I reaction center.
At4g12800	PsaL	25179	24526	21349	22095	0.139322	0.738672	0.0574434	0.877513	0.974048	0.847867	Encodes subunit L of photosystem I reaction center.
At1g08380	PsaO	40234	44665	38610	40332	0.970285	0.33932	0.583232	1.00243	1.11012	0.959635	Encodes subunit O of photosystem I.
Photosystem II core proteins
AtCg00020	PsbA, D1	52337.2	54209.2	51328.8	55141.8	0.407739	0.453203	0.344119	1.04968	0.992285	1.06943	Encodes chlorophyll binding protein D1, a part of the photosystem II reaction center core
AtCg00680	PsbB, CP47	45514.3	40885	38914.4	39885.4	0.180453	0.265509	0.116965	0.902846	0.846261	0.880506	Encodes for CP47, subunit of the photosystem II reaction center.
AtCg00280	PsbC, CP43	50041.2	56092.8	57125.7	53099.4	0.0859399	0.0793777	0.263604	1.12493	1.14405	1.06096	Chloroplast gene encoding a CP43 subunit of the photosystem II reaction center. promoter contains a blue-light responsive element.
AtCg00270	PsbD, D2	54372	56218.6	54719.9	55427.1	0.331171	0.479936	0.378054	1.03541	1.00093	1.02109	PSII D2 protein
AtCg00580	PsbE	21556.8	26010.5	25260.7	24069.3	0.122099	0.053594	0.273299	1.22805	1.18879	1.12124	PSII cytochrome b559. There have been many speculations about the function of Cyt b559, but the most favored at present is that it plays a protective role by acting as an electron acceptor or electron donor under conditions when electron flow through PSII is not optimized.
AtCg00570	PsbF	31479.1	38021.2	33989.2	35069.1	0.133663	0.31007	0.295544	1.23124	1.09961	1.11823	PSII cytochrome b559
AtCg00710	PsbH	45066.2	42559.2	46207.5	43473.7	0.109627	0.340094	0.389129	0.945302	1.02491	0.951739	Encodes a 8 kD phosphoprotein that is a component of the photosystem II oxygen evolving core. Its exact molecular function has not been determined but it may play a role in mediating electron transfer between the secondary quinone acceptors, QA and QB, associated with the acceptor side of PSII.
AtCg00080	PsbI	15768.5	18856.2	11411	11648.8	0.213436	0.0488544	0.144798	1.24662	0.740573	0.758016	Photosystem II reaction center protein I
AtCg00220	PsbM	22993	24737.1	25761.4	22554.5	0.378009	0.158045	0.470698	1.12112	1.15326	1.00615	Photosystem II reaction center protein M
AtCg00700	PsbN	33318.7	37050.2	38319.7	34583.4	0.178804	0.0786967	0.34358	1.11715	1.15202	1.04335	Photosystem II reaction center protein N
AtCg00300	PsbZ	15638.3	21656.2	22723.5	17819.9	0.19855	0.10544	0.358633	1.65034	1.74009	1.35746	Encodes , which is a subunit of photosystem II. In Chlamydomonas, this protein has been shown to be essential in the interaction between PS II and the light harvesting complex II.
At1g44575	PsbS, NPQ4	44629.7	38349.2	37527.1	38811.4	0.0165912	0.0998248	0.0153655	0.859883	0.837194	0.869259	Nonphotochemical quenching (NPQ4)
At1g06680	PsbP1, OE23	40875.4	42459.6	40103.5	37469.1	0.320094	0.411444	0.205206	1.04374	0.985841	0.917571	23 kD extrinsic protein that is part of photosystem II and participates in the regulation of oxygen evolution.
At2g30790	PsbP2	282.21	302.708	279.598	342.77	0.396372	0.434425	0.165678	1.06425	0.995208	1.2044	23 kD extrinsic protein that is part of photosystem II and participates in the regulation of oxygen evolution.
At5g66570	PsbO1, OE33	33667.2	30564.5	31800.5	37074.4	0.0396227	0.0382308	0.0259535	0.907793	0.944096	1.1005	Encodes a protein which is an extrinsic subunit of photosystem II and which has been proposed to play a central role in stabilization of the catalytic manganese cluster. In <i>Arabidopsis thaliana</i> the PsbO proteins are encoded by two genes: <i>psbO1</i> and <i>psbO2</i>. PsbO1 is the major isoform in the wild-type.
At4g21280	PsbQ1	44594.4	44180	49085.3	43940.7	0.47047	0.0939268	0.457533	0.994555	1.1073	0.98277	Encodes the PsbQ subunit of the oxygen evolving complex of photosystem II.
At4g05180	PsbQ2	48342.2	44152.1	45764.8	41288.9	0.221409	0.156341	0.00571725	0.91062	0.94599	0.853505	Encodes the PsbQ subunit of the oxygen evolving complex of photosystem II.
At1g14150	PsbQ-F1	4175.73	4109.72	4898.08	5091.22	0.45541	0.0838103	0.0329858	0.97821	1.16527	1.21395	Oxygen evolving enhancer 3 (PsbQ) family protein
At3g01440	PsbQ-F2	8548.58	7506.36	7210.57	8305.76	0.184252	0.174245	0.437034	0.887644	0.84835	0.964486	Oxygen evolving enhancer 3 (PsbQ) family protein; similar to PSBQ/PSBQ-1/PSBQA.
At1g79040	PsbR	31202.1	32569.7	29670.9	33109	0.347052	0.0670529	0.284379	1.04714	0.952275	1.06256	Encodes for the 10 kDa PsbR subunit of photosystem II (PSII). This subunit appears to be involved in the stable assembly of PSII, particularly that of the oxygen-evolving complex subunit PsbP. Mutants defective in this gene have reduced amounts of subunits PsbP and PsbQ in PSII. In turn, assembly of PsbR is dependent on the presence of PsbJ.
LHC I proteins
At3g54890	Lhca1	34024.4	35474.4	32768.9	33141.8	0.287147	0.364466	0.112528	1.04152	0.953864	0.974357	Encodes a component of the light harvesting complex associated with photosystem I.
At3g61470	Lhca2.1	20266.2	23398.3	16004.1	16360.3	0.146934	0.0965346	0.0744123	1.16467	0.797642	0.814342	Encodes a component of the light harvesting antenna complex of photosystem I.
At5g28450	Lhca2-like	413.881	420.353	152.039	114.378	0.488599	0.0604773	0.0327748	1.00917	0.390685	0.294597	Chlorophyll A-B binding protein, chloroplast, putative / LHCI type II CAB, putative; similar to LHCA2 (Photosystem I light harvesting complex gene 2), chlorophyll binding [Arabidopsis thaliana] (TAIR:AT3G61470.1); similar to Chlorophyll a-b binding protein, chloroplast precursor (LHCI type II CAB) (GB:P13869); similar to Chlorophyll a-b binding protein 7, chloroplast precursor (LHCI type II CAB-7…
At1g61520	Lhca3	39021.2	39854.8	30289.1	27968.1	0.190468	0.00579299	0.00839345	1.0217	0.776031	0.710092	PSI type III chlorophyll a/b-binding protein (Lhca3*1)
At3g47470	Lhca4	36248.3	36600.3	31375.3	32611.2	0.469783	0.111136	0.259112	1.01863	0.873683	0.897131	Encodes a chlorophyll a/b-binding protein that is more similar to the PSI Cab proteins than the PSII cab proteins. The predicted protein is about 20 amino acids shorter than most known Cab proteins.
At1g45474	Lhca5	7823.76	6582.86	6612.52	7642.96	0.144049	0.0383862	0.374371	0.837878	0.843121	0.974165	Encodes a component of the light harvesting complex of photosystem I.
At1g19150	Lhca6	23720.5	23228.5	23192.1	20233.6	0.450131	0.423013	0.134633	0.97701	0.975314	0.848228	PSI type II chlorophyll a/b-binding protein (Lhca2*1) mRNA,
LHC II proteins
At1g29920	Lhcb1.1	175.014	154.464	125.877	168.997	0.36129	0.163842	0.45698	0.953929	0.771272	1.03702	Encodes lhcb1.1 a component of the LHCIIb light harvesting complex associated with photosystem II.
At1g29910	Lhcb1.2	21976	19755.4	31690.7	29508.9	0.126619	0.00565195	0.00709477	0.898347	1.44287	1.33987	Member of Chlorophyll a/b-binding protein family
At1g29930	Lhcb1.3	38495.9	39975.2	43135.7	37974.1	0.356191	0.120526	0.403314	1.03819	1.12237	0.988486	Subunit of light-harvesting complex II (LHCII),which absorbs light and transfers energy to the photosynthetic reaction center.
At2g34430	Lhcb1.4	11240.3	16505.7	5236.1	4872.13	0.0444556	0.00364013	0.000704594	1.46956	0.466387	0.431193	Photosystem II type I chlorophyll a/b-binding protein
At2g34420	Lhcb1.5	16033.6	22525.5	14808.9	14668.1	0.154037	0.225372	0.120879	1.38974	0.921053	0.913313
At2g05100	Lhcb2.1	24663.8	30099.3	18831.4	17674	0.210035	0.0752406	0.00967046	1.20845	0.7516	0.709488	Lhcb2.1 protein encoding a subunit of the light harvesting complex II. Member of a gene family with high degree of sequence similarity. Initially LHCB2.3 was considered as a separate gene but appears to be an allele of LHCB2.1.
At2g05070	Lhcb2.2	1078.58	1361.56	69.2376	49.673	0.202935	0.00485797	0.000260924	1.25594	0.0647369	0.0457446	Encodes Lhcb2.2. Belongs to the Lhc super-gene family encodes the light-harvesting chlorophyll a/b-binding (LHC) proteins that constitute the antenna system of the photosynthetic apparatus.
At3g27690	Lhcb2.3	9628.17	17631.9	6430.61	6615.36	0.0044292	0.0183084	0.0396765	1.83229	0.664267	0.664557	Encodes Lhcb2.4. Belongs to the Lhc super-gene family encodes the light-harvesting chlorophyll a/b-binding (LHC) proteins that constitute the antenna system of the photosynthetic apparatus.
At1g76570	Lhcb2.4	1100.56	1053.34	1552.03	1928.48	0.453748	0.00738961	0.00349366	0.911577	1.40742	1.74033	Chlorophyll A-B binding family protein; similar to LHCB2:4 (Photosystem II light harvesting complex gene 2.3), chlorophyll binding [Arabidopsis thaliana] (TAIR:AT3G27690.1); similar to unnamed protein product [Vitis vinifera] (GB:CAO66305.1); contains InterPro domain Chlorophyll A-B binding protein; (InterPro:IPR001344)
At5g54270	Lhcb3	22345.9	28584.7	20414.3	19616.8	0.0766638	0.28992	0.256612	1.30099	0.927474	0.875512	Lhcb3 protein is a component of the main light harvesting chlorophyll a/b-protein complex of Photosystem II (LHC II).
At5g01530	Lhcb4.1, CP29	41634.2	37400.9	38810.7	33509.3	0.0370642	0.208122	0.00180649	0.899155	0.930814	0.805654	Chlorophyll A-B binding protein CP29 (LHCB4); Identical to Chlorophyll a-b binding protein CP29.1, chloroplast precursor (LHCB4.1) [Arabidopsis Thaliana] (GB:Q07473;GB:Q8RWN1;GB:Q94AD5;GB:Q94K17); similar to LHCB4.2 (LIGHT HARVESTING COMPLEX PSII) [Arabidopsis thaliana] (TAIR:AT3G08940.2); similar to chlorophyll a/b binding protein CP29 [Vigna radiata] (GB:AAD27878.1); contains InterPro domain Ch…
At3g08940	Lhcb4.2, CP29	22607	25257.5	8527.55	8632.65	0.149785	0.00156848	0.000492836	1.11825	0.374498	0.376107	Lhcb4.2 protein (Lhcb4.2), protein involved in the light harvesting complex of photosystem II
At2g40100	Lhcb4.3, CP29	3024.96	1570.69	2442.42	3507.68	0.129104	0.0743906	0.0556329	0.469233	0.811312	1.16545	Lhcb4:3 protein (Lhcb4.3), light harvesting complex of photosystem II
At4g10340	Lhcb5, CP26	31255.8	31795.7	30702.4	28447.8	0.369081	0.325214	0.207497	1.01922	0.984124	0.902917	Photosystem II encoding the light-harvesting chlorophyll a/b binding protein CP26 of the antenna system of the photosynthetic apparatus
At1g15820	Lhcb6, CP24	28028.2	35252.8	12342.9	10833.5	0.118061	0.0109538	0.00245252	1.266	0.444357	0.38761	Lhcb6 protein (Lhcb6), light harvesting complex of photosystem II.
At1g76570.1	Lhcb7	1100.56	1053.34	1552.03	1928.48	0.858036	0.00531023	0.00698732	0.95709	1.41021	1.75227
Cytochrome B6f complex
AtCg00540	PetA, Cyt f	44306.2	47081.8	51282.4	42270	0.319889	0.110505	0.196835	1.05947	1.15052	0.954307	Encodes cytochrome f apoprotein; involved in photosynthetic electron transport chain; encoded by the chloroplast genome and is transcriptionally repressed by a nuclear gene HCF2.
AtCg00720	PetB, Cyt b6	50165	44242.7	50827.1	44676.4	0.118677	0.357761	0.116561	0.885516	1.01671	0.893643	Encodes the cytochrome b(6) subunit of the cytochrome b6f complex.
At4g03280	PetC	46788.5	47666.1	50703.7	45774.9	0.288305	0.0601011	0.284587	1.01959	1.08455	0.978699	Encodes the Rieske FeS center of cytochrome b6f complex. Gene is expressed in shoot but not in root.
AtCg00600	PetG	22691.9	21580.4	25743.1	20206.4	0.338179	0.105831	0.171948	0.961092	1.14588	0.899698	Cytochrome b6-f complex, subunit V. Disruption of homologous gene in Chlamydomonas results in disruption of cytochrome b6-f complex.
At2g26500	PetM	14288.3	13243.6	14735.1	13373.9	0.280448	0.422737	0.224045	0.927016	1.02716	0.938571	Cytochrome b6f complex subunit (petM), putative; similar to unnamed protein product [Vitis vinifera] (GB:CAO61267.1); contains InterPro domain PetM of cytochrome b6f complex subunit 7; (InterPro:IPR012595)
At5g45040	PetJ	3496.16	3725.25	8748.36	10185.1	0.0762057	0.000201514	0.000219807	1.06644	2.50445	2.90515	cytochrome c6 (ATC6); Identical to Cytochrome c6, chloroplast precursor (petJ) [Arabidopsis Thaliana] (GB:Q93VA3;GB:Q8SKV3;GB:Q9FL93); similar to electron transporter protein [Brassica rapa] (GB:ABK56012.1); contains InterPro domain Cytochrome c, monohaem; (InterPro:IPR009056); contains InterPro domain Cytochrome c, class I; (InterPro:IPR003088)
Other components in Electron Flow Chain
At1g76100	PC1	14009.3	14090.7	14985.5	14338.4	0.479498	0.249298	0.430603	1.01549	1.07836	1.02722	One of two Arabidopsis plastocyanin genes. Expressed at 1/10th level of PETE2. Does not respond to increased copper levels and is thought to be the isoform that participates in electron transport under copper-limiting conditions.
At1g20340	PC2	38111.8	36480.5	37745.6	37404.3	0.31474	0.44713	0.419732	0.957623	0.992028	0.978697	Recombination and DNA-damage resistance protein (DRT112) One of two Arabidopsis plastocyanin genes. Predominant form, expressed 10x higher than PETE1. PETE2 is thought to be post-transcriptionally regulated via copper accumulation and is involved in copper homeostasis.
At1g10960	ferredoxin 1	18722.5	15490.4	20986.9	19640.8	0.0541192	0.0317828	0.287633	0.826705	1.11975	1.04454	ATFD1 (Ferredoxin 1); 2 iron, 2 sulfur cluster binding / electron carrier/ iron-sulfur cluster binding; Identical to Ferredoxin-2, chloroplast precursor (PETF2) [Arabidopsis Thaliana] (GB:O04090); similar to FED A (FERREDOXIN 2), 2 iron, 2 sulfur cluster binding / electron carrier/ iron-sulfur cluster binding [Arabidopsis thaliana] (TAIR:AT1G60950.1); similar to unknown [Populus trichocarpa] (GB:…
At1g60950	ferredoxin 2	55170.1	52979.3	52757	57569	0.253851	0.291317	0.300404	0.962042	0.957626	1.0421	Encodes a major leaf ferredoxin
At2g27510	ferredoxin 3	1412.96	1164.64	1329.54	1861.55	0.349645	0.381352	0.0171967	0.754209	0.937672	1.32399	ATFD3 (Ferredoxin 3); electron carrier; similar to ATFD1 (Ferredoxin 1), 2 iron, 2 sulfur cluster binding / electron carrier/ iron-sulfur cluster binding [Arabidopsis thaliana] (TAIR:AT1G10960.1); similar to non-photosynthetic ferredoxin [Citrus sinensis] (GB:CAA87068.1); contains InterPro domain 2Fe-2S ferredoxin, iron-sulphur binding site; (InterPro:IPR006058); contains InterPro domain 2Fe-2S f…
At5g10000	ferredoxin 4	518.674	694.327	592.962	403.771	0.279573	0.206787	0.0513118	1.27932	1.11221	0.773071	ATFD4 (Ferredoxin 4); electron carrier; similar to ATFD3 (Ferredoxin 3), electron carrier [Arabidopsis thaliana] (TAIR:AT2G27510.1); similar to unknown [Populus trichocarpa] (GB:ABK95610.1); contains InterPro domain 2Fe-2S ferredoxin, iron-sulphur binding site; (InterPro:IPR006058); contains InterPro domain Ferredoxin [2Fe-2S], plant; (InterPro:IPR010241); contains InterPro domain Beta-grasp fold…
At1g32550	FdC1	6870.94	6499.68	6550.22	6327.15	0.265701	0.323415	0.280052	0.950509	0.951845	0.914232	Ferredoxin family protein; similar to ATFD1 (Ferredoxin 1), 2 iron, 2 sulfur cluster binding / electron carrier/ iron-sulfur cluster binding [Arabidopsis thaliana] (TAIR:AT1G10960.1); similar to Os03g0685000 [Oryza sativa (japonica cultivar-group)] (GB:NP_001050923.1); similar to unknown [Picea sitchensis] (GB:ABK22496.1); contains InterPro domain Ferredoxin [2Fe-2S], plant; (InterPro:IPR010241);…
At4g14890	FdC2	29090.1	26283.8	15730.1	14539	0.270509	0.0137626	0.00395942	0.906507	0.544912	0.502798	Ferredoxin family protein; similar to ATFD3 (Ferredoxin 3), electron carrier [Arabidopsis thaliana] (TAIR:AT2G27510.1); similar to unnamed protein product [Vitis vinifera] (GB:CAO71173.1); similar to hypothetical protein [Vitis vinifera] (GB:CAN69765.1); contains InterPro domain Ferredoxin [2Fe-2S], plant; (InterPro:IPR010241); contains InterPro domain Beta-grasp fold, ferredoxin-type (InterPro:I…
At5g66190	FNR1	46587.3	46674	48874.3	48126.7	0.490505	0.0433267	0.281813	1.00223	1.05007	1.03414	Encodes a leaf-type ferredoxin:NADP(H) oxidoreductase. It is present in both chloroplast stroma and thylakoid membranes but is more abundant in the thylakoid. The affinity of this enzyme for ferredoxin is slightly, but significantly, higher than AtLFNR2, an isoform of the same enzyme. AtLFNR1 forms a heterodimer with AtFNR2 and is also a prerequisite to attach AtFNR2 to the thylakoid membrane.
At1g20020	FNR2	31466.8	32784.7	18011.1	16406.2	0.375261	0.0119891	0.00552418	1.05155	0.573671	0.526056	Encodes a leaf-type ferredoxin:NADP(H) oxidoreductase. It is present in both chloroplast stroma and thylakoid membranes but is more abundant in the stroma
Cyclic electron flow switch
At2g05620	PGR5	6311.24	6186.52	5799.69	6536.52	0.434978	0.318528	0.341147	0.977389	0.907133	1.03271	Involved in electron flow in Photosystem I. Essential for photoprotection.
At4g22890	PGRL1A	19972.9	16399.3	17357.8	18900.4	0.00742559	0.0591865	0.0869211	0.821603	0.86898	0.946952	Encodes PGRL1A, a transmembrane protein present in thylakoids. PGRL1A has a highly homologous isoform PGRL1B encoded by At4g11960. Plants lacking PGRL1 show perturbation of cyclic electron flow, similar to PGR5-deficient plants. PGRL1 and PGR5 interact physically and associate with PSI (photosystem I).
At4g11960	PGRL1B	1241.35	1983.36	2319.89	2882.51	0.162292	0.0378412	0.0149688	1.93886	2.29968	2.87298	Encodes PGRL1B, a transmembrane protein present in thylakoids. PGRL1B has a highly homologous isoform PGRL1A encoded by At4g22890. Plants lacking PGRL1 show perturbation of cyclic electron flow, similar to PGR5-deficient plants. PGRL1 and PGR5 interact physically and associate with PSI (photosystem I).
NDH complex
AtCg01100	NdhA	42609.6	41518.4	38867.7	40435.6	0.421803	0.100618	0.306074	0.975481	0.91477	0.95072	NADH dehydrogenase ND1
AtCg00890	NdhC	20956.4	26100.4	27176	22103.1	0.161051	0.0392164	0.407606	1.29229	1.33733	1.08104	NADH dehydrogenase ND2
AtCg00440	NdhD	25866.9	27792	29995.7	25659.5	0.334886	0.140508	0.482392	1.10187	1.1852	1.01021	Encodes NADH dehydrogenase D3 subunit of the chloroplast NAD(P)H dehydrogenase complex
AtCg01050	NdhE	52369.1	56826.4	57833.6	52319.6	0.176973	0.00406041	0.492445	1.08543	1.10403	1.00029	Represents a plastid-encoded subunit of a NAD(P)H dehydrogenase complex. Its mRNA is edited at four positions. Translation data is not available for this gene.
AtCg01070	NdhF	36832.4	39511.6	38484.4	37206.6	0.0628432	0.358931	0.402797	1.07367	1.03537	1.01048	NADH dehydrogenase ND4L
AtCg01010	NdhG	28652.3	30858.6	35430.2	22824	0.271216	0.0183758	0.112845	1.08459	1.24496	0.787882	Chloroplast encoded NADH dehydrogenase unit.
AtCg01080	NdhH	13523.7	14953.3	16121.6	15398.9	0.27216	0.00375223	0.117449	1.10371	1.19247	1.13891	NADH dehydrogenase ND6
AtCg01110	NdhI	32232.8	31994.9	27350.2	26186.5	0.464824	0.0373507	0.0383569	0.992779	0.847391	0.808758	Encodes the 49KDa plastid NAD(P)H dehydrogenase subunit H protein. Its transcription is regulated by an ndhF-specific plastid sigma factor, SIG4.
AtCg01090	NdhJ	36874.4	40792.8	40124.4	38917.4	0.253088	0.140124	0.364659	1.12386	1.10108	1.06775	Encodes subunit of the chloroplast NAD(P)H dehydrogenase complex
AtCg00420	NdhK	32117.4	34836	33477.1	27636.7	0.191403	0.31063	0.0492177	1.08733	1.04498	0.863067	Encodes NADH dehydrogenase subunit J. Its transcription is increased upon sulfur depletion.
AtCg00430	NdhL	29718.3	32061.5	32065	30782.3	0.280797	0.200834	0.393839	1.09358	1.09158	1.04764	Encodes a protein which was originally thought to be part of photosystem II but its wheat homolog was later shown to encode for subunit K of NADH dehydrogenase.
At1g70760	NdhM	14897.8	12381.1	11780.6	13174.5	0.19596	0.0548308	0.110997	0.824677	0.793256	0.886031	A subunit of the chloroplast NAD(P)H dehydrogenase complex, involved in PSI cyclic electron transport. Located on the thylakoid membrane. Mutant has impaired NAD(P)H dehydrogenase activity.
At4g37925	NdhN	15001.6	16387.8	17340.5	15417.1	0.063101	0.0621269	0.351331	1.09392	1.15246	1.02612	Encodes subunit NDH-M of NAD(P)H:plastoquinone dehydrogenase complex (Ndh complex) present in the thylakoid membrane of chloroplasts. This subunit is thought to be required for Ndh complex assembly.
At5g58260	NdhO	9801.08	10158.6	9574.74	8605.33	0.37882	0.428629	0.106667	1.03495	0.97144	0.874443	Encodes subunit NDH-N of NAD(P)H:plastoquinone dehydrogenase complex (Ndh complex) present in the thylakoid membrane of chloroplasts. This subunit is thought to be required for Ndh complex assembly.
At1g74880	NDF1	7549.02	7385.52	4239.34	4970.16	0.448647	0.0292421	0.0414379	0.993878	0.57082	0.664724	Encodes subunit NDH-O of NAD(P)H:plastoquinone dehydrogenase complex (Ndh complex) present in the thylakoid membrane of chloroplasts. This subunit is thought to be required for Ndh complex assembly.
At1g15980	NDF2	14393.6	13962.2	13597.7	13407	0.197498	0.267557	0.138263	0.970782	0.943063	0.929771	Encodes a novel subunit of the chloroplast NAD(P)H dehydrogenase complex, involved in cyclic electron flow around photosystem I to produce ATP.
At1g64770	NDF2	21477.6	18718.8	18354.2	13756.6	0.0886371	0.0437403	0.0146227	0.873562	0.857387	0.629869	Encodes a novel subunit of the chloroplast NAD(P)H dehydrogenase complex, involved in cyclic electron flow around photosystem I to produce ATP.
At3g16250	NDF4	7506.42	6282.36	6130.07	6851.09	0.271508	0.031466	0.0294758	0.815899	0.814295	0.911712	Encodes a novel subunit of the chloroplast NAD(P)H dehydrogenase complex, involved in cyclic electron flow around photosystem I to produce ATP. Contains a 4Fe-4S cluster.
At1g18730	NDF6	10970.3	11868.8	11010.2	11693.8	0.0297994	0.480137	0.23022	1.08238	1.00185	1.06038	Likely a subunit of the chloroplast NAD(P)H dehydrogenase complex, involved in PSI cyclic electron transport. Located on the thylakoid membrane. Mutant has impaired NAD(P)H dehydrogenase activity.
At3g55330	PPL1	32298.5	37042.4	31103.7	35482.2	0.0584696	0.284386	0.2273	1.14831	0.964805	1.08888	PPL1 (PSBP-LIKE PROTEIN 1); calcium ion binding; Identical to PsbP-related thylakoid lumenal protein 2, chloroplast precursor [Arabidopsis Thaliana] (GB:P82538); similar to PPL2 (PSBP-LIKE PROTEIN 2), calcium ion binding [Arabidopsis thaliana] (TAIR:AT2G39470.2); similar to PPL2 (PSBP-LIKE PROTEIN 2), calcium ion binding [Arabidopsis thaliana] (TAIR:AT2G39470.1); similar to unnamed protein produc…
At2g39470	PPL2	4793.85	4591.03	4987.53	5446.92	0.378051	0.353028	0.123975	0.96384	1.04537	1.14651	PPL2 (PSBP-LIKE PROTEIN 2); calcium ion binding; similar to PPL1 (PSBP-LIKE PROTEIN 1), calcium ion binding [Arabidopsis thaliana] (TAIR:AT3G55330.1); similar to unnamed protein product [Vitis vinifera] (GB:CAO69260.1); contains InterPro domain Mog1/PsbP/DUF1795, alpha/beta/alpha sandwich (InterPro:IPR016124); contains InterPro domain Mog1/PsbP, alpha/beta/alpha sandwich (InterPro:IPR016123); con…
At5g13120	CYP20-2	11756.8	11892.6	12559.3	11365.3	0.459657	0.181424	0.382038	1.00802	1.0662	0.956298	Peptidyl-prolyl cis-trans isomerase cyclophilin-type family protein; Identical to Peptidyl-prolyl cis-trans isomerase CYP20-2, chloroplast precursor (CYP20-2) [Arabidopsis Thaliana] (GB:Q9ASS6;GB:Q53YK9;GB:Q8L9L5;GB:Q9FY98); similar to ROC4 (ROTAMASE CYP 4), peptidyl-prolyl cis-trans isomerase [Arabidopsis thaliana] (TAIR:AT3G62030.1); similar to hypothetical protein [Vitis vinifera] (GB:CAN82436…
At4g39710	FKBP16-2	10960	10406.3	9828.65	11408.3	0.354889	0.119302	0.207507	0.944201	0.894944	1.03967	Immunophilin, putative / FKBP-type peptidyl-prolyl cis-trans isomerase, putative; Identical to Probable FKBP-type peptidyl-prolyl cis-trans isomerase 4, chloroplast precursor (FKBP23I) [Arabidopsis Thaliana] (GB:Q9SCY3;GB:O65658;GB:Q941D9); similar to FK506-binding protein 1 (FKBP13) [Arabidopsis thaliana] (TAIR:AT5G45680.1); similar to unnamed protein product [Vitis vinifera] (GB:CAO71804.1); co…
At5g43750	NDH18	11452.6	10251.2	9199.33	9264.98	0.229311	0.0931153	0.0533518	0.89549	0.781772	0.810017	similar to unknown protein [Oryza sativa (japonica cultivar-group)] (GB:BAD88171.1)
ATP synthase
AtCg00120	atpA	44811.1	40416.2	45485.6	44249.4	0.311147	0.441903	0.458446	0.899222	1.02237	0.993041	Encodes the ATPase alpha subunit, which is a subunit of ATP synthase and part of the CF1 portion which catalyzes the conversion of ADP to ATP using the proton motive force. This complex is located in the thylakoid membrane of the chloroplast.
AtCg00480	atpB	25111	31423.7	26995.2	26603	0.131529	0.328242	0.247204	1.24899	1.0702	1.05992	Chloroplast-encoded gene for beta subunit of ATP synthase
At4g04640	atpC1	32609.2	30156.2	29301.6	31552.7	0.242755	0.122548	0.382589	0.928295	0.90288	0.96849	Encoding the gamma subunit of Arabidopsis chloroplast ATP synthase.
At1g15700	atpC2	960.076	794.563	1409.13	1482.6	0.108905	0.00383068	0.0297063	0.836025	1.4722	1.53797	Encode the gamma subunit of Arabidopsis chloroplast ATP synthase. It is thought to be involved in the regulation of the ATP synthase activity.
At4g09650	atpD	45872.6	48010.8	43137.5	44858.6	0.292558	0.213405	0.393971	1.05197	0.945255	0.982202	Encodes the chloroplast ATPase delta-subunit.
AtCg00470	atpE	38930.8	42273.2	44363.8	43504.5	0.193364	0.0916882	0.131708	1.09033	1.14073	1.12043	ATP SYNTHASE EPSILON CHAIN (ATPE)	ATPase epsilon subunit
AtCg00130	atpF	28737.6	27662	32906.7	31051.5	0.355354	0.112876	0.183176	0.960134	1.13904	1.07583	ATPase F subunit.
At4g32260	atpF subunit b	29857.4	31003.8	32745	28522	0.314809	0.285763	0.302324	1.04319	1.09525	0.957819	F-type H+-transporting ATPase subunit b
AtCg00140	atpH	36851.2	33184.9	36618.1	39534.5	0.165597	0.425337	0.28283	0.906133	0.987856	1.07223	ATPase III subunit
AtCg00150	atpI	27079.9	27781.2	32553.1	30740.5	0.428641	0.0344201	0.0826995	1.02575	1.20155	1.1397	Encodes a subunit of ATPase complex CF0, which is a proton channel that supplies the proton motive force to drive ATP synthesis by CF1 portion of the complex.
Regulatory proteins
At1g68830	STN7	9057.25	7398.6	8228.53	8794.82	0.0428077	0.195745	0.335713	0.819573	0.892855	0.974458	STN7 protein kinase; required for state transitions, phosphorylation of the major antenna complex (LHCII) between PSII and PSI, and light adaptation
At5g01920	STN8	4155.53	4129.98	3984.62	4189.68	0.490088	0.348063	0.483392	0.999752	0.974737	1.01517	Chloroplast thylakoid protein kinase STN8 is specific in phosphorylation of N-terminal threonine residues in D1, D2 and CP43 proteins, and Thr-4 in PsbH protein of photosystem II. Phosphorylation of Thr-4 in the wild type required both light and prior phosphorylation at Thr-2.
At4g27800	PPH1	15207.1	14113.9	14527.9	14013.2	0.320163	0.304887	0.180723	0.921414	0.950024	0.915823	Protein phosphatase 2C PPH1 / PP2C PPH1 (PPH1); Identical to Protein phosphatase 2C PPH1 (PPH1) [Arabidopsis Thaliana] (GB:P49599;GB:Q9M0J6;GB:Q9STP6); similar to protein phosphatase 2C, putative / PP2C, putative [Arabidopsis thaliana] (TAIR:AT1G43900.1); similar to unnamed protein product [Vitis vinifera] (GB:CAO48631.1); contains InterPro domain Protein phosphatase 2C-related; (InterPro:IPR0019…
At1g02910	LPA1	4087.21	3274.42	3543.8	3881.41	0.190261	0.124092	0.304725	0.789704	0.860204	0.942415	Encodes LPA1 (low psii accumulation1). Mutants defective in this gene were shown to have a reduced PSII content (overall reduction in the levels of several PSII subunits) and a disrupted grana stack structure. The N-terminal half of the protein contains two tetratricopeptide repeat (TPR) motifs that are arranged tandemly, each consisting of a 34-residue degenerate consensus sequence. The N-termin…
At5g51545	LPA2	8711.02	8072.52	8762.16	8237.03	0.179383	0.47476	0.1529	0.92734	1.00511	0.947347	Encodes LPA2 (low psii accumulation2), an intrinsic thylakoid membrane protein required for efficient assembly of Photosystem II.
At5g23120	HCF136	22521	24810.3	22739.9	21102.4	0.114383	0.47172	0.266907	1.1054	1.00891	0.934959	Encodes a stability and/or assembly factor of photosystem II
At3g15095	HCF243	10288.2	9473.4	11761	11694.1	0.0690995	0.117692	0.0274037	0.921382	1.13948	1.13629	Encodes a stability and/or assembly factor of D1 of photosystem II

## Sheet: (b) Redox proteins
Additional file 8b. Genes for redox proteins in leaves.
SEQ_ID	Gene Symbol	WT-mean	T-DNA-mean	OE7-mean	OE21-mean	P T-DNA	P OE7	P OE21	FC T-DNA	FC OE7	FC OE21	Gene Description
Ferredoxin
At1g10960	Ferredoxin 1 (ATFD1)	18722.5	15490.4	20986.9	19640.8	0.0541192	0.0317828	0.287633	0.826705	1.11975	1.04454	ATFD1 (Ferredoxin 1 ); 2 iron, 2 sulfur cluster binding / electron carrier/ iron-sulfur cluster binding; Identical to Ferredoxin-2, chloroplast precursor (PETF2) [Arabidopsis Thaliana] (GB:O04090); similar to FED A (FERREDOXIN 2), 2 iron, 2 sulfur cluster binding / electron carrier/ iron-sulfur cluster binding [Arabidopsis thaliana] (TAIR:AT1G60950.1); similar to unknown [Populus trichocarpa] (GB…
At1g60950	Ferredoxin 2 (ATFD2)	55170.1	52979.3	52757	57569	0.253851	0.291317	0.300404	0.962042	0.957626	1.0421	Encodes a major leaf ferredoxin
At2g27510	Ferredoxin 3 (ATFD3)	1412.96	1164.64	1329.54	1861.55	0.349645	0.381352	0.0171967	0.754209	0.937672	1.32399	ATFD3 (Ferredoxin 3); electron carrier; similar to ATFD1 (FERREDOXIN 1), 2 iron, 2 sulfur cluster binding / electron carrier/ iron-sulfur cluster binding [Arabidopsis thaliana] (TAIR:AT1G10960.1); similar to non-photosynthetic ferredoxin [Citrus sinensis] (GB:CAA87068.1); contains InterPro domain 2Fe-2S ferredoxin, iron-sulphur binding site; (InterPro:IPR006058); contains InterPro domain 2Fe-2S f…
At5g10000	Ferredoxin 4 (ATFD4)	518.674	694.327	592.962	403.771	0.279573	0.206787	0.0513118	1.27932	1.11221	0.773071	ATFD4 (Ferredoxin 4); electron carrier; similar to ATFD3 (FERREDOXIN 3), electron carrier [Arabidopsis thaliana] (TAIR:AT2G27510.1); similar to unknown [Populus trichocarpa] (GB:ABK95610.1); contains InterPro domain 2Fe-2S ferredoxin, iron-sulphur binding site; (InterPro:IPR006058); contains InterPro domain Ferredoxin [2Fe-2S], plant; (InterPro:IPR010241); contains InterPro domain Beta-grasp fold…
At4g14890	FdC1	29090.1	26283.8	15730.1	14539	0.270509	0.0137626	0.00395942	0.906507	0.544912	0.502798	Ferredoxin family protein; similar to ATFD3 (Ferredoxin 3), electron carrier [Arabidopsis thaliana] (TAIR:AT2G27510.1); similar to unnamed protein product [Vitis vinifera] (GB:CAO71173.1); similar to hypothetical protein [Vitis vinifera] (GB:CAN69765.1); contains InterPro domain Ferredoxin [2Fe-2S], plant; (InterPro:IPR010241); contains InterPro domain Beta-grasp fold, ferredoxin-type (InterPro:I…
At1g32550	FdC2	6870.94	6499.68	6550.22	6327.15	0.265701	0.323415	0.280052	0.950509	0.951845	0.914232	Ferredoxin family protein; similar to ATFD1 (Ferredoxin 1), 2 iron, 2 sulfur cluster binding / electron carrier/ iron-sulfur cluster binding [Arabidopsis thaliana] (TAIR:AT1G10960.1); similar to Os03g0685000 [Oryza sativa (japonica cultivar-group)] (GB:NP_001050923.1); similar to unknown [Picea sitchensis] (GB:ABK22496.1); contains InterPro domain Ferredoxin [2Fe-2S], plant; (InterPro:IPR010241);…
Fd-activated proteins
At5g66190	FNR1	46587.3	46674	48874.3	48126.7	0.490505	0.0433267	0.281813	1.00223	1.05007	1.03414	Encodes a leaf-type ferredoxin:NADP(H) oxidoreductase. It is present in both chloroplast stroma and thylakoid membranes but is more abundant in the thylakoid. The affinity of this enzyme for ferredoxin is slightly, but significantly, higher than AtLFNR2, an isoform of the same enzyme. AtLFNR1 forms a heterodimer with AtFNR2 and is also a prerequisite to attach AtFNR2 to the thylakoid membrane.
At1g20020	FNR2	31466.8	32784.7	18011.1	16406.2	0.375261	0.0119891	0.00552418	1.05155	0.573671	0.526056	Encodes a leaf-type ferredoxin:NADP(H) oxidoreductase. It is present in both chloroplast stroma and thylakoid membranes but is more abundant in the stroma
At5g23440	FTRA1	2296.71	2143.43	2361.66	2335.24	0.585305	0.481416	0.578693	0.933262	1.02828	1.01678	FTRA1 (ferredoxin/thioredoxin reductase subunit A (variable subunit) 1); ferredoxin:thioredoxin reductase; similar to FTRA2 (ferredoxin/thioredoxin reductase subunit A (variable subunit) 2), ferredoxin:thioredoxin reductase [Arabidopsis thaliana] (TAIR:AT5G08410.1); similar to lipoic acid synthase-like protein [Brassica rapa] (GB:ABV89629.1); contains InterPro domain Lipoate synthase; (InterPro:I…
At5g08410	FTRA2	1730.91	1173.35	1085.17	1673.3	0.274225	0.0120081	0.723969	0.677883	0.626934	0.966719	FTRA2 (ferredoxin/thioredoxin reductase subunit A (variable subunit) 2); ferredoxin:thioredoxin reductase; similar to FTRA1 (ferredoxin/thioredoxin reductase subunit A (variable subunit) 1), ferredoxin:thioredoxin reductase [Arabidopsis thaliana] (TAIR:AT5G23440.1); similar to lipoic acid synthase-like protein [Brassica rapa] (GB:ABV89629.1); contains InterPro domain Lipoate synthase; (InterPro:I…
At2g15620	NIR	19110.8	18977.9	11812.9	11649.6	0.967018	0.0341862	0.0359064	0.993046	0.618128	0.609583	Involved in the second step of nitrate assimilation
At5g04140	GLU1	47299.2	45261.1	45501.7	44547.8	0.731045	0.559753	0.394623	0.95691	0.961996	0.941829	Encodes a gene whose sequence is similar to ferredoxin dependent glutamate synthase (Fd-GOGAT). Expression in leaves is induced by light and sucrose. Proposed to be involved in photorespiration and nitrogen assimilation.
At2g41220	GLU2	11021.9	10135.6	12267.7	13460.1	0.456118	0.228837	0.195991	0.919589	1.11302	1.22121	Encodes a gene whose sequence is similar to ferredoxin dependent glutamate synthase (Fd-GOGAT). Expression is most abundant in root.
At5g53460	GLT1	18891	18791.8	21185.9	20179.6	0.472831	0.0812338	0.251153	0.998848	1.12132	1.06891	NADH-dependent glutamate synthase
At4g05390	ROOT FNR 1 (ATRFNR1)	2154.1	1968.31	1992.05	2497.64	0.374083	0.344758	0.228727	0.915238	0.944568	1.17345	Encodes a root-type ferredoxin:NADP(H) oxidoreductase.
At1g30510	ROOT FNR 2 (ATRFNR2)	3043.51	3601.06	3255.43	3577.19	0.0625778	0.0419159	0.0727103	1.18746	1.06755	1.17669	Encodes a root-type ferredoxin:NADP(H) oxidoreductase.
Thioredoxins
At3g02730	TRXF1	18209.7	15443.4	14487.8	15278.3	0.151786	0.0739671	0.0767513	0.848087	0.795607	0.83902	ATF1/TRXF1 (Thioredoxin F-type 1); thiol-disulfide exchange intermediate; Identical to Thioredoxin F-type 1, chloroplast precursor [Arabidopsis Thaliana] (GB:Q9XFH8;GB:Q9M8R5); similar to ATF2/TRXF2 (THIOREDOXIN F2), thiol-disulfide exchange intermediate [Arabidopsis thaliana] (TAIR:AT5G16400.1); similar to Thioredoxin F-type, chloroplast precursor (Trx-F) (GB:O48897); contains InterPro domain Th…
At5g16400	TRXF2	8645.12	8413.12	7257.39	8523.86	0.891095	0.328601	0.925128	0.973165	0.839478	0.985974	ATF2/TRXF2 (Thioredoxin F2); thiol-disulfide exchange intermediate; Identical to Thioredoxin F-type 2, chloroplast precursor [Arabidopsis Thaliana] (GB:Q9XFH9); similar to ATF1/TRXF1 (THIOREDOXIN F-TYPE 1), thiol-disulfide exchange intermediate [Arabidopsis thaliana] (TAIR:AT3G02730.1); similar to Thioredoxin F-type, chloroplast precursor (Trx-F) (GB:O48897); contains InterPro domain Thioredoxin …
At3g51030	TRX H1	886.969	918.875	1187.86	1222.18	0.864527	0.126141	0.0750487	1.03597	1.33924	1.37792	Encodes a cytosolic thioredoxin that reduces disulfide bridges of target proteins by the reversible formation of a disulfide bridge between two neighboring Cys residues present in the active site. Thioredoxins have been found to regulate a variety of biological reactions in prokaryotic and eukaryotic cells.
At5g39950	TRX H2	3285.63	2856.05	2999.88	3160.13	0.421126	0.503082	0.78617	0.869254	0.913031	0.961804	Encodes a cytosolic thioredoxin that reduces disulfide bridges of target proteins by the reversible formation of a disulfide bridge between two neighboring Cys residues present in the active site. Thioredoxins have been found to regulate a variety of biological reactions in prokaryotic and eukaryotic cells.
At5g42980	TRX H3	23911.9	21379.5	19881.3	21025	0.400199	0.239671	0.278932	0.894092	0.831439	0.87927	Encodes a cytosolic thioredoxin that reduces disulfide bridges of target proteins by the reversible formation of a disulfide bridge between two neighboring Cys residues present in the active site. Thioredoxins have been found to regulate a variety of biological reactions in prokaryotic and eukaryotic cells.
At1g19730	TRX H4	2453.19	3034.65	2313.09	2024.42	0.127739	0.510383	0.0920143	1.23702	0.942892	0.825221	Encodes a cytosolic thioredoxin that reduces disulfide bridges of target proteins by the reversible formation of a disulfide bridge between two neighboring Cys residues present in the active site. Thioredoxins have been found to regulate a variety of biological reactions in prokaryotic and eukaryotic cells.
At1g45145	TRX H5	498.404	422.713	565.88	590.042	0.143523	0.296755	0.0547636	0.848133	1.13538	1.18386	Encodes a cytosolic thioredoxin that reduces disulfide bridges of target proteins by the reversible formation of a disulfide bridge between two neighboring Cys residues present in the active site. Thioredoxins have been found to regulate a variety of biological reactions in prokaryotic and eukaryotic cells.
At1g03680	TRX-M1	34999	28891.7	32650.6	31118.8	0.00113687	0.366694	0.0661244	0.8255	0.932901	0.889133	Encodes a chloroplast thioredoxin similar to prokaryotic thioredoxins.
At4g03520	TRX-M2	27909.6	27135.7	24775.6	27388.8	0.834087	0.343219	0.562409	0.972269	0.887708	0.981337	Chloroplast localized thioredoxin, similar to prokaryotic types.
At2g15570	TRX-M3	2153.76	1854.8	2264.37	2478.97	0.540323	0.626782	0.450676	0.86119	1.05136	1.15099	Chloroplast protein similar to prokaryotic thioredoxin.
At3g15360	TRX-M4	15664.9	13632.3	14038.5	13239.4	0.20226	0.154826	0.0260865	0.870245	0.896176	0.845166	Encodes a prokaryotic thioredoxin
At1g50320	TRX-X	14930.5	14320.9	15440.5	15720.1	0.784856	0.785174	0.749611	0.959171	1.03416	1.05289	Encodes a prokaryotic thioredoxin
At1g76760	TRX-Y1	271.463	234.951	263.883	395.659	0.563692	0.847207	0.00339741	0.8655	0.972078	1.45751	ATY1 (Arabidopsis thioredoxin y1); thiol-disulfide exchange intermediate; similar to ATY2 (Arabidopsis thioredoxin y2), thiol-disulfide exchange intermediate [Arabidopsis thaliana] (TAIR:AT1G43560.1); similar to unnamed protein product [Vitis vinifera] (GB:CAO43620.1); contains InterPro domain Thioredoxin family (InterPro:IPR015467); contains InterPro domain Thioredoxin-like fold (InterPro:IPR012…
At1g43560	TRX-Y2	7668.67	6822.54	6100.6	6591.11	0.516925	0.0987882	0.236039	0.889664	0.795522	0.859485	ATY2 (Arabidopsis thioredoxin y2); thiol-disulfide exchange intermediate; similar to ATY1 (Arabidopsis thioredoxin y1), thiol-disulfide exchange intermediate [Arabidopsis thaliana] (TAIR:AT1G76760.1); similar to unnamed protein product [Vitis vinifera] (GB:CAO43620.1); contains InterPro domain Thioredoxin family (InterPro:IPR015467); contains InterPro domain Thioredoxin-like fold (InterPro:IPR012…
Trx-regulated proteins in chloroplasts
At3g26650	GAPA	42398.8	47283.2	47417.1	47037.2	0.0301494	0.0478149	0.0560258	1.11619	1.11822	1.10853	Encodes one of the two subunits forming the photosynthetic glyceraldehyde-3-phosphate dehydrogenase (GAPDH) and as such a constituent of the supramolecular complex with phosphoribulokinase (PRK) thought to be linked by a small peptide encoded by CP12-2. GapA-1 is coordinately expressed by light with PRK and CP12-2. The enzyme activity, tested in leaf protein extracts dropped significantly after e…
At1g42970	GAPB	42453.8	40167.8	41691	45658.6	0.207159	0.390128	0.24462	0.945277	0.979212	1.06606	Encodes chloroplast localized glyceraldehyde-3-phosphate dehydrogenase.
At5g64380	FBPase	4651.72	4422.48	6287.61	6447.44	0.321272	0.0139256	0.00392901	0.951466	1.34794	1.38917	Fructose-1,6-bisphosphatase family protein; similar to fructose-1,6-bisphosphatase, putative / D-fructose-1,6-bisphosphate 1-phosphohydrolase, putative / FBPase, putative [Arabidopsis thaliana] (TAIR:AT3G54050.1); similar to chloroplast fructose-1,6-bisphosphatase II [Fragaria x ananassa] (GB:ABW38331.1); contains InterPro domain Inositol phosphatase/fructose-1,6-bisphosphatase; (InterPro:IPR0001…
At3g55800	SBPase	31105.9	30186.9	29531.4	28231.1	0.39908	0.248309	0.026745	0.966991	0.94553	0.907682	Sedoheptulose-bisphosphatase (SBPASE)	Encodes the chloroplast enzyme sedoheptulose-1,7-bisphosphatase (SBPase), involved in the carbon reduction of the Calvin cycle. Increase in SBPase activity in transgenic lines accumulate up to 50% more sucrose and starch than wild-type.
At1g32060	PRK	50489.8	53099.5	49942.5	49276.9	0.261319	0.388732	0.276598	1.05115	0.989095	0.976419	Phosphoribulokinase (PRK)
At2g39730	RCA	49045.7	40368.3	44486.2	43657.1	0.213768	0.112764	0.0820456	0.81181	0.908947	0.889999	Rubisco activase (RCA)
At5g35790	G6PD1	12097.4	13085.4	13404.5	13226.2	0.332083	0.0530794	0.143181	1.07292	1.1056	1.08892	Encodes a plastidic glucose-6-phosphate dehydrogenase that is sensitive to reduction by DTT and whose mRNA is more prevalent in developing organs but absent in the root.
At5g13110	G6PD2	17291.9	17661.6	19606.2	20697.8	0.426004	0.0905793	0.0560814	1.02288	1.1386	1.19803	Encodes a plastidic glucose-6-phosphate dehydrogenase that is sensitive to reduction by DTT and whose mRNA is most highly expressed in root.
At1g24280	G6PD3	8005.72	8858.14	12228.7	8548.45	0.264211	0.0283824	0.402546	1.10628	1.52474	1.01365	Encodes a plastidic glucose-6-phosphate dehydrogenase that is sensitive to reduction by DTT and whose mRNA is most highly expressed in root.
At1g09420	G6PD4	932.217	884.249	4100.64	4189.79	0.265583	0.00522625	2.07685e-05	0.948913	4.38123	4.49662	Encodes a protein similar to glucose-6-phosphate dehydrogenase but, based on amino acid differences in the active site and lack of activity, does not encode a functional G6PDH.
At5g58330	Malate dehydrogenase	26421	35533.8	30320.7	33608.8	0.0337481	0.120625	0.037155	1.3572	1.15536	1.28107	malate dehydrogenase (NADP) in chloroplast
At2g35010	ATO1 (mitochondria)	3026.67	2727.97	5112.28	4700.55	0.160311	0.0119205	0.00926606	0.906395	1.68242	1.55191	ATO1 (Arabidopsis thioredoxin O1); thiol-disulfide exchange intermediate; similar to ATO2 (Arabidopsis thioredoxin o2), thiol-disulfide exchange intermediate [Arabidopsis thaliana] (TAIR:AT1G31020.1); similar to putative thioredoxin [Pisum sativum] (GB:CAJ84246.1); contains InterPro domain Thioredoxin family (InterPro:IPR015467); contains InterPro domain Thioredoxin-like fold (InterPro:IPR012336)…
At1g31020	ATO2	923.93	951.107	1051.52	1307.27	0.479458	0.162368	0.0518609	0.954699	1.14604	1.44748	ATO2 (Arabidopsis thioredoxin O2); thiol-disulfide exchange intermediate; similar to ATO1 (ARABIDOPSIS THIOREDOXIN O1) [Arabidopsis thaliana] (TAIR:AT2G35010.2); similar to ATO1 (ARABIDOPSIS THIOREDOXIN O1), thiol-disulfide exchange intermediate [Arabidopsis thaliana] (TAIR:AT2G35010.1); similar to putative thioredoxin [Pisum sativum] (GB:CAJ84246.1); contains InterPro domain Thioredoxin family (…
At3g54050	FBPase, chloroplast stroma (No T-DNA)	37705.6	39121.6	41100	39124.8	0.731087	0.479514	0.754549	1.03755	1.09002	1.03764	fructose-1,6-bisphosphatase, putative / D-fructose-1,6-bisphosphate 1-phosphohydrolase, putative / FBPase, putative; Identical to Fructose-1,6-bisphosphatase, chloroplast precursor (FBP) [Arabidopsis Thaliana] (GB:P25851;GB:Q9M398); similar to fructose-1,6-bisphosphatase, putative / D-fructose-1,6-bisphosphate 1-phosphohydrolase, putative / FBPase, putative [Arabidopsis thaliana] (TAIR:AT1G43670.…
At5g64380	FBPase, plastid	4651.72	4422.48	6287.61	6447.44	0.635286	0.0433922	0.00785801	0.950719	1.35168	1.38603	fructose-1,6-bisphosphatase family protein; similar to fructose-1,6-bisphosphatase, putative / D-fructose-1,6-bisphosphate 1-phosphohydrolase, putative / FBPase, putative [Arabidopsis thaliana] (TAIR:AT3G54050.1); similar to chloroplast fructose-1,6-bisphosphatase II [Fragaria x ananassa] (GB:ABW38331.1); contains InterPro domain Inositol phosphatase/fructose-1,6-bisphosphatase; (InterPro:IPR0001…

## Sheet: (c) Calvin Cycle
Additional file 8c. Genes for Calvin cycle in leaves.
SEQ_ID	Gene Symbol	WT-mean	T-DNA-mean	OE7-mean	OE21-mean	P T-DNA	P OE7	P OE21	FC T-DNA	FC OE7	FC OE21	Gene Description
At1g67090	Ribulose-bisphosphate carboxylase;	49341.1	53566.5	53103.4	59120.4	0.290819	0.308941	0.0317767	1.08568	1.07618	1.20348	RBCS1A; ribulose-bisphosphate carboxylase; Identical to Ribulose bisphosphate carboxylase small chain 1A, chloroplast precursor (RBCS-1A) [Arabidopsis Thaliana] (GB:P10795;GB:Q94JW2;GB:Q9FPI6;GB:Q9SAV4); similar to ribulose bisphosphate carboxylase small chain 1B / rubisco small subunit 1B (RBCS-1B) (ATS1B) [Arabidopsis thaliana] (TAIR:AT5G38430.1); similar to ribulose-1,5-bisphosphate carboxylas…
At5g38420	Ribulose-bisphosphate carboxylase;	27453.4	33420.6	33892.6	32753.7	0.16727	0.100492	0.129803	1.21524	1.22928	1.18556	Ribulose bisphosphate carboxylase small chain 2B / rubisco small subunit 2B (RBCS-2B) (ATS2B); Identical to Ribulose bisphosphate carboxylase small chain 2B, chloroplast precursor (RBCS-2B) [Arabidopsis Thaliana] (GB:P10797;GB:Q9FF20); similar to ribulose bisphosphate carboxylase small chain 1B / rubisco small subunit 1B (RBCS-1B) (ATS1B) [Arabidopsis thaliana] (TAIR:AT5G38430.1); similar to Ribu…
At5g38410	Ribulose-bisphosphate carboxylase;	33302.4	39509.3	38581.3	35444.9	0.026183	0.0829043	0.249287	1.18892	1.15516	1.06166	Ribulose bisphosphate carboxylase small chain 3B / rubisco small subunit 3B (RBCS-3B) (ATS3B); Identical to Ribulose bisphosphate carboxylase small chain 3B, chloroplast precursor (RBCS-3B) [Arabidopsis Thaliana] (GB:P10798;GB:Q9FF21); similar to ribulose bisphosphate carboxylase small chain 2B / rubisco small subunit 2B (RBCS-2B) (ATS2B) [Arabidopsis thaliana] (TAIR:AT5G38420.1); similar to Ribu…
At5g38430	Ribulose-bisphosphate carboxylase;	15365.5	15336.7	15504.6	14454	0.494487	0.438847	0.267567	1.001	0.998124	0.946612	Ribulose bisphosphate carboxylase small chain 1B / rubisco small subunit 1B (RBCS-1B) (ATS1B); Identical to Ribulose bisphosphate carboxylase small chain 1B, chloroplast precursor (RBCS-1B) [Arabidopsis Thaliana] (GB:P10796); similar to ribulose bisphosphate carboxylase small chain 2B / rubisco small subunit 2B (RBCS-2B) (ATS2B) [Arabidopsis thaliana] (TAIR:AT5G38420.1); similar to chloroplast ri…
AtCg00490	Rubisco large subunit	27101.4	35525.5	31733	31713.8	0.084068	0.211719	0.167737	1.33947	1.19637	1.19443	Large subunit of RUBISCO.
At1g14030	Rubisco large subunit n-methyltransferase	6483.94	4719.83	5702	5547.48	0.00413524	0.0196844	0.015532	0.728522	0.88035	0.855976	Ribulose-1,5 bisphosphate carboxylase oxygenase large subunit N-methyltransferase, putative; Identical to Probable ribulose-1,5 bisphosphate carboxylase/oxygenase large subunit N-methyltransferase, chloroplast precursor (RBCMT) [Arabidopsis Thaliana] (GB:Q9XI84); similar to SET domain-containing protein [Arabidopsis thaliana] (TAIR:AT3G07670.1); similar to unnamed protein product [Vitis vinifera]…
At2g39730	Rubisco activase	49045.7	40368.3	44486.2	43657.1	0.213768	0.112764	0.0820456	0.81181	0.908947	0.889999	Rubisco activase, a nuclear-encoded chloroplast protein that consists of two isoforms arising from alternative splicing in most plants. Required for the light activation of rubisco.
At1g73110	Rubisco activase, putative	10407.1	10297.3	9145.73	8974.56	0.472929	0.168096	0.137177	0.994533	0.887919	0.869069	Ribulose bisphosphate carboxylase/oxygenase activase, putative / rubisco activase, putative; similar to RCA (RUBISCO ACTIVASE) [Arabidopsis thaliana] (TAIR:AT2G39730.2); similar to RCA (RUBISCO ACTIVASE) [Arabidopsis thaliana] (TAIR:AT2G39730.1); similar to RCA (RUBISCO ACTIVASE) [Arabidopsis thaliana] (TAIR:AT2G39730.3); similar to Os04g0658300 [Oryza sativa (japonica cultivar-group)] (GB:NP_001…
At3g12780	Phosphoglycerate kinase	35125.4	40271.2	39898.6	38057.3	0.0715736	0.00410106	0.312298	1.15021	1.13706	1.06948	Nuclear phosphoglycerate kinase (PGK1)
At1g79550	Phosphoglycerate kinase	9221.5	7635.96	8815.04	8863.04	0.0200339	0.230822	0.289786	0.829181	0.951802	0.959497	Encodes cytosolic phosphoglycerate kinase (PGK).
At1g56190	Phosphoglycerate kinase	20765.1	17633.7	18212.7	19162.4	0.0701014	0.14653	0.183944	0.850948	0.87753	0.923695	Phosphoglycerate kinase, putative; Identical to Phosphoglycerate kinase, chloroplast precursor [Arabidopsis Thaliana] (GB:P50318;GB:Q9SGU6); similar to PGK1 (PHOSPHOGLYCERATE KINASE 1), phosphoglycerate kinase [Arabidopsis thaliana] (TAIR:AT3G12780.1); similar to Phosphoglycerate kinase, chloroplast precursor (GB:Q42961); similar to hypothetical protein [Vitis vinifera] (GB:CAN81990.1); similar t…
At3g26650	Glyceraldehyde-3-p dehydrogenase	42398.8	47283.2	47417.1	47037.2	0.0301494	0.0478149	0.0560258	1.11619	1.11822	1.10853	Encodes one of the two subunits forming the photosynthetic glyceraldehyde-3-phosphate dehydrogenase (GAPDH) and as such a constituent of the supramolecular complex with phosphoribulokinase (PRK) thought to be linked by a small peptide encoded by CP12-2. Gapa-1 is coordinately expressed by light with PRK and CP12-2. The enzyme activity, tested in leaf protein extracts dropped significantly after e…
At1g42970	Glyceraldehyde-3-p dehydrogenase	42453.8	40167.8	41691	45658.6	0.207159	0.390128	0.24462	0.945277	0.979212	1.06606	Encodes chloroplast localized glyceraldehyde-3-phosphate dehydrogenase.
At1g12900	Glyceraldehyde-3-p dehydrogenase	24501.1	24564.5	24828	23328.5	0.488557	0.451778	0.348276	1.00625	1.01656	0.947638	GAPA-2; glyceraldehyde-3-phosphate dehydrogenase; similar to GAPA (GLYCERALDEHYDE 3-PHOSPHATE DEHYDROGENASE A SUBUNIT), glyceraldehyde-3-phosphate dehydrogenase [Arabidopsis thaliana] (TAIR:AT3G26650.1); similar to hypothetical protein [Vitis vinifera] (GB:CAN78872.1); contains interpro domain Glyceraldehyde-3-phosphate dehydrogenase, type I; (interpro:IPR006424); contains interpro domain NAD(P)-…
At2g21170	Triose-phosphate isomerase chloroplast	35774.6	35175.2	37489.6	32896.9	0.395616	0.113857	0.21597	0.986016	1.04842	0.916335	Encodes triosephosphate isomerase.
At3g55440	Triose-phosphate isomerase cytosolic	21350	19975.1	20503.1	22956.2	0.260023	0.0654517	0.269341	0.939923	0.961857	1.07487	Encodes triosephosphate isomerase.
At5g13420	Transaldolase	11990	12078	11898	13272	1.10699	0.938207	1.00733	0.992356	0.930489	0.153385	Transaldolase, putative; similar to unnamed protein product [Vitis vinifera] (GB:CAO68704.1); contains interpro domain Transaldolase, bacterial/plant type (interpro:IPR014634); contains interpro domain Transaldolase subfamily; (interpro:IPR004732); contains interpro domain Transaldolase; (interpro:IPR001585); contains interpro domain Aldolase-type TIM barrel; (interpro:IPR013785)
At1g12230	Transaldolase	10519	9898	11673	12246	1.16415	0.463503	0.940967	1.10963	0.604699	0.204013	Transaldolase, putative; similar to transaldolase-like protein [Arabidopsis lyrata] (GB:AAL65638.1); contains interpro domain Transaldolase; (interpro:IPR001585); contains interpro domain Aldolase-type TIM barrel; (interpro:IPR013785)
At2g45290	Transketolase	2415.3	2446.12	4775.66	4724.68	0.475311	0.020608	0.00499235	1.02335	1.96662	1.98121	Transketolase, putative; similar to transketolase, putative [Arabidopsis thaliana] (TAIR:AT3G60750.1); similar to unknown [Populus trichocarpa] (GB:ABK95795.1); similar to Transketolase, chloroplast precursor (TK) (GB:Q43848); similar to unknown [Populus trichocarpa] (GB:ABK92500.1); contains interpro domain Transketolase, C-terminal/Pyruvate-ferredoxin oxidoreductase, domain II; (interpro:IPR009…
At3g60750	Transketolase	50832.2	58292.8	53342.6	55586.9	0.0383207	0.0609282	0.118812	1.14684	1.04988	1.09043	Transketolase, putative; similar to transketolase, putative [Arabidopsis thaliana] (TAIR:AT2G45290.1); similar to unknown [Populus trichocarpa] (GB:ABK95795.1); similar to Transketolase, chloroplast precursor (TK) (GB:Q43848); similar to unknown [Populus trichocarpa] (GB:ABK92500.1); contains interpro domain Transketolase, C-terminal/Pyruvate-ferredoxin oxidoreductase, domain II; (interpro:IPR009…
At3g55800	Sedoheptulose-bisphosphatase	31105.9	30186.9	29531.4	28231.1	0.39908	0.248309	0.026745	0.966991	0.94553	0.907682	Encodes the chloroplast enzyme sedoheptulose-1,7-bisphosphatase (sbpase), involved in the carbon reduction of the Calvin cycle. Increase in sbpase activity in transgenic lines accumulate up to 50% more sucrose and starch than wild-type.
At3g01850	D-ribulose-5-phosphate-3-epimerase	502.612	583.709	950.381	1229	0.24633	0.0264934	0.00137919	1.18093	1.88825	2.49373	Ribulose-phosphate 3-epimerase, cytosolic, putative / pentose-5-phosphate 3-epimerase, putative; similar to ribulose-phosphate 3-epimerase, cytosolic, putative / pentose-5-phosphate 3-epimerase, putative [Arabidopsis thaliana] (TAIR:AT1G63290.1); similar to unknown [Populus trichocarpa] (GB:ABK96131.1); contains interpro domain Ribulose-phosphate binding barrel; (interpro:IPR011060); contains int…
At1g63290	D-ribulose-5-phosphate-3-epimerase	2087.72	1867.82	1946.09	2416.55	0.293057	0.143955	0.105665	0.892153	0.937676	1.16535	Ribulose-phosphate 3-epimerase, cytosolic, putative / pentose-5-phosphate 3-epimerase, putative; similar to ribulose-phosphate 3-epimerase, cytosolic, putative / pentose-5-phosphate 3-epimerase, putative [Arabidopsis thaliana] (TAIR:AT3G01850.2); similar to ribulose-phosphate 3-epimerase, cytosolic, putative / pentose-5-phosphate 3-epimerase, putative [Arabidopsis thaliana] (TAIR:AT3G01850.1); si…
At5g61410	D-ribulose-5-phosphate-3-epimerase	31868.9	31400.8	38262.5	35384.2	0.374813	0.0381069	0.0941609	0.985598	1.19931	1.10753	Arabidopsis thaliana ribulose-5-phosphate-3-epimerase mrna
At3g54050	FBPase, chloroplast stroma	37705.6	39121.6	41100	39124.8	0.338212	0.176081	0.377275	1.04363	1.08999	1.03722	Fructose-1,6-bisphosphatase, putative / D-fructose-1,6-bisphosphate 1-phosphohydrolase, putative / fbpase, putative; Identical to Fructose-1,6-bisphosphatase, chloroplast precursor (FBP) [Arabidopsis Thaliana] (GB:P25851;GB:Q9M398); similar to fructose-1,6-bisphosphatase, putative / D-fructose-1,6-bisphosphate 1-phosphohydrolase, putative / fbpase, putative [Arabidopsis thaliana] (TAIR:AT1G43670.…
At5g64380	FBPase, plastid	4651.72	4422.48	6287.61	6447.44	0.321272	0.0139256	0.00392901	0.951466	1.34794	1.38917	Fructose-1,6-bisphosphatase family protein; similar to fructose-1,6-bisphosphatase, putative / D-fructose-1,6-bisphosphate 1-phosphohydrolase, putative / fbpase, putative [Arabidopsis thaliana] (TAIR:AT3G54050.1); similar to chloroplast fructose-1,6-bisphosphatase II [Fragaria x ananassa] (GB:ABW38331.1); contains interpro domain Inositol phosphatase/fructose-1,6-bisphosphatase; (interpro:IPR0001…
At2g21330	Fructose-bisphosphate aldolase, stroma	21929.9	22688.1	26205.2	27678.7	0.362426	0.0815699	0.0231217	1.03932	1.1948	1.26708	Fructose-bisphosphate aldolase, putative; Identical to Probable fructose-bisphosphate aldolase 1, chloroplast precursor (FBA1) [Arabidopsis Thaliana] (GB:Q9SJU4;GB:Q2V473;GB:Q93WF5;GB:Q94C97); similar to fructose-bisphosphate aldolase, putative [Arabidopsis thaliana] (TAIR:AT4G38970.1); similar to plastidic aldolase [Solanum tuberosum] (GB:ABY58016.1); similar to unnamed protein product [Vitis vi…
At4g38970	Fructose-bisphosphate aldolase, stroma	41023.6	41814	47225.9	46681.5	0.453101	0.0321445	0.158821	1.0135	1.15238	1.13006	Fructose-bisphosphate aldolase, putative; Identical to Probable fructose-bisphosphate aldolase 2, chloroplast precursor (FBA2) [Arabidopsis Thaliana] (GB:Q944G9;GB:Q5XEU6;GB:Q9SVJ6); similar to fructose-bisphosphate aldolase, putative [Arabidopsis thaliana] (TAIR:AT2G21330.1); similar to fructose-bisphosphate aldolase, putative [Arabidopsis thaliana] (TAIR:AT2G21330.3); similar to plastidic aldol…
At1g71100	Ribose-5-phosphate isomerase	539.872	495.904	520.358	617.711	0.365032	0.328247	0.12447	0.908663	0.971208	1.14991	Encodes a ribose 5-phosphate isomerase involved in the formation of uridine used for the synthesis of UDP-sugars. Mutants of this gene are affected in cellulose biosynthesis.
At2g01290	Ribose-5-phosphate isomerase	9263.99	9462.02	10663.8	9370.96	0.403819	0.0738441	0.467988	1.02707	1.15749	1.00389	Ribose-5-phosphate isomerase; Identical to Probable ribose-5-phosphate isomerase [Arabidopsis Thaliana] (GB:Q9ZU38); similar to RSW10 (RADIAL SWELLING 10), ribose-5-phosphate isomerase [Arabidopsis thaliana] (TAIR:AT1G71100.1); similar to unnamed protein product [Vitis vinifera] (GB:CAO21793.1); contains interpro domain Ribose 5-phosphate isomerase; (interpro:IPR004788)
At3g04790	Ribose-5-phosphate isomerase	25343.8	25254.2	25543.2	23560.3	0.47871	0.481057	0.289402	0.99828	1.0014	0.920572	Ribose 5-phosphate isomerase-related; similar to ribose-5-phosphate isomerase [Arabidopsis thaliana] (TAIR:AT2G01290.1); similar to unnamed protein product [Vitis vinifera] (GB:CAO43035.1); contains interpro domain Ribose 5-phosphate isomerase; (interpro:IPR004788)
At5g44520	Ribose-5-phosphate isomerase	6026.17	6414.11	6260.57	5924.76	0.219112	0.36072	0.416106	1.06558	1.03908	0.982079	Ribose 5-phosphate isomerase-related; similar to ribose 5-phosphate isomerase-related [Arabidopsis thaliana] (TAIR:AT3G04790.1); similar to unknown [Populus trichocarpa x Populus deltoides] (GB:ABK96323.1); contains interpro domain Ribose 5-phosphate isomerase; (interpro:IPR004788)
At1g32060	Phosphoribulokinase	50489.8	53099.5	49942.5	49276.9	0.261319	0.388732	0.276598	1.05115	0.989095	0.976419	PRK (PHOSPHORIBULOKINASE); ATP binding / phosphoribulokinase/ protein binding; Identical to Phosphoribulokinase, chloroplast precursor [Arabidopsis Thaliana] (GB:P25697); similar to uracil phosphoribosyltransferase, putative / UMP pyrophosphorylase, putative / uprtase, putative [Arabidopsis thaliana] (TAIR:AT3G27440.1); similar to hypothetical protein [Vitis vinifera] (GB:CAN78901.1); contains in…
At1g43310	Triose phosphate/pi translocator	19108.6	15906.2	17629.7	18975.6	0.179997	0.20733	0.475026	0.830795	0.929128	0.997621	Triose phosphate/phosphate translocator-related; similar to CUE1 (CAB UNDEREXPRESSED 1), antiporter/ triose-phosphate transmembrane transporter [Arabidopsis thaliana] (TAIR:AT5G33320.1); similar to Triose phosphate/phosphate translocator, non-green plastid, chloroplast precursor (CTPT) (GB:P52178); similar to plastid phosphoenolpyruvate/phosphate translocator [Brassica napus] (GB:ABK78670.1); con…
At5g46110	Triose phosphate/pi translocator	48175.3	50091.6	52168.1	51603.7	0.227762	0.0845144	0.122836	1.04176	1.08052	1.0724	Mutant has Altered acclimation responses; Chloroplast Triose Phosphate Translocator
At5g17520	Maltose transporter, plastid	3524.53	2920.75	2958.1	3660.27	0.241519	0.0706015	0.112301	0.8129	0.836994	1.03924	Encodes a maltose transporter that is expressed in leaves and roots. Mutations at the MEX1 locus cause accumulation of both starch and maltose in leaves, with maltose levels at least 40 times higher than that of wild-type. This gene encodes a protein located in the chloroplast envelope.
At2g40840	Maltose breakdown to glu at cytosol	3359.8	2856.44	2949.81	3371.35	0.109371	0.0231927	0.485549	0.856491	0.879888	1.01085	Encodes a cytosolic protein with transglucosidase and amylomaltase activity. It is an essential component of the pathway from starch to sucrose and cellular metabolism in leaves at night. The protein binds to heteroglycans and utilizes glucose, mannose and xylose as acceptors. Fucose and galactose can also act as acceptors but less efficiently than the previous three. It was also was also recentl…
At5g16150	Plastidial glucose transporter	10769.3	11517	9467.08	10094.6	0.293473	0.0106377	0.1899	1.06884	0.877908	0.939151	Encodes a putative plastidic glucose transporter.
At5g12860	Oxoglutarate:malate antiporter	50096.5	54322.4	48641.3	56649.5	0.111038	0.391279	0.0499033	1.08521	0.969011	1.13032	DIT1 (Dicarboxylate transporter 1); oxoglutarate:malate antiporter; similar to DCT/DIT2.1 (DICARBOXYLATE TRANSPORT), oxoglutarate:malate antiporter [Arabidopsis thaliana] (TAIR:AT5G64290.1); similar to 2-oxoglutarate/malate translocator, chloroplast precursor (GB:Q41364); similar to unnamed protein product [Vitis vinifera] (GB:CAO21913.1); similar to unknown [Picea sitchensis] (GB:ABK24751.1); co…
At5g64280	Oxoglutarate:malate antiporter	4519.92	5180.55	4284.86	4602.38	0.146908	0.327122	0.441141	1.15568	0.937637	1.0245	DIT2.2 (Dicarboxylate transporter 2.2); oxoglutarate:malate antiporter; similar to DCT/DIT2.1 (DICARBOXYLATE TRANSPORT), oxoglutarate:malate antiporter [Arabidopsis thaliana] (TAIR:AT5G64290.1); similar to chloroplast glutamate/malate translocator [Pisum sativum] (GB:ABO87605.1); similar to glutamate/malate translocator [Nicotiana tabacum] (GB:AAM89397.1); similar to glutamate/malate translocator…

## Sheet: (d) Carbohydrate metabolism
Additional file 8d. Genes for carbohydrate metabolism.
SEQ_ID	Gene Symbol	WT-mean	T-DNA-mean	OE7-mean	OE21-mean	P T-DNA	P OE7	P OE21	FC T-DNA	FC OE7	FC OE21	Gene Description
Starch synthesis and degradation
At1g74910	ADP-glucose pyrophosphorylase	12797.7	12306.8	14739	12772.1	0.409197	0.0750706	0.492117	0.95493	1.15087	0.992851	ADP-glucose pyrophosphorylase family protein; similar to adp-glucose pyrophosphorylase family protein [Arabidopsis thaliana] (tair:at2g04650.1); similar to putative gdp-mannose pyrophosphorylase [linum usitatissimum] (gb:abf48494.1); similar to unnamed protein product [vitis vinifera] (gb:cao64404.1); similar to unnamed protein product [vitis vinifera] (gb:cao14878.1); contains interpro domain nu…
At2g04650	ADP-glucose pyrophosphorylase	499.353	365.278	308.312	539.687	0.305654	0.0560675	0.273655	0.626512	0.616321	1.08197	ADP-glucose pyrophosphorylase family protein; similar to adp-glucose pyrophosphorylase family protein [Arabidopsis thaliana] (tair:at1g74910.1); similar to adp-glucose pyrophosphorylase family protein [Arabidopsis thaliana] (tair:at1g74910.2); similar to putative gdp-mannose pyrophosphorylase [linum usitatissimum] (gb:abf48494.1); similar to unnamed protein product [vitis vinifera] (gb:cao64404.1…
At5g48300	ADP-glucose pyrophoshorylase, small subunit (ADG1)	36383.5	38468.1	36276.3	35410.4	0.153395	0.48108	0.384798	1.05707	0.995624	0.96667	Encodes the small subunit of ADP-glucose pyrophosphorylase. The small subunit is the catalytic isoform responsible for adp-glucose pyrophosphorylase activity. The presence of the small subunit is required for large subunit stability. Two isoforms of the small subunit (aps1 and aps2) have been described. Aps1 is the major small subunit isoform present in all plant tissues tested.
At5g19220	ADP-glucose pyrophoshorylase, large subunit (APL1)	22315.2	19731.7	18516.7	19159.6	0.127467	0.0995367	0.155448	0.887117	0.831231	0.850051	Encodes the large subunit of ADP-glucose pyrophosphorylase which catalyzes the first, rate limiting step in starch biosynthesis. The large subunit plays a regulatory role whereas the small subunit (aps) is the catalytic isoform. Four isoforms (apl1-4) have been identified. Apl1 is the major large subunit isoform present in leaves. Mutational analysis of aps1 suggests that apl1 and apl2 can compen…
At1g27680	ADP-glucose pyrophoshorylase, large subunit (APL2)	2185.18	1807.27	1895.68	2558.89	0.298902	0.145935	0.0814875	0.793429	0.862651	1.16507	ADP-glucose pyrophosphorylase catalyzes the first, rate limiting step in starch biosynthesis. The large subunit plays a regulatory role whereas the small subunit (aps) is the catalytic isoform. Four isoforms of the large subunit (apl1-4) have been described.mutational analysis of aps1 suggests that apl1 and apl2 can compensate for loss of aps1 catalytic activity,suggesting both have catalytic as …
At4g39210	ADP-glucose pyrophoshorylase, large subunit (APL3)	2139.87	2067.73	2592.98	2969.65	0.466929	0.204992	0.0200702	0.915158	1.19068	1.38443	Encodes the large subunit of ADP-glucose pyrophosphorylase which catalyzes the first, rate limiting step in starch biosynthesis. The large subunit plays a regulatory role whereas the small subunit (aps) is the catalytic isoform. Four isoforms (apl1-4) have been identified. Apl3 is the major large subunit isoform present in inflorescences, fruits and roots.
At2g21590	ADP-glucose pyrophoshorylase, large subunit (APL4)	1028.22	705.185	1040.08	1286.12	0.237772	0.47718	0.0713145	0.622419	0.99114	1.25219	Encodes the large subunit of ADP-glucose pyrophosphorylase, the enzyme which catalyzes the first and limiting step in starch biosynthesis. The large subunit plays a regulatory role whereas the small subunit (aps) is the catalytic isoform. Four isoforms of the large subunit (apl1-4) have been described.
At1g05610	ADP-glucose pyrophoshorylase, small subunit (APS2)	181.355	198.282	314.991	393.117	0.201967	0.0155848	0.0112143	1.09575	1.73521	2.12809	Encodes the small subunit of ADP-glucose pyrophosphorylase. The small subunit is the catalytic isoform responsible for adp-glucose pyrophosphorylase activity. The presence of the small subunit is required for large subunit stability. Two isoforms of the small subunit (aps1 and aps2) have been described. Aps2 is a minor small subunit isoform present in all plant tissues tested.
At4g25000	Alpha-amylase-like apoplast (AMY1)	704.247	773.81	697.821	910.846	0.0399352	0.45639	0.0338045	1.09982	0.982622	1.28434	Predicted to be secreted protein based on signalp prediction. Involved in starch mobilization. Mutants are defective in alpha-amylase activity. (note: amy1 has been found in the literature to be referred to as amy3, which is not to be confused with amy3/at1g69830).
At1g76130	Alpha-amylase-like apoplast (AMY2)	5740.88	4602.54	4277.7	5411.12	0.17498	0.0727841	0.349472	0.80045	0.753814	0.946545	Alpha-amylase, putative / 1,4-alpha-d-glucan glucanohydrolase, putative, strong similarity to alpha-amylase gi:7532799 from (malus x domestica);contains pfam profile pf00128: alpha amylase, catalytic domain. Predicted to be secreted based on signalp analysis.
At1g69830	Alpha-amylase-like apoplast (AMY3)	2294.56	1445.22	6827.88	9382.78	0.180614	0.0071561	0.000150914	0.582501	3.00155	4.12189	Encodes a plastid-localized alpha-amylase. Expression is reduced in the sex4 mutant. Loss of function mutations show normal diurnal pattern of starch accumulation/degradation. Expression follows circadian rhythms.
At5g64860	Amylomaltase cytosolic (DPE1)	7067.55	7274.4	8033.19	7571.49	0.424921	0.0664609	0.237947	1.02216	1.13465	1.06404	Encodes a maltotriose-metabolizing enzyme with chloroplastic alpha-1,4-glucanotransferase activity. Mutant has altered starch degradation.
At2g40840	Amylomaltase cytosolic (DPE2)	3359.8	2856.44	2949.81	3371.35	0.109371	0.0231927	0.485549	0.856491	0.879888	1.01085	Encodes a cytosolic protein with transglucosidase and amylomaltase activity. It is an essential component of the pathway from starch to sucrose and cellular metabolism in leaves at night. The protein binds to heteroglycans and utilizes glucose, mannose and xylose as acceptors. Fucose and galactose can also act as acceptors but less efficiently than the previous three. It was also was also recentl…
At4g17090	Beta-amylase plastid (CT-BMY)	35777.5	38907.7	40379.4	34063.6	0.263927	0.155711	0.251249	1.08642	1.13001	0.953564	Encodes a beta-amylase targeted to the chloroplast. Transgenic BMY8 RNAi lines fail to accumulate maltose during cold shock suggesting that maltose accumulation coincides with bmy8 expression. Apart from maltose, the sugar content of the rnai lines were similar to wildtype (glucose and sucrose unaffected).
At2g36390	Starch branching enzyme	14585.8	13204.1	12319.5	14610.9	0.148673	0.0878198	0.491269	0.908442	0.844648	1.00482	Encodes a starch branching enzyme (EC.2.4.1.18) similar to SBE2 from maize and rice. Expressed throughout plant tissues.
At5g03650	Starch branching enzyme	12915.7	12227.6	9937.85	10198.7	0.138444	0.0235585	0.0408917	0.946808	0.765309	0.779472	Encodes starch branching enzyme (E.C.2.4.1.18) similar to SBE2 from maize and rice. Expressed throughout the plant and highest in seedlings and cauline leaves.
At3g46970	Starch phosphorylase cytosolic	4861.63	4909.91	3198.19	4043.6	0.4871	0.0506522	0.193132	1.00725	0.672314	0.840228	Encodes a cytosolic alpha-glucan phosphorylase. In vitro, the enzyme has a preference for branched polysaccharides, such as glycogen.
At3g29320	Starch phosphorylase plastid	11195.5	10901	5870.64	6836.82	0.384863	0.00577095	0.00393515	0.972857	0.524598	0.604001	Encodes a plastidic alpha-glucan phosphorylase. In vitro, the enzyme has a preference for maltooligosaccharides, such as maltoheptaose.
At1g11720	Starch synthase plastid	5680.31	5264.52	3822.1	4710.26	0.346626	0.0230335	0.0732507	0.920228	0.675441	0.826857	Encodes a starch synthase that in addition to its role in starch biosynthesis also has a negative regulatory function in the biosynthesis of transient starch. The protein apparently contains a starch-binding domain (sbd).
At1g32900	Starch synthase plastid	30934.6	35867.1	31730.6	30493.8	0.195089	0.380738	0.441351	1.16215	1.03266	0.992343	Starch synthase, putative; identical to probable granule-bound starch synthase 1, chloroplast precursor (WAXY) [Arabidopsis thaliana] (gb:q9maq0); similar to atss2 (starch synthase 2), transferase, transferring glycosyl groups [Arabidopsis thaliana] (tair:at3g01180.1); similar to granule-bound starch synthase 1, chloroplast precursor (granule-bound starch synthase i) (gbss-i) (gb:q00775); similar…
At3g01180	Starch synthase plastid	12418.7	15656.7	13815.2	13767.6	0.0332339	0.166494	0.28534	1.26622	1.11747	1.08871	AtSS2 (starch synthase 2); transferase, transferring glycosyl groups; similar to atss1/ssi (starch synthase i), transferase, transferring glycosyl groups [Arabidopsis thaliana] (tair:at5g24300.1); similar to starch synthase ii [amaranthus cruentus] (gb:aba64552.1); similar to granule bound starch synthase ii precursor [manihot esculenta] (gb:aaf13168.1); similar to granule-bound starch synthase 2…
At4g18240	Starch synthase plastid	16423.5	14777.4	13402.3	14916.9	0.114028	0.0996451	0.12764	0.902766	0.816825	0.909781	AtSS4/ssiv (starch synthase 4); transferase, transferring glycosyl groups; similar to AtSS3 (starch synthase 3), starch synthase/ transferase, transferring glycosyl groups [Arabidopsis thaliana] (tair:at1g11720.1); similar to starch synthase iv [triticum aestivum] (gb:abd64538.1); similar to unnamed protein product [vitis vinifera] (gb:cao66915.1); similar to starch synthase, isoform v [vigna ung…
At5g24300	Starch synthase plastid	13514.9	13127.8	15676.2	18623.8	0.436507	0.118969	0.0210252	0.976284	1.16681	1.39218	SSI is a plastidial enzyme and crucial for the synthesis of normal amylopectin in the leaves of Arabidopsis. The absence of ssi results in a deficiency in the number of shorter glucans which in turn affect the formation and connection of the amylopectin clusters in starch.
At5g65685	Starch synthase plastid	3914.7	3633.62	2405.84	2887.17	0.401018	0.00284602	0.040615	0.914074	0.600554	0.745134	Soluble glycogen synthase-related; similar to atss4/ssiv (starch synthase 4), transferase, transferring glycosyl groups [Arabidopsis thaliana] (tair:at4g18240.1); similar to unnamed protein product [vitis vinifera] (gb:cao41058.1); contains interpro domain starch synthase catalytic region (interpro:ipr013534)
At4g24450	Water dikinase (ATGWD2)	1239	1075	2082	2486	0.554	0.02	0.041	0.87	1.68	2.01	Water dikinase (ATGWD2)
Sucrose synthesis
At1g43670	FBPase	13504.9	9675.76	11267.3	12436.5	0.000495277	0.00441923	0.148573	0.716568	0.834526	0.916548	fructose-1,6-bisphosphatase, putative / D-fructose-1,6-bisphosphate 1-phosphohydrolase, putative / FBPase, putative; Identical to Fructose-1,6-bisphosphatase, cytosolic [Arabidopsis Thaliana] (GB:Q9MA79); similar to fructose-1,6-bisphosphatase, putative / D-fructose-1,6-bisphosphate 1-phosphohydrolase, putative / FBPase, putative [Arabidopsis thaliana] (TAIR:AT3G54050.1); similar to fructose 1,6-…
At5g03690	Fructose-bisphosphate aldolase, cytosol	963.16	722.001	1128.38	1277.82	0.119078	0.0994794	0.0534958	0.743794	1.17268	1.32017	fructose-bisphosphate aldolase, putative; similar to fructose-bisphosphate aldolase, putative [Arabidopsis thaliana] (TAIR:AT2G36460.1); similar to hypothetical protein [Vitis vinifera] (GB:CAN71905.1); contains InterPro domain Aldolase-type TIM barrel; (InterPro:IPR013785); contains InterPro domain Fructose-bisphosphate aldolase, class-I; (InterPro:IPR000741)
At2g36460	Fructose-bisphosphate aldolase, cytosol	4732.64	4754.93	3951.7	4910.48	0.484035	0.0507881	0.36586	1.00429	0.833078	1.03434	fructose-bisphosphate aldolase, putative; similar to fructose-bisphosphate aldolase, putative [Arabidopsis thaliana] (TAIR:AT5G03690.2); similar to fructose-bisphosphate aldolase, putative [Arabidopsis thaliana] (TAIR:AT3G52930.1); similar to unknown [Populus trichocarpa x Populus deltoides] (GB:ABK96406.1); contains InterPro domain Aldolase-type TIM barrel; (InterPro:IPR013785); contains InterPr…
At3g52930	Fructose-bisphosphate aldolase, cytosol	20726	18118.6	21999.3	19983.8	0.0241071	0.268406	0.139929	0.874206	1.05817	0.964167	fructose-bisphosphate aldolase, putative; similar to fructose-bisphosphate aldolase, putative [Arabidopsis thaliana] (TAIR:AT2G36460.1); similar to unknown [Populus trichocarpa x Populus deltoides] (GB:ABK96406.1); contains InterPro domain Aldolase-type TIM barrel; (InterPro:IPR013785); contains InterPro domain Fructose-bisphosphate aldolase, class-I; (InterPro:IPR000741)
At4g26530	Fructose-bisphosphate aldolase, cytosol	10824.9	7556	9250.4	9620.82	0.0642379	0.137839	0.148976	0.694419	0.85714	0.888694	fructose-bisphosphate aldolase, putative; similar to fructose-bisphosphate aldolase, cytoplasmic [Arabidopsis thaliana] (TAIR:AT4G26520.1); similar to unknown [Populus trichocarpa] (GB:ABK94744.1); contains InterPro domain Aldolase-type TIM barrel; (InterPro:IPR013785); contains InterPro domain Fructose-bisphosphate aldolase, class-I; (InterPro:IPR000741)
At4g26520	Fructose-bisphosphate aldolase	1361.2	1286.15	1813.5	2137	0.419144	0.0431109	0.00237293	0.92908	1.31621	1.58098	fructose-bisphosphate aldolase, cytoplasmic; Identical to Fructose-bisphosphate aldolase, cytoplasmic isozyme [Arabidopsis Thaliana] (GB:P22197;GB:O65582;GB:Q53YH0); similar to fructose-bisphosphate aldolase, putative [Arabidopsis thaliana] (TAIR:AT4G26530.2); similar to fructose-bisphosphate aldolase, putative [Arabidopsis thaliana] (TAIR:AT4G26530.1); similar to fructose-bisphosphate aldolase […
At1g06030	Fructokinase	108.74	118.965	131.715	135.465	0.41199	0.0886872	0.170982	1.0446	1.20055	1.21091	Pfkb-type carbohydrate kinase family protein; identical to probable fructokinase-2 [Arabidopsis thaliana] (gb:q9lne3); similar to pfkb-type carbohydrate kinase family protein [Arabidopsis thaliana] (tair:at1g06020.1); similar to putative fructokinase 2; s2 self-incompatibility locus-linked 3.16 protein [petunia integrifolia subsp. Inflata] (gb:aaq10000.1); contains interpro domain carbohydrate/pu…
At1g66430	Fructokinase	9485.13	8207.55	12684.8	14099.7	0.0048166	0.0577542	0.0069165	0.86554	1.32565	1.47849	Pfkb-type carbohydrate kinase family protein; similar to pfkb-type carbohydrate kinase family protein [Arabidopsis thaliana] (tair:at5g51830.1); similar to fructokinase 3 [lycopersicon esculentum] (gb:aar24912.1); contains interpro domain carbohydrate/purine kinase (interpro:ipr011611); contains interpro domain carbohydrate/puine kinase, pfkb, conserved site (interpro:ipr002173); contains interpr…
At2g31390	Fructokinase	4727.24	4909.75	7589	7180.93	0.417604	0.035857	0.022749	1.06907	1.64899	1.55986	Pfkb-type carbohydrate kinase family protein; identical to probable fructokinase-1 [Arabidopsis thaliana] (gb:q9sid0;gb:q94f01); similar to pfkb-type carbohydrate kinase family protein [Arabidopsis thaliana] (tair:at1g06030.1); similar to hypothetical protein [vitis vinifera] (gb:can67659.1); contains interpro domain carbohydrate/purine kinase (interpro:ipr011611); contains interpro domain carboh…
At3g59480	Fructokinase	116.692	102.988	98.7176	98.12	0.331969	0.26386	0.218133	0.875738	0.852436	0.831386	Pfkb-type carbohydrate kinase family protein; identical to probable fructokinase-4 [Arabidopsis thaliana] (gb:q9m1b9;gb:q8lcw0); similar to pfkb-type carbohydrate kinase family protein [Arabidopsis thaliana] (tair:at2g31390.1); similar to unknown [populus trichocarpa] (gb:abk92748.1); contains interpro domain carbohydrate/purine kinase (interpro:ipr011611); contains interpro domain carbohydrate/p…
At4g10260	Fructokinase	124.836	124.409	135.978	159.928	0.491181	0.19089	0.13895	1.00827	1.10289	1.27244	Pfkb-type carbohydrate kinase family protein; identical to putative fructokinase-5 [Arabidopsis thaliana] (gb:o82616); similar to pfkb-type carbohydrate kinase family protein [Arabidopsis thaliana] (tair:at3g59480.1); similar to unnamed protein product [vitis vinifera] (gb:cao44488.1); contains interpro domain carbohydrate/purine kinase (interpro:ipr011611); contains interpro domain carbohydrate/…
At5g51830	Fructokinase	7547.35	7224.96	7808.88	8209.78	0.231915	0.00888286	0.0785906	0.95815	1.03509	1.08843	Pfkb-type carbohydrate kinase family protein; similar to pfkb-type carbohydrate kinase family protein [Arabidopsis thaliana] (tair:at1g66430.1); similar to hypothetical protein [vitis vinifera] (gb:can61782.1); contains interpro domain carbohydrate/purine kinase (interpro:ipr011611); contains interpro domain carbohydrate/puine kinase, pfkb, conserved site (interpro:ipr002173); contains interpro d…
At1g23190	Phosphoglucomutase	3882.16	3624.07	4372.9	4494.33	0.350065	0.0888844	0.0102204	0.925652	1.12403	1.15891	Phosphoglucomutase, cytoplasmic, putative / glucose phosphomutase, putative; identical to probable phosphoglucomutase, cytoplasmic 1 [Arabidopsis thaliana] (gb:o49299;gb:q9lr42); similar to pgm (phosphoglucomutase) [Arabidopsis thaliana] (tair:at5g51820.1); similar to phosphoglucomutase, cytoplasmic, putative / glucose phosphomutase, putative [Arabidopsis thaliana] (tair:at1g70730.1); similar to …
At1g70730	Phosphoglucomutase	12510.6	13612.9	12714.2	13476.1	0.123065	0.30161	0.172693	1.09071	1.01807	1.07789	Phosphoglucomutase, cytoplasmic, putative / glucose phosphomutase, putative; identical to probable phosphoglucomutase, cytoplasmic 2 [Arabidopsis thaliana] (gb:q9sgc1); similar to phosphoglucomutase, cytoplasmic, putative / glucose phosphomutase, putative [Arabidopsis thaliana] (tair:at1g23190.1); similar to pgm (phosphoglucomutase) [Arabidopsis thaliana] (tair:at5g51820.1); similar to phosphoglu…
At5g51820	Phosphoglucomutase	10615.7	9492.74	5350.18	5644.64	0.214318	0.00822824	0.00636313	0.901057	0.501337	0.532973	Encodes a plastid isoform of the enzyme phosphoglucomutase involved in controlling photosynthetic carbon flow. Effective petiole movement against the direction of the gravity requires functional pgm activity that is required for full development of amyloplasts.
At4g24620	Phosphoglucose isomerase	18447.5	15851.7	15123.3	17460.4	0.0939117	0.00821755	0.288443	0.858406	0.820434	0.940428	The pgi1 gene encodes the plastid phospho-glucose (glc) isomerase. While pgi1-1 mutant has a deficiency in leaf starch synthesis, it accumulates starch in root cap cells. Flowering time of the pgi1-1 mutant is significantly delayed under short-day conditions.
At5g42740	Phosphoglucose isomerase	18008.3	17294	18346.5	19633.8	0.397943	0.41805	0.152027	0.954358	1.01596	1.08753	Glucose-6-phosphate isomerase, cytosolic (pgic); identical to glucose-6-phosphate isomerase, cytosolic (pgic) [Arabidopsis thaliana] (gb:q9fxn0;gb:q9fxn1;gb:q9fxn2;gb:q9fxn3;gb:q9fxn4;gb:q9fxn5); similar to pgi1 (chloroplastic phosphoglucose isomerase) [Arabidopsis thaliana] (tair:at4g24620.2); similar to pgi1 (chloroplastic phosphoglucose isomerase) [Arabidopsis thaliana] (tair:at4g24620.1); sim…
At3g52340	SPP	5367.94	6531.55	7288.45	6648.93	0.0476711	0.0323094	0.0274607	1.22302	1.35648	1.24284	Sucrose-phosphatase (spp2)
At3g54270	SPP	330.653	248.363	318.328	522.391	0.247597	0.425916	0.037732	0.758869	0.998772	1.66244	Sucrose-phosphatase 3 (spp3); similar to sucrose-phosphatase 1 (spp1) [Arabidopsis thaliana] (tair:at2g35840.1); similar to sucrose-phosphatase 1 (spp1) [Arabidopsis thaliana] (tair:at2g35840.2); similar to hypothetical protein [vitis vinifera] (gb:can77297.1); contains interpro domain sucrose-6-phosphate phosphohydrolase c-terminal (interpro:ipr013679); contains interpro domain had-superfamily h…
At2g35840	SPP cytoplasm	10181.7	10952.5	10518.5	11617.8	0.433065	0.477148	0.377754	1.45013	1.37547	1.51392	Sucrose-phosphatase 1 (spp1); similar to sucrose-phosphatase, putative [Arabidopsis thaliana] (tair:at1g51420.1); similar to sucrose phosphate phosphatase [malus x domestica] (gb:aas79792.1); contains interpro domain sucrose-6-phosphate phosphohydrolase c-terminal (interpro:ipr013679); contains interpro domain had-superfamily hydrolase, subfamily iib; (interpro:ipr006379); contains interpro domai…
At1g51420	SPP plasma	133.004	153.911	149.532	137.648	0.160028	0.284915	0.39446	1.15433	1.10215	1.02267	Sucrose-phosphatase, putative; similar to sucrose-phosphatase 1 (spp1) [Arabidopsis thaliana] (tair:at2g35840.1); similar to sucrose-phosphatase 1 (spp1) [Arabidopsis thaliana] (tair:at2g35840.2); similar to sucrose phosphate phosphatase [malus x domestica] (gb:aas79792.1); contains interpro domain sucrose-6-phosphate phosphohydrolase c-terminal (interpro:ipr013679); contains interpro domain had-…
At5g20280	SPS, family A	14212.3	14290.4	14333.5	13547.2	0.356443	0.457721	0.331776	1.00563	1.00453	0.942883	Expressed in all organs. When the gene was expressed in transgenic tobacco plants, a clear trend for increased sps activity was noted.
At1g04920	SPS, family B	1622.44	1679.02	1457.98	1585.03	0.402265	0.305916	0.43813	1.04339	0.896687	0.979471	Preferentially expressed in the reproductive organs
At4g10120	SPS, family C	9398.14	8332.25	10015	9903.25	0.26308	0.102571	0.34759	0.881549	1.0695	1.04623	Mainly expressed in leaves
At5g11110	SPS, family A, plasma M	2525.48	2446.35	4652.64	5314.1	0.406921	0.00157414	0.00056675	0.981479	1.85306	2.13078	Expressed in all organs
At1g71880	Sucrose transporter ATSUC1	16896.5	15148.6	16515.8	15659.9	0.1955	0.424487	0.247006	0.895955	0.978053	0.922829	Sucrose transporter gene induced in response to nematodes; member of sucrose-proton symporter family.
At1g22710	Sucrose transporter ATSUC2	17859.6	19586.1	19572	20121.9	0.326655	0.273397	0.00358327	1.08528	1.08064	1.12666	Encodes for a high-affinity transporter essential for phloem loading and long-distance transport. A major sucrose transporter, atsuc2 can also transport a wide range of physiological and synthetic glucose conjugates with both &#945;- or &#946;-linkage.
At2g02860	Sucrose transporter ATSUC3	3151.81	2703.23	2573.17	2721.5	0.304209	0.0904479	0.0816475	0.834388	0.803975	0.8578	Encodes a sucrose transporter in sieve elements and a number of sink tissues and cell types. Gene expression is induced by wounding.
At1g09960	Sucrose transporter, vacuole ATSUC4	4372.54	5026.97	4717.25	5858.69	0.0562933	0.175742	0.0299693	1.15327	1.08062	1.33395	Low affinity (10mm) sucrose transporter in sieve elements (phloem)
At1g71890	Sucrose transporter ATSUC5	1412.32	1110.28	2122.96	2502.45	0.0595814	0.0948797	0.0012884	0.785559	1.48135	1.77131	Encodes a sucrose transporter that is expressed in the endosperm. Mutants have delayed accumulation of fatty acids and embryo maturation.
At5g43610	Sucrose transporter ATSUC6	42.7988	45.4759	55.3652	50.1009	0.0902115	0.0983651	0.24391	1.06359	1.27988	1.13385	Atsuc6 (sucrose-proton symporter 6); carbohydrate transmembrane transporter/ sucrose:hydrogen symporter/ sugar:hydrogen ion symporter; identical to probable sucrose transport protein suc6 (suc6) [Arabidopsis thaliana] (gb:q6a329;gb:q9fix9); similar to atsuc7 (sucrose-proton symporter 7), carbohydrate transmembrane transporter/ sugar:hydrogen ion symporter [Arabidopsis thaliana] (tair:at1g66570.3)…
At1g66570	Sucrose transporter, non-functional ATSUC7	60.7653	46.9132	75.2748	83.6473	0.00464143	0.110008	0.150442	0.772626	1.23092	1.31011	Atsuc7 (sucrose-proton symporter 7); carbohydrate transmembrane transporter/ sucrose:hydrogen symporter/ sugar:hydrogen ion symporter; identical to probable sucrose transport protein suc7 (suc7) [Arabidopsis thaliana] (gb:q67yf8;gb:q9c6h8;gb:q9c716); similar to atsuc6 (sucrose-proton symporter 6), carbohydrate transmembrane transporter/ sucrose:hydrogen symporter/ sugar:hydrogen ion symporter [Ar…
At2g14670	Sucrose transporter ATSUC8	57.3473	54.1403	82.6729	73.6041	0.313161	0.0431151	0.0372449	0.953182	1.44705	1.29256	Atsuc8 (sucrose-proton symporter 8); carbohydrate transmembrane transporter/ sucrose:hydrogen symporter/ sugar:hydrogen ion symporter; identical to sucrose transport protein suc8 (suc8) [Arabidopsis thaliana] (gb:q9zvk6); similar to atsuc7 (sucrose-proton symporter 7), carbohydrate transmembrane transporter/ sugar:hydrogen ion symporter [Arabidopsis thaliana] (tair:at1g66570.3); similar to atsuc6…
At5g06170	Sucrose transporter ATSUC9	313.625	351.638	348.489	306.717	0.394482	0.254784	0.468883	1.07418	1.11858	0.922992	Sucrose symporter with hight affinity for sucrose (k0.5=0.066 +/- 0.025mm), that can also transport a wide range of glucosides.
At4g24040	Trehalase ATTRE1	69.9639	56.014	77.0992	100.585	0.0826624	0.143727	0.00849614	0.80225	1.10847	1.44228	Encodes a trehalase, member of glycoside hydrolase family 37.
At1g78580	Trehalose-6-phosphate synthase ATTPS1	5343.75	5723.22	3950.93	3662.09	0.34247	0.114813	0.0363036	1.08189	0.748791	0.692102	Encodes an enzyme putatively involved in trehalose biosynthesis. The protein has a trehalose synthase (tps)-like domain but no trehalose phosphatase (tpp)-like domain. Attps1 is able to complement yeast tps1 mutants in vivo. The gene product modulates cell growth but not cell differentiation by determining cell wall deposition and cell division.
At1g16980	Trehalose-6-phosphate synthase ATTPS2	46.4519	53.3721	57.4317	72.3497	0.287975	0.0441806	0.0122652	1.14138	1.22475	1.55832	Encodes an enzyme putatively involved in trehalose biosynthesis. The protein has a trehalose synthase (tps)-like domain that may or may not be active but no trehalose phosphatase (tpp)-like domain.
At1g17000	Trehalose-6-phosphate synthase ATTPS3	71.513	67.8282	65.5239	75.0527	0.400713	0.18899	0.417985	0.975841	0.932165	1.06252	Encodes an enzyme putatively involved in trehalose biosynthesis. The protein has a trehalose synthase (tps)-like domain that may or may not be active but no trehalose phosphatase (tpp)-like domain.
At4g27550	Trehalose-6-phosphate synthase ATTPS4	115.282	129.817	133.751	122.863	0.371454	0.181571	0.269415	1.08727	1.14263	1.05736	Encodes an enzyme putatively involved in trehalose biosynthesis. The protein has a trehalose synthase (tps)-like domain that may or may not be active but no trehalose phosphatase (tpp)-like domain.
At4g17770	Trehalose-6-phosphate synthase ATTPS5	3207.74	4547.73	3883.26	4003.26	0.0191782	0.182072	0.0383075	1.43082	1.20826	1.25886	Encodes an enzyme putatively involved in trehalose biosynthesis. The protein has a trehalose synthase (tps)-like domain that may or may not be active as well as a trehalose phosphatase (tpp)-like domain.
At1g68020	Trehalose-6-phosphate synthase ATTPS6	5928.8	6073.76	6338.99	6463.33	0.431474	0.135241	0.200157	1.02499	1.06984	1.09257	Encodes an enzyme putatively involved in trehalose biosynthesis. The protein has a trehalose synthase (tps)-like domain and a trehalose phosphatase (tpp)-like domain. It can complement a yeast mutant lacking both of these activities suggesting that this is a bifunctional enzyme.
At1g06410	Trehalose-6-phosphate synthase ATTPS7	18267.6	16539.8	19528.9	19116.2	0.18852	0.300266	0.312676	0.911305	1.07586	1.05304	Encodes an enzyme putatively involved in trehalose biosynthesis. Though the protein has both trehalose-6-phosphate synthase (tps)-like and trehalose-6-phosphate phosphatase (tpp)-like domains, neither activity has been detected in enzymatic assays nor has the protein been able to complement yeast tps or tpp mutants.
At1g70290	Trehalose-6-phosphate synthase ATTPS8	7216.4	4792.72	7135.73	8417.82	0.129276	0.382594	0.109148	0.646751	0.990517	1.15937	Encodes an enzyme putatively involved in trehalose biosynthesis. Though the protein has both trehalose-6-phosphate synthase (tps)-like and trehalose-6-phosphate phosphatase (tpp)-like domains, neither activity has been detected in enzymatic assays nor has the protein been able to complement yeast tps or tpp mutants.
At1g26570	UDP-glucose dehydrogenase	2407.24	1722.27	2263.59	2787.12	0.128406	0.352856	0.0564571	0.704309	0.936515	1.16226	Atugd1/ugd1 (udp-glucose dehydrogenase 1); udp-glucose 6-dehydrogenase; similar to udp-glucose 6-dehydrogenase, putative [Arabidopsis thaliana] (tair:at3g29360.1); similar to udp-glucose 6-dehydrogenase, putative [Arabidopsis thaliana] (tair:at5g15490.1); similar to udp-glucose 6-dehydrogenase, putative [Arabidopsis thaliana] (tair:at3g29360.2); similar to unnamed protein product [vitis vinifera]…
At3g29360	UDP-glucose dehydrogenase	15940.2	12921.1	17023.5	18180.5	0.171452	0.265412	0.099339	0.803837	1.05203	1.14062	Udp-glucose 6-dehydrogenase, putative; identical to probable udp-glucose 6-dehydrogenase 1 (ugd1) [Arabidopsis thaliana] (gb:q9lia8;gb:q8l8n1;gb:q944r8); similar to atugd1/ugd1 (udp-glucose dehydrogenase 1), udp-glucose 6-dehydrogenase [Arabidopsis thaliana] (tair:at1g26570.1); similar to udp-glucose 6-dehydrogenase, putative [Arabidopsis thaliana] (tair:at5g39320.1); similar to udp-glucose 6-deh…
At5g15490	UDP-glucose dehydrogenase	5589.48	4222.09	6602.44	6345.99	0.226034	0.059244	0.213312	0.736161	1.18277	1.15018	Udp-glucose 6-dehydrogenase, putative; similar to udp-glucose 6-dehydrogenase, putative [Arabidopsis thaliana] (tair:at3g29360.1); similar to udp-glucose 6-dehydrogenase, putative [Arabidopsis thaliana] (tair:at5g39320.1); similar to udp-glucose 6-dehydrogenase, putative [Arabidopsis thaliana] (tair:at3g29360.2); similar to hypothetical protein [vitis vinifera] (gb:can62897.1); similar to putativ…
At5g39320	UDP-glucose dehydrogenase	975.926	533.824	1313.2	1581.08	0.0579387	0.140984	0.0589736	0.5343	1.32323	1.56889	Udp-glucose 6-dehydrogenase, putative; identical to probable udp-glucose 6-dehydrogenase 2 (ugd2) [Arabidopsis thaliana] (gb:q9fm01;gb:q84md5); similar to udp-glucose 6-dehydrogenase, putative [Arabidopsis thaliana] (tair:at3g29360.1); similar to udp-glucose 6-dehydrogenase, putative [Arabidopsis thaliana] (tair:at5g15490.1); similar to udp-glucose 6-dehydrogenase, putative [Arabidopsis thaliana]…
At3g03250	UDP-glucose pyrophosphorylase	3412.8	3058.86	3305.86	3675.6	0.262625	0.344247	0.267314	0.895688	0.950429	1.0787	Is thought to encode a cytosolic udp-glucose pyrophosphorylase with strong similarity to potato utp--glucose-1-phosphate uridylyltransferase. Downregulated by flooding.
At5g17310	UDP-glucose pyrophosphorylase	15627.3	15221.5	17639.6	17242.7	0.358125	0.0460223	0.153822	0.977728	1.12337	1.10403	Utp--glucose-1-phosphate uridylyltransferase, putative / udp-glucose pyrophosphorylase, putative / ugpase, putative; identical to utp--glucose-1-phosphate uridylyltransferase 1 [Arabidopsis thaliana] (gb:p57751;gb:q3e9g5); similar to ugp (udp-glucose pyrophosphorylase), utp:glucose-1-phosphate uridylyltransferase [Arabidopsis thaliana] (tair:at3g03250.1); similar to unnamed protein product [vitis…
Sucrose-cleaving
At3g52600	Cell wall invertase (AtcwINV2)	528.145	616.849	584.779	483.293	0.331576	0.113747	0.127899	1.13489	1.1056	0.915722	AtcwINV2 (Arabidopsis thaliana cell wall invertase 2); hydrolase, hydrolyzing o-glycosyl compounds; similar to atcwinv4 (Arabidopsis thaliana cell wall invertase 4), hydrolase, hydrolyzing o-glycosyl compounds [Arabidopsis thaliana] (tair:at2g36190.1); similar to beta-fructofuranosidase [daucus carota] (gb:caa49162.1); similar to cell-wall invertase [populus alba x populus grandidentata] (gb:aby8…
At2g36190	Cell wall invertase (AtcwINV4)	123.383	143.999	140.971	128.293	0.30635	0.312509	0.448856	1.14567	1.11081	0.974683	AtcwINV4 (Arabidopsis thaliana cell wall invertase 4); hydrolase, hydrolyzing o-glycosyl compounds; similar to atcwinv2 (Arabidopsis thaliana cell wall invertase 2), hydrolase, hydrolyzing o-glycosyl compounds [Arabidopsis thaliana] (tair:at3g52600.2); similar to atcwinv2 (Arabidopsis thaliana cell wall invertase 2), hydrolase, hydrolyzing o-glycosyl compounds [Arabidopsis thaliana] (tair:at3g526…
At3g13784	Cell wall invertase (AtcwINV5)	723.457	859.436	746.465	644.031	0.339147	0.425345	0.227981	1.14184	0.991876	0.874653	AtcwINV5 (Arabidopsis thaliana cell wall invertase 5); hydrolase, hydrolyzing o-glycosyl compounds; similar to atfruct5 (beta-fructofuranosidase 5) [Arabidopsis thaliana] (tair:at1g55120.2); similar to atfruct5 (beta-fructofuranosidase 5), hydrolase, hydrolyzing o-glycosyl compounds / levanase [Arabidopsis thaliana] (tair:at1g55120.1); similar to atbfruct1/atcwinv1 (Arabidopsis thaliana cell wall…
At3g13790	Cell wall invertase (ATBFRUCT1)	11094.5	12444.7	4575.68	5060.15	0.0623687	0.00494074	0.000739454	1.12307	0.411793	0.449622	Encodes a protein with invertase activity.
At1g35580	Cytosolic invertase 1 (CINV1)	18794.8	16944.7	14077.1	15915.8	0.374027	0.0351686	0.0356764	0.870363	0.742018	0.84264	Encodes a protein with cytosolic (alkaline/neutral) invertase activity. The protein was shown to interact with pip5k9.
At1g12240	Vacuolar invertase	17784.8	18025.3	13994.5	14816.5	0.452371	0.0788537	0.109704	1.01637	0.790192	0.827433	Atbetafruct4/vac-inv (vacuolar invertase); beta-fructofuranosidase/ hydrolase, hydrolyzing o-glycosyl compounds; similar to beta-fructosidase (bfruct3) / beta-fructofuranosidase / invertase, vacuolar [Arabidopsis thaliana] (tair:at1g62660.1); similar to acid invertase [brassica oleracea] (gb:aag36943.1); similar to acid invertase [brassica oleracea] (gb:aag36942.1); similar to soluble acid invert…
At1g62660	Vacuolar invertase	7355.24	10278.9	9368.88	8945.06	0.0761164	0.164111	0.175132	1.43966	1.3139	1.2458	Beta-fructosidase (bfruct3) / beta-fructofuranosidase / invertase, vacuolar; similar to atbetafruct4/vac-inv (vacuolar invertase), beta-fructofuranosidase/ hydrolase, hydrolyzing o-glycosyl compounds [Arabidopsis thaliana] (tair:at1g12240.1); similar to acid invertase [brassica oleracea] (gb:aag36943.1); similar to acid invertase [brassica oleracea] (gb:aag36942.1); similar to soluble acid invert…
At5g20830	AtSUS1	2514.64	2011.92	4760	5624.48	0.153391	0.00209858	0.00380196	0.795152	1.89697	2.22439	Encodes a protein with sucrose synthase activity (sus1).
At5g49190	AtSUS2	249.436	265.113	274.492	395.736	0.304664	0.174486	0.00667286	1.07392	1.11203	1.59841	Encodes a putative sucrose synthase (sus2). The activity of the enzyme could not be assayed as proved to be insoluble (pmid 17257168). Induced specifically by o(2) deficiency.
At4g02280	AtSUS3	301.39	365.544	533.381	760.265	0.0294757	0.0364936	0.0034628	1.21581	1.74559	2.49466	Encodes a protein with sucrose synthase activity (sus3).
At3g43190	AtSUS4	408.022	367.018	498.077	658.784	0.0752927	0.101287	0.012009	0.901232	1.2046	1.59993	Encodes a protein with sucrose synthase activity (sus4).
At5g37180	AtSUS5	526.114	516.968	509.97	798.516	0.444751	0.417158	0.0370122	0.987727	0.968925	1.50354	Encodes a protein with sucrose synthase activity (sus5).
At1g73370	AtSUS6	1718.38	1139.5	1743.05	2136.9	0.0131393	0.451269	0.129101	0.662756	1.00473	1.22195	Encodes a protein with sucrose synthase activity (sus6).
Gluconeogenesis
At5g65690	Phosphoenolpyruvate carboxykinase	77.9174	68.5189	111.615	137.301	0.190135	0.105483	0.00840842	0.888193	1.4261	1.76763	Encodes a putative phosphoenolpyruvate carboxykinase (ATP-dependent).
At4g37870	Phosphoenolpyruvate carboxykinase	15017.1	14769.7	13273.1	14497.9	0.474581	0.16716	0.334957	0.967494	0.887836	0.96975	Encodes a putative phosphoenolpyruvate carboxykinase (ATP-dependent).
Cell wall metabolism
At5g11720	Alpha-glucosidase 1 (AGL1)	2645.61	2218.22	2952.46	3079.14	0.31293	0.0892971	0.148978	0.815098	1.12811	1.17805	Alpha-glucosidase 1 (AGLU1); similar to alpha-xylosidase, putative [Arabidopsis thaliana] (tair:at3g45940.1); similar to atxyl1/xyl1 (alpha-xylosidase 1), alpha-n-arabinofuranosidase/ hydrolase, hydrolyzing o-glycosyl compounds / xylan 1,4-beta-xylosidase [Arabidopsis thaliana] (tair:at1g68560.1); similar to hypothetical protein [vitis vinifera] (gb:can66951.1); similar to hypothetical protein [v…
At3g45940	Alpha-xylosidase	463.505	598.845	525.287	410.434	0.232999	0.139279	0.293982	1.27704	1.14346	0.865465	Alpha-xylosidase, putative; similar to AtXYL1/XYL1 (alpha-xylosidase 1), alpha-n-arabinofuranosidase/ hydrolase, hydrolyzing o-glycosyl compounds / xylan 1,4-beta-xylosidase [Arabidopsis thaliana] (tair:at1g68560.1); similar to alpha-glucosidase 1 (aglu1) [Arabidopsis thaliana] (tair:at5g11720.1); similar to alpha-glucosidase [solanum tuberosum] (gb:cab96077.1); similar to unnamed protein product…
At3g57260	Beta 1,3-glucanase (BGL2)	358.167	341.368	254.331	430.14	0.43411	0.00507236	0.18498	0.953096	0.703912	1.21349	Beta 1,3-glucanase
At5g42260	Beta glucosidase (BGLU12)	427.536	426.011	427.426	356.79	0.485175	0.499396	0.102146	1.00217	0.957887	0.832556	Glycosyl hydrolase family 1 protein; similar to glycosyl hydrolase family 1 protein [Arabidopsis thaliana] (tair:at5g44640.1); similar to glycosyl hydrolase family 1 protein [Arabidopsis thaliana] (tair:at2g44450.1); similar to glycosyl hydrolase family 1 protein [Arabidopsis thaliana] (tair:at2g25630.1); similar to unnamed protein product [vitis vinifera] (gb:cao67226.1); contains interpro domai…
At5g44640	Beta glucosidase (BGLU13)	260.24	344.611	508.473	444.664	0.15041	0.0263054	0.0660959	1.3202	1.93811	1.64721	Glycosyl hydrolase family 1 protein; similar to glycosyl hydrolase family 1 protein [Arabidopsis thaliana] (tair:at5g42260.1); similar to glycosyl hydrolase family 1 protein [Arabidopsis thaliana] (tair:at2g44450.1); similar to glycosyl hydrolase family 1 protein [Arabidopsis thaliana] (tair:at2g25630.1); similar to unnamed protein product [vitis vinifera] (gb:cao67226.1); contains interpro domai…
At2g44450	Beta glucosidase (BGLU15)	399.462	366.544	783.356	1162.42	0.416965	0.0223474	0.0100955	0.867321	1.93034	2.82425	Glycosyl hydrolase family 1 protein; similar to glycosyl hydrolase family 1 protein [Arabidopsis thaliana] (tair:at5g44640.1); similar to glycosyl hydrolase family 1 protein [Arabidopsis thaliana] (tair:at5g42260.1); similar to glycosyl hydrolase family 1 protein [Arabidopsis thaliana] (tair:at2g25630.1); similar to unnamed protein product [vitis vinifera] (gb:cao67226.1); contains interpro domai…
At2g44480	Beta glucosidase (BGLU17)	179.903	208.319	229.601	168.597	0.240264	0.0172216	0.36576	1.15216	1.28101	0.916176	Glycosyl hydrolase family 1 protein; similar to glycosyl hydrolase family 1 protein [Arabidopsis thaliana] (tair:at2g44450.1); similar to unnamed protein product [vitis vinifera] (gb:cao67248.1); contains interpro domain 6-phospho-beta-galactosidase, eukaryotic; (interpro:ipr011580); contains interpro domain glycoside hydrolase, catalytic core; (interpro:ipr013781); contains interpro domain glyco…
At1g26560	Beta glucosidase (BGLU40)	11902.8	12713.3	7103.29	6580.38	0.25378	0.0213968	0.00439258	1.075	0.600816	0.553494	Glycosyl hydrolase family 1 protein; similar to glycosyl hydrolase family 1 protein [Arabidopsis thaliana] (tair:at5g54570.1); similar to unnamed protein product [vitis vinifera] (gb:cao41891.1); similar to hypothetical protein osi_010256 [oryza sativa (indica cultivar-group)] (gb:eay89023.1); similar to unnamed protein product [vitis vinifera] (gb:cao41892.1); contains interpro domain glycoside …
At3g18080	Beta glucosidase (BGLU44)	22541.8	25461.4	23540.4	23765.9	0.184359	0.229026	0.298688	1.1324	1.04905	1.05686	Glycosyl hydrolase family 1 protein; similar to glycosyl hydrolase family 1 protein [Arabidopsis thaliana] (tair:at3g18070.1); similar to beta-mannosidase enzyme [lycopersicon esculentum] (gb:aal37714.1); similar to unnamed protein product [vitis vinifera] (gb:cao68163.1); similar to hypothetical protein [vitis vinifera] (gb:can74265.1); contains interpro domain 6-phospho-beta-galactosidase, euka…
At3g47000	Beta glucosidase	6641.8	6401.99	8421.54	8485.54	0.42505	0.0353694	0.0123488	0.954304	1.26519	1.2771	Glycosyl hydrolase family 3 protein; similar to glycosyl hydrolase family 3 protein [Arabidopsis thaliana] (tair:at3g47050.1); similar to hydrolase, hydrolyzing o-glycosyl compounds [Arabidopsis thaliana] (tair:at3g47010.1); similar to glycosyl hydrolase family 3 protein [Arabidopsis thaliana] (tair:at3g47040.1); similar to hypothetical protein osi_019483 [oryza sativa (indica cultivar-group)] (g…
At3g47050	Beta glucosidase	260.681	313.09	244.713	244.742	0.273174	0.365608	0.366751	1.19747	0.953411	0.942261	Glycosyl hydrolase family 3 protein; similar to hydrolase, hydrolyzing o-glycosyl compounds [Arabidopsis thaliana] (tair:at3g47010.1); similar to glycosyl hydrolase family 3 protein [Arabidopsis thaliana] (tair:at3g47040.1); similar to glycosyl hydrolase family 3 protein [Arabidopsis thaliana] (tair:at3g47000.1); similar to hypothetical protein osi_019483 [oryza sativa (indica cultivar-group)] (g…
At1g02640	Beta glucosidase (BXL2)	5649.51	3429.11	5774.59	7164.5	0.0833023	0.192733	0.0239302	0.593835	1.02307	1.26827	Encodes a protein similar to a beta-xylosidase located in the extracellular matrix. This is a member of glycosyl hydrolase family 3 and has six other closely related members.
At1g55120	Fructan exohydrolases	949.483	1063.06	1530.78	2093.52	0.277913	0.0113789	0.000876049	1.1191	1.60496	2.21328	Encodes a protein with fructan exohydrolase (FEH) activity acting on levan-type fructans (6-FEH, levanase). The enzyme does not have invertase activity.
At1g11590	Pectin methylesterase	579.86	636.071	513.755	368.547	0.374351	0.241259	0.0092966	1.08084	0.874075	0.638143	Pectin methylesterase, putative; similar to pectinesterase family protein [Arabidopsis thaliana] (tair:at3g27980.1); similar to pectinesterase [Arabidopsis thaliana] (tair:at4g03930.1); similar to pectinesterase-1 precursor (pectin methylesterase 1) (pe 1) (gb:p14280); similar to unnamed protein product [vitis vinifera] (gb:cao69682.1); contains interpro domain pectin lyase fold (interpro:ipr0123…
At1g53830	Pectin methylesterase	375.275	244.399	2132.94	1934.13	0.0997839	0.0133748	0.00193202	0.641099	5.57271	5.06765	Encodes a pectin methylesterase
At2g45220	Pectin methylesterase	216.994	237.202	263.757	325.76	0.303385	0.258038	0.0410414	1.10027	1.14597	1.49749	Pectinesterase family protein; similar to pectinesterase family protein [Arabidopsis thaliana] (tair:at5g51490.1); similar to pectinesterase-2 precursor (pectin methylesterase) (pe) (gb:o04887); similar to unnamed protein product [vitis vinifera] (gb:cao67274.1); similar to unnamed protein product [vitis vinifera] (gb:cao24514.1); contains interpro domain carbohydrate-binding and sugar hydrolysis…
At2g47030	Pectin methylesterase	153.072	177.449	195.822	145.322	0.335786	0.0480813	0.371777	1.14714	1.30073	0.963691	VGDH1; pectinesterase; identical to pectinesterase-4 precursor (PME4) [Arabidopsis thaliana] (gb:o80722;gb:q5mfv7;gb:q8h194;gb:q9t0p8); similar to vgd1 (vanguard1), pectinesterase [Arabidopsis thaliana] (tair:at2g47040.1); similar to vgdh2 (vanguard 1 homolog 2), pectinesterase [Arabidopsis thaliana] (tair:at3g62170.1); similar to pectinesterase (pectin methylesterase) (pe) (gb:q42608); similar t…
At3g43270	Pectin methylesterase	2416.63	2022.86	3203.59	3162.51	0.290761	0.0791154	0.00767496	0.812674	1.31132	1.31235	Pectinesterase family protein; similar to pectinesterase family protein [Arabidopsis thaliana] (tair:at4g33220.1); similar to pectinesterase PPE8b precursor (pectin methylesterase) (pe) (gb:q43062); contains interpro domain pectin lyase fold (interpro:ipr012334); contains interpro domain pectinesterase, catalytic; (interpro:ipr000070); contains interpro domain pectin lyase fold/virulence factor (…
At5g04970	Pectin methylesterase	102.875	91.6542	137.798	196.652	0.34679	0.0387847	0.00625476	0.873229	1.34905	1.9061	Pectinesterase, putative; similar to pectinesterase, putative [Arabidopsis thaliana] (tair:at3g10720.2); similar to unnamed protein product [vitis vinifera] (gb:cao40042.1); contains interpro domain pectin lyase fold (interpro:ipr012334); contains interpro domain pectinesterase, catalytic; (interpro:ipr000070); contains interpro domain pectin lyase fold/virulence factor (interpro:ipr011050); cont…
At5g19730	Pectin methylesterase	7879.52	8619.4	4407.59	4950.12	0.330654	0.0276761	0.0194565	1.09865	0.562743	0.63462	Pectinesterase family protein; similar to pectinesterase family protein [Arabidopsis thaliana] (tair:at5g47500.1); similar to hypothetical protein [vitis vinifera] (gb:can63186.1); similar to unnamed protein product [vitis vinifera] (gb:cao65438.1); contains interpro domain pectin lyase fold (interpro:ipr012334); contains interpro domain pectinesterase, catalytic; (interpro:ipr000070); contains i…
At5g49180	Pectin methylesterase	477.826	539.525	438.41	340.318	0.305855	0.254061	0.00915867	1.11798	0.91732	0.712228	Encodes a putative pectin methylesterase. The gene is preferentially expressed in floral buds.
At3g15720	Pectinase	434.438	526.123	701.819	983.578	0.0722774	0.0478944	0.00800519	1.22082	1.62057	2.24426	Glycoside hydrolase family 28 protein / polygalacturonase (pectinase) family protein; identical to putative polygalacturonase at3g15720 precursor [Arabidopsis thaliana] (gb:q9lw07); similar to glycoside hydrolase family 28 protein / polygalacturonase (pectinase) family protein [Arabidopsis thaliana] (tair:at5g27530.1); similar to glycoside hydrolase, family 28 [medicago truncatula] (gb:abc75354.1…
At3g59850	Pectinase	68.5389	75.9195	75.4932	77.1095	0.221087	0.286175	0.244015	1.10982	1.10086	1.10972	Polygalacturonase, putative / pectinase, putative; similar to polygalacturonase, putative / pectinase, putative [Arabidopsis thaliana] (tair:at2g43870.1); similar to polygalacturonase [pyrus communis] (gb:cah18935.1); contains interpro domain pectin lyase fold (interpro:ipr012334); contains interpro domain parallel beta-helix repeat (interpro:ipr006626); contains interpro domain glycoside hydrola…
At5g14650	Pectinase	850.13	837.126	727.581	689.308	0.481956	0.0700204	0.0551232	0.9477	0.850262	0.801963	Polygalacturonase, putative / pectinase, putative; similar to polygalacturonase, putative / pectinase, putative [Arabidopsis thaliana] (tair:at1g60590.1); similar to polygalacturonase pg1 [glycine max] (gb:aad46483.1); contains interpro domain pectin lyase fold (interpro:ipr012334); contains interpro domain parallel beta-helix repeat (interpro:ipr006626); contains interpro domain glycoside hydrol…
At5g17200	Pectinase	437.822	497.929	519.187	421.746	0.300624	0.0692633	0.352329	1.12777	1.19272	0.966802	Glycoside hydrolase family 28 protein / polygalacturonase (pectinase) family protein; similar to glycoside hydrolase family 28 protein / polygalacturonase (pectinase) family protein [Arabidopsis thaliana] (tair:at3g15720.1); similar to glycoside hydrolase, family 28 [medicago truncatula] (gb:abo81149.1); contains interpro domain pectin lyase fold (interpro:ipr012334); contains interpro domain par…
At5g11920	Fructan exohydrolases (AtcwINV6)	149.931	159.982	182.228	172.232	0.385515	0.133807	0.224576	1.0718	1.20602	1.15335	Encodes a protein with fructan exohydrolase (FEH) activity acting on both inulin and levan-type fructans (1- and 6-feh). The enzyme does not have invertase activity.
At3g43860	Cellulase/glycosyl hydrolase (AtGH9A4)	76.8254	67.975	99.0998	78.1216	0.326308	0.0352713	0.448652	0.865984	1.2916	1.00549	AtGH9A4 (Arabidopsis thaliana glycosyl hydrolase 9A4); hydrolase, hydrolyzing o-glycosyl compounds; identical to endoglucanase 16 precursor [Arabidopsis thaliana] (gb:q8vyg3;gb:q9lzg2); similar to atgh9b13 (Arabidopsis thaliana glycosyl hydrolase 9b13), hydrolase, hydrolyzing o-glycosyl compounds [Arabidopsis thaliana] (tair:at4g02290.1); similar to hypothetical protein [vitis vinifera] (gb:can82…
At4g39000	Cellulase/glycosyl hydrolase (AtGH9B17)	72.9372	72.4538	131.506	117.049	0.487939	0.0360267	0.0265429	0.983418	1.79634	1.58333	AtGH9B17 (Arabidopsis thaliana glycosyl hydrolase 9B17); hydrolase, hydrolyzing o-glycosyl compounds; identical to endoglucanase 23 precursor [Arabidopsis thaliana] (gb:q8gy58;gb:q9svj3); similar to atgh9b18 (Arabidopsis thaliana glycosyl hydrolase 9b18), hydrolase, hydrolyzing o-glycosyl compounds [Arabidopsis thaliana] (tair:at4g39010.1); similar to hypothetical protein [vitis vinifera] (gb:can…
At4g39010	Cellulase/glycosyl hydrolase (AtGH9B18)	355.33	264.147	340.681	486.702	0.1822	0.313198	0.140145	0.725387	0.953345	1.32007	AtGH9B18 (Arabidopsis thaliana glycosyl hydrolase 9B18); hydrolase, hydrolyzing o-glycosyl compounds; identical to endoglucanase 24 precursor [Arabidopsis thaliana] (gb:q93yq7;gb:q9svj2); similar to atgh9b17 (Arabidopsis thaliana glycosyl hydrolase 9b17), hydrolase, hydrolyzing o-glycosyl compounds [Arabidopsis thaliana] (tair:at4g39000.1); similar to unnamed protein product [vitis vinifera] (gb:…
At1g02790	Polygalacturonase	96.5116	107.166	112.941	84.6942	0.343738	0.206692	0.166144	1.09553	1.13593	0.871047	Encodes a exopolygalacturonase.
At3g07850	Polygalacturonase	55.5816	61.431	64.1441	60.7913	0.160818	0.208338	0.20598	1.11195	1.15499	1.09686	Exopolygalacturonase / galacturan 1,4-alpha-galacturonidase / pectinase; identical to exopolygalacturonase clone gbga483 precursor [Arabidopsis thaliana] (gb:p49063;gb:q9sfc9); similar to exopolygalacturonase / galacturan 1,4-alpha-galacturonidase / pectinase [Arabidopsis thaliana] (tair:at3g14040.1); similar to unnamed protein product [vitis vinifera] (gb:cao41228.1); contains interpro domain pe…
At4g16590	cellulose synthase (ATCSLA01)	196	181	1308	2168	0.742	0.001	0.003	0.93	6.69	11.08	Encodes a gene similar to cellulose synthase

## Sheet: (e) Glycolysis
Additional file 8e. Genes for glycolysis in leaves.
SEQ_ID	Gene Symbol	WT-mean	T-DNA-mean	OE7-mean	OE21-mean	P T-DNA	P OE7	P OE21	FC T-DNA	FC OE7	FC OE21	Gene Description
At1g50460	Hexokinase ATHKL1	4018.74	3328.44	3795.95	4135.43	0.0650879	0.247054	0.403607	0.832033	0.949254	1.02678	Hexokinase, putative; Identical to Hexokinase-3 [Arabidopsis Thaliana] (GB:Q9LPS1); similar to ATHXK4, ATP binding / hexokinase [Arabidopsis thaliana] (TAIR:AT3G20040.1); similar to unnamed protein product [Vitis vinifera] (GB:CAO16818.1); contains InterPro domain Hexokinase; (InterPro:IPR001312)
At3g20040	Hexokinase ATHKL2	2760.27	2855.02	2965.21	2768.84	0.41302	0.159767	0.484739	1.02979	1.07669	1.0019	ATHXK4; ATP binding / hexokinase; Identical to Hexokinase-4 [Arabidopsis Thaliana] (GB:Q56XE8;GB:Q9LJZ7); similar to hexokinase, putative [Arabidopsis thaliana] (TAIR:AT1G50460.1); similar to unnamed protein product [Vitis vinifera] (GB:CAO16818.1); contains InterPro domain Hexokinase; (InterPro:IPR001312)
At4g37840	Hexokinase ATHKL3	59.5418	50.9591	64.8206	65.138	0.210595	0.334165	0.368686	0.871348	1.1074	1.07538	Encodes a putative hexokinase.
At4g29130	Hexokinase ATHXK1	543.71	439.104	571.776	700.323	0.277177	0.38839	0.152141	0.83173	1.08421	1.35296	Encodes a hexokinase (HXK1) in the plant glucose-signaling network. Functions as a glucose sensor to interrelate nutrient, light, and hormone signaling networks for controlling growth and development in response to the changing environment.
At2g19860	Hexokinase ATHXK2	5898.86	5867.83	5822.47	5658.24	0.478178	0.448634	0.317487	0.992454	0.983149	0.953521	Encodes a protein with hexokinase activity (AtHXK2) and acts as a sensor for plant sugar responses.
At1g47840	Hexokinase ATHXK3	692.94	556.065	485.013	681.904	0.221368	0.0302858	0.43376	0.785563	0.696244	0.977909	Encodes a putative hexokinase.
At1g23190	phosphoglucomutase, cytoplasmic	3882.16	3624.07	4372.9	4494.33	0.350065	0.0888844	0.0102204	0.925652	1.12403	1.15891	Phosphoglucomutase, cytoplasmic, putative / glucose phosphomutase, putative; Identical to Probable phosphoglucomutase, cytoplasmic 1 [Arabidopsis Thaliana] (GB:O49299;GB:Q9LR42); similar to PGM (PHOSPHOGLUCOMUTASE) [Arabidopsis thaliana] (TAIR:AT5G51820.1); similar to phosphoglucomutase, cytoplasmic, putative / glucose phosphomutase, putative [Arabidopsis thaliana] (TAIR:AT1G70730.1); similar to …
At1g70730	phosphoglucomutase, plasma membrane	12510.6	13612.9	12714.2	13476.1	0.123065	0.30161	0.172693	1.09071	1.01807	1.07789	Phosphoglucomutase, cytoplasmic, putative / glucose phosphomutase, putative; Identical to Probable phosphoglucomutase, cytoplasmic 2 [Arabidopsis Thaliana] (GB:Q9SGC1); similar to phosphoglucomutase, cytoplasmic, putative / glucose phosphomutase, putative [Arabidopsis thaliana] (TAIR:AT1G23190.1); similar to PGM (PHOSPHOGLUCOMUTASE) [Arabidopsis thaliana] (TAIR:AT5G51820.1); similar to Phosphoglu…
At5g42740	Phosphohexose isomerase	18008.3	17294	18346.5	19633.8	0.397943	0.41805	0.152027	0.954358	1.01596	1.08753	Glucose-6-phosphate isomerase, cytosolic (PGIC); Identical to Glucose-6-phosphate isomerase, cytosolic (PGIC) [Arabidopsis Thaliana] (GB:Q9FXN0;GB:Q9FXN1;GB:Q9FXN2;GB:Q9FXN3;GB:Q9FXN4;GB:Q9FXN5); similar to PGI1 (CHLOROPLASTIC PHOSPHOGLUCOSE ISOMERASE) [Arabidopsis thaliana] (TAIR:AT4G24620.2); similar to PGI1 (CHLOROPLASTIC PHOSPHOGLUCOSE ISOMERASE) [Arabidopsis thaliana] (TAIR:AT4G24620.1); sim…
At4g29220	Phosphofructokinase PFK1	6950.29	6677.68	6050.79	6639.83	0.0853587	0.00478985	0.102909	0.960888	0.870402	0.954874	Phosphofructokinase family protein; similar to phosphofructokinase family protein [Arabidopsis thaliana] (TAIR:AT4G32840.1); similar to phosphofructokinase family protein [Arabidopsis thaliana] (TAIR:AT5G56630.1); similar to phosphofructokinase family protein [Arabidopsis thaliana] (TAIR:AT4G26270.1); similar to unnamed protein product [Vitis vinifera] (GB:CAO43755.1); similar to unnamed protein …
At5g47810	Phosphofructokinase PFK2	890.896	886.144	781.13	1009.8	0.481329	0.159077	0.311773	1.0049	0.862561	1.10249	Phosphofructokinase family protein; similar to phosphofructokinase family protein [Arabidopsis thaliana] (TAIR:AT4G26270.1); similar to OSIGBa0124N08.2 [Oryza sativa (indica cultivar-group)] (GB:CAH67040.1); similar to unnamed protein product [Vitis vinifera] (GB:CAO40470.1); contains InterPro domain Phosphofructokinase-core; (InterPro:IPR015913); contains InterPro domain Phosphofructokinase; (In…
At4g26270	Phosphofructokinase PFK3	1278.26	1385.92	1695.88	2061.1	0.37191	0.0588464	0.0264943	1.07432	1.31684	1.59592	Phosphofructokinase family protein; similar to phosphofructokinase family protein [Arabidopsis thaliana] (TAIR:AT4G32840.1); similar to phosphofructokinase family protein [Arabidopsis thaliana] (TAIR:AT5G56630.1); similar to phosphofructokinase family protein [Arabidopsis thaliana] (TAIR:AT4G29220.1); similar to unnamed protein product [Vitis vinifera] (GB:CAO43755.1); similar to unnamed protein …
At5g61580	Phosphofructokinase PFK4	3262.44	3575.58	3335.12	3718.62	0.358616	0.352301	0.0563231	1.0813	1.0241	1.14306	Phosphofructokinase family protein; similar to phosphofructokinase family protein [Arabidopsis thaliana] (TAIR:AT4G32840.1); similar to phosphofructokinase family protein [Arabidopsis thaliana] (TAIR:AT5G56630.1); similar to phosphofructokinase family protein [Arabidopsis thaliana] (TAIR:AT4G26270.1); similar to unnamed protein product [Vitis vinifera] (GB:CAO65420.1); similar to unnamed protein …
At2g22480	Phosphofructokinase PFK5	4060.76	3480.36	4271.94	4940.05	0.176526	0.0914166	0.0684472	0.853996	1.05414	1.2111	Phosphofructokinase family protein; similar to phosphofructokinase family protein [Arabidopsis thaliana] (TAIR:AT5G56630.1); similar to unnamed protein product [Vitis vinifera] (GB:CAO14957.1); similar to putative phosphofructokinase [Oryza sativa (japonica cultivar-group)] (GB:BAD28914.1); similar to unnamed protein product [Vitis vinifera] (GB:CAO22689.1); contains InterPro domain Phosphofructo…
At4g32840	Phosphofructokinase PFK6	1391.27	1105.06	1521.89	1868.31	0.157214	0.287416	0.0183795	0.786396	1.0713	1.33518	Phosphofructokinase family protein; similar to phosphofructokinase family protein [Arabidopsis thaliana] (TAIR:AT5G56630.1); similar to phosphofructokinase family protein [Arabidopsis thaliana] (TAIR:AT4G29220.1); similar to phosphofructokinase family protein [Arabidopsis thaliana] (TAIR:AT4G26270.1); similar to unnamed protein product [Vitis vinifera] (GB:CAO43755.1); similar to unnamed protein …
At5g56630	Phosphofructokinase PFK7	1774	1292.71	1074.91	1569.36	0.0622245	0.0154411	0.201753	0.734162	0.595316	0.890902	Phosphofructokinase family protein; similar to phosphofructokinase family protein [Arabidopsis thaliana] (TAIR:AT4G32840.1); similar to phosphofructokinase family protein [Arabidopsis thaliana] (TAIR:AT4G29220.1); similar to phosphofructokinase family protein [Arabidopsis thaliana] (TAIR:AT4G26270.1); similar to unnamed protein product [Vitis vinifera] (GB:CAO43755.1); similar to unnamed protein …
At4g26520	Fructose-bisphosphate aldolase	1361.2	1286.15	1813.5	2137	0.419144	0.0431109	0.00237293	0.92908	1.31621	1.58098	Fructose-bisphosphate aldolase, cytoplasmic; Identical to Fructose-bisphosphate aldolase, cytoplasmic isozyme [Arabidopsis Thaliana] (GB:P22197;GB:O65582;GB:Q53YH0); similar to fructose-bisphosphate aldolase, putative [Arabidopsis thaliana] (TAIR:AT4G26530.2); similar to fructose-bisphosphate aldolase, putative [Arabidopsis thaliana] (TAIR:AT4G26530.1); similar to fructose-bisphosphate aldolase […
At5g03690	Fructose-bisphosphate aldolase, cytosol	963.16	722.001	1128.38	1277.82	0.119078	0.0994794	0.0534958	0.743794	1.17268	1.32017	Fructose-bisphosphate aldolase, putative; similar to fructose-bisphosphate aldolase, putative [Arabidopsis thaliana] (TAIR:AT2G36460.1); similar to hypothetical protein [Vitis vinifera] (GB:CAN71905.1); contains InterPro domain Aldolase-type TIM barrel; (InterPro:IPR013785); contains InterPro domain Fructose-bisphosphate aldolase, class-I; (InterPro:IPR000741)
At2g36460	Fructose-bisphosphate aldolase, cytosol	4732.64	4754.93	3951.7	4910.48	0.484035	0.0507881	0.36586	1.00429	0.833078	1.03434	Fructose-bisphosphate aldolase, putative; similar to fructose-bisphosphate aldolase, putative [Arabidopsis thaliana] (TAIR:AT5G03690.2); similar to fructose-bisphosphate aldolase, putative [Arabidopsis thaliana] (TAIR:AT3G52930.1); similar to unknown [Populus trichocarpa x Populus deltoides] (GB:ABK96406.1); contains InterPro domain Aldolase-type TIM barrel; (InterPro:IPR013785); contains InterPr…
At3g52930	Fructose-bisphosphate aldolase, cytosol	20726	18118.6	21999.3	19983.8	0.0241071	0.268406	0.139929	0.874206	1.05817	0.964167	Fructose-bisphosphate aldolase, putative; similar to fructose-bisphosphate aldolase, putative [Arabidopsis thaliana] (TAIR:AT2G36460.1); similar to unknown [Populus trichocarpa x Populus deltoides] (GB:ABK96406.1); contains InterPro domain Aldolase-type TIM barrel; (InterPro:IPR013785); contains InterPro domain Fructose-bisphosphate aldolase, class-I; (InterPro:IPR000741)
At4g26530	Fructose-bisphosphate aldolase, cytosol	10824.9	7556	9250.4	9620.82	0.0642379	0.137839	0.148976	0.694419	0.85714	0.888694	Fructose-bisphosphate aldolase, putative; similar to fructose-bisphosphate aldolase, cytoplasmic [Arabidopsis thaliana] (TAIR:AT4G26520.1); similar to unknown [Populus trichocarpa] (GB:ABK94744.1); contains InterPro domain Aldolase-type TIM barrel; (InterPro:IPR013785); contains InterPro domain Fructose-bisphosphate aldolase, class-I; (InterPro:IPR000741)
At3g55440	Triose-phosphate isomerase cytosolic	21350	19975.1	20503.1	22956.2	0.260023	0.0654517	0.269341	0.939923	0.961857	1.07487	Encodes Triosephosphate isomerase.
At3g04120	Glyceraldehyde 3-phosphate dehydrogenase GAPC	17435.9	17265.3	16203.9	17725.5	0.477604	0.207035	0.378207	0.981256	0.924655	1.01562	Encodes cytosolic GADPH (C subunit) involved in the glycolytic pathway but also interacts with H2O2 potentially placing it in a signalling cascade induced by ROS.
At1g13440	Glyceraldehyde 3-phosphate dehydrogenase GAPC-2	26584.1	25927.8	27374.9	21565.1	0.414311	0.393015	0.175034	0.982949	1.03825	0.785175	GAPC-2; glyceraldehyde-3-phosphate dehydrogenase; Identical to Glyceraldehyde-3-phosphate dehydrogenase, cytosolic (GAPC) [Arabidopsis Thaliana] (GB:P25858;GB:Q42352;GB:Q9M8W8); similar to GAPC (GLYCERALDEHYDE-3-PHOSPHATE DEHYDROGENASE C SUBUNIT), glyceraldehyde-3-phosphate dehydrogenase [Arabidopsis thaliana] (TAIR:AT3G04120.1); similar to Glyceraldehyde-3-phosphate dehydrogenase, cytosolic (GB:…
At1g79530	Glyceraldehyde 3-phosphate dehydrogenase GAPCP-1	1767.53	1699.28	1800.92	1897.63	0.335734	0.397638	0.245218	0.959119	1.0148	1.06499	GAPCP-1; glyceraldehyde-3-phosphate dehydrogenase; similar to GAPCP-2, glyceraldehyde-3-phosphate dehydrogenase [Arabidopsis thaliana] (TAIR:AT1G16300.1); similar to unnamed protein product [Vitis vinifera] (GB:CAO64922.1); contains InterPro domain Glyceraldehyde-3-phosphate dehydrogenase, type I; (InterPro:IPR006424); contains InterPro domain NAD(P)-binding; (InterPro:IPR016040); contains InterP…
At1g16300	Glyceraldehyde 3-phosphate dehydrogenase GAPCP-2	1253.94	1234	1129.11	1348.58	0.464403	0.134176	0.253973	0.974806	0.899536	1.06753	GAPCP-2; glyceraldehyde-3-phosphate dehydrogenase; similar to GAPCP-1, glyceraldehyde-3-phosphate dehydrogenase [Arabidopsis thaliana] (TAIR:AT1G79530.1); similar to unknown [Populus trichocarpa] (GB:ABK95756.1); contains InterPro domain Glyceraldehyde-3-phosphate dehydrogenase, type I; (InterPro:IPR006424); contains InterPro domain NAD(P)-binding; (InterPro:IPR016040); contains InterPro domain G…
At3g12780	Phosphoglycerate kinase PGK1	35125.4	40271.2	39898.6	38057.3	0.0715736	0.00410106	0.312298	1.15021	1.13706	1.06948	Nuclear phosphoglycerate kinase (PGK1)
At1g79550	Phosphoglycerate kinase PGK	9221.5	7635.96	8815.04	8863.04	0.0200339	0.230822	0.289786	0.829181	0.951802	0.959497	Encodes cytosolic phosphoglycerate kinase (PGK).
At1g56190	Phosphoglycerate kinase	20765.1	17633.7	18212.7	19162.4	0.0701014	0.14653	0.183944	0.850948	0.87753	0.923695	Phosphoglycerate kinase, putative; Identical to Phosphoglycerate kinase, chloroplast precursor [Arabidopsis Thaliana] (GB:P50318;GB:Q9SGU6); similar to PGK1 (PHOSPHOGLYCERATE KINASE 1), phosphoglycerate kinase [Arabidopsis thaliana] (TAIR:AT3G12780.1); similar to Phosphoglycerate kinase, chloroplast precursor (GB:Q42961); similar to hypothetical protein [Vitis vinifera] (GB:CAN81990.1); similar t…
At3g08590	Phosphoglycerate mutase	12732.5	14926.4	12906.9	12714.1	0.00158769	0.34427	0.492133	1.17234	1.01284	0.993866	2,3-biphosphoglycerate-independent phosphoglycerate mutase, putative / phosphoglyceromutase, putative; Identical to Probable 2,3-bisphosphoglycerate-independent phosphoglycerate mutase 2 [Arabidopsis Thaliana] (GB:Q9M9K1); similar to 2,3-biphosphoglycerate-independent phosphoglycerate mutase, putative / phosphoglyceromutase, putative [Arabidopsis thaliana] (TAIR:AT1G09780.1); similar to 2,3-bisph…
At1g09780	Phosphoglycerate mutase	20776	20628.3	17944.8	18539.2	0.469255	0.0460656	0.142156	0.997913	0.861592	0.895197	2,3-biphosphoglycerate-independent phosphoglycerate mutase, putative / phosphoglyceromutase, putative; Identical to 2,3-bisphosphoglycerate-independent phosphoglycerate mutase 1 (PGM1) [Arabidopsis Thaliana] (GB:O04499;GB:Q8LD62); similar to 2,3-biphosphoglycerate-independent phosphoglycerate mutase, putative / phosphoglyceromutase, putative [Arabidopsis thaliana] (TAIR:AT3G08590.1); similar to 2…
At3g50520	Phosphoglycerate mutase	2468.83	2562.31	1210.23	1991.75	0.446192	0.107998	0.124956	1.02552	0.385391	0.802516	Phosphoglycerate/bisphosphoglycerate mutase family protein; similar to phosphoglycerate/bisphosphoglycerate mutase family protein [Arabidopsis thaliana] (TAIR:AT5G04120.1); similar to unnamed protein product [Vitis vinifera] (GB:CAO16549.1); contains InterPro domain Phosphoglycerate mutase (InterPro:IPR013078); contains InterPro domain Phosphoglycerate/bisphosphoglycerate mutase; (InterPro:IPR001…
At2g36530	Enolase LOS2	28531.1	26918.5	28659.6	25491.8	0.411906	0.492469	0.290657	0.963587	1.03674	0.922763	Involved in light-dependent cold tolerance and encodes an enolase.
At1g74030	Enolase	2468.83	2562.31	1210.23	1991.75	0.446192	0.107998	0.124956	1.02552	0.385391	0.802516	Phosphoglycerate/bisphosphoglycerate mutase family protein; similar to phosphoglycerate/bisphosphoglycerate mutase family protein [Arabidopsis thaliana] (TAIR:AT5G04120.1); similar to unnamed protein product [Vitis vinifera] (GB:CAO16549.1); contains InterPro domain Phosphoglycerate mutase (InterPro:IPR013078); contains InterPro domain Phosphoglycerate/bisphosphoglycerate mutase; (InterPro:IPR001…
At5g56350	Pyruvate kinase, cytosolic	3122.43	3042.23	4813.48	5033.61	0.468285	0.0410783	0.0359016	1.03468	1.63721	1.73597	Pyruvate kinase, putative; similar to pyruvate kinase, putative [Arabidopsis thaliana] (TAIR:AT5G63680.1); similar to pyruvate kinase, putative [Arabidopsis thaliana] (TAIR:AT4G26390.1); similar to pyruvate kinase, putative [Arabidopsis thaliana] (TAIR:AT5G08570.1); similar to pyruvate kinase [Glycine max] (GB:CAI53675.1); similar to Pyruvate kinase, cytosolic isozyme (PK) (GB:Q42954); similar to…
At3g25960	Pyruvate kinase	79.5145	76.8796	123.968	122.046	0.427048	0.0336019	0.0117457	0.962491	1.56021	1.53247	Pyruvate kinase, putative; similar to pyruvate kinase, putative [Arabidopsis thaliana] (TAIR:AT3G55810.1); similar to pyruvate kinase, putative [Arabidopsis thaliana] (TAIR:AT3G55650.1); similar to pyruvate kinase, putative [Arabidopsis thaliana] (TAIR:AT3G04050.1); similar to pyruvate kinase [Glycine max] (GB:CAI53675.1); similar to Pyruvate kinase, cytosolic isozyme (PK) (GB:Q42954); similar to…
At4g26390	Pyruvate kinase	80.8953	83.4412	100.451	86.6926	0.462664	0.0233869	0.302349	1.00843	1.23935	1.07766	Pyruvate kinase, putative; Identical to Probable pyruvate kinase, cytosolic isozyme [Arabidopsis Thaliana] (GB:O65595); similar to pyruvate kinase, putative [Arabidopsis thaliana] (TAIR:AT5G63680.1); similar to pyruvate kinase, putative [Arabidopsis thaliana] (TAIR:AT5G56350.1); similar to pyruvate kinase, putative [Arabidopsis thaliana] (TAIR:AT5G08570.1); similar to pyruvate kinase [Glycine max…
At5g63680	Pyruvate kinase	7609.85	6709.49	7270.68	8134.18	0.293217	0.211993	0.247899	0.871602	0.946804	1.06994	Pyruvate kinase, putative; similar to pyruvate kinase, putative [Arabidopsis thaliana] (TAIR:AT4G26390.1); similar to pyruvate kinase, putative [Arabidopsis thaliana] (TAIR:AT5G56350.1); similar to pyruvate kinase, putative [Arabidopsis thaliana] (TAIR:AT5G08570.1); similar to pyruvate kinase [Glycine max] (GB:AAM94349.1); similar to unnamed protein product [Vitis vinifera] (GB:CAO65979.1); simil…
At3g55650	Pyruvate kinase	944.634	1153.4	1284.32	947.338	0.231994	0.0405667	0.491282	1.21304	1.36265	1.00286	Pyruvate kinase, putative; similar to pyruvate kinase, putative [Arabidopsis thaliana] (TAIR:AT3G55810.1); similar to pyruvate kinase, putative [Arabidopsis thaliana] (TAIR:AT3G25960.1); similar to pyruvate kinase, putative [Arabidopsis thaliana] (TAIR:AT3G04050.1); similar to pyruvate kinase [Glycine max] (GB:CAI53675.1); similar to Pyruvate kinase, cytosolic isozyme (PK) (GB:Q42954); similar to…
At5g08570	Pyruvate kinase	10421.5	9136.31	9641.31	9791.98	0.0334367	0.0768217	0.185188	0.876956	0.924721	0.937468	Pyruvate kinase, putative; similar to pyruvate kinase, putative [Arabidopsis thaliana] (TAIR:AT5G63680.1); similar to pyruvate kinase, putative [Arabidopsis thaliana] (TAIR:AT4G26390.1); similar to pyruvate kinase, putative [Arabidopsis thaliana] (TAIR:AT5G56350.1); similar to pyruvate kinase [Glycine max] (GB:AAM94349.1); similar to pyruvate kinase [Glycine max] (GB:AAM94348.1); similar to Pyruv…
At3g49160	Pyruvate kinase	2513.49	2832.98	2440.75	2214.73	0.0760175	0.331818	0.104965	1.13083	0.972922	0.880258	Expression of the gene is downregulated in the presence of paraquat, an inducer of photoxidative stress.
At3g04050	Pyruvate kinase	327.967	294.159	395.881	280.119	0.201225	0.162714	0.0974415	0.902577	1.21292	0.860203	Pyruvate kinase, putative; similar to pyruvate kinase, putative [Arabidopsis thaliana] (TAIR:AT3G55810.1); similar to pyruvate kinase, putative [Arabidopsis thaliana] (TAIR:AT3G55650.1); similar to pyruvate kinase, putative [Arabidopsis thaliana] (TAIR:AT3G25960.1); similar to pyruvate kinase [Glycine max] (GB:CAI53675.1); similar to Pyruvate kinase, cytosolic isozyme (PK) (GB:Q42954); similar to…
At3g52990	Pyruvate kinase	10665.6	9078.42	8494.44	9013.69	0.0619971	0.00668786	0.093244	0.853815	0.792445	0.840994	Pyruvate kinase, putative; similar to pyruvate kinase, putative [Arabidopsis thaliana] (TAIR:AT2G36580.1); similar to Pyruvate kinase [Medicago truncatula] (GB:ABE80121.1); similar to hypothetical protein OsI_033900 [Oryza sativa (indica cultivar-group)] (GB:EAY79941.1); similar to unknown [Populus trichocarpa] (GB:ABK92448.1); contains InterPro domain Pyruvate/Phosphoenolpyruvate kinase, catalyt…
At3g55810	Pyruvate kinase	357.513	448.763	363.165	240.37	0.309913	0.460928	0.0423427	1.20757	1.00929	0.660886	Pyruvate kinase, putative; similar to pyruvate kinase, putative [Arabidopsis thaliana] (TAIR:AT3G55650.1); similar to pyruvate kinase, putative [Arabidopsis thaliana] (TAIR:AT3G25960.1); similar to pyruvate kinase, putative [Arabidopsis thaliana] (TAIR:AT3G04050.1); similar to pyruvate kinase [Glycine max] (GB:CAI53675.1); similar to Pyruvate kinase, cytosolic isozyme (PK) (GB:Q42954); similar to…
At2g21170	Triosephosphate isomerase	35774.6	35175.2	37489.6	32896.9	0.395616	0.113857	0.21597	0.986016	1.04842	0.916335	Encodes Triosephosphate isomerase.
At1g07110	F-6-P 2-kinase/F-2,6-bisphosphatase	19189.9	21848.4	22473.9	22909.9	0.0454898	0.00303522	0.0236001	1.13987	1.17108	1.19338	Encodes the bifunctional enzyme fructose-6-phosphate 2-kinase/fructose-2,6-bisphosphatase.
At1g40087	F-6-P 2-kinase/F-2,6-bisphosphatase	151.838	207.437	98.9961	106.804	0.0820258	0.0037581	0.0270303	1.36361	0.650916	0.690065	Similar to fructose-6-phosphate 2-kinase-related / fructose-2,6-bisphosphatase-related [Arabidopsis thaliana] (TAIR:AT3G30200.1); similar to IMP dehydrogenase/GMP reductase [Medicago truncatula] (GB:ABE87262.1)
At3g30200	F-6-P 2-kinase/F-2,6-bisphosphatase	119.524	117.134	77.1365	73.9258	0.466271	0.0635205	0.0324906	0.986327	0.656661	0.626511	Fructose-6-phosphate 2-kinase-related / fructose-2,6-bisphosphatase-related; similar to unknown protein [Arabidopsis thaliana] (TAIR:AT1G40087.1); similar to unnamed protein product [Vitis vinifera] (GB:CAO21422.1)
At1g76550	PPi-F6P1K-alpha	5048.5	3874.75	6632.19	6933.76	0.0317483	0.0302405	0.0615858	0.766721	1.30615	1.34959	Pyrophosphate--fructose-6-phosphate 1-phosphotransferase alpha subunit, pyrophosphate-dependent 6-phosphofructose-1-kinase-related [Arabidopsis thaliana] (TAIR:AT1G20950.1); similar to Pyrophosphate--fructose 6-phosphate 1-phosphotransferase subunit alpha (PFP) (6-phosphofructokinase, pyrophosphate dependent) (Pyrophosphate-dependent 6-phosphofructose-1-kinase) (PPi-PFK) (GB:Q41140); similar to p…
At1g20950	PPi-F6P1K-alpha-like	5816.19	5158.05	6307.15	6481.23	0.0222568	0.0487705	0.223337	0.887427	1.08494	1.09786	Pyrophosphate--fructose-6-phosphate 1-phosphotransferase-related / pyrophosphate-dependent 6-phosphofructose-1-kinase-related; similar to pyrophosphate--fructose-6-phosphate 1-phosphotransferase alpha subunit, putative / pyrophosphate-dependent 6-phosphofructose-1-kinase, putative [Arabidopsis thaliana] (TAIR:AT1G76550.1); similar to Pyrophosphate--fructose 6-phosphate 1-phosphotransferase subuni…
At1g12000	PPi-F6P1K-beta	12538.6	10078.5	12502.8	13519.5	0.0627509	0.489174	0.223123	0.802984	0.996872	1.07447	Pyrophosphate--fructose-6-phosphate 1-phosphotransferase beta subunit, putative / pyrophosphate-dependent 6-phosphofructose-1-kinase, putative; similar to MEE51 (maternal effect embryo arrest 51), diphosphate-fructose-6-phosphate 1-phosphotransferase [Arabidopsis thaliana] (TAIR:AT4G04040.1); similar to pyrophosphate-dependent phosphofructokinase beta subunit [Citrus sinensis x Poncirus trifoliat…
At4g04040	PPi-F6P1K-beta-like	11669	12776.6	11433.8	11453.6	0.19711	0.393845	0.406799	1.09418	0.98039	0.979241	MEE51 (maternal effect embryo arrest 51); diphosphate-fructose-6-phosphate 1-phosphotransferase; similar to pyrophosphate--fructose-6-phosphate 1-phosphotransferase beta subunit, putative / pyrophosphate-dependent 6-phosphofructose-1-kinase, putative [Arabidopsis thaliana] (TAIR:AT1G12000.1); similar to pyrophosphate-dependent phosphofructokinase beta subunit [Citrus sinensis x Poncirus trifoliat…
Ethanol fermentation
At5g01320	Pyruvate decarboxylase	384.189	404.264	702.063	762.032	0.351585	0.0525768	0.00244148	1.06163	1.82195	1.99526	Pyruvate decarboxylase, putative; similar to PDC3 (PYRUVATE DECARBOXYLASE-3), pyruvate decarboxylase [Arabidopsis thaliana] (TAIR:AT5G01330.1); similar to pyruvate decarboxylase, putative [Arabidopsis thaliana] (TAIR:AT4G33070.1); similar to PDC2 (PYRUVATE DECARBOXYLASE-2), pyruvate decarboxylase [Arabidopsis thaliana] (TAIR:AT5G54960.1); similar to pyruvate decarboxylase [Fragaria x ananassa] (G…
At4g33070	Pyruvate decarboxylase	558.304	990.109	1057.98	795.053	0.178809	0.156829	0.18393	2.15795	2.33958	1.79045	Pyruvate decarboxylase, putative; similar to PDC3 (PYRUVATE DECARBOXYLASE-3), pyruvate decarboxylase [Arabidopsis thaliana] (TAIR:AT5G01330.1); similar to PDC2 (PYRUVATE DECARBOXYLASE-2), pyruvate decarboxylase [Arabidopsis thaliana] (TAIR:AT5G54960.1); similar to pyruvate decarboxylase, putative [Arabidopsis thaliana] (TAIR:AT5G01320.1); similar to pyruvate decarboxylase [Fragaria x ananassa] (G…
At5g01330	Pyruvate decarboxylase PDC3	129.672	93.1659	131.148	110.314	0.0544686	0.445625	0.118204	0.726548	1.02192	0.861063	Pyruvate decarboxylase
At1g22440	Alcohol dehydrogenase	255.124	246.055	360.754	547.924	0.313156	0.0283692	0.0378663	0.963327	1.40656	2.01663	Alcohol dehydrogenase, putative; Identical to Alcohol dehydrogenase-like 2 [Arabidopsis Thaliana] (GB:Q9SK87); similar to alcohol dehydrogenase, putative [Arabidopsis thaliana] (TAIR:AT1G22430.2); similar to alcohol dehydrogenase, putative [Arabidopsis thaliana] (TAIR:AT1G22430.1); similar to unnamed protein product [Vitis vinifera] (GB:CAO61679.1); contains InterPro domain Alcohol dehydrogenase …
At1g22430	Alcohol dehydrogenase	9917.05	9721.03	10758.2	11277.6	0.414939	0.041343	0.0753333	0.983107	1.08409	1.14068	Alcohol dehydrogenase, putative; Identical to Alcohol dehydrogenase-like 1 [Arabidopsis Thaliana] (GB:Q9SK86); similar to alcohol dehydrogenase, putative [Arabidopsis thaliana] (TAIR:AT4G22110.2); similar to alcohol dehydrogenase, putative [Arabidopsis thaliana] (TAIR:AT4G22110.1); similar to unnamed protein product [Vitis vinifera] (GB:CAO61679.1); contains InterPro domain Alcohol dehydrogenase …
At5g42250	Alcohol dehydrogenase	511.472	506.21	266.94	205.509	0.482671	0.0336492	0.00110637	0.974472	0.51115	0.392191	Alcohol dehydrogenase, putative; Identical to Alcohol dehydrogenase-like 7 [Arabidopsis Thaliana] (GB:Q9FH04); similar to alcohol dehydrogenase, putative [Arabidopsis thaliana] (TAIR:AT4G22110.2); similar to alcohol dehydrogenase, putative [Arabidopsis thaliana] (TAIR:AT4G22110.1); similar to unnamed protein product [Vitis vinifera] (GB:CAO62004.1); contains InterPro domain Alcohol dehydrogenase …
At1g32780	Alcohol dehydrogenase	654.672	508.04	487.598	593.317	0.317912	0.0649392	0.328378	0.711563	0.751521	0.910744	Alcohol dehydrogenase, putative; Identical to Alcohol dehydrogenase-like 3 [Arabidopsis Thaliana] (GB:A1L4Y2;GB:Q8LBR3;GB:Q9LPI6); similar to alcohol dehydrogenase, putative [Arabidopsis thaliana] (TAIR:AT1G64710.1); similar to unnamed protein product [Vitis vinifera] (GB:CAO62899.1); contains InterPro domain Alcohol dehydrogenase GroES-like (InterPro:IPR013154); contains InterPro domain NAD(P)-b…
At1g64710	Alcohol dehydrogenase	4923.42	5557.47	2886.62	2594.27	0.120501	0.0185515	0.000636415	1.13038	0.583564	0.527577	Alcohol dehydrogenase, putative; Identical to Alcohol dehydrogenase-like 4 [Arabidopsis Thaliana] (GB:Q8VZ49;GB:Q9XIS0); similar to alcohol dehydrogenase, putative [Arabidopsis thaliana] (TAIR:AT1G32780.1); similar to unnamed protein product [Vitis vinifera] (GB:CAO62899.1); contains InterPro domain Alcohol dehydrogenase GroES-like (InterPro:IPR013154); contains InterPro domain NAD(P)-binding; (I…
At1g77120	Alcohol dehydrogenase ADH1	1100.93	773.836	1220.31	1247.75	0.17853	0.137193	0.0634315	0.677221	1.10584	1.13415	Catalyzes the reduction of acetaldehyde using NADH as reductant. Requires zinc for activity. Dimer. Anaerobic response polypeptide (ANP). Fermentation. The protein undergoes thiolation following treatment with the oxidant tert-butylhydroperoxide.
At5g43940	Alcohol dehydrogenase ADH2	22806.7	24537.1	24015.1	26132.9	0.15212	0.0623432	0.06751	1.07705	1.05208	1.14438	Encodes a glutathione-dependent formaldehyde dehydrogenase (also known as class III type alcohol dehydrogenase) reduces S-nitrosoglutathione (GSNO), the condensation product of glutathione and NO, that is a naturally occurring NO reservoir and also a reactive nitrogen intermediate. Gene expression is reduced by wounding and induced by salicylic acid. Is required for the acclimation of plants to h…
At4g17260	L-lactate dehydrogenase	1124.69	665.187	1082.96	1474.79	0.0761658	0.422003	0.0227477	0.578186	0.963119	1.31755	L-lactate dehydrogenase, putative; similar to PMDH2 (PEROXISOMAL NAD-MALATE DEHYDROGENASE 2), malate dehydrogenase [Arabidopsis thaliana] (TAIR:AT5G09660.1); similar to PMDH1 (PEROXISOMAL NAD-MALATE DEHYDROGENASE 1), malate dehydrogenase [Arabidopsis thaliana] (TAIR:AT2G22780.1); similar to PMDH2 (PEROXISOMAL NAD-MALATE DEHYDROGENASE 2) [Arabidopsis thaliana] (TAIR:AT5G09660.2); similar to L-lact…
At1g24180	IAR4	16991.6	15050.2	19467.6	19905.9	0.0640217	0.0921346	0.0465881	0.887527	1.13873	1.17053	Arabidopsis thaliana pyruvate dehydrogenase E1a-like subunit. 81% identical to a previously characterized Arabidopsis mitochondrial PDH E1a-subunit, At1g59900
At1g59900	(AT-E1 alpha)	21518.3	18863.5	18761.6	19753.2	0.0995508	0.148022	0.160195	0.880535	0.874839	0.920997	Encodes the e1 alpha subunit of the pyruvate dehydrogenase complex (PDC)
At1g01090	Pyruvate dehydrogenase E1 alpha subunit (PDH-E1 alpha)	30767.5	33057.3	33048.2	35767.2	0.278137	0.217267	0.122522	1.08491	1.08311	1.17154	Pyruvate dehydrogenase E1 alpha subunit
At2g34590	Pyruvate dehydrogenase	15855.3	17605	17491.4	19533.2	0.186277	0.118535	0.0421346	1.12032	1.11101	1.24248	Transketolase family protein; similar to PDH-E1 BETA (PYRUVATE DEHYDROGENASE E1 BETA), pyruvate dehydrogenase (acetyl-transferring) [Arabidopsis thaliana] (TAIR:AT1G30120.1); similar to unknown [Populus trichocarpa] (GB:ABK93053.1); contains InterPro domain Transketolase, C-terminal/Pyruvate-ferredoxin oxidoreductase, domain II; (InterPro:IPR009014); contains InterPro domain Transketolase C-termi…
At5g50850	MACCI-BOU (MAB1)	23580.2	20543.3	23118.9	24201.1	0.060934	0.400069	0.433279	0.873299	0.982424	1.00885	MAB1 (MACCI-BOU); pyruvate dehydrogenase (acetyl-transferring); Identical to Pyruvate dehydrogenase E1 component subunit beta, mitochondrial precursor (PDH2) [Arabidopsis Thaliana] (GB:Q38799;GB:Q9LSM8); similar to PDH-E1 BETA (PYRUVATE DEHYDROGENASE E1 BETA), pyruvate dehydrogenase (acetyl-transferring) [Arabidopsis thaliana] (TAIR:AT1G30120.1); similar to unknown [Populus trichocarpa] (GB:ABK92…
At1g30120	Pyruvate dehydrogenase E1 beta (PDH-E1 beta)	17631.6	18457	17504.6	17857.2	0.365647	0.477346	0.464766	1.061	1.00554	1.02167	Encodes a putative plastid pyruvate dehydrogenase E1 beta subunit that is distinct from the mitochondrial pyruvate dehydrogenase E1 beta subunit.
At1g54220	Dihydrolipoyllysine-residue acetyltransferase	11918.9	10320	10896.6	12372.4	0.268436	0.0987744	0.346578	0.853977	0.915997	1.03444	Dihydrolipoamide S-acetyltransferase, putative; Identical to Dihydrolipoyllysine-residue acetyltransferase component 3 of pyruvate dehydrogenase complex, mitochondrial precursor [Arabidopsis Thaliana] (GB:Q5M729;GB:Q8L787;GB:Q94IP5;GB:Q9SLL0); similar to dihydrolipoamide S-acetyltransferase, putative [Arabidopsis thaliana] (TAIR:AT3G13930.1); similar to unknown [Populus trichocarpa] (GB:ABK95559.…
At3g13930	Dihydrolipoyllysine-residue acetyltransferase	19418.5	16961.3	18681.6	19093.9	0.0418479	0.257481	0.443586	0.874625	0.961525	0.974979	Dihydrolipoamide S-acetyltransferase, putative; Identical to Dihydrolipoyllysine-residue acetyltransferase component 2 of pyruvate dehydrogenase complex, mitochondrial precursor [Arabidopsis Thaliana] (GB:Q8RWN9;GB:Q9ASS8;GB:Q9LVK7); similar to dihydrolipoamide S-acetyltransferase, putative [Arabidopsis thaliana] (TAIR:AT1G54220.2); similar to dihydrolipoamide S-acetyltransferase, putative [Arabi…
At3g52200	Dihydrolipoyllysine-residue acetyltransferase (LTA3)	8033.19	8257.44	8062.24	8788.46	0.455065	0.477028	0.12347	1.0117	1.00478	1.09447	Dihydrolipoamide S-acetyltransferase (LTA3) mRNA, nuclear

## Sheet: (f) TCA
Additional file 8f. Genes for tricarboxylic acid cycle (tCA cycle) in leaves.
SEQ_ID	Gene Symbol	WT-mean	T-DNA-mean	OE7-mean	OE21-mean	P T-DNA	P OE7	P OE21	FC T-DNA	FC OE7	FC OE21	Gene Description
At2g11270	Citrate synthase-like	219.989	197.087	1125.64	1362.51	0.308884	0.00357911	2.9573e-05	0.927637	5.29843	6.41217	Citrate synthase-related; similar to CSY5 (CITRATE SYNTHASE 5), citrate (SI)-synthase [Arabidopsis thaliana] (TAIR:AT3G60100.1); similar to citrate synthase [Nicotiana tabacum] (GB:CAA59008.1); contains interpro domain Citrate synthase-like; (interpro:IPR002020)
At2g44350	Citrate synthase (ATCS), mito	18699	17106.8	18953.7	18715.3	0.328424	0.444719	0.496801	0.905119	1.01144	0.993556	Encodes a mitochrondrion targeted citrate synthase, the first enzyme of the tricarboxylic acid cycle, catalyzing the condensation of acetyl-coa and oxaloacetate, finally yielding citrate and coa.
At3g58740	Citrate synthase 1 (CSY1), peroxisome	1065.74	1180.58	1129.05	853.663	0.354426	0.416899	0.0769501	1.10186	1.05699	0.811649	Encodes a peroxisomal citrate synthase that is expressed in siliques and developing seeds.
At3g58750	Citrate synthase 2 (CSY2), peroxisome	7153.49	6785.05	6460.94	7272.43	0.317134	0.15449	0.442757	0.956999	0.907314	1.02255	Encodes a peroxisomal citrate synthase that is expressed throughout seedling and shoot development.
At2g42790	Citrate synthase 3 (CSY3), peroxisome	4321.32	4121.89	3609.74	4440.57	0.380692	0.0224985	0.415654	0.964987	0.838209	1.04173	Encodes a peroxisomal citrate synthase that is expressed throughout seedling and shoot development.
At3g60100	Citrate synthase 5 (CSY5), mito	74.7976	114.018	108.124	107.611	0.0784106	0.00523047	0.0504352	1.53238	1.45935	1.4377	CSY5 (CITRATE SYNTHASE 5); citrate (SI)-synthase; Identical to Citrate synthase 5, mitochondrial precursor (CSY5) [Arabidopsis Thaliana] (GB:Q9M1D3); similar to ATCS (CITRATE SYNTHASE 4), citrate (SI)-synthase [Arabidopsis thaliana] (TAIR:AT2G44350.1); similar to ATCS (CITRATE SYNTHASE 4), citrate (SI)-synthase [Arabidopsis thaliana] (TAIR:AT2G44350.2); similar to Citrate synthase, mitochondrial …
At2g05710	Aconitase	23846.1	19053	19031.5	19235.4	0.0485268	0.0395355	0.0259694	0.798698	0.798758	0.805093	Aconitate hydratase, cytoplasmic, putative / citrate hydro-lyase/aconitase, putative; Identical to Aconitate hydratase 2, mitochondrial precursor (ACO2) [Arabidopsis Thaliana] (GB:Q9SIB9;GB:Q8L784); similar to aconitate hydratase, cytoplasmic / citrate hydro-lyase / aconitase (ACO) [Arabidopsis thaliana] (TAIR:AT4G35830.1); similar to aconitate hydratase, cytoplasmic, putative / citrate hydro-lya…
At4g35830	Aconitase	18151.7	18424.9	21562.8	21606.4	0.435903	0.0710864	0.0113567	1.01515	1.18859	1.1926	Aconitate hydratase, cytoplasmic / citrate hydro-lyase / aconitase (ACO); Identical to Aconitate hydratase 1 (ACO1) [Arabidopsis Thaliana] (GB:Q42560;GB:Q9SZT1); similar to aconitate hydratase, cytoplasmic, putative / citrate hydro-lyase/aconitase, putative [Arabidopsis thaliana] (TAIR:AT4G26970.1); similar to aconitate hydratase, cytoplasmic, putative / citrate hydro-lyase/aconitase, putative [A…
At4g26970	Aconitase	6519.44	6003.24	5832.32	5667.32	0.160519	0.116931	0.0977308	0.92231	0.896179	0.866753	Aconitate hydratase, cytoplasmic, putative / citrate hydro-lyase/aconitase, putative; Identical to Aconitate hydratase 3, mitochondrial precursor (ACO3) [Arabidopsis Thaliana] (GB:Q94A28;GB:Q9SZ36); similar to aconitate hydratase, cytoplasmic / citrate hydro-lyase / aconitase (ACO) [Arabidopsis thaliana] (TAIR:AT4G35830.1); similar to aconitate hydratase, cytoplasmic, putative / citrate hydro-lya…
At5g03290	Isocitrate dehydrogenase 1 (IDH), NAD	8517.86	7319.66	5555.11	6926.72	0.091882	0.0246684	0.0239176	0.86055	0.652102	0.814805	Isocitrate dehydrogenase, putative / NAD+ isocitrate dehydrogenase, putative; Identical to Isocitrate dehydrogenase [NAD] catalytic subunit 5, mitochondrial precursor (IDH5) [Arabidopsis Thaliana] (GB:Q945K7;GB:Q9LZG1); similar to isocitrate dehydrogenase, putative / NAD+ isocitrate dehydrogenase, putative [Arabidopsis thaliana] (TAIR:AT3G09810.1); similar to NAD-dependent isocitrate dehydrogenas…
At2g17130	Isocitrate dehydrogenase subunit 2 (IDH2), nad	1907.27	1449.19	1790.01	2251.04	0.147683	0.191665	0.0623065	0.750052	0.936425	1.17788	NAD+ dependent isocitrate dehydrogenase subunit 2 (IDH2)
At3g09810	Isocitrate dehydrogenase 1 (IDH), NAD	3543.73	3002.37	3593.33	4439.74	0.207275	0.313852	0.0656335	0.839267	1.01258	1.2383	Isocitrate dehydrogenase, putative / NAD+ isocitrate dehydrogenase, putative; Identical to Isocitrate dehydrogenase [NAD] catalytic subunit 6, mitochondrial precursor (IDH6) [Arabidopsis Thaliana] (GB:Q8LG77;GB:Q9SF84); similar to isocitrate dehydrogenase, putative / NAD+ isocitrate dehydrogenase, putative [Arabidopsis thaliana] (TAIR:AT5G03290.1); similar to NAD-dependent isocitrate dehydrogenas…
At4g35650	Isocitrate dehydrogenase 1 (IDH), NAD	85.0523	98.9883	96.0579	102.825	0.263575	0.323587	0.278171	1.23331	1.19044	1.22849	Isocitrate dehydrogenase, putative / NAD+ isocitrate dehydrogenase, putative; Identical to Isocitrate dehydrogenase [NAD] regulatory subunit 3, mitochondrial precursor (IDH3) [Arabidopsis Thaliana] (GB:O81796); similar to IDH1 (ISOCITRATE DEHYDROGENASE 1), isocitrate dehydrogenase (NAD+) [Arabidopsis thaliana] (TAIR:AT4G35260.1); similar to unnamed protein product [Vitis vinifera] (GB:CAO23279.1)…
At4g35260	Isocitrate dehydrogenase 1 (IDH1), NAD	2586.63	2003.08	2633.76	2711.43	0.165135	0.41965	0.270482	0.763707	1.01738	1.04825	NAD+ dependent isocitrate dehydrogenase subunit 1 (IDH1)
At1g32480	Isocitrate dehydrogenase 1 (IDH), NAD	152.581	140.455	150.085	187.499	0.343942	0.470725	0.0474577	0.915453	0.977027	1.23385	Oxidoreductase; Identical to Putative isocitrate dehydrogenase [NAD] subunit-like 4 (IDH4) [Arabidopsis Thaliana] (GB:Q9LQK9;GB:Q1PFP9); similar to IDH1 (ISOCITRATE DEHYDROGENASE 1), isocitrate dehydrogenase (NAD+) [Arabidopsis thaliana] (TAIR:AT4G35260.1); similar to NAD-dependent isocitrate dehydrogenase beta subunit [Brassica napus] (GB:AAO61647.1); similar to NAD-dependent isocitrate dehydrog…
At1g65930	Isocitrate dehydrogenase (ICDH), NADP, cytosol not in mitochondria	46267.8	43581.7	19707.9	13856.9	0.324703	0.00720087	0.00028349	0.942025	0.425758	0.29931	Isocitrate dehydrogenase, putative / NADP+ isocitrate dehydrogenase, putative; similar to ICDH, isocitrate dehydrogenase (NADP+) [Arabidopsis thaliana] (TAIR:AT1G54340.1); similar to isocitrate dehydrogenase, putative / NADP+ isocitrate dehydrogenase, putative [Arabidopsis thaliana] (TAIR:AT5G14590.1); similar to NADP specific isocitrate dehydrogenase [Daucus carota] (GB:BAA34112.1); similar to N…
At1g54340	Isocitrate dehydrogenase (ICDH), NADP	2054.46	2024.85	2194.38	2776.34	0.377829	0.0207019	0.00277844	0.986375	1.06897	1.35059	NADP-specific isocitrate dehydrogenase (ICDH)
At5g14590	Isocitrate dehydrogenase (ICDH), NADP	8949.28	9037.86	6958.56	8667.22	0.478096	0.0349348	0.312154	1.00168	0.774993	0.968499	Isocitrate dehydrogenase, putative / NADP+ isocitrate dehydrogenase, putative; similar to ICDH, isocitrate dehydrogenase (NADP+) [Arabidopsis thaliana] (TAIR:AT1G54340.1); similar to isocitrate dehydrogenase, putative / NADP+ isocitrate dehydrogenase, putative [Arabidopsis thaliana] (TAIR:AT1G65930.1); similar to NADP-specific isocitrate dehydrogenase [Lupinus albus] (GB:BAC77065.1); similar to i…
At5g08300	Succinate-CoA ligase = succinyl-CoA synthase	5625.07	7847.7	8156.3	9282.28	0.116475	0.0919641	0.042747	1.49182	1.55254	1.75313	Succinyl-coa ligase (GDP-forming) alpha-chain, mitochondrial, putative / succinyl-coa synthetase, alpha chain, putative / SCS-alpha, putative; Identical to Succinyl-coa ligase [GDP-forming] subunit alpha-1, mitochondrial precursor [Arabidopsis Thaliana] (GB:P68209;GB:O82661;GB:P53586); similar to succinyl-coa ligase (GDP-forming) alpha-chain, mitochondrial, putative / succinyl-coa synthetase, alp…
At5g23250	Succinate-CoA ligase = succinyl-CoA synthase	1395.42	1013.35	1456.28	1724.77	0.0279658	0.331676	0.032898	0.728442	1.04799	1.24033	Succinyl-coa ligase (GDP-forming) alpha-chain, mitochondrial, putative / succinyl-coa synthetase, alpha chain, putative / SCS-alpha, putative; Identical to Succinyl-coa ligase [GDP-forming] subunit alpha-2, mitochondrial precursor [Arabidopsis Thaliana] (GB:Q8LAD2;GB:O82661;GB:P53586;GB:Q9FMX5); similar to succinyl-coa ligase (GDP-forming) alpha-chain, mitochondrial, putative / succinyl-coa synth…
At2g20420	Succinate-CoA ligase = succinyl-CoA synthase	14389.1	13877.9	13239.8	14624.4	0.420428	0.271217	0.438074	0.963	0.921424	1.02174	Succinyl-coa ligase (GDP-forming) beta-chain, mitochondrial, putative / succinyl-coa synthetase, beta chain, putative / SCS-beta, putative; Identical to Succinyl-coa ligase [GDP-forming] beta-chain, mitochondrial precursor [Arabidopsis Thaliana] (GB:O82662); similar to ACLA-1 (ATP-citrate lyase A-1) [Arabidopsis thaliana] (TAIR:AT1G10670.2); similar to ACLA-1 (ATP-citrate lyase A-1) [Arabidopsis …
At5g66760	Succinate dehydrogenase (SDH1-1)	14943.1	12595	12585.4	14638.1	0.0144162	0.029045	0.331447	0.842846	0.841576	0.978425	One of two genes in Arabidopsis that encode a flavoprotein subunit of the mitochondrial succinate dehydrogenase complex.
At2g18450	Succinate dehydrogenase (SDH1-2)	355.932	291.083	383.522	316.848	0.0497367	0.167722	0.190978	0.819562	1.07634	0.884307	Nuclear encoded mitochondrial flavoprotein subunit of succinate dehydrogenase complex .
At3g27380	Succinate dehydrogenase (SDH2-1)	4143.99	3420.73	3954.64	4104.14	0.265783	0.253149	0.481126	0.836355	0.971983	1.01936	One of three isoforms of the iron-sulfur component of the succinate dehydrogenase complex, a component of the mitochondrial respiratory chain complex II. The product of the nuclear encoded gene is imported into the mitochondrion. Expressed during germination and post-germinative growth.
At5g40650	Succinate dehydrogenase (SDH2-2)	4739.67	4072.2	4609.84	5656.47	0.26761	0.3043	0.056068	0.847105	0.970861	1.19274	One of three isoforms of the iron-sulfur component of the succinate dehydrogenase complex, a component of the mitochondrial respiratory chain complex II. The product of the nuclear encoded gene is imported into the mitochondrion. Expressed during germination and post-germinative growth.
At5g65165	Succinate dehydrogenase (SDH2-3)	866.239	1296.92	1039.36	643.415	0.236535	0.273318	0.0316074	1.4371	1.1061	0.749305	One of three isoforms of the iron-sulfur component of the succinate dehydrogenase complex, a component of the mitochondrial respiratory chain complex II. The product of the nuclear encoded gene is imported into the mitochondrion. Transcripts appear during seed maturation, persist through dessication, are abundant in dry seeds, and markedly decline during germination.
At5g50950	Fumarase	2654.91	3859.99	2882.77	2919.54	0.0493038	0.241327	0.227615	1.45221	1.0729	1.0884	Fumarate hydratase, putative / fumarase, putative; Identical to Fumarate hydratase 2, chloroplast precursor (FUM2) [Arabidopsis Thaliana] (GB:Q9FI53;GB:Q8VY72); similar to FUM1 (FUMARASE 1), fumarate hydratase [Arabidopsis thaliana] (TAIR:AT2G47510.1); similar to FUM1 (FUMARASE 1) [Arabidopsis thaliana] (TAIR:AT2G47510.2); similar to Fumarate hydratase 1, mitochondrial precursor, putative, expres…
At2g47510	Fumarase 1 (FUM1)	14793.6	13764.2	14832.7	14537.1	0.257064	0.4904	0.420431	0.934062	1.00791	0.987511	Fumarase (FUM1)
At5g56720	Malate dehydrogenase (MDH)	455.862	349.252	561.851	812.701	0.0806029	0.00963433	0.0113963	0.763176	1.23011	1.76191	Malate dehydrogenase, cytosolic, putative; similar to malate dehydrogenase, cytosolic, putative [Arabidopsis thaliana] (TAIR:AT1G04410.1); similar to cytosolic malate dehydrogenase [Lycopersicon esculentum] (GB:AAU29199.1); contains interpro domain Lactate dehydrogenase/glycoside hydrolase, family 4, C-terminal; (interpro:IPR015955); contains interpro domain Lactate/malate dehydrogenase; (interpr…
At2g22780	Peroxisomal nad-malate dehydrogenase 2 (PMDH2)	9683.66	8366.01	8998.88	8340.46	0.109794	0.0720845	0.0368938	0.862855	0.930221	0.859995	Encodes an peroxisomal NAD-malate dehydrogenase that is involved in fatty acid beta-oxidation through providing NAD to the process of converting fatty acyl coa to acetyl coa.
At5g58330	Malate dehydrogenase (MDH)	26421	35533.8	30320.7	33608.8	0.0337481	0.120625	0.037155	1.3572	1.15536	1.28107	Malate dehydrogenase (NADP), chloroplast, putative; similar to malate dehydrogenase, cytosolic, putative [Arabidopsis thaliana] (TAIR:AT5G56720.1); similar to Malate dehydrogenase [NADP], chloroplast precursor (NADP-MDH) (GB:O48902); contains interpro domain Lactate dehydrogenase/glycoside hydrolase, family 4, C-terminal; (interpro:IPR015955); contains interpro domain Lactate/malate dehydrogenase…
At3g15020	Malate dehydrogenase (MDH)	3807.59	3542.18	3308.69	3743.01	0.288	0.130859	0.417718	0.92672	0.858241	0.978509	Malate dehydrogenase (NAD), mitochondrial, putative; Identical to Malate dehydrogenase 2, mitochondrial precursor [Arabidopsis Thaliana] (GB:Q9LKA3); similar to malate dehydrogenase (NAD), mitochondrial [Arabidopsis thaliana] (TAIR:AT1G53240.1); similar to Malate dehydrogenase, mitochondrial precursor (GB:Q43744); contains interpro domain Lactate dehydrogenase/glycoside hydrolase, family 4, C-ter…
At5g43330	Malate dehydrogenase (MDH)	2712.34	2475.95	2259.71	2646.06	0.33767	0.153925	0.37591	0.900365	0.818838	0.972455	Malate dehydrogenase, cytosolic, putative; Identical to Malate dehydrogenase, cytoplasmic 2 [Arabidopsis Thaliana] (GB:P57106;GB:Q9LSX3); similar to malate dehydrogenase, cytosolic, putative [Arabidopsis thaliana] (TAIR:AT1G04410.1); similar to malate dehydrogenase-like protein [Solanum tuberosum] (GB:ABC01890.1); contains interpro domain Lactate dehydrogenase/glycoside hydrolase, family 4, C-ter…
At1g04410	Malate dehydrogenase (MDH)	12344.5	13755.3	13811.8	13943.3	0.0613964	0.203932	0.202439	1.11613	1.11029	1.11499	Malate dehydrogenase, cytosolic, putative; Identical to Malate dehydrogenase, cytoplasmic 1 [Arabidopsis Thaliana] (GB:P93819); similar to malate dehydrogenase, cytosolic, putative [Arabidopsis thaliana] (TAIR:AT5G43330.1); similar to malate dehydrogenase-like protein [Solanum tuberosum] (GB:ABC01890.1); contains interpro domain Lactate dehydrogenase/glycoside hydrolase, family 4, C-terminal; (in…
At5g09660	Peroxisomal nad-malate dehydrogenase 2 (PMDH2)	23918.7	22177.7	24554	24501.7	0.139015	0.238285	0.41999	0.927343	1.027	1.01302	Encodes a microbody NAD-dependent malate dehydrogenase encodes an peroxisomal NAD-malate dehydrogenase that is involved in fatty acid beta-oxidation through providing NAD to the process of converting fatty acyl coa to acetyl coa.
At1g53240	Malate dehydrogenase (MDH)	28272.9	29595.2	30228.7	31872.2	0.368147	0.379808	0.183878	1.06155	1.07465	1.14229	Malate dehydrogenase (NAD), mitochondrial; Identical to Malate dehydrogenase 1, mitochondrial precursor [Arabidopsis Thaliana] (GB:Q9ZP06;GB:Q8LBB9;GB:Q9MAH7); similar to malate dehydrogenase (NAD), mitochondrial, putative [Arabidopsis thaliana] (TAIR:AT3G15020.1); similar to Malate dehydrogenase, mitochondrial precursor (GB:Q43744); contains interpro domain Lactate dehydrogenase/glycoside hydrol…
At3g55410	Oxoglutarate dehydrogenase	6701.96	5489.14	7410.18	7243.07	0.0797778	0.0478947	0.192883	0.822458	1.10979	1.08727	2-oxoglutarate dehydrogenase E1 component, putative / oxoglutarate decarboxylase, putative / alpha-ketoglutaric dehydrogenase, putative; similar to 2-oxoglutarate dehydrogenase E1 component, putative / oxoglutarate decarboxylase, putative / alpha-ketoglutaric dehydrogenase, putative [Arabidopsis thaliana] (TAIR:AT5G65750.1); similar to predicted protein [Physcomitrella patens subsp. Patens] (GB:E…
At5g65750	Oxoglutarate dehydrogenase	3735.57	4303.89	4444.77	4667.02	0.192877	0.179614	0.0336165	1.15472	1.19294	1.25549	2-oxoglutarate dehydrogenase E1 component, putative / oxoglutarate decarboxylase, putative / alpha-ketoglutaric dehydrogenase, putative; similar to 2-oxoglutarate dehydrogenase E1 component, putative / oxoglutarate decarboxylase, putative / alpha-ketoglutaric dehydrogenase, putative [Arabidopsis thaliana] (TAIR:AT3G55410.1); similar to predicted protein [Physcomitrella patens subsp. Patens] (GB:E…
At5g55070	Dihydrolipoyllysine-residue succinyltransferase	12230.4	12160.7	14609.8	14227.7	0.485624	0.172589	0.174913	1.01214	1.21609	1.18042	2-oxoacid dehydrogenase family protein; similar to 2-oxoacid dehydrogenase family protein [Arabidopsis thaliana] (TAIR:AT4G26910.2); similar to unknown [Populus trichocarpa x Populus deltoides] (GB:ABK96550.1); contains interpro domain Single hybrid motif (interpro:IPR011053); contains interpro domain Catalytic domain of components of various dehydrogenase complexes; (interpro:IPR001078); contain…
At4g26910	Dihydrolipoyllysine-residue succinyltransferase	6001.26	6275.12	6014.81	6310.53	0.223726	0.492641	0.280519	1.04803	0.998015	1.04975	2-oxoacid dehydrogenase family protein; similar to 2-oxoacid dehydrogenase family protein [Arabidopsis thaliana] (TAIR:AT5G55070.1); similar to unknown [Populus trichocarpa x Populus deltoides] (GB:ABK96550.1); contains interpro domain Single hybrid motif (interpro:IPR011053); contains interpro domain Catalytic domain of components of various dehydrogenase complexes; (interpro:IPR001078); contain…

## Sheet: (g) N
Additional file 8g. Genes for nitrogen metabolism in leaves.
SEQ_ID	Gene Symbol	WT-Average value (M)	P2-M	OE7-M	OE21-M	P T-DNA	P OE7	P OE21	FC T-DNA	FC OE7	FC OE21
Nitrate transporters
At1g12110	AtNRT1.1	10852.3	10080.8	4691.9	5962.68	0.285899	0.0227789	0.00520572	0.931778	0.426589	0.547248	Encodes NRT1.1 (CHL1), a dual-affinity nitrate transporter. The protein is expressed in guard cells and function in stomatal opening. Mutants have less transpiration and are more tolerant to drought. Expressed in lateral roots. Involved in nitrate signaling which enables the plant root system to detect and exploit nitrate-rich soil patches. Comparing to the wild type, the mutant displays a strong…
At1g69850	AtNRT1:2	14354.3	14168.9	8363.12	8879.78	0.412627	0.00229934	0.000441493	0.987916	0.582104	0.619011	Encodes an inducible component of low-affinity nitrate uptake. mRNA found primarily in root hairs and the epidermis of roots.
At1g32450	AtNRT1.5	5193.2	5140.52	4734.99	4450.19	0.484057	0.11191	0.0741834	0.975672	0.915855	0.861199	Transmembrane nitrate transporter. Involved in xylem transport of nitrate from root to shoot. Induced in response to nitrate. Not involved in nitrate uptake. expressed in root pericycle cells.
At1g27080	AtNRT1.6	102.089	109.604	112.746	140.218	0.39252	0.264633	0.170215	1.09052	1.13366	1.35105	Encodes a protein with low-affinity nitrate transporter activity that is expressed in the vascular tissue of the funiculus and the silique. This plasma membrane-localized enzyme is predicted to have 12 transmembrane domains. Plants lacking NRT1.6 have reduced levels of nitrate in their seeds and have increased levels of early embryonic developmental defects and seed abortion.
At1g08090	AtNRT2:1	370.734	183.37	157.569	160.511	0.00531741	0.0133588	0.000795889	0.493192	0.420276	0.429964	High-affinity nitrate transporter. Up-regulated by nitrate. Functions as a repressor of lateral root initiation independently of nitrate uptake.
At1g08100	AtNRT2.2	119.51	142.583	182.722	128.907	0.202031	0.0018333	0.366955	1.18468	1.52865	1.02945	Encodes a high-affinity nitrate transporter.
At5g60780	AtNRT2.3	865.809	671.768	668.597	713.886	0.0666158	0.0908947	0.192305	0.782943	0.776521	0.800132	Member of High affinity nitrate transporter family
At5g60770	AtNRT2.4	498.582	511.148	484.818	320.527	0.441727	0.395115	0.0255246	1.02944	0.948245	0.639306	Member of High affinity nitrate transporter family
At1g12940	AtNRT2.5	179.368	155.228	217.787	245.617	0.22993	0.0952619	0.0387064	0.868764	1.22858	1.37731	Member of High affinity nitrate transporter family
At3g45060	AtNRT2.6	369.294	317.235	491.859	562.575	0.218818	0.0327665	0.0233506	0.876479	1.35745	1.54926	Member of High affinity nitrate transporter family
Nitrate and nitrite reductases
At1g77760	NITRATE Reductase (NIA1)	35120.5	28301.2	24434.4	25389.9	0.112638	0.00870122	0.00268786	0.802401	0.695321	0.720084	Encodes the cytosolic minor isoform of nitrate reductase (NR). Involved in the first step of nitrate assimilation, it contributes about 15% of the nitrate reductase activity in leaves. Similar to molybdopterin oxidoreductases at the N-terminus, and to FAD/NAD-binding cytochrome reductases at the C-terminus. Cofactors: FAD, heme iron (cytochrome B-557), and molybdenum-pterin.
At1g37130	NITRATE Reductase (NIA2)	41666.1	42269.8	45756.7	46797.4	0.371866	0.217139	0.135693	1.01515	1.09459	1.11696	Identified as a mutant resistant to chlorate. Encodes nitrate reductase structural gene. Involved in nitrate assimilation. Has nitrate reductase activity. Up-regulated by the fungus P. indica. Binds transcription factor At2g35940.
At2g15620	NITRITE Reductase (NIR1)	19110.8	18977.9	11812.9	11649.6	0.479529	0.0505632	0.0179532	1.00705	0.626507	0.615873	Involved in the second step of nitrate assimilation
At2g31955	Cofactor of NR	4596.76	4381.88	4575.35	5185.08	0.38985	0.460925	0.174684	0.94596	0.996422	1.11713	Cofactor of nitrate reductase and xanthine dehydrogenase 2. Encodes a protein involved in molybdenum cofactor biosynthesis. Homologous to E.coli moaA. Expression is abundant in all tissues examined, particularly in roots. Appears to have targeting signals for chloroplast or mitochondria
Ammonium transporters
At4g13510	AMT1;1	7194.57	5690.31	8328.82	8248.57	0.0210827	0.228664	0.0330307	0.791596	1.13985	1.14769	Encodes a plasma membrane localized ammonium transporter. Contains a cytosolic trans-activation domain essential for ammonium uptake.
At1g64780	AMT1;2	3217.76	4691.56	9934.91	10129.4	0.0358121	0.00612331	8.41248e-05	1.48543	3.12082	3.20632	Encodes an ammonium transporter protein believed to act as a high affinity transporter. It is expressed in the root, primarily in endodermal and cortical cells, and contributes to ammonium uptake in the root.
At3g24300	AMT1;3	626.827	692.704	760.443	616.669	0.338153	0.14248	0.452665	1.09931	1.21943	0.984731	Encodes a plasma membrane localized ammonium transporter.
At4g28700	AMT1;4	1438.16	1720.39	1502.64	1256.02	0.267473	0.373366	0.255605	1.21655	1.07725	0.898658	Ammonium transporter 1 member 4 (AMT1.4) [Arabidopsis Thaliana] (GB:Q9SVT8;GB:Q4PSH7); contains InterPro domain Ammonium transporter; (InterPro:IPR001905); contains InterPro domain Rh-like protein/ammonium transporter (InterPro:IPR010256)
At3g24290	AMT1;5	258.255	249.858	306.465	230.917	0.45399	0.10121	0.234397	0.946984	1.18128	0.885929	Ammonium transporter, putative; similar to AMT1,3/ATAMT1,3 (AMMONIUM TRANSPORTER 1,3), ammonium transmembrane transporter [Arabidopsis thaliana] (TAIR:AT3G24300.1); similar to AMT1,1 (AMMONIUM TRANSPORT 1), ammonium transmembrane transporter [Arabidopsis thaliana] (TAIR:AT4G13510.1); similar to ammonium transporter, putative [Arabidopsis thaliana] (TAIR:AT4G28700.1); similar to ammonium transport…
At2g38290	AMT2	15126.2	14157.6	14522.5	14780.7	0.261711	0.331378	0.415742	0.939205	0.96115	0.976777	Encodes a high-affinity ammonium transporter, which is expressed in shoot and root. Expression in root and shoot is under nitrogen and carbon dioxide regulation, respectively.
Other transporters
At1g62200	POT	3407.2	3644.02	4865.57	5164.58	0.416506	0.0162271	0.00253095	1.03896	1.42771	1.51241	Proton-dependent oligopeptide transport (POT) family protein; similar to ATPTR2-B (NITRATE TRANSPORTER 1), transporter [Arabidopsis thaliana] (TAIR:AT2G02040.1); similar to proton-dependent oligopeptide transport (POT) family protein [Arabidopsis thaliana] (TAIR:AT3G54140.1); similar to proton-dependent oligopeptide transport (POT) family protein [Arabidopsis thaliana] (TAIR:AT2G02020.1); similar…
At2g02020	POT	2316.61	1803.01	1535.82	1858.39	0.156948	0.0150252	0.0617	0.773791	0.666347	0.809126	Proton-dependent oligopeptide transport (POT) family protein; similar to ATPTR2-B (NITRATE TRANSPORTER 1), transporter [Arabidopsis thaliana] (TAIR:AT2G02040.1); similar to proton-dependent oligopeptide transport (POT) family protein [Arabidopsis thaliana] (TAIR:AT1G62200.1); similar to LeOPT1 [Lycopersicon esculentum] (GB:AAD01600.1); similar to unnamed protein product [Vitis vinifera] (GB:CAO42…
At5g62680	POT	5650.74	6226.98	8431.8	8221.49	0.122766	0.0239047	0.00249017	1.10299	1.48397	1.45465	Proton-dependent oligopeptide transport (POT) family protein; similar to proton-dependent oligopeptide transport (POT) family protein [Arabidopsis thaliana] (TAIR:AT1G18880.1); similar to proton-dependent oligopeptide transport (POT) family protein [Arabidopsis thaliana] (TAIR:AT3G47960.1); similar to unnamed protein product [Vitis vinifera] (GB:CAO62491.1); similar to nitrate transporter NRT1-5 …
At5g62730	POT	1036.46	1137.06	1775.01	2030.75	0.239433	0.054358	0.00400099	1.11016	1.71728	1.96897	Proton-dependent oligopeptide transport (POT) family protein; similar to ATNRT1:2 (NITRATE TRANSPORTER 1:2), calcium ion binding / transporter [Arabidopsis thaliana] (TAIR:AT1G69850.1); similar to unnamed protein product [Vitis vinifera] (GB:CAO62503.1); contains InterPro domain TGF-beta receptor, type I/II extracellular region; (InterPro:IPR000109); contains InterPro domain MFS general substrate…
At3g45650	NAXT1	606.834	545.562	412.45	430.911	0.186005	0.0332697	0.0267351	0.906494	0.681847	0.710936	Encodes a nitrate efflux transporter NAXT1 (for NITRATE EXCRETION TRANSPORTER1). Localized to the plasma membrane. NAXT1 belongs to a subclass of seven NAXT members from the large NITRATE TRANSPORTER1/PEPTIDE TRANSPORTER family and is mainly expressed in the cortex of mature roots.
At4g24020	NLP7	3196.51	2824.51	3315.11	3542.1	0.137656	0.28608	0.19731	0.882182	1.03188	1.09765	Encodes NIN Like Protein 7 (NLP7). Modulates nitrate sensing and metabolism. Mutants of NLP7 show features of nitrogen-starved plants and are tolerant to drought stress. Localized in the nucleus and functions as a putative transcription factor.

## Sheet: (h) K+
Additional file 8h. Genes for potassium uptake in leaves.
SEQ_ID	Gene Symbol	WT-mean	T-DNA-mean	OE7-mean	OE21-mean	P T-DNA	P OE7	P OE21	FC T-DNA	FC OE7	FC OE21	Gene Description
AKT potassium channels
At1g30270	CIPK23	2536.28	2563.56	4094.23	4090.82	0.330259	0.0175687	0.00961773	1.01119	1.60776	1.59855	Arabidopsis thaliana CBL-interacting protein kinase 23. CIPK23 serves as a positive regulator of the potassium transporter AKT1 by directly phosphorylates AKT1. CIPK23 is activated by the binding of two calcineurin B-like proteins, CBL1 and CBL9.
At2g26650	AKT1	223.082	321.854	175.527	363.596	0.294149	0.144213	0.0160995	1.3314	0.791301	1.63055	The only Shaker-like inward rectifying potassium channel expressed in root hairs and root endodermis. Not inducible by K depletion.
At4g22200	AKT2/3	1652.28	1737.44	1926.15	2355.33	0.432902	0.0262415	0.0100377	1.0264	1.16799	1.42169	Encodes a photosynthate- and light-dependent inward rectifying potassium channel with unique gating properties that are regulated by phosphorylation. Expressed in mesophyll cells of leaves. Expressed in guard cell protoplasts and in the phloem and xylem of aerial portions of the plant. The channel can coassemble with another K+ channel, KAT1, in vitro. In guard cells, AKT2/3 is responsible for th…
At4g32500	AKT5, SKOR	174.19	159.26	177.78	198.358	0.403481	0.310249	0.31091	0.909923	1.03279	1.14831	Member of Stelar K+ outward rectifying channel (SKOR) family
At2g25600	AKT6, SPIK	475.246	469.929	249.284	213.348	0.485931	0.0386437	0.00639002	0.97573	0.526911	0.456093	Mutant has Impaired pollen-tube growth; member of Shaker K+ channel family, also Stelar K+ outward rectifying channel (SKOR) family
At4g17615	CBL1	2398.06	2655.21	2723.71	2517.75	0.156463	0.0633222	0.281879	1.10819	1.13598	1.04897	Member of AtCBL (Calcineurin B-like Calcium Sensor Proteins) family. Protein level is increased upon high salt, mannitol, and cold stresses. CBL1 interacts with CIPK23 and recruits the kinase to the plasma membrane where the substrate(s) of CIPK23 may reside. CBL1 localization is regulated by protein modification including myristolation and acylation.
At5g55990	CBL2	1095	901.34	670.212	1106.87	0.348901	0.050017	0.462771	0.756107	0.607052	1.01991	Encodes a member of the Arabidopsis CBL (Calcineurin B-like Calcium Sensor) protein family.
At4g26570	CBL3	4248.99	3506.92	4379.59	4682.85	0.088351	0.407032	0.160859	0.830045	1.03563	1.10937	Member of AtCBLs (Calcineurin B-like Calcium Sensor Proteins)
At5g47100	CBL9	844.011	715.784	805.004	937.044	0.219176	0.263947	0.153573	0.838968	0.952659	1.10356	Member of AtCBLs (Calcineurin B-like Calcium Sensor Proteins. CBL9 interacts with and targets CIPK23 to the plasma membrane in vivo.
At1g07430	AIP1, PP2CA	1980.77	2591.03	2586.91	1588.58	0.266678	0.128988	0.100554	1.27635	1.25889	0.804944	Protein phosphatase 2C, A type, interact with AKT1
Other K transporters/channels
At4g13420	AtHAK5	1321.09	1574.56	1286.79	895.078	0.299365	0.464134	0.101521	1.2019	0.992386	0.679904	Encodes a protein of the KUP/HAK/KT potassium channel class that is upregulated in the roots by K deficiency. Km=14-24uM. Expressed in roots (inducible)
At5g55630	ATKCO1/ATTPK1	7920.4	8475.21	8403.73	7877.77	0.397398	0.286999	0.482263	1.05158	1.04528	0.98565	Encodes AtTPK1 (KCO1), a member of the Arabidopsis thaliana K+ channel family of AtTPK/KCO proteins. AtTPK1 is targeted to the vacuolar membrane. Forms homomeric ion channels in vivo. Voltage-independent and Ca2+-activated K+ channel. Activated by 14-3-3 proteins.
At5g46370	ATKCO2/ATTPK2	1543.52	1996.06	2247.97	1586.15	0.241502	0.122495	0.398739	1.26586	1.41251	1.0234	Encodes AtTPK2 (KCO2), a member of the Arabidopsis thaliana K+ channel family of AtTPK/KCO proteins. AtTPK2 is targeted to the vacuolar membrane. May form homomeric ion channels in vivo.
At5g46360	ATKCO3/ATTPK3	445.847	643.795	446.961	431.604	0.0508499	0.486084	0.429845	1.48427	1.01066	0.990126	Encodes AtKCO3, a member of the Arabidopsis thaliana K+ channel family of AtTPK/KCO proteins. AtKCO3 is targeted to the vacuolar membrane. Forms homomeric ion channels in vivo.
At1g02510	ATKCO4/ATTPK4	917.466	1114.03	986.204	666.651	0.307346	0.268915	0.0954722	1.19661	1.0687	0.725765	Encodes AtTPK4, a member of the Arabidopsis thaliana K+ channel family of AtTPK/KCO proteins. AtTPK4 is targeted to the plasma membrane. In contrast other members of the AtTPK proteins are located in tonoplast. AtTPK4 forms a voltage-independent K+ channel that is blocked by extracellular calcium ions. May form homomeric ion channels in vivo.
At4g01840	ATKCO5/ATTPK5	2847.66	2395.83	1074.16	1484.19	0.205137	0.000640713	1.41905e-05	0.832861	0.376851	0.520503	Encodes AtTPK5, a member of the Arabidopsis thaliana K+ channel family of AtTPK/KCO proteins. AtTPK5 is targeted to the vacuolar membrane. May form homomeric ion channels in vivo.
At4g18160	ATKCO6/ATTPK6	4470.34	4423.31	4484.41	4354.43	0.413175	0.485192	0.424756	0.989435	0.998	0.957235	Encodes AtTPK3 (KCO6), a member of the Arabidopsis thaliana K+ channel family of AtTPK/KCO proteins.AtTPK3 is targeted to the vacuolar membrane. May form homomeric ion channels in vivo.
At5g53130	ATCNGC1	7816.64	8656.61	8955.11	8240.87	0.318477	0.118984	0.366574	1.11359	1.1617	1.06445	member of Cyclic nucleotide gated channel family
At5g15410	ATCNGC2, DND1	13066.4	11507.2	9312.13	10315.3	0.183816	0.0161915	0.0220389	0.877454	0.709567	0.784063	Defense, no death' gene (DND1) encodes a mutated cyclic nucleotide-gated cation channel; Same as CNGC2 (article ID 229): Cyclic nucleotide gated channel, activated by cAMP, conducts K+ and other monovalent cations but excludes Na+, does not contain the GYG amino acid sequence found in other channels with this conductivity profile. Conducts Ca2+ into cells which is linked to the generation of NO a…
At2g46430	ATCNGC3	2916.48	3019.48	1552.56	1386.7	0.419987	0.0297171	0.00185134	1.0336	0.527308	0.475638	Cyclic nucleotide gated channel (CNGC4), downstream component of the signaling pathways leading to HR/resistance
At5g54250	ATCNGC4	6806.3	4532.14	6986.01	6719.6	0.0209518	0.0817143	0.427528	0.665251	1.02644	0.98324	Member of Cyclic nucleotide gated channel family, downstream component of the signaling pathways leading to HR resistance. mutant plants exhibit gene-for-gene disease resistance against avirulent Pseudomonas syringae despite the near-complete absence of the hypersensitive response (HR). Salicylic acid accumulation in dnd2 mutants is completely PAD4-independent.
At5g57940	ATCNGC5	2923.45	2349.01	2762.6	2508.12	0.0582044	0.212155	0.0768965	0.803751	0.946704	0.857	Member of Cyclic nucleotide gated channel family
At2g23980	ATCNGC6	11289.2	10490.2	11951.6	10840.9	0.276879	0.238851	0.354252	0.936842	1.06282	0.968592	Member of Cyclic nucleotide gated channel family
At1g15990	ATCNGC7	640.417	635.719	654.418	563.078	0.481667	0.440596	0.0813043	0.988796	1.01601	0.881101	Member of Cyclic nucleotide gated channel family
At1g19780	ATCNGC8	269.397	308.174	308.179	282.309	0.183044	0.235045	0.408813	1.16079	1.15849	1.04034	Member of Cyclic nucleotide gated channel family
At4g30560	ATCNGC9	347.282	289.795	401.58	616.365	0.325163	0.260119	0.00397132	0.791273	1.13945	1.76745	Member of Cyclic nucleotide gated channel family
At1g01340	ATCNGC10	1342.77	1168.15	909.455	1029.48	0.142767	0.0648167	0.0424728	0.875493	0.679411	0.768857	Member of Cyclic nucleotide gated channel family
At2g46440	ATCNGC11	5340.16	3685.27	777.148	895.526	0.00793541	0.00102748	8.99313e-05	0.691105	0.144062	0.160437	Member of Cyclic nucleotide gated channel family. Positive regulator of resistance against avirulent fungal pathogen.
At2g46450	ATCNGC12	11616	12042.9	909.245	1768.25	0.248867	0.000604613	6.13126e-05	1.03879	0.0758939	0.144698	Member of Cyclic nucleotide gated channel family.Positive regulator of resistance against avirulent fungal pathogen.Suppresses the phenotype conferred by cpr22 in a dosage-dependent manner.
At4g01010	ATCNGC13	574.97	587.583	626.7	606.889	0.480238	0.266262	0.180028	0.960508	1.08411	1.05544	Member of Cyclic nucleotide gated channel family
At2g24610	ATCNGC14	101.416	92.2466	115.318	102.432	0.286579	0.23643	0.47637	0.916664	1.08785	1.00976	Member of Cyclic nucleotide gated channel family
At2g28260	ATCNGC15	1671.06	1161.8	1944.8	2150.33	0.00682406	0.0712516	0.0319979	0.696309	1.16072	1.28024	Member of Cyclic nucleotide gated channel family
At3g48010	ATCNGC16	306.409	302.73	310.777	256.982	0.474693	0.452777	0.184867	0.999218	1.02969	0.844921	Member of Cyclic nucleotide gated channel family
At4g30360	ATCNGC17	1504.56	1191.73	1098.32	1356.23	0.146891	0.0826123	0.0487401	0.785229	0.713713	0.899338	Member of Cyclic nucleotide gated channel family
At5g14870	ATCNGC18	646.583	781.089	1150.88	1131.52	0.0419666	0.00888714	0.000210033	1.21374	1.77287	1.75834	Encodes a member of the cyclic nucleotide gated channel family that is asymmetrically localized to the plasma membrane at the growing tip of the pollen tube and is involved in pollen tube growth. It likely directly transduces a cNMP signal into an ion flux that can produce a localized signal capable of regulating the pollen tip-growth machinery.
At3g17690	ATCNGC19	688.832	705.035	801.351	696.186	0.439295	0.0147349	0.470644	1.02936	1.16207	1.01337	Member of Cyclic nucleotide gated channel family
At5g37500	GORK	965.975	828.769	717.463	817.789	0.189353	0.11404	0.211028	0.871922	0.750562	0.843986	GATED OUTWARDLY-RECTIFYING K+ CHANNEL (GORK) encodes a guard cell outward potassium channel. Mutants have increased water consumption and limited stomatal closure in response to abscisic and jasmonic acids. It forms a heteromeric K(out) channels with SKOR. The gene is expressed ubiquitously in root and the vasculature and guard cells of leaves. Expression is suppressed during agrobacterium-induce…
At5g46240	KAT1	2642.55	3409.34	3477.32	3767.99	0.295959	0.310286	0.203556	2.17479	2.2013	2.4028	Encodes a potassium channel protein (KAT1). ABA triggers KAT1 endocytosis both in epidermal cells as well as guard cells. Upon removal of ABA, KAT1 is recycled back to the plasma membrane. KAT1 is localized within 0.5?.6 &#956;m diameter microdomains at the plasma membrane surface.
At4g18290	KAT2	830.462	752.05	1133.49	1428.16	0.336431	0.0126472	0.00478562	0.903946	1.38021	1.73664	One of the four members of the Shaker family encoding guard cell potassium inward channels. Critical to stomatal opening induced by blue light. Critical to circadian rhythm of stomatal opening. Involved in plant development in response to high light intensity. Under high light intensity, the mutant plant produced less biomass compared to the wild type.
At4g32650	KAT3, KC1	376.548	422.604	301.82	483.913	0.403329	0.123213	0.156164	1.09295	0.826024	1.30401	A member of the Shaker family of voltage-gated potassium channel subunits. Does not form functional potassium channel on its own. Involved in down-regulating AKT1 and KAT1 channel activity by forming heteromers with AKT1 or KAT1.
At1g01790	KEA1	17658.3	17362.5	16865.6	17576.9	0.435792	0.0339402	0.461679	0.979995	0.954821	0.993598	K efflux antiporter KEA1
At4g00630	KEA2	5717.76	5159.48	5281.73	5448.36	0.204256	0.269035	0.327049	0.910197	0.926163	0.96077	Member of Putative potassium transporter family
At4g04850	KEA3	4892.73	4495.39	4541.72	5321.43	0.311833	0.239182	0.130509	0.912141	0.927643	1.0866	Member of Putative potassium transporter family
At2g19600	KEA4	4185.68	3917.17	3213.05	3899.52	0.394247	0.0136035	0.30536	0.918962	0.767475	0.918593	Member of Putative potassium proton antiporter family
At5g51710	KEA5	3037.67	2768.12	3442.72	3622.61	0.349199	0.140461	0.136353	0.922308	1.15141	1.22141	Member of Putative potassium proton antiporter family
At5g11800	KEA6	10686.2	10588.3	10303.8	9327.68	0.455466	0.361008	0.0936667	0.995901	0.966612	0.875904	Member of Putative potassium proton antiporter family
At2g30070	KUP1/ATKT1	5233.67	5739.29	6026.31	6414.08	0.294852	0.225516	0.0986946	1.09597	1.15199	1.22	Encodes a high affinity potassium transporter.
At2g40540	KUP2/ATKT2	4127.99	3826.8	3821.45	3644.07	0.394976	0.081624	0.157316	0.910102	0.929007	0.885964	Putative potassium transporter AtKT2p (AtKT2) mRNA,
At3g02050	KUP3	7914.51	8629.49	7735.4	8817.38	0.286014	0.383788	0.0757284	1.08665	0.978967	1.11475	Potassium transporter KUP3p (KUP3)
At4g23640	KUP4/TRH1	4496.39	3935.73	4882.78	4210.57	0.282045	0.263731	0.260361	0.865837	1.08008	0.937465	Tiny root hair 1 (TRH1) Functions as a potassium transporter and is required for the establishment of root tip growth.
At4g33530	KUP5	29160.9	24771.1	31523.4	29828.1	0.181848	0.207701	0.405083	0.844611	1.08013	1.01901	Potassium transporter
At1g70300	KUP6	541.268	595.144	623.852	743.796	0.263037	0.182735	0.012234	1.0976	1.15149	1.37282	Potassium transporter
At5g09400	KUP7	4073.02	4590.92	4803.76	4719.52	0.11306	0.0555718	0.142159	1.13359	1.18042	1.15623	Potassium transporter
At5g14880	KUP8	4045.15	5492.51	4406.02	4983.58	0.0849859	0.000538862	0.033631	1.3591	1.09056	1.23706	Potassium transporter, putative; Identical to Potassium transporter 8 (POT8) [Arabidopsis Thaliana] (GB:Q9M7J9;GB:Q9LEQ2); similar to KT2 (POTASSIUM TRANSPORTER 2) [Arabidopsis thaliana] (TAIR:AT2G40540.2); similar to KUP6 (K+ uptake permease 6), potassium ion transmembrane transporter [Arabidopsis thaliana] (TAIR:AT1G70300.1); similar to KT2 (POTASSIUM TRANSPORTER 2), potassium ion transmembrane…
At4g19960	KUP9	4529.72	3927	3618.72	3871.05	0.339418	0.0754742	0.152546	0.836097	0.798803	0.845184	Potassium ion transmembrane transporter; Identical to Putative potassium transporter 9 (POT9) [Arabidopsis Thaliana] (GB:O49423); similar to KUP11 (K+ uptake permease 11), potassium ion transmembrane transporter [Arabidopsis thaliana] (TAIR:AT2G35060.1); similar to KUP10 (K+ transporter 10), potassium ion transmembrane transporter [Arabidopsis thaliana] (TAIR:AT1G31120.1); similar to KUP11 (K+ up…
At1g31120	KUP10	3243.95	3097.11	3031.44	3381.63	0.294134	0.234707	0.364989	0.959195	0.933074	1.03914	Potassium transporter
At2g35060	KUP11	10259.2	14365.8	13589.8	12934	0.0166224	0.00131538	0.0218938	1.40888	1.32996	1.2669	Potassium transporter
At1g60160	KUP12	4880.21	4232.5	4719.81	5698.44	0.116722	0.352832	0.0830364	0.867901	0.968598	1.16594	Potassium transporter family protein; Identical to Putative potassium transporter 12 (POT12) [Arabidopsis Thaliana] (GB:O80739); similar to KUP7 (K+ uptake permease 7), potassium ion transmembrane transporter [Arabidopsis thaliana] (TAIR:AT5G09400.1); similar to KUP5 (K+ uptake permease 5), potassium ion transmembrane transporter [Arabidopsis thaliana] (TAIR:AT4G33530.1); similar to HAK5 (High af…

## Sheet: (i) Fe
Additional file 8i. Genes for ion (Fe) transport in leaves.
SEQ_ID	Gene Symbol	WT-mean	T-DNA-mean	OE7-mean	OE21-mean	P T-DNA	P OE7	P OE21	FC T-DNA	FC OE7	FC OE21	Gene Description
At4g19690	IRT1	177.324	205.122	209.738	196.342	0.275155	0.110198	0.389656	1.2016	1.20645	1.07253	Fe(II) transport protein (IRT1)
At4g19680	IRT2	378.928	380.057	446.728	309.327	0.490662	0.113862	0.0172422	0.997963	1.17154	0.812236	Encodes an iron transporter whose expression is induced by iron and zinc deficiency. Gene is specifically expressed in the external cell layers of the root subapical zone.
At1g60960	IRT3	983.716	1002.04	2237.49	1980.49	0.453193	0.0519276	0.00110687	1.02442	2.23537	2.02973	Member of Fe(II) transporter isolog family
At2g28160	FRU	621.751	728.894	612.433	575.369	0.120954	0.433948	0.274498	1.18321	0.990993	0.932506	Transcription factor that regulates iron uptake responses. mRNA is detected in the outer cell layers of the root and accumulates in response to iron deficiency. The expression of many iron-regulated genes is dependent on FIT1. It specifically regulates FRO2 at the level of mRNA accumulation and IRT1 at the level of protein accumulation.Similar to FER in tomato and is a regulator of iron uptake.
At1g01590	FRO1	1565.22	1961.67	3098.61	2787.3	0.0336239	0.0252156	0.0318782	1.25546	1.94555	1.73885	Encodes a ferric-chelate reductase that is expressed at extremely low levels in Fe deficiency-induced seedlings.
At1g01580	FRO2	993.152	1060.56	1238.06	1247.26	0.286724	0.113738	0.0542619	1.0768	1.25596	1.26267	Encodes the low-iron-inducible ferric chelate reductase responsible for reduction of iron at the root surface. It is likely to be the major Fe(III) chelate reductase in Arabidopsis iron metabolism. Coordinately regulated with IRT1, the major transporter responsible for high-affinity iron uptake from the soil, at both transcriptional and posttranscriptional levels. Steady state mRNA levels are reg…
At1g23020	FRO3	4789.9	5250.71	1425.12	1780.6	0.317372	0.00790184	0.000320438	1.08946	0.294646	0.369612	Encodes a ferric chelate reductase whose transcription is regulated by FIT1. Expressed in the root, shoot, flower and cotyledon.
At5g23980	FRO4	220.083	292.984	1520.01	1891.45	0.350277	0.021072	0.00195114	1.1881	6.8689	8.6075	Encodes a ferric chelate reductase that is expressed at low levels in roots,shoots and cotyledons, but not flowers. Its transcription is regulated by FIT1.
At5g23990	FRO5	162.63	159.053	196.869	200.199	0.453068	0.0174065	0.0185906	0.969603	1.21271	1.23179	Encodes a ferric chelate reductase that is expressed at low levels in roots,shoots and flowers, but not cotyledons.
At5g49730	FRO6	17926.6	18142.9	19269.4	20984.3	0.476026	0.0271264	0.151329	1.01022	1.07593	1.17047	Encodes a plasma membrane-located ferric chelate reductase. Its mRNA is expressed in green aerial tissues (shoot, flower and cotyledon) in a light- and cell differentiation-specific manner.
At5g49740	FRO7	15034.6	13214.1	18532.8	20594.6	0.31392	0.041717	0.0351244	0.8613	1.22954	1.35699	Encodes a chloroplast ferric chelate reductase. Shows differential splicing and has three different mRNA products. Expressed in the shoot, flower and cotyledon.
At5g50160	FRO8	3438.56	2679.78	1856.01	2073.6	0.0797363	0.00297071	0.000338413	0.776867	0.538972	0.601153	Encodes a ferric chelate reductase that is expressed in shoots and flowers.
At5g01600	ATFER1	1977.13	1625.98	1741.04	1746.05	0.280494	0.146684	0.19435	0.80385	0.878213	0.892231	Encodes a ferretin protein that is targeted to the chloroplast. Member of a Ferritin gene family. Gene expression is induced in response to iron overload and by nitric oxide. Expression of the gene is downregulated in the presence of paraquat, an inducer of photoxidative stress.
At3g11050	ATFER2	216.04	228.151	272.38	229.366	0.243112	0.0267569	0.291059	1.06031	1.2525	1.05994	ATFER2 (FERRITIN 2); ferric iron binding; Identical to Ferritin-2, chloroplast precursor (FER2) [Arabidopsis Thaliana] (GB:Q9SRL5;GB:Q42288;GB:Q8L9N6;GB:Q8WHW4); similar to ATFER4 (FERRITIN 4), ferric iron binding [Arabidopsis thaliana] (TAIR:AT2G40300.1); similar to unknown [Populus trichocarpa x Populus deltoides] (GB:ABK96784.1); contains InterPro domain Ferritin, conserved site (InterPro:IPR0…
At3g56090	ATFER3	6463.69	5170.4	6124.08	5850.68	0.17255	0.353647	0.311803	0.824701	0.974953	0.926987	Encodes FERRITIN 3, AtFER3. Ferritins are a class of 24-mer multi-meric proteins found in all kingdoms of life. Function as the main iron store in mammals. Evidence suggests that Arabidopsis ferritins are essential to protect cells against oxidative damage, but they do not constitute the major iron pool.
At2g40300	ATFER4	4472.23	5297.79	4911.04	4877.45	0.152431	0.242319	0.198781	1.181	1.09046	1.08343	Encodes FERRITIN 4, AtFER4. Ferritins are a class of 24-mer multi-meric proteins found in all kingdoms of life. Function as the main iron store in mammals. Evidence suggests that Arabidopsis ferritins are essential to protect cells against oxidative damage, but they do not constitute the major iron pool.

## Sheet: (k) SnRK
Additional file 8k. Genes for SnRK proteins in leaves.
SEQ_ID	Gene Symbol	WT-mean	T-DNA-mean	OE7-mean	OE21-mean	P T-DNA	P OE7	P OE21	FC T-DNA	FC OE7	FC OE21	Gene Description
At3g45240	Geminivirus Rep-interacting kinase 1 (GRIK1)	6129.87	7011.08	6910.11	7472.91	0.145567	0.132874	0.00688864	1.14165	1.12331	1.21741	GRIK1 (GEMINIVIRUS REP INTERACTING KINASE 1); kinase; similar to GRIK2 (GEMINIVIRUS REP INTERACTING KINASE 2), kinase [Arabidopsis thaliana] (TAIR:AT5G60550.1); similar to unnamed protein product [Vitis vinifera] (GB:CAO21831.1); contains InterPro domain Serine/threonine protein kinase; (InterPro:IPR002290); contains InterPro domain Protein kinase, core; (InterPro:IPR000719); contains InterPro do…
At5g60550	Geminivirus Rep-interacting kinase 2 (GRIK2)	8228.91	6621.71	7142.7	7793.16	0.00115033	0.0618347	0.298713	0.804854	0.86391	0.93797	GRIK2 (GEMINIVIRUS REP INTERACTING KINASE 2); kinase; similar to GRIK1 (GEMINIVIRUS REP INTERACTING KINASE 1), kinase [Arabidopsis thaliana] (TAIR:AT3G45240.2); similar to GRIK1 (GEMINIVIRUS REP INTERACTING KINASE 1), kinase [Arabidopsis thaliana] (TAIR:AT3G45240.1); similar to unnamed protein product [Vitis vinifera] (GB:CAO21831.1); contains InterPro domain Serine/threonine protein kinase; (Int…
At3g01090	Arabidopsis SNF1 kinase homolog 10 (AKIN10)	8983.51	8954.51	9068.45	8296.05	0.477098	0.380942	0.124698	0.998418	1.00688	0.924014	Encodes a SNF1-related protein kinase that physically interacts with SCF subunit SKP1/ASK1 and 20S proteosome subunit PAD1. It can also interact with PRL1 DWD-containing protein. Based on in vitro degradation assays and cul4cs and prl1 mutants, there is evidence that AKIN10 is degraded in a proteasome-dependent manner, and that this depends on a CUL4-PRL1 E3 ligase
At3g29160	Arabidopsis SNF1 kinase homolog 11 (AKIN 11)	2199.36	2152.1	2854.65	3100.83	0.455842	0.0699331	0.00146228	0.970014	1.29864	1.41397	Encodes a SNF1-related protein kinase that physically interacts with SCF subunit SKP1/ASK1 and 20S proteosome subunit PAD1. It has also been shown to interact with the WD protein PDL1.
At5g39440	SNF1-related protein kinase 1.3 (SnRK1.3)	35.0135	38.6279	46.9147	47.5407	0.185648	0.00135706	0.0235974	1.10131	1.33984	1.34728	SnRK1.3 (SNF1-RELATED PROTEIN KINASE 1.3); kinase; similar to AKIN10 (ARABIDOPSIS SNF1 KINASE HOMOLOG 10) [Arabidopsis thaliana] (TAIR:AT3G01090.3); similar to AKIN11 (ARABIDOPSIS SNF1 KINASE HOMOLOG 11), protein kinase [Arabidopsis thaliana] (TAIR:AT3G29160.2); similar to AKIN11 (ARABIDOPSIS SNF1 KINASE HOMOLOG 11), protein kinase [Arabidopsis thaliana] (TAIR:AT3G29160.1); similar to Ser/Thr pro…
At5g21170	AKIN b1	9915.16	9302.45	13796.8	15300.9	0.250083	0.0463146	0.00218724	0.93788	1.38852	1.54155	5'-AMP-activated protein kinase beta-1 subunit, putative; Identical to SNF1-related protein kinase regulatory subunit beta-1 (KINB1) [Arabidopsis Thaliana] (GB:Q84VQ1;GB:Q9SCY6); similar to 5'-AMP-activated protein kinase beta-2 subunit, putative [Arabidopsis thaliana] (TAIR:AT4G16360.1); similar to unnamed protein product [Vitis vinifera] (GB:CAO67335.1); contains InterPro domain 5-AMP-activated…
At4g16360	AKIN b2	2089.38	1937.79	2312.76	2275.19	0.351715	0.251001	0.0973567	0.917265	1.09026	1.08834	5'-AMP-activated protein kinase beta-2 subunit, putative; Identical to SNF1-related protein kinase regulatory subunit beta-2 (KINB2) [Arabidopsis Thaliana] (GB:Q9SCY5;GB:O23481); similar to 5'-AMP-activated protein kinase beta-2 subunit, putative [Arabidopsis thaliana] (TAIR:AT5G21170.1); similar to AKIN beta2 [Medicago truncatula] (GB:AAO61677.1); contains InterPro domain 5-AMP-activated protein…
At2g28060	AKIN b3	800.154	734.547	883.473	1029.42	0.225379	0.32459	0.0186843	0.921094	1.08707	1.29104	5'-AMP-activated protein kinase beta-3 subunit, putative [Arabidopsis thaliana] (TAIR:AT5G21170.2); similar to 5'-AMP-activated protein kinase beta-2 subunit, putative [Arabidopsis thaliana] (TAIR:AT5G21170.1); similar to unnamed protein product [Vitis vinifera] (GB:CAO16792.1); contains InterPro domain 5-AMP-activated protein kinase, beta subunit, complex-interacting region (InterPro:IPR006828)
At3g48530	SnRK1 gamma 1 (king1)	7345.5	7204.12	5635.71	6656.02	0.432825	0.0331101	0.176833	0.977564	0.758841	0.899242	KING1 (SNF1-related protein kinase regulatory gamma 1); Identical to SNF1-related protein kinase regulatory subunit gamma 1 (KING1) [Arabidopsis Thaliana] (GB:Q8LBB2;GB:Q9S7W6); similar to CBS domain-containing protein [Arabidopsis thaliana] (TAIR:AT1G69800.2); similar to CBS domain-containing protein [Arabidopsis thaliana] (TAIR:AT1G69800.1); similar to AKIN gamma [Medicago truncatula] (GB:AAO61…
At5g08590	SNF1-related protein kinase 2.1 (SnRK2.1)	10152.4	10562.2	8416.95	9313.04	0.134805	0.0303331	0.0156759	1.04072	0.826952	0.917647	Encodes a member of SNF1-related protein kinases (SnRK2) whose activity is activated by ionic (salt) and non-ionic (mannitol) osmotic stress. Similar to the calcium/calmodulin-dependent protein kinase subfamily and the SNF1 kinase subfamily.
At3g50500	SNF1-related protein kinase 2.2 (SnRK2.2)	2848.44	2942.28	1552.07	1894.89	0.456553	0.0622417	0.0582772	1.02421	0.542105	0.658837	Encodes a member of SNF1-related protein kinases (SnRK2) whose activity is activated by ionic (salt) and non-ionic (mannitol) osmotic stress. Enzyme involved in the ABA signaling during seed germination, dormancy and seedling growth.
At5g66880	Sucrose nonfermenting 1(SNF1)-related protein kinase 2.3 (SnRK2.3)	2303.05	2168.47	3028.37	3329.76	0.297254	0.0298045	0.0058266	0.942185	1.3195	1.44656	Encodes a member of SNF1-related protein kinases (SnRK2) whose activity is activated by ionic (salt) and non-ionic (mannitol) osmotic stress. Enzyme involved in the ABA signaling during seed germination, dormancy and seedling growth.
At1g10940	SNF1-related protein kinase 2.4 (SnRK2.4)	9232.06	9671.89	10528	9718.08	0.339248	0.0273896	0.087501	1.04452	1.13895	1.05249	Encodes a plant protein kinase similar to the calcium/calmodulin-dependent protein kinase subfamily and the SNF1 kinase subfamily (SnRK2) whose activity is activated by ionic (salt) and non-ionic (mannitol) osmotic stress. Kinase activity of its homolog in tobacco is induced by hyperosmotic condition within 1 minute.
At5g63650	SNF1-related protein kinase 2.5 (SnRK2.5)	291.273	309.979	493.403	523.33	0.10761	0.055509	0.00624682	1.06561	1.64057	1.77973	Encodes a member of SNF1-related protein kinases (SnRK2) whose activity is activated by ionic (salt) and non-ionic (mannitol) osmotic stress.
At4g40010	SNF1-related protein kinase 2.7 (SnRK2.7)	251.821	446.796	339.745	509.512	0.0874148	0.00199056	0.0016696	1.7655	1.35122	2.02129	Encodes a member of SNF1-related protein kinases (SnRK2) whose activity is activated by ionic (salt) and non-ionic (mannitol) osmotic stress.
At2g23030	SNF1-related protein kinase 2.9 (SnRK2.9)	219.377	354.033	325.243	263.299	0.0514711	0.113946	0.0440122	1.61516	1.45895	1.20371	Encodes a member of SNF1-related protein kinases (SnRK2)
At1g60940	SNF1-related protein kinase 2.10 (SnRK2.10)	9043.92	8981.86	8781.26	7541.89	0.47537	0.392365	0.0241406	0.992335	0.971484	0.83513	Encodes a member of SNF1-related protein kinases (SnRK2) whose activity is activated by ionic (salt) and non-ionic (mannitol) osmotic stress.
At4g33950	Open stomata 1 (OST1)	5535.24	4727.06	3933.38	4259.23	0.242532	1.82857e-05	0.00844072	0.84309	0.709706	0.767203	Encodes calcium-independent ABA-activated protein kinase, a member of SNF1-related protein kinases (SnRK2) whose activity is activated by ionic (salt) and non-ionic (mannitol) osmotic stress. Mutations disrupted ABA induction of stomatal closure as well as ABA inhibition of light-induced stomatal opening. However, regulation of stomatal opening/closing by light or CO(2) is not affected in these m…
At5g01810	SnRK3.1, CIPK15	9795.37	10543.7	11027.8	10580.3	0.297637	0.129855	0.291716	1.09174	1.13355	1.09256	Encodes a CBL-interacting serine/threonine protein kinase, also has similarities to SOS2 kinase.
At5g07070	SnRK3.2, CIPK2	3293.2	2798.41	3774.9	3616.38	0.176418	0.0741748	0.243652	0.862593	1.15283	1.11412	Encodes CBL-interacting protein kinase 2 (CIPK2).
At4g14580	SnRK3.3; CIPK4	600.361	568.266	528.742	633.994	0.448756	0.10162	0.412921	0.891434	0.883038	1.0123	CBL-interacting protein kinase
At5g57630	SnRK3.4; CIPK21	184.731	128.163	129.212	207.022	0.105769	0.0739573	0.132459	0.684044	0.69353	1.12005	CBL-interacting protein kinase
At5g45810	SnRK3.5; CIPK19	2127.93	2870.25	2315.48	1964.92	0.128673	0.0989444	0.149241	1.3415	1.08892	0.92205	Encodes a member of the SNF1-related kinase (SnRK) gene family (SnRK3.5), which has also been reported as a member of the CBL-interacting protein kinases (CIPK19).
At5g45820	SnRK3.6; CIPK20	154.485	133.159	146.334	229.875	0.238303	0.380555	0.0959936	0.882027	0.969317	1.46943	Encodes a CBL-interacting serine/threonine protein kinase comprised of an N-terminal kinase catalytic domain similar to SNF1/AMPK and a unique C-terminal regulatory domain.
At2g34180	SnRK3.7; CIPK13	1768.1	2418.56	1820.11	1435.57	0.14196	0.401472	0.0116066	1.35743	1.01213	0.811395	Encodes CBL-interacting protein kinase 13 (CIPK13).
At5g58380	SnRK3.8, SIP1	6443.32	6318.11	5921.47	6608.43	0.465969	0.199671	0.399367	0.967879	0.921406	1.0246	Encodes a CBL-interacting protein kinase with similarity to SOS protein kinase.
At4g18700	SnRK3.9; CIPK12	14628.9	16335.6	12294.5	15660.2	0.20728	0.0418888	0.333355	1.12865	0.846289	1.07272	Encodes CBL-interacting protein kinase 12 (CIPK12).
At3g23000	SnRK3.10; CIPK7	3181.73	4365.11	3334.29	3073.29	0.212002	0.36527	0.422555	1.34476	1.04804	0.94803	Encodes a serine/threonine protein kinase with similarities to CBL-interacting protein kinases, SNF1 and SOS2.
At5g35410	SnRK3.11; SOS2	384.675	346.871	380.199	601.383	0.366624	0.486438	0.0226637	0.90316	0.969783	1.59624	Encodes a member of the CBL-interacting protein kinase family, is a regulatory component controlling plant potassium nutrition
At1g01140	SnRK3.12; CIPK9	6338.27	6891.04	6623.53	6006.34	0.293718	0.0877061	0.284206	1.08655	1.04239	0.94973	Encodes a CBL-interacting protein kinase with similarity to SOS2
At4g24400	SnRK3.13; CIPK8	2075.58	2531.52	1736.14	2097.77	0.0279724	0.0327813	0.361662	1.21978	0.836171	1.01128	Encodes a CBL (calcineurin B-like calcium sensor proteins) -interacting serine/threonine protein kinase.
At4g30960	SnRK3.14; CIPK6; SIP3	7335.52	8994.48	10275.4	9117.22	0.0423595	0.0135102	0.0928331	1.23012	1.39515	1.23276	Encodes CBL-interacting protein kinase 6 (CIPK6).
At5g01820	SnRK3.15; CIPK14	10258.4	11405.7	8818.12	10171	0.0634131	0.0584172	0.470621	1.1116	0.856209	0.98032	Encodes a CBL-interacting serine/threonine protein kinase.
At3g17510	SnRK3.16; CIPK1	22997.1	20690	22715.7	19649.2	0.0514757	0.371523	0.102064	0.899466	0.986191	0.843779	Encodes a CBL-interacting protein kinase. Specifically interacts with ECT1 and ECT2.
At2g26980	SnRK3.17; CIPK3	12052.8	10784.2	11094	10545.6	0.221823	0.18598	0.0456532	0.891945	0.92118	0.875766	Encodes a serine-threonine protein kinase whose expression increases in response to abscisic acid, cold, drought, high salt, and wounding conditions. The gene is expressed in developing seeds and seedlings. Lines carrying a T-DNA insertions have reduced germination efficiency and expression of cold, high-salt, and abscisic acid marker genes are altered, but not drought-response markers.
At2g25090	SnRK3.18; CIPK16	319.371	365.484	327.24	299.626	0.10532	0.431093	0.359615	1.14734	1.0247	0.916472	Encodes a member of the SNF1-related kinase (SnRK) gene family (SnRK3.18), which has also been reported as a member of the CBL-interacting protein kinases (CIPK16).
At2g38490	SnRK3.19; CIPK22	95.3402	106.908	125.185	135.785	0.153703	0.0722764	0.0839121	1.12239	1.31219	1.38295	Member of AtCIPKs
At1g29230	SnRK3.20; CIPK18	233.795	224.53	295.635	276.097	0.446732	0.180988	0.276554	1.02162	1.35386	1.24709	Encodes a member of the SNF1-related kinase (SnRK) gene family (SnRK3.20), which has also been reported as a member of the CBL-interacting protein kinases (CIPK18).
At1g48260	SnRK3.21; CIPK17	219.002	343.954	89.6174	98.5321	0.136699	0.00154896	0.000621038	1.55197	0.408288	0.449768	Encodes a member of the SNF1-related kinase (SnRK) gene family (SnRK3.21), which has also been reported as a member of the CBL-interacting protein kinases (CIPK17).
At2g30360	SnRK3.22; SIP4	1275.83	1457.22	2095.2	2107.33	0.221307	0.00313751	0.0115527	1.13865	1.64165	1.63662	Encodes a SOS2-like protein kinase that is a member of the CBL-interacting protein kinase family.Loss of function mutants show a decrease in sensitivity to high pH.Phosphorylates AHA2, a plasma membrane H+ ATPase.This phosphorylation appears to regulate the activity of the proton transporter.
At1g30270	SnRK3.23; CIPK23	2536.28	2563.56	4094.23	4090.82	0.330259	0.0175687	0.00961773	1.01119	1.60776	1.59855	Arabidopsis thaliana CBL-interacting protein kinase 23. CIPK23 serves as a positive regulator of the potassium transporter AKT1 by directly phosphorylates AKT1. CIPK23 is activated by the binding of two calcineurin B-like proteins, CBL1 and CBL9.
At5g10930	SnRK3.24; CIPK5	404.594	421.327	738.175	658.794	0.471687	0.0895722	0.151706	0.953063	1.81625	1.47962	Encodes CBL-interacting protein kinase 5 (CIPK5).
At5g25110	SnRK3.25; CIPK25	652.976	688.25	516.112	444.785	0.437248	0.058417	0.0431344	1.03638	0.792752	0.684811	Member of AtCIPKs
