# Supplementary material for: Global transcriptome analysis of AtPAP2 - overexpressing Arabidopsisthaliana with elevated ATP
Source: BMC Genomics. 2013 Nov 1;14:752. doi: 10.1186/1471-2164-14-752 (PMC3829102; doi:10.1186/1471-2164-14-752)
Supplement: Additional file 9 — Functional categories (Root). [file 1471-2164-14-752-S9.xlsx]

## Sheet: (a) Redox proteins
Additional file 9a. Genes for redox proteins in roots.
SEQ_ID	Gene Symbol	WT-mean	T-DNA-mean	OE7-mean	OE21-mean	P T-DNA	P OE7	P OE21	FC T-DNA	FC OE7	FC OE21	Gene Description
Ferredoxin
At1g10960	Ferredoxin 1 (ATFD1)	592	401	693	714	0.057	0.185	0.13	0.68	1.17	1.2	ATFD1 (Ferredoxin 1 ); 2 iron, 2 sulfur cluster binding / electron carrier/ iron-sulfur cluster binding; Identical to Ferredoxin-2, chloroplast precursor (PETF2) [Arabidopsis Thaliana] (GB:O04090); similar to FED A (FERREDOXIN 2), 2 iron, 2 sulfur cluster binding / electron carrier/ iron-sulfur cluster binding [Arabidopsis thaliana] (TAIR:AT1G60950.1); similar to unknown [Populus trichocarpa] (GB…
At1g60950	Ferredoxin 2 (ATFD2)	9400	8178	10445	9559	0.04	0.078	0.801	0.87	1.11	1.02	Encodes a major leaf ferredoxin
At2g27510	Ferredoxin 3 (ATFD3)	8367	8973	8975	9499	0.275	0.256	0.064	1.07	1.07	1.14	ATFD3 (Ferredoxin 3); electron carrier; similar to ATFD1 (FERREDOXIN 1), 2 iron, 2 sulfur cluster binding / electron carrier/ iron-sulfur cluster binding [Arabidopsis thaliana] (TAIR:AT1G10960.1); similar to non-photosynthetic ferredoxin [Citrus sinensis] (GB:CAA87068.1); contains InterPro domain 2Fe-2S ferredoxin, iron-sulphur binding site; (InterPro:IPR006058); contains InterPro domain 2Fe-2S f…
At5g10000	Ferredoxin 4 (ATFD4)	252	425	319	300	0.048	0.066	0.242	1.68	1.27	1.19	ATFD4 (Ferredoxin 4); electron carrier; similar to ATFD3 (FERREDOXIN 3), electron carrier [Arabidopsis thaliana] (TAIR:AT2G27510.1); similar to unknown [Populus trichocarpa] (GB:ABK95610.1); contains InterPro domain 2Fe-2S ferredoxin, iron-sulphur binding site; (InterPro:IPR006058); contains InterPro domain Ferredoxin [2Fe-2S], plant; (InterPro:IPR010241); contains InterPro domain Beta-grasp fold…
At4g14890	FdC1	3265	3765	2612	2591	0.297	0.137	0.159	1.15	0.8	0.79	Ferredoxin family protein; similar to ATFD3 (Ferredoxin 3), electron carrier [Arabidopsis thaliana] (TAIR:AT2G27510.1); similar to unnamed protein product [Vitis vinifera] (GB:CAO71173.1); similar to hypothetical protein [Vitis vinifera] (GB:CAN69765.1); contains InterPro domain Ferredoxin [2Fe-2S], plant; (InterPro:IPR010241); contains InterPro domain Beta-grasp fold, ferredoxin-type (InterPro:I…
At1g32550	FdC2	482	309	450	550	0.02	0.624	0.424	0.64	0.93	1.14	Ferredoxin family protein; similar to ATFD1 (Ferredoxin 1), 2 iron, 2 sulfur cluster binding / electron carrier/ iron-sulfur cluster binding [Arabidopsis thaliana] (TAIR:AT1G10960.1); similar to Os03g0685000 [Oryza sativa (japonica cultivar-group)] (GB:NP_001050923.1); similar to unknown [Picea sitchensis] (GB:ABK22496.1); contains InterPro domain Ferredoxin [2Fe-2S], plant; (InterPro:IPR010241);…
Fd-activated proteins
At5g66190	FNR1	1060	921	1217	1047	0.09	0.159	0.838	0.87	1.15	0.99	Encodes a leaf-type ferredoxin:NADP(H) oxidoreductase. It is present in both chloroplast stroma and thylakoid membranes but is more abundant in the thylakoid. The affinity of this enzyme for ferredoxin is slightly, but significantly, higher than AtLFNR2, an isoform of the same enzyme. AtLFNR1 forms a heterodimer with AtFNR2 and is also a prerequisite to attach AtFNR2 to the thylakoid membrane.
At1g20020	FNR2	1598	906	2336	2028	0.063	0.125	0.155	0.57	1.46	1.27	Encodes a leaf-type ferredoxin:NADP(H) oxidoreductase. It is present in both chloroplast stroma and thylakoid membranes but is more abundant in the stroma
At5g23440	FTRA1	1309	1487	1228	1255	0.019	0.154	0.329	1.14	0.94	0.96	FTRA1 (ferredoxin/thioredoxin reductase subunit A (variable subunit) 1); ferredoxin:thioredoxin reductase; similar to FTRA2 (ferredoxin/thioredoxin reductase subunit A (variable subunit) 2), ferredoxin:thioredoxin reductase [Arabidopsis thaliana] (TAIR:AT5G08410.1); similar to lipoic acid synthase-like protein [Brassica rapa] (GB:ABV89629.1); contains InterPro domain Lipoate synthase; (InterPro:I…
At5g08410	FTRA2	763	699	648	696	0.524	0.253	0.575	0.92	0.85	0.91	FTRA2 (ferredoxin/thioredoxin reductase subunit A (variable subunit) 2); ferredoxin:thioredoxin reductase; similar to FTRA1 (ferredoxin/thioredoxin reductase subunit A (variable subunit) 1), ferredoxin:thioredoxin reductase [Arabidopsis thaliana] (TAIR:AT5G23440.1); similar to lipoic acid synthase-like protein [Brassica rapa] (GB:ABV89629.1); contains InterPro domain Lipoate synthase; (InterPro:I…
At2g15620	NIR	13045	13228	8960	9083	0.729	0.001	0.001	1.01	0.69	0.7	Involved in the second step of nitrate assimilation
At5g04140	GLU1	1151	906	1253	1378	0.145	0.15	0.006	0.79	1.09	1.2	Encodes a gene whose sequence is similar to ferredoxin dependent glutamate synthase (Fd-GOGAT). Expression in leaves is induced by light and sucrose. Proposed to be involved in photorespiration and nitrogen assimilation.
At2g41220	GLU2	12260	11346	12669	12927	0.021	0.134	0.109	0.93	1.03	1.05	Encodes a gene whose sequence is similar to ferredoxin dependent glutamate synthase (Fd-GOGAT). Expression is most abundant in root.
At5g53460	GLT1	15314	15776	15123	15108	0.273	0.628	0.68	1.03	0.99	0.99	NADH-dependent glutamate synthase
At4g05390	ROOT FNR 1 (ATRFNR1)	6422	6473	7575	8899	0.892	0.03	0.017	1.01	1.18	1.39	Encodes a root-type ferredoxin:NADP(H) oxidoreductase.
At1g30510	ROOT FNR 2 (ATRFNR2)	15647	15468	16058	16792	0.817	0.036	0.384	0.99	1.03	1.07	Encodes a root-type ferredoxin:NADP(H) oxidoreductase.
Thioredoxins
At3g02730	TRXF1	1256	1017	1158	1179	0.096	0.513	0.166	0.81	0.92	0.94	ATF1/TRXF1 (Thioredoxin F-type 1); thiol-disulfide exchange intermediate; Identical to Thioredoxin F-type 1, chloroplast precursor [Arabidopsis Thaliana] (GB:Q9XFH8;GB:Q9M8R5); similar to ATF2/TRXF2 (THIOREDOXIN F2), thiol-disulfide exchange intermediate [Arabidopsis thaliana] (TAIR:AT5G16400.1); similar to Thioredoxin F-type, chloroplast precursor (Trx-F) (GB:O48897); contains InterPro domain Th…
At5g16400	TRXF2	1128	950	1177	1039	0.167	0.715	0.032	0.84	1.04	0.92	ATF2/TRXF2 (Thioredoxin F2); thiol-disulfide exchange intermediate; Identical to Thioredoxin F-type 2, chloroplast precursor [Arabidopsis Thaliana] (GB:Q9XFH9); similar to ATF1/TRXF1 (THIOREDOXIN F-TYPE 1), thiol-disulfide exchange intermediate [Arabidopsis thaliana] (TAIR:AT3G02730.1); similar to Thioredoxin F-type, chloroplast precursor (Trx-F) (GB:O48897); contains InterPro domain Thioredoxin …
At3g51030	TRX H1	5260	5495	6242	6037	0.538	0.078	0.135	1.04	1.19	1.15	Encodes a cytosolic thioredoxin that reduces disulfide bridges of target proteins by the reversible formation of a disulfide bridge between two neighboring Cys residues present in the active site. Thioredoxins have been found to regulate a variety of biological reactions in prokaryotic and eukaryotic cells.
At5g39950	TRX H2	8137	9156	7995	7940	0.043	0.575	0.623	1.13	0.98	0.98	Encodes a cytosolic thioredoxin that reduces disulfide bridges of target proteins by the reversible formation of a disulfide bridge between two neighboring Cys residues present in the active site. Thioredoxins have been found to regulate a variety of biological reactions in prokaryotic and eukaryotic cells.
At5g42980	TRX H3	11512	12156	12178	12683	0.193	0.077	0.038	1.06	1.06	1.1	Encodes a cytosolic thioredoxin that reduces disulfide bridges of target proteins by the reversible formation of a disulfide bridge between two neighboring Cys residues present in the active site. Thioredoxins have been found to regulate a variety of biological reactions in prokaryotic and eukaryotic cells.
At1g19730	TRX H4	1279	1276	1121	1236	0.934	0.092	0.568	1	0.88	0.97	Encodes a cytosolic thioredoxin that reduces disulfide bridges of target proteins by the reversible formation of a disulfide bridge between two neighboring Cys residues present in the active site. Thioredoxins have been found to regulate a variety of biological reactions in prokaryotic and eukaryotic cells.
At1g45145	TRX H5	8384	8564	9017	7280	0.876	0.609	0.421	1.02	1.08	0.87	Encodes a cytosolic thioredoxin that reduces disulfide bridges of target proteins by the reversible formation of a disulfide bridge between two neighboring Cys residues present in the active site. Thioredoxins have been found to regulate a variety of biological reactions in prokaryotic and eukaryotic cells.
At1g03680	TRX-M1	2645	2924	3021	2868	0.003	0.002	0.08	1.11	1.14	1.08	Encodes a chloroplast thioredoxin similar to prokaryotic thioredoxins.
At4g03520	TRX-M2	5021	5338	5120	4959	0.169	0.601	0.801	1.06	1.02	0.99	Chloroplast localized thioredoxin, similar to prokaryotic types.
At2g15570	TRX-M3	4409	4839	4301	4337	0.155	0.719	0.782	1.1	0.98	0.98	Chloroplast protein similar to prokaryotic thioredoxin.
At3g15360	TRX-M4	2531	2960	2284	1902	0.152	0.11	0.002	1.17	0.9	0.75	Encodes a prokaryotic thioredoxin
At1g50320	TRX-X	3776	3627	3636	3623	0.697	0.538	0.426	0.96	0.96	0.96	Encodes a prokaryotic thioredoxin
At1g76760	TRX-Y1	1581	1612	1393	1436	0.831	0.181	0.529	1.02	0.88	0.91	ATY1 (Arabidopsis thioredoxin y1); thiol-disulfide exchange intermediate; similar to ATY2 (Arabidopsis thioredoxin y2), thiol-disulfide exchange intermediate [Arabidopsis thaliana] (TAIR:AT1G43560.1); similar to unnamed protein product [Vitis vinifera] (GB:CAO43620.1); contains InterPro domain Thioredoxin family (InterPro:IPR015467); contains InterPro domain Thioredoxin-like fold (InterPro:IPR012…
At1g43560	TRX-Y2	1379	1256	1323	1309	0.262	0.492	0.53	0.91	0.96	0.95	ATY2 (Arabidopsis thioredoxin y2); thiol-disulfide exchange intermediate; similar to ATY1 (Arabidopsis thioredoxin y1), thiol-disulfide exchange intermediate [Arabidopsis thaliana] (TAIR:AT1G76760.1); similar to unnamed protein product [Vitis vinifera] (GB:CAO43620.1); contains InterPro domain Thioredoxin family (InterPro:IPR015467); contains InterPro domain Thioredoxin-like fold (InterPro:IPR012…
Trx-regulated proteins in plastids
At3g26650	GAPA	2204	1817	2603	2157	0.303	0.298	0.872	0.82	1.18	0.98	Encodes one of the two subunits forming the photosynthetic glyceraldehyde-3-phosphate dehydrogenase (GAPDH) and as such a constituent of the supramolecular complex with phosphoribulokinase (PRK) thought to be linked by a small peptide encoded by CP12-2. GapA-1 is coordinately expressed by light with PRK and CP12-2. The enzyme activity, tested in leaf protein extracts dropped significantly after e…
At1g42970	GAPB	1536	1239	2223	1850	0.34	0.1	0.311	0.81	1.45	1.2	Encodes chloroplast localized glyceraldehyde-3-phosphate dehydrogenase.
At5g64380	FBPase	714	533	768	851	0.026	0.233	0.013	0.75	1.07	1.19	Fructose-1,6-bisphosphatase family protein; similar to fructose-1,6-bisphosphatase, putative / D-fructose-1,6-bisphosphate 1-phosphohydrolase, putative / FBPase, putative [Arabidopsis thaliana] (TAIR:AT3G54050.1); similar to chloroplast fructose-1,6-bisphosphatase II [Fragaria x ananassa] (GB:ABW38331.1); contains InterPro domain Inositol phosphatase/fructose-1,6-bisphosphatase; (InterPro:IPR0001…
At3g55800	SBPase	302	150	388	437	0.008	0.293	0.037	0.5	1.28	1.45	Sedoheptulose-bisphosphatase (SBPASE)
At1g32060	PRK	1224	790	1414	1208	0.09	0.448	0.919	0.64	1.16	0.99	Phosphoribulokinase (PRK)
At2g39730	RCA	4362	3462	4937	3767	0.09	0.273	0.297	0.79	1.13	0.86	Rubisco activase (RCA)
At5g35790	G6PD1	1392	1086	1434	1170	0.165	0.838	0.343	0.78	1.03	0.84	Encodes a plastidic glucose-6-phosphate dehydrogenase that is sensitive to reduction by DTT and whose mRNA is more prevalent in developing organs but absent in the root.
At5g13110	G6PD2	11177	10870	11488	13004	0.536	0.507	0.018	0.97	1.03	1.16	Encodes a plastidic glucose-6-phosphate dehydrogenase that is sensitive to reduction by DTT and whose mRNA is most highly expressed in root.
At1g24280	G6PD3	10509	9579	11413	13327	0.202	0.145	0.042	0.91	1.09	1.27	Encodes a plastidic glucose-6-phosphate dehydrogenase that is sensitive to reduction by DTT and whose mRNA is most highly expressed in root.
At1g09420	G6PD4	1828	513	3712	3556	0.024	0.006	0.007	0.28	2.03	1.95	Encodes a protein similar to glucose-6-phosphate dehydrogenase but, based on amino acid differences in the active site and lack of activity, does not encode a functional G6PDH.
At5g58330	Malate dehydrogenase	1295	811	1398	1226	0.015	0.426	0.48	0.63	1.08	0.95	malate dehydrogenase (NADP) in chloroplast
At3g54050	FBPase, chloroplast stroma (No T-DNA)	995	945	921	781	0.73	0.593	0.206	0.95	0.92	0.78	fructose-1,6-bisphosphatase, putative / D-fructose-1,6-bisphosphate 1-phosphohydrolase, putative / FBPase, putative; Identical to Fructose-1,6-bisphosphatase, chloroplast precursor (FBP) [Arabidopsis Thaliana] (GB:P25851;GB:Q9M398); similar to fructose-1,6-bisphosphatase, putative / D-fructose-1,6-bisphosphate 1-phosphohydrolase, putative / FBPase, putative [Arabidopsis thaliana] (TAIR:AT1G43670.…
At5g64380	FBPase, plastid	714	533	768	851	0.026	0.233	0.013	0.75	1.07	1.19	fructose-1,6-bisphosphatase family protein; similar to fructose-1,6-bisphosphatase, putative / D-fructose-1,6-bisphosphate 1-phosphohydrolase, putative / FBPase, putative [Arabidopsis thaliana] (TAIR:AT3G54050.1); similar to chloroplast fructose-1,6-bisphosphatase II [Fragaria x ananassa] (GB:ABW38331.1); contains InterPro domain Inositol phosphatase/fructose-1,6-bisphosphatase; (InterPro:IPR0001…
At2g35010	ATO1 (mitochondria)	998	940	27	25	0.777	0.001	0.001	0.94	0.03	0.03	ATO1 (Arabidopsis thioredoxin O1); thiol-disulfide exchange intermediate; similar to ATO2 (Arabidopsis thioredoxin o2), thiol-disulfide exchange intermediate [Arabidopsis thaliana] (TAIR:AT1G31020.1); similar to putative thioredoxin [Pisum sativum] (GB:CAJ84246.1); contains InterPro domain Thioredoxin family (InterPro:IPR015467); contains InterPro domain Thioredoxin-like fold (InterPro:IPR012336)…
At1g31020	ATO2	2064	2064	2039	2168	0.999	0.852	0.533	1	0.99	1.05	ATO2 (Arabidopsis thioredoxin O2); thiol-disulfide exchange intermediate; similar to ATO1 (ARABIDOPSIS THIOREDOXIN O1) [Arabidopsis thaliana] (TAIR:AT2G35010.2); similar to ATO1 (ARABIDOPSIS THIOREDOXIN O1), thiol-disulfide exchange intermediate [Arabidopsis thaliana] (TAIR:AT2G35010.1); similar to putative thioredoxin [Pisum sativum] (GB:CAJ84246.1); contains InterPro domain Thioredoxin family (…

## Sheet: (b) Calvin Cycle
Additional file 9b. Genes for Calvin cycle in roots.
SEQ_ID	Gene Symbol	WT-mean	T-DNA-mean	OE7-mean	OE21-mean	P T-DNA	P OE7	P OE21	FC T-DNA	FC OE7	FC OE21	Gene Description
At1g67090	Ribulose-bisphosphate carboxylase;	9321	9259	11678	9908	0.964	0.121	0.683	0.99	1.25	1.06	RBCS1A; ribulose-bisphosphate carboxylase; Identical to Ribulose bisphosphate carboxylase small chain 1A, chloroplast precursor (RBCS-1A) [Arabidopsis Thaliana] (GB:P10795;GB:Q94JW2;GB:Q9FPI6;GB:Q9SAV4); similar to ribulose bisphosphate carboxylase small chain 1B / rubisco small subunit 1B (RBCS-1B) (ATS1B) [Arabidopsis thaliana] (TAIR:AT5G38430.1); similar to ribulose-1,5-bisphosphate carboxylas…
At5g38420	Ribulose-bisphosphate carboxylase;	122	146	165	143	0.224	0.027	0.259	1.19	1.35	1.17	Ribulose bisphosphate carboxylase small chain 2B / rubisco small subunit 2B (RBCS-2B) (ATS2B); Identical to Ribulose bisphosphate carboxylase small chain 2B, chloroplast precursor (RBCS-2B) [Arabidopsis Thaliana] (GB:P10797;GB:Q9FF20); similar to ribulose bisphosphate carboxylase small chain 1B / rubisco small subunit 1B (RBCS-1B) (ATS1B) [Arabidopsis thaliana] (TAIR:AT5G38430.1); similar to Ribu…
At5g38410	Ribulose-bisphosphate carboxylase;	1610	1465	2202	1808	0.243	0.013	0.15	0.91	1.37	1.12	Ribulose bisphosphate carboxylase small chain 3B / rubisco small subunit 3B (RBCS-3B) (ATS3B); Identical to Ribulose bisphosphate carboxylase small chain 3B, chloroplast precursor (RBCS-3B) [Arabidopsis Thaliana] (GB:P10798;GB:Q9FF21); similar to ribulose bisphosphate carboxylase small chain 2B / rubisco small subunit 2B (RBCS-2B) (ATS2B) [Arabidopsis thaliana] (TAIR:AT5G38420.1); similar to Ribu…
At5g38430	Ribulose-bisphosphate carboxylase;	31	37	58	50	0.198	0.002	0.022	1.18	1.87	1.61	Ribulose bisphosphate carboxylase small chain 1B / rubisco small subunit 1B (RBCS-1B) (ATS1B); Identical to Ribulose bisphosphate carboxylase small chain 1B, chloroplast precursor (RBCS-1B) [Arabidopsis Thaliana] (GB:P10796); similar to ribulose bisphosphate carboxylase small chain 2B / rubisco small subunit 2B (RBCS-2B) (ATS2B) [Arabidopsis thaliana] (TAIR:AT5G38420.1); similar to chloroplast ri…
AtCg00490	Rubisco large subunit	9625	10597	9656	9528	0.412	0.938	0.868	1.1	1	0.99	Large subunit of RUBISCO.
At1g14030	Rubisco large subunit n-methyltransferase	1302	1445	1251	1282	0.054	0.318	0.722	1.11	0.96	0.98	Ribulose-1,5 bisphosphate carboxylase oxygenase large subunit N-methyltransferase, putative; Identical to Probable ribulose-1,5 bisphosphate carboxylase/oxygenase large subunit N-methyltransferase, chloroplast precursor (RBCMT) [Arabidopsis Thaliana] (GB:Q9XI84); similar to SET domain-containing protein [Arabidopsis thaliana] (TAIR:AT3G07670.1); similar to unnamed protein product [Vitis vinifera]…
At2g39730	Rubisco activase	4362	3462	4937	3767	0.09	0.273	0.297	0.79	1.13	0.86	Rubisco activase, a nuclear-encoded chloroplast protein that consists of two isoforms arising from alternative splicing in most plants. Required for the light activation of rubisco.
At1g73110	Rubisco activase, putative	964	960	894	919	0.949	0.342	0.507	1	0.93	0.95	Ribulose bisphosphate carboxylase/oxygenase activase, putative / rubisco activase, putative; similar to RCA (RUBISCO ACTIVASE) [Arabidopsis thaliana] (TAIR:AT2G39730.2); similar to RCA (RUBISCO ACTIVASE) [Arabidopsis thaliana] (TAIR:AT2G39730.1); similar to RCA (RUBISCO ACTIVASE) [Arabidopsis thaliana] (TAIR:AT2G39730.3); similar to Os04g0658300 [Oryza sativa (japonica cultivar-group)] (GB:NP_001…
At3g12780	Phosphoglycerate kinase	4891	4666	5784	5658	0.224	0.004	0.009	0.95	1.18	1.16	Nuclear phosphoglycerate kinase (PGK1)
At1g79550	Phosphoglycerate kinase	14926	14491	16080	16340	0.214	0.01	0.013	0.97	1.08	1.09	Encodes cytosolic phosphoglycerate kinase (PGK).
At1g56190	Phosphoglycerate kinase	6411	6270	6050	6064	0.602	0.176	0.292	0.98	0.94	0.95	Phosphoglycerate kinase, putative; Identical to Phosphoglycerate kinase, chloroplast precursor [Arabidopsis Thaliana] (GB:P50318;GB:Q9SGU6); similar to PGK1 (PHOSPHOGLYCERATE KINASE 1), phosphoglycerate kinase [Arabidopsis thaliana] (TAIR:AT3G12780.1); similar to Phosphoglycerate kinase, chloroplast precursor (GB:Q42961); similar to hypothetical protein [Vitis vinifera] (GB:CAN81990.1); similar t…
At3g26650	Glyceraldehyde-3-p dehydrogenase	2204	1817	2603	2157	0.303	0.298	0.872	0.82	1.18	0.98	Encodes one of the two subunits forming the photosynthetic glyceraldehyde-3-phosphate dehydrogenase (GAPDH) and as such a constituent of the supramolecular complex with phosphoribulokinase (PRK) thought to be linked by a small peptide encoded by CP12-2. Gapa-1 is coordinately expressed by light with PRK and CP12-2. The enzyme activity, tested in leaf protein extracts dropped significantly after e…
At1g42970	Glyceraldehyde-3-p dehydrogenase	1536	1239	2223	1850	0.34	0.1	0.311	0.81	1.45	1.2	Encodes chloroplast localized glyceraldehyde-3-phosphate dehydrogenase.
At1g12900	Glyceraldehyde-3-p dehydrogenase	384	217	452	418	0.041	0.36	0.435	0.57	1.18	1.09	GAPA-2; glyceraldehyde-3-phosphate dehydrogenase; similar to GAPA (GLYCERALDEHYDE 3-PHOSPHATE DEHYDROGENASE A SUBUNIT), glyceraldehyde-3-phosphate dehydrogenase [Arabidopsis thaliana] (TAIR:AT3G26650.1); similar to hypothetical protein [Vitis vinifera] (GB:CAN78872.1); contains interpro domain Glyceraldehyde-3-phosphate dehydrogenase, type I; (interpro:IPR006424); contains interpro domain NAD(P)-…
At2g21170	Triose-phosphate isomerase chloroplast	13788	14138	14163	14496	0.547	0.453	0.164	1.03	1.03	1.05	Encodes triosephosphate isomerase.
At3g55440	Triose-phosphate isomerase cytosolic	18343	17544	18308	18223	0.03	0.907	0.75	0.96	1	0.99	Encodes triosephosphate isomerase.
At5g13420	Transaldolase	16636	15943	17432	17621	0.511	0.158	0.193	0.96	1.05	1.06	Transaldolase, putative; similar to unnamed protein product [Vitis vinifera] (GB:CAO68704.1); contains interpro domain Transaldolase, bacterial/plant type (interpro:IPR014634); contains interpro domain Transaldolase subfamily; (interpro:IPR004732); contains interpro domain Transaldolase; (interpro:IPR001585); contains interpro domain Aldolase-type TIM barrel; (interpro:IPR013785)
At1g12230	Transaldolase	8593	7755	8338	8266	0.008	0.054	0.032	0.9	0.97	0.96	Transaldolase, putative; similar to transaldolase-like protein [Arabidopsis lyrata] (GB:AAL65638.1); contains interpro domain Transaldolase; (interpro:IPR001585); contains interpro domain Aldolase-type TIM barrel; (interpro:IPR013785)
At2g45290	Transketolase	8907	8189	9991	10357	0.152	0.031	0.019	0.92	1.12	1.16	Transketolase, putative; similar to transketolase, putative [Arabidopsis thaliana] (TAIR:AT3G60750.1); similar to unknown [Populus trichocarpa] (GB:ABK95795.1); similar to Transketolase, chloroplast precursor (TK) (GB:Q43848); similar to unknown [Populus trichocarpa] (GB:ABK92500.1); contains interpro domain Transketolase, C-terminal/Pyruvate-ferredoxin oxidoreductase, domain II; (interpro:IPR009…
At3g60750	Transketolase	19020	18929	19211	19925	0.887	0.764	0.326	1	1.01	1.05	Transketolase, putative; similar to transketolase, putative [Arabidopsis thaliana] (TAIR:AT2G45290.1); similar to unknown [Populus trichocarpa] (GB:ABK95795.1); similar to Transketolase, chloroplast precursor (TK) (GB:Q43848); similar to unknown [Populus trichocarpa] (GB:ABK92500.1); contains interpro domain Transketolase, C-terminal/Pyruvate-ferredoxin oxidoreductase, domain II; (interpro:IPR009…
At3g55800	Sedoheptulose-bisphosphatase	302	150	388	437	0.008	0.293	0.037	0.5	1.28	1.45	Encodes the chloroplast enzyme sedoheptulose-1,7-bisphosphatase (sbpase), involved in the carbon reduction of the Calvin cycle. Increase in sbpase activity in transgenic lines accumulate up to 50% more sucrose and starch than wild-type.
At3g01850	D-ribulose-5-phosphate-3-epimerase	414	306	508	594	0.196	0.24	0.05	0.74	1.23	1.44	Ribulose-phosphate 3-epimerase, cytosolic, putative / pentose-5-phosphate 3-epimerase, putative; similar to ribulose-phosphate 3-epimerase, cytosolic, putative / pentose-5-phosphate 3-epimerase, putative [Arabidopsis thaliana] (TAIR:AT1G63290.1); similar to unknown [Populus trichocarpa] (GB:ABK96131.1); contains interpro domain Ribulose-phosphate binding barrel; (interpro:IPR011060); contains int…
At1g63290	D-ribulose-5-phosphate-3-epimerase	5161	5061	5436	5606	0.81	0.288	0.178	0.98	1.05	1.09	Ribulose-phosphate 3-epimerase, cytosolic, putative / pentose-5-phosphate 3-epimerase, putative; similar to ribulose-phosphate 3-epimerase, cytosolic, putative / pentose-5-phosphate 3-epimerase, putative [Arabidopsis thaliana] (TAIR:AT3G01850.2); similar to ribulose-phosphate 3-epimerase, cytosolic, putative / pentose-5-phosphate 3-epimerase, putative [Arabidopsis thaliana] (TAIR:AT3G01850.1); si…
At5g61410	D-ribulose-5-phosphate-3-epimerase	8128	8252	7879	7865	0.577	0.318	0.297	1.02	0.97	0.97	Arabidopsis thaliana ribulose-5-phosphate-3-epimerase mrna
At3g54050	FBPase, chloroplast stroma	995	945	921	781	0.73	0.593	0.206	0.95	0.92	0.78	Fructose-1,6-bisphosphatase, putative / D-fructose-1,6-bisphosphate 1-phosphohydrolase, putative / fbpase, putative; Identical to Fructose-1,6-bisphosphatase, chloroplast precursor (FBP) [Arabidopsis Thaliana] (GB:P25851;GB:Q9M398); similar to fructose-1,6-bisphosphatase, putative / D-fructose-1,6-bisphosphate 1-phosphohydrolase, putative / fbpase, putative [Arabidopsis thaliana] (TAIR:AT1G43670.…
At5g64380	FBPase, plastid	714	533	768	851	0.026	0.233	0.013	0.75	1.07	1.19	Fructose-1,6-bisphosphatase family protein; similar to fructose-1,6-bisphosphatase, putative / D-fructose-1,6-bisphosphate 1-phosphohydrolase, putative / fbpase, putative [Arabidopsis thaliana] (TAIR:AT3G54050.1); similar to chloroplast fructose-1,6-bisphosphatase II [Fragaria x ananassa] (GB:ABW38331.1); contains interpro domain Inositol phosphatase/fructose-1,6-bisphosphatase; (interpro:IPR0001…
At2g21330	Fructose-bisphosphate aldolase, stroma	762	460	638	534	0.035	0.178	0.003	0.6	0.84	0.7	Fructose-bisphosphate aldolase, putative; Identical to Probable fructose-bisphosphate aldolase 1, chloroplast precursor (FBA1) [Arabidopsis Thaliana] (GB:Q9SJU4;GB:Q2V473;GB:Q93WF5;GB:Q94C97); similar to fructose-bisphosphate aldolase, putative [Arabidopsis thaliana] (TAIR:AT4G38970.1); similar to plastidic aldolase [Solanum tuberosum] (GB:ABY58016.1); similar to unnamed protein product [Vitis vi…
At4g38970	Fructose-bisphosphate aldolase, stroma	1935	1270	2244	1737	0.13	0.515	0.593	0.66	1.16	0.9	Fructose-bisphosphate aldolase, putative; Identical to Probable fructose-bisphosphate aldolase 2, chloroplast precursor (FBA2) [Arabidopsis Thaliana] (GB:Q944G9;GB:Q5XEU6;GB:Q9SVJ6); similar to fructose-bisphosphate aldolase, putative [Arabidopsis thaliana] (TAIR:AT2G21330.1); similar to fructose-bisphosphate aldolase, putative [Arabidopsis thaliana] (TAIR:AT2G21330.3); similar to plastidic aldol…
At1g71100	Ribose-5-phosphate isomerase	3685	3537	4741	4451	0.431	0.004	0.027	0.96	1.29	1.21	Encodes a ribose 5-phosphate isomerase involved in the formation of uridine used for the synthesis of UDP-sugars. Mutants of this gene are affected in cellulose biosynthesis.
At2g01290	Ribose-5-phosphate isomerase	1424	1089	1592	1736	0.038	0.112	0.011	0.76	1.12	1.22	Ribose-5-phosphate isomerase; Identical to Probable ribose-5-phosphate isomerase [Arabidopsis Thaliana] (GB:Q9ZU38); similar to RSW10 (RADIAL SWELLING 10), ribose-5-phosphate isomerase [Arabidopsis thaliana] (TAIR:AT1G71100.1); similar to unnamed protein product [Vitis vinifera] (GB:CAO21793.1); contains interpro domain Ribose 5-phosphate isomerase; (interpro:IPR004788)
At3g04790	Ribose-5-phosphate isomerase	7719	7262	7415	8175	0.211	0.014	0.216	0.94	0.96	1.06	Ribose 5-phosphate isomerase-related; similar to ribose-5-phosphate isomerase [Arabidopsis thaliana] (TAIR:AT2G01290.1); similar to unnamed protein product [Vitis vinifera] (GB:CAO43035.1); contains interpro domain Ribose 5-phosphate isomerase; (interpro:IPR004788)
At5g44520	Ribose-5-phosphate isomerase	1870	1636	1668	1779	0.131	0.065	0.142	0.88	0.89	0.95	Ribose 5-phosphate isomerase-related; similar to ribose 5-phosphate isomerase-related [Arabidopsis thaliana] (TAIR:AT3G04790.1); similar to unknown [Populus trichocarpa x Populus deltoides] (GB:ABK96323.1); contains interpro domain Ribose 5-phosphate isomerase; (interpro:IPR004788)
At1g32060	Phosphoribulokinase	1224	790	1414	1208	0.09	0.448	0.919	0.64	1.16	0.99	PRK (PHOSPHORIBULOKINASE); ATP binding / phosphoribulokinase/ protein binding; Identical to Phosphoribulokinase, chloroplast precursor [Arabidopsis Thaliana] (GB:P25697); similar to uracil phosphoribosyltransferase, putative / UMP pyrophosphorylase, putative / uprtase, putative [Arabidopsis thaliana] (TAIR:AT3G27440.1); similar to hypothetical protein [Vitis vinifera] (GB:CAN78901.1); contains in…
At1g43310	Triose phosphate/pi translocator	664	607	749	802	0.419	0.165	0.177	0.91	1.13	1.21	Triose phosphate/phosphate translocator-related; similar to CUE1 (CAB UNDEREXPRESSED 1), antiporter/ triose-phosphate transmembrane transporter [Arabidopsis thaliana] (TAIR:AT5G33320.1); similar to Triose phosphate/phosphate translocator, non-green plastid, chloroplast precursor (CTPT) (GB:P52178); similar to plastid phosphoenolpyruvate/phosphate translocator [Brassica napus] (GB:ABK78670.1); con…
At5g46110	Triose phosphate/pi translocator	11223	10577	14225	12795	0.595	0.047	0.286	0.94	1.27	1.14	Mutant has Altered acclimation responses; Chloroplast Triose Phosphate Translocator
At5g17520	Maltose transporter, plastid	4931	4986	4998	5267	0.808	0.594	0.159	1.01	1.01	1.07	Encodes a maltose transporter that is expressed in leaves and roots. Mutations at the MEX1 locus cause accumulation of both starch and maltose in leaves, with maltose levels at least 40 times higher than that of wild-type. This gene encodes a protein located in the chloroplast envelope.
At2g40840	Maltose breakdown to glu at cytosol	6840.75	6349.57	6761.85	7043.14	0.0667176	0.561706	0.185004	0.928199	0.988466	1.02959	Encodes a cytosolic protein with transglucosidase and amylomaltase activity. It is an essential component of the pathway from starch to sucrose and cellular metabolism in leaves at night. The protein binds to heteroglycans and utilizes glucose, mannose and xylose as acceptors. Fucose and galactose can also act as acceptors but less efficiently than the previous three. It was also was also recentl…
At5g16150	Plastidial glucose transporter	10772	11008	11745	11666	0.352	0.02	0.022	1.02	1.09	1.08	Encodes a putative plastidic glucose transporter.
At5g12860	Oxoglutarate:malate antiporter	10392	9773	10573	11277	0.08	0.596	0.007	0.94	1.02	1.09	DIT1 (Dicarboxylate transporter 1); oxoglutarate:malate antiporter; similar to DCT/DIT2.1 (DICARBOXYLATE TRANSPORT), oxoglutarate:malate antiporter [Arabidopsis thaliana] (TAIR:AT5G64290.1); similar to 2-oxoglutarate/malate translocator, chloroplast precursor (GB:Q41364); similar to unnamed protein product [Vitis vinifera] (GB:CAO21913.1); similar to unknown [Picea sitchensis] (GB:ABK24751.1); co…
At5g64280	Oxoglutarate:malate antiporter	2912	2833	2868	3005	0.803	0.828	0.445	0.97	0.98	1.03	DIT2.2 (Dicarboxylate transporter 2.2); oxoglutarate:malate antiporter; similar to DCT/DIT2.1 (DICARBOXYLATE TRANSPORT), oxoglutarate:malate antiporter [Arabidopsis thaliana] (TAIR:AT5G64290.1); similar to chloroplast glutamate/malate translocator [Pisum sativum] (GB:ABO87605.1); similar to glutamate/malate translocator [Nicotiana tabacum] (GB:AAM89397.1); similar to glutamate/malate translocator…

## Sheet: (c) Carbohydrate metabolism
Additional file 9c. Genes for carbohydrate metabolism in roots.
SEQ_ID	Gene Symbol	WT-mean	T-DNA-mean	OE7-mean	OE21-mean	P T-DNA	P OE7	P OE21	FC T-DNA	FC OE7	FC OE21	Gene Description
Starch synthesis and degradation
At1g74910	ADP-glucose pyrophosphorylase	8234.33	7676.07	7532.9	7529.5	0.0688577	0.00543229	0.0169948	0.932204	0.914816	0.914404	ADP-glucose pyrophosphorylase family protein; FUNCTIONS IN: transferase activity, nucleotidyltransferase activity; INVOLVED IN: response to cadmium ion, biosynthetic process; LOCATED IN: peroxisome; EXPRESSED IN: 24 plant structures; EXPRESSED DURING: 13 growth stages; CONTAINS InterPro DOMAIN/s: Trimeric LpxA-like (InterPro:IPR011004), Nucleotidyl transferase (InterPro:IPR005835); BEST Arabidops…
At2g04650	ADP-glucose pyrophosphorylase	2881	2558	2133	2364	0.109	0	0.033	0.89	0.74	0.82	ADP-glucose pyrophosphorylase family protein; similar to adp-glucose pyrophosphorylase family protein [Arabidopsis thaliana] (tair:at1g74910.1); similar to adp-glucose pyrophosphorylase family protein [Arabidopsis thaliana] (tair:at1g74910.2); similar to putative gdp-mannose pyrophosphorylase [linum usitatissimum] (gb:abf48494.1); similar to unnamed protein product [vitis vinifera] (gb:cao64404.1…
At5g48300	ADP-glucose pyrophoshorylase, small subunit (ADG1)	8573	8111	8004	8800	0.272	0.003	0.053	0.95	0.93	1.03	Encodes the small subunit of ADP-glucose pyrophosphorylase. The small subunit is the catalytic isoform responsible for adp-glucose pyrophosphorylase activity. The presence of the small subunit is required for large subunit stability. Two isoforms of the small subunit (aps1 and aps2) have been described. Aps1 is the major small subunit isoform present in all plant tissues tested.
At5g19220	ADP-glucose pyrophoshorylase, large subunit (APL1)	839.52	410.516	608.263	578.163	0.00695688	0.0324981	0.0102675	0.488989	0.724536	0.688682	Encodes the large subunit of ADP-glucose pyrophosphorylase which catalyzes the first, rate limiting step in starch biosynthesis. The large subunit plays a regulatory role whereas the small subunit (ApS) is the catalytic isoform. Four isoforms (ApL1-4) have been identified. ApL1 is the major large subunit isoform present in leaves. Mutational analysis of APS1 suggests that APL1 and APL2 can compen…
At1g27680	ADP-glucose pyrophoshorylase, large subunit (APL2)	4055	3505	4345	4686	0.163	0.27	0.025	0.86	1.07	1.16	ADP-glucose pyrophosphorylase catalyzes the first, rate limiting step in starch biosynthesis. The large subunit plays a regulatory role whereas the small subunit (aps) is the catalytic isoform. Four isoforms of the large subunit (apl1-4) have been described.mutational analysis of aps1 suggests that apl1 and apl2 can compensate for loss of aps1 catalytic activity,suggesting both have catalytic as …
At4g39210	ADP-glucose pyrophoshorylase, large subunit (APL3)	1232	830	1143	1420	0.093	0.431	0.203	0.67	0.93	1.15	Encodes the large subunit of ADP-glucose pyrophosphorylase which catalyzes the first, rate limiting step in starch biosynthesis. The large subunit plays a regulatory role whereas the small subunit (aps) is the catalytic isoform. Four isoforms (apl1-4) have been identified. Apl3 is the major large subunit isoform present in inflorescences, fruits and roots.
At2g21590	ADP-glucose pyrophoshorylase, large subunit (APL4)	761.541	466.855	1217.66	1450.27	0.0392049	0.00755551	0.00700796	0.61304	1.59894	1.90439	Encodes the large subunit of ADP-glucose pyrophosphorylase, the enzyme which catalyzes the first and limiting step in starch biosynthesis. The large subunit plays a regulatory role whereas the small subunit (ApS) is the catalytic isoform. Four isoforms of the large subunit (ApL1-4) have been described.
At1g05610	ADP-glucose pyrophoshorylase, small subunit (APS2)	733	583	555	646	0.131	0.026	0.162	0.8	0.76	0.88	Encodes the small subunit of ADP-glucose pyrophosphorylase. The small subunit is the catalytic isoform responsible for adp-glucose pyrophosphorylase activity. The presence of the small subunit is required for large subunit stability. Two isoforms of the small subunit (aps1 and aps2) have been described. Aps2 is a minor small subunit isoform present in all plant tissues tested.
At4g25000	Alpha-amylase-like apoplast (AMY1)	1491	1406	1569	1708	0.523	0.684	0.138	0.94	1.05	1.15	Predicted to be secreted protein based on signalp prediction. Involved in starch mobilization. Mutants are defective in alpha-amylase activity. (note: amy1 has been found in the literature to be referred to as amy3, which is not to be confused with amy3/at1g69830).
At1g76130	Alpha-amylase-like apoplast (AMY2)	2706.73	2236.56	3683.9	3903.53	0.190777	0.0707357	0.0196235	0.826299	1.36102	1.44216	alpha-amylase, putative / 1,4-alpha-D-glucan glucanohydrolase, putative, strong similarity to alpha-amylase GI:7532799 from (Malus x domestica);contains Pfam profile PF00128: Alpha amylase, catalytic domain. Predicted to be secreted based on SignalP analysis.
At1g69830	Alpha-amylase-like apoplast (AMY3)	6193	5250	5188	4823	0.062	0.005	0	0.85	0.84	0.78	Encodes a plastid-localized alpha-amylase. Expression is reduced in the sex4 mutant. Loss of function mutations show normal diurnal pattern of starch accumulation/degradation. Expression follows circadian rhythms.
At5g64860	Amylomaltase cytosolic (DPE1)	6694	6589	6559	6432	0.842	0.677	0.27	0.98	0.98	0.96	Encodes a maltotriose-metabolizing enzyme with chloroplastic alpha-1,4-glucanotransferase activity. Mutant has altered starch degradation.
At2g40840	Amylomaltase cytosolic (DPE2)	6841	6350	6762	7043	0.067	0.562	0.185	0.93	0.99	1.03	Encodes a cytosolic protein with transglucosidase and amylomaltase activity. It is an essential component of the pathway from starch to sucrose and cellular metabolism in leaves at night. The protein binds to heteroglycans and utilizes glucose, mannose and xylose as acceptors. Fucose and galactose can also act as acceptors but less efficiently than the previous three. It was also was also recentl…
At4g17090	Beta-amylase plastid (CT-BMY)	12978	8431	13260	10600	0.034	0.834	0.166	0.65	1.02	0.82	Encodes a beta-amylase targeted to the chloroplast. Transgenic BMY8 RNAi lines fail to accumulate maltose during cold shock suggesting that maltose accumulation coincides with bmy8 expression. Apart from maltose, the sugar content of the rnai lines were similar to wildtype (glucose and sucrose unaffected).
At2g36390	Starch branching enzyme	6783	7241	7931	8298	0.091	0.011	0	1.07	1.17	1.22	Encodes a starch branching enzyme (EC.2.4.1.18) similar to SBE2 from maize and rice. Expressed throughout plant tissues.
At5g03650	Starch branching enzyme	4042	3543	2994	3069	0.002	0	0	0.88	0.74	0.76	Encodes a starch branching enzyme (E.C.2.4.1.18) similar to SBE2 from maize and rice. Expressed throughout the plant and highest in seedlings and cauline leaves.
At3g46970	Starch phosphorylase cytosolic	4603	4484	5805	5659	0.75	0.012	0.015	0.97	1.26	1.23	Encodes a cytosolic alpha-glucan phosphorylase. In vitro, the enzyme has a preference for branched polysaccharides, such as glycogen.
At3g29320	Starch phosphorylase plastid	6511	6549	5918	5867	0.939	0.121	0.075	1.01	0.91	0.9	Encodes a plastidic alpha-glucan phosphorylase. In vitro, the enzyme has a preference for maltooligosaccharides, such as maltoheptaose.
At1g11720	Starch synthase plastid	2427.91	2221.53	2205.87	2191.17	0.254298	0.195445	0.220069	0.914997	0.908549	0.902492	Encodes a starch synthase that in addition to its role in starch biosynthesis also has a negative regulatory function in the biosynthesis of transient starch. The protein apparently contains a starch-binding domain (SBD).
At1g32900	Starch synthase plastid	429	272	353	378	0.096	0.365	0.571	0.63	0.82	0.88	Starch synthase, putative; identical to probable granule-bound starch synthase 1, chloroplast precursor (WAXY) [Arabidopsis thaliana] (gb:q9maq0); similar to atss2 (starch synthase 2), transferase, transferring glycosyl groups [Arabidopsis thaliana] (tair:at3g01180.1); similar to granule-bound starch synthase 1, chloroplast precursor (granule-bound starch synthase i) (gbss-i) (gb:q00775); similar…
At3g01180	Starch synthase plastid	7225	6252	7278	7705	0.192	0.901	0.225	0.87	1.01	1.07	AtSS2 (starch synthase 2); transferase, transferring glycosyl groups; similar to atss1/ssi (starch synthase i), transferase, transferring glycosyl groups [Arabidopsis thaliana] (tair:at5g24300.1); similar to starch synthase ii [amaranthus cruentus] (gb:aba64552.1); similar to granule bound starch synthase ii precursor [manihot esculenta] (gb:aaf13168.1); similar to granule-bound starch synthase 2…
At4g18240	Starch synthase plastid	4820.71	4527.46	4678.87	4681.1	0.262753	0.476474	0.441396	0.939169	0.970578	0.971039	starch synthase 4 (SS4); FUNCTIONS IN: transferase activity, transferring glycosyl groups; INVOLVED IN: starch metabolic process; LOCATED IN: chloroplast; EXPRESSED IN: 24 plant structures; EXPRESSED DURING: 13 growth stages; CONTAINS InterPro DOMAIN/s: Glycogen/starch synthases, ADP-glucose type (InterPro:IPR011835), Starch synthase, catalytic domain (InterPro:IPR013534), Glycosyl transferase, g…
At5g24300	Starch synthase plastid	8854.43	8037.12	8237.26	8247.88	0.057986	0.0390093	0.10688	0.907694	0.930298	0.931498	SSI is a plastidial enzyme and crucial for the synthesis of normal amylopectin in the leaves of Arabidopsis. The absence of SSI results in a deficiency in the number of shorter glucans which in turn affect the formation and connection of the amylopectin clusters in starch.
At5g65685	Starch synthase plastid	2471	2534	2106	2382	0.744	0.084	0.407	1.03	0.85	0.96	Soluble glycogen synthase-related; similar to atss4/ssiv (starch synthase 4), transferase, transferring glycosyl groups [Arabidopsis thaliana] (tair:at4g18240.1); similar to unnamed protein product [vitis vinifera] (gb:cao41058.1); contains interpro domain starch synthase catalytic region (interpro:ipr013534)
At4g24450	Water dikinase (ATGWD2)	1852.4	1758.67	2326.71	2580.38	0.540252	0.0401174	0.00742952	0.949396	1.25605	1.39299	phosphoglucan, water dikinase (PWD); FUNCTIONS IN: kinase activity, ATP binding; INVOLVED IN: phosphorylation; LOCATED IN: chloroplast envelope; EXPRESSED IN: 22 plant structures; EXPRESSED DURING: 14 growth stages; CONTAINS InterPro DOMAIN/s: Pyruvate phosphate dikinase, PEP/pyruvate-binding (InterPro:IPR002192); BEST Arabidopsis thaliana protein match is: Pyruvate phosphate dikinase, PEP/pyruva…
Sucrose synthesis
At1g43670	FBPase	4443	4258	4135	3961	0.453	0.17	0.042	0.96	0.93	0.89	fructose-1,6-bisphosphatase, putative / D-fructose-1,6-bisphosphate 1-phosphohydrolase, putative / FBPase, putative; Identical to Fructose-1,6-bisphosphatase, cytosolic [Arabidopsis Thaliana] (GB:Q9MA79); similar to fructose-1,6-bisphosphatase, putative / D-fructose-1,6-bisphosphate 1-phosphohydrolase, putative / FBPase, putative [Arabidopsis thaliana] (TAIR:AT3G54050.1); similar to fructose 1,6-…
At5g03690	Fructose-bisphosphate aldolase, cytosol	435	328	591	649	0.05	0.008	0.002	0.76	1.36	1.49	fructose-bisphosphate aldolase, putative; similar to fructose-bisphosphate aldolase, putative [Arabidopsis thaliana] (TAIR:AT2G36460.1); similar to hypothetical protein [Vitis vinifera] (GB:CAN71905.1); contains InterPro domain Aldolase-type TIM barrel; (InterPro:IPR013785); contains InterPro domain Fructose-bisphosphate aldolase, class-I; (InterPro:IPR000741)
At2g36460	Fructose-bisphosphate aldolase, cytosol	4874	5309	5521	6244	0.274	0.036	0.035	1.09	1.13	1.28	fructose-bisphosphate aldolase, putative; similar to fructose-bisphosphate aldolase, putative [Arabidopsis thaliana] (TAIR:AT5G03690.2); similar to fructose-bisphosphate aldolase, putative [Arabidopsis thaliana] (TAIR:AT3G52930.1); similar to unknown [Populus trichocarpa x Populus deltoides] (GB:ABK96406.1); contains InterPro domain Aldolase-type TIM barrel; (InterPro:IPR013785); contains InterPr…
At3g52930	Fructose-bisphosphate aldolase, cytosol	18155	17233	18066	17724	0.159	0.739	0.146	0.95	1	0.98	fructose-bisphosphate aldolase, putative; similar to fructose-bisphosphate aldolase, putative [Arabidopsis thaliana] (TAIR:AT2G36460.1); similar to unknown [Populus trichocarpa x Populus deltoides] (GB:ABK96406.1); contains InterPro domain Aldolase-type TIM barrel; (InterPro:IPR013785); contains InterPro domain Fructose-bisphosphate aldolase, class-I; (InterPro:IPR000741)
At4g26530	Fructose-bisphosphate aldolase, cytosol	392	701	595	470	0.069	0.022	0.193	1.79	1.52	1.2	fructose-bisphosphate aldolase, putative; similar to fructose-bisphosphate aldolase, cytoplasmic [Arabidopsis thaliana] (TAIR:AT4G26520.1); similar to unknown [Populus trichocarpa] (GB:ABK94744.1); contains InterPro domain Aldolase-type TIM barrel; (InterPro:IPR013785); contains InterPro domain Fructose-bisphosphate aldolase, class-I; (InterPro:IPR000741)
At4g26520	Fructose-bisphosphate aldolase	474	469	523	461	0.936	0.328	0.792	0.99	1.1	0.97	fructose-bisphosphate aldolase, cytoplasmic; Identical to Fructose-bisphosphate aldolase, cytoplasmic isozyme [Arabidopsis Thaliana] (GB:P22197;GB:O65582;GB:Q53YH0); similar to fructose-bisphosphate aldolase, putative [Arabidopsis thaliana] (TAIR:AT4G26530.2); similar to fructose-bisphosphate aldolase, putative [Arabidopsis thaliana] (TAIR:AT4G26530.1); similar to fructose-bisphosphate aldolase […
At1g06030	Fructokinase	246	264	206	182	0.565	0.269	0.094	1.07	0.84	0.74	Pfkb-type carbohydrate kinase family protein; identical to probable fructokinase-2 [Arabidopsis thaliana] (gb:q9lne3); similar to pfkb-type carbohydrate kinase family protein [Arabidopsis thaliana] (tair:at1g06020.1); similar to putative fructokinase 2; s2 self-incompatibility locus-linked 3.16 protein [petunia integrifolia subsp. Inflata] (gb:aaq10000.1); contains interpro domain carbohydrate/pu…
At1g66430	Fructokinase	2539	2200	2856	3011	0.005	0.002	0.002	0.87	1.13	1.19	Pfkb-type carbohydrate kinase family protein; similar to pfkb-type carbohydrate kinase family protein [Arabidopsis thaliana] (tair:at5g51830.1); similar to fructokinase 3 [lycopersicon esculentum] (gb:aar24912.1); contains interpro domain carbohydrate/purine kinase (interpro:ipr011611); contains interpro domain carbohydrate/puine kinase, pfkb, conserved site (interpro:ipr002173); contains interpr…
At2g31390	Fructokinase	13345	12978	14017	15342	0.092	0.124	0.027	0.97	1.05	1.15	Pfkb-type carbohydrate kinase family protein; identical to probable fructokinase-1 [Arabidopsis thaliana] (gb:q9sid0;gb:q94f01); similar to pfkb-type carbohydrate kinase family protein [Arabidopsis thaliana] (tair:at1g06030.1); similar to hypothetical protein [vitis vinifera] (gb:can67659.1); contains interpro domain carbohydrate/purine kinase (interpro:ipr011611); contains interpro domain carboh…
At3g59480	Fructokinase	2289	2456	1152	806	0.631	0.004	0.002	1.07	0.5	0.35	Pfkb-type carbohydrate kinase family protein; identical to probable fructokinase-4 [Arabidopsis thaliana] (gb:q9m1b9;gb:q8lcw0); similar to pfkb-type carbohydrate kinase family protein [Arabidopsis thaliana] (tair:at2g31390.1); similar to unknown [populus trichocarpa] (gb:abk92748.1); contains interpro domain carbohydrate/purine kinase (interpro:ipr011611); contains interpro domain carbohydrate/p…
At4g10260	Fructokinase	125	74	181	393	0.455	0.526	0.072	0.59	1.44	3.14	Pfkb-type carbohydrate kinase family protein; identical to putative fructokinase-5 [Arabidopsis thaliana] (gb:o82616); similar to pfkb-type carbohydrate kinase family protein [Arabidopsis thaliana] (tair:at3g59480.1); similar to unnamed protein product [vitis vinifera] (gb:cao44488.1); contains interpro domain carbohydrate/purine kinase (interpro:ipr011611); contains interpro domain carbohydrate/…
At5g51830	Fructokinase	7995	7560	7939	8548	0.459	0.914	0.416	0.95	0.99	1.07	Pfkb-type carbohydrate kinase family protein; similar to pfkb-type carbohydrate kinase family protein [Arabidopsis thaliana] (tair:at1g66430.1); similar to hypothetical protein [vitis vinifera] (gb:can61782.1); contains interpro domain carbohydrate/purine kinase (interpro:ipr011611); contains interpro domain carbohydrate/puine kinase, pfkb, conserved site (interpro:ipr002173); contains interpro d…
At1g23190	Phosphoglucomutase	7235	6169	7682	7853	0.064	0.26	0.329	0.85	1.06	1.09	Phosphoglucomutase, cytoplasmic, putative / glucose phosphomutase, putative; identical to probable phosphoglucomutase, cytoplasmic 1 [Arabidopsis thaliana] (gb:o49299;gb:q9lr42); similar to pgm (phosphoglucomutase) [Arabidopsis thaliana] (tair:at5g51820.1); similar to phosphoglucomutase, cytoplasmic, putative / glucose phosphomutase, putative [Arabidopsis thaliana] (tair:at1g70730.1); similar to …
At1g70730	Phosphoglucomutase	905	526	804	1024	0.095	0.48	0.442	0.58	0.89	1.13	Phosphoglucomutase, cytoplasmic, putative / glucose phosphomutase, putative; identical to probable phosphoglucomutase, cytoplasmic 2 [Arabidopsis thaliana] (gb:q9sgc1); similar to phosphoglucomutase, cytoplasmic, putative / glucose phosphomutase, putative [Arabidopsis thaliana] (tair:at1g23190.1); similar to pgm (phosphoglucomutase) [Arabidopsis thaliana] (tair:at5g51820.1); similar to phosphoglu…
At5g51820	Phosphoglucomutase	3005	2572	2138	2187	0.166	0.003	0.006	0.86	0.71	0.73	Encodes a plastid isoform of the enzyme phosphoglucomutase involved in controlling photosynthetic carbon flow. Effective petiole movement against the direction of the gravity requires functional pgm activity that is required for full development of amyloplasts.
At4g24620	Phosphoglucose isomerase	12207	12108	13047	13087	0.764	0.003	0.036	0.99	1.07	1.07	The pgi1 gene encodes the plastid phospho-glucose (glc) isomerase. While pgi1-1 mutant has a deficiency in leaf starch synthesis, it accumulates starch in root cap cells. Flowering time of the pgi1-1 mutant is significantly delayed under short-day conditions.
At5g42740	Phosphoglucose isomerase	6826	5701	6599	6432	0.021	0.5	0.347	0.84	0.97	0.94	Glucose-6-phosphate isomerase, cytosolic (pgic); identical to glucose-6-phosphate isomerase, cytosolic (pgic) [Arabidopsis thaliana] (gb:q9fxn0;gb:q9fxn1;gb:q9fxn2;gb:q9fxn3;gb:q9fxn4;gb:q9fxn5); similar to pgi1 (chloroplastic phosphoglucose isomerase) [Arabidopsis thaliana] (tair:at4g24620.2); similar to pgi1 (chloroplastic phosphoglucose isomerase) [Arabidopsis thaliana] (tair:at4g24620.1); sim…
At3g52340	SPP	856.465	493.756	985.221	1150.81	0.0252512	0.342911	0.0970704	0.576505	1.15033	1.34368	sucrose-phosphatase (SPP2)
At3g54270	SPP	1535	1115	1153	1352	0.111	0.036	0.202	0.73	0.75	0.88	Sucrose-phosphatase 3 (spp3); similar to sucrose-phosphatase 1 (spp1) [Arabidopsis thaliana] (tair:at2g35840.1); similar to sucrose-phosphatase 1 (spp1) [Arabidopsis thaliana] (tair:at2g35840.2); similar to hypothetical protein [vitis vinifera] (gb:can77297.1); contains interpro domain sucrose-6-phosphate phosphohydrolase c-terminal (interpro:ipr013679); contains interpro domain had-superfamily h…
At2g35840	SPP cytoplasm	4555	4204	4510	4759	0.02	0.839	0.257	0.92	0.99	1.04	Sucrose-phosphatase 1 (spp1); similar to sucrose-phosphatase, putative [Arabidopsis thaliana] (tair:at1g51420.1); similar to sucrose phosphate phosphatase [malus x domestica] (gb:aas79792.1); contains interpro domain sucrose-6-phosphate phosphohydrolase c-terminal (interpro:ipr013679); contains interpro domain had-superfamily hydrolase, subfamily iib; (interpro:ipr006379); contains interpro domai…
At1g51420	SPP plasma	2438	2365	1398	1326	0.831	0.026	0.024	0.97	0.57	0.54	Sucrose-phosphatase, putative; similar to sucrose-phosphatase 1 (spp1) [Arabidopsis thaliana] (tair:at2g35840.1); similar to sucrose-phosphatase 1 (spp1) [Arabidopsis thaliana] (tair:at2g35840.2); similar to sucrose phosphate phosphatase [malus x domestica] (gb:aas79792.1); contains interpro domain sucrose-6-phosphate phosphohydrolase c-terminal (interpro:ipr013679); contains interpro domain had-…
At5g20280	SPS, family A	6190	6545	6813	6746	0.314	0.044	0.097	1.06	1.1	1.09	Expressed in all organs. When the gene was expressed in transgenic tobacco plants, a clear trend for increased sps activity was noted.
At1g04920	SPS, family B	347.002	615.818	428.628	326.609	0.0886459	0.0995639	0.522523	1.77468	1.23523	0.941231	Encodes a protein with putative sucrose-phosphate synthase activity.
At4g10120	SPS, family C	274.793	187.117	266.755	313.878	0.165078	0.887537	0.538261	0.68094	0.970752	1.14224	Encodes a protein with putative sucrose-phosphate synthase activity.
At5g11110	SPS, family A, plasma M	1309	804	2265	2523	0.024	0.018	0.001	0.61	1.73	1.93	Expressed in all organs
At1g71880	Sucrose transporter ATSUC1	21556	21361	22164	21542	0.763	0.531	0.977	0.99	1.03	1	Sucrose transporter gene induced in response to nematodes; member of sucrose-proton symporter family.
At1g22710	Sucrose transporter ATSUC2	11113	11968	12974	10768	0.033	0.003	0.702	1.08	1.17	0.97	Encodes for a high-affinity transporter essential for phloem loading and long-distance transport. A major sucrose transporter, atsuc2 can also transport a wide range of physiological and synthetic glucose conjugates with both &#945;- or &#946;-linkage.
At2g02860	Sucrose transporter ATSUC3	7839	6304	8169	7613	0.063	0.444	0.578	0.8	1.04	0.97	Encodes a sucrose transporter in sieve elements and a number of sink tissues and cell types. Gene expression is induced by wounding.
At1g09960	Sucrose transporter, vacuole ATSUC4	5941	5368	6621	6617	0.297	0.075	0.102	0.9	1.11	1.11	Low affinity (10mm) sucrose transporter in sieve elements (phloem)
At1g71890	Sucrose transporter ATSUC5	996	600	930	857	0.02	0.788	0.347	0.6	0.93	0.86	Encodes a sucrose transporter that is expressed in the endosperm. Mutants have delayed accumulation of fatty acids and embryo maturation.
At5g43610	Sucrose transporter ATSUC6	59.3388	71.9032	61.1492	57.2932	0.024645	0.712116	0.176672	1.21174	1.03051	0.965527	sucrose-proton symporter 6 (SUC6); FUNCTIONS IN: carbohydrate transmembrane transporter activity, sugar:hydrogen symporter activity, sucrose:hydrogen symporter activity; INVOLVED IN: transport, sucrose transport, transmembrane transport; LOCATED IN: integral to membrane, integral to plasma membrane, membrane; EXPRESSED IN: leaf whorl, sepal, synergid, leaf, seed; EXPRESSED DURING: LP.04 four leav…
At1g66570	Sucrose transporter, non-functional ATSUC7	197	221	276	245	0.473	0.007	0.074	1.12	1.4	1.25	Atsuc7 (sucrose-proton symporter 7); carbohydrate transmembrane transporter/ sucrose:hydrogen symporter/ sugar:hydrogen ion symporter; identical to probable sucrose transport protein suc7 (suc7) [Arabidopsis thaliana] (gb:q67yf8;gb:q9c6h8;gb:q9c716); similar to atsuc6 (sucrose-proton symporter 6), carbohydrate transmembrane transporter/ sucrose:hydrogen symporter/ sugar:hydrogen ion symporter [Ar…
At2g14670	Sucrose transporter ATSUC8	101	137	159	135	0.134	0.016	0.031	1.36	1.58	1.34	Atsuc8 (sucrose-proton symporter 8); carbohydrate transmembrane transporter/ sucrose:hydrogen symporter/ sugar:hydrogen ion symporter; identical to sucrose transport protein suc8 (suc8) [Arabidopsis thaliana] (gb:q9zvk6); similar to atsuc7 (sucrose-proton symporter 7), carbohydrate transmembrane transporter/ sugar:hydrogen ion symporter [Arabidopsis thaliana] (tair:at1g66570.3); similar to atsuc6…
At5g06170	Sucrose transporter ATSUC9	254	476	418	346	0.086	0.009	0.145	1.87	1.64	1.36	Sucrose symporter with hight affinity for sucrose (k0.5=0.066 +/- 0.025mm), that can also transport a wide range of glucosides.
At4g24040	Trehalase ATTRE1	293	119	161	204	0.155	0.263	0.432	0.41	0.55	0.7	Encodes a trehalase, member of glycoside hydrolase family 37.
At1g78580	Trehalose-6-phosphate synthase ATTPS1	8200	8137	10729	10892	0.827	0.001	0.002	0.99	1.31	1.33	Encodes an enzyme putatively involved in trehalose biosynthesis. The protein has a trehalose synthase (tps)-like domain but no trehalose phosphatase (tpp)-like domain. Attps1 is able to complement yeast tps1 mutants in vivo. The gene product modulates cell growth but not cell differentiation by determining cell wall deposition and cell division.
At1g16980	Trehalose-6-phosphate synthase ATTPS2	38	41	51	53	0.218	0.001	0.019	1.08	1.34	1.38	Encodes an enzyme putatively involved in trehalose biosynthesis. The protein has a trehalose synthase (tps)-like domain that may or may not be active but no trehalose phosphatase (tpp)-like domain.
At1g17000	Trehalose-6-phosphate synthase ATTPS3	34	36	52	48	0.471	0.003	0.017	1.07	1.55	1.41	Encodes an enzyme putatively involved in trehalose biosynthesis. The protein has a trehalose synthase (tps)-like domain that may or may not be active but no trehalose phosphatase (tpp)-like domain.
At4g27550	Trehalose-6-phosphate synthase ATTPS4	267	268	322	293	0.986	0.13	0.421	1	1.2	1.09	Encodes an enzyme putatively involved in trehalose biosynthesis. The protein has a trehalose synthase (tps)-like domain that may or may not be active but no trehalose phosphatase (tpp)-like domain.
At4g17770	Trehalose-6-phosphate synthase ATTPS5	6503.28	6172.32	6650.59	7353.75	0.348326	0.346942	0.0183655	0.949108	1.02265	1.13078	Encodes an enzyme putatively involved in trehalose biosynthesis. The protein has a trehalose synthase (TPS)-like domain that may or may not be active as well as a trehalose phosphatase (TPP)-like domain. Phosphorylated TPS5 extracted from Arabidopsis cells binds directly to 14-3-3 isoforms.
At1g68020	Trehalose-6-phosphate synthase ATTPS6	494.882	399.755	506.997	459.591	0.0435902	0.695584	0.298982	0.807778	1.02448	0.928687	Encodes an enzyme putatively involved in trehalose biosynthesis. The protein has a trehalose synthase (TPS)-like domain and a trehalose phosphatase (TPP)-like domain. It can complement a yeast mutant lacking both of these activities suggesting that this is a bifunctional enzyme.
At1g06410	Trehalose-6-phosphate synthase ATTPS7	13758	12685	13723	12785	0.042	0.921	0.075	0.92	1	0.93	Encodes an enzyme putatively involved in trehalose biosynthesis. Though the protein has both trehalose-6-phosphate synthase (tps)-like and trehalose-6-phosphate phosphatase (tpp)-like domains, neither activity has been detected in enzymatic assays nor has the protein been able to complement yeast tps or tpp mutants.
At1g70290	Trehalose-6-phosphate synthase ATTPS8	8286.89	7979.98	7233.65	5083.23	0.298736	0.00677892	0.000779918	0.962964	0.872902	0.613406	Encodes an enzyme putatively involved in trehalose biosynthesis. Though the protein has both trehalose-6-phosphate synthase (TPS)-like and trehalose-6-phosphate phosphatase (TPP)-like domains, neither activity has been detected in enzymatic assays nor has the protein been able to complement yeast TPS or TPP mutants.
At1g26570	UDP-glucose dehydrogenase	2308	1943	2590	2699	0.195	0.024	0.008	0.84	1.12	1.17	Atugd1/ugd1 (udp-glucose dehydrogenase 1); udp-glucose 6-dehydrogenase; similar to udp-glucose 6-dehydrogenase, putative [Arabidopsis thaliana] (tair:at3g29360.1); similar to udp-glucose 6-dehydrogenase, putative [Arabidopsis thaliana] (tair:at5g15490.1); similar to udp-glucose 6-dehydrogenase, putative [Arabidopsis thaliana] (tair:at3g29360.2); similar to unnamed protein product [vitis vinifera]…
At3g29360	UDP-glucose dehydrogenase	17933	17016	18577	18526	0.152	0.306	0.329	0.95	1.04	1.03	Udp-glucose 6-dehydrogenase, putative; identical to probable udp-glucose 6-dehydrogenase 1 (ugd1) [Arabidopsis thaliana] (gb:q9lia8;gb:q8l8n1;gb:q944r8); similar to atugd1/ugd1 (udp-glucose dehydrogenase 1), udp-glucose 6-dehydrogenase [Arabidopsis thaliana] (tair:at1g26570.1); similar to udp-glucose 6-dehydrogenase, putative [Arabidopsis thaliana] (tair:at5g39320.1); similar to udp-glucose 6-deh…
At5g15490	UDP-glucose dehydrogenase	11263	10299	11811	12307	0.069	0.178	0.164	0.91	1.05	1.09	Udp-glucose 6-dehydrogenase, putative; similar to udp-glucose 6-dehydrogenase, putative [Arabidopsis thaliana] (tair:at3g29360.1); similar to udp-glucose 6-dehydrogenase, putative [Arabidopsis thaliana] (tair:at5g39320.1); similar to udp-glucose 6-dehydrogenase, putative [Arabidopsis thaliana] (tair:at3g29360.2); similar to hypothetical protein [vitis vinifera] (gb:can62897.1); similar to putativ…
At5g39320	UDP-glucose dehydrogenase	5999	5652	5982	6100	0.409	0.968	0.809	0.94	1	1.02	Udp-glucose 6-dehydrogenase, putative; identical to probable udp-glucose 6-dehydrogenase 2 (ugd2) [Arabidopsis thaliana] (gb:q9fm01;gb:q84md5); similar to udp-glucose 6-dehydrogenase, putative [Arabidopsis thaliana] (tair:at3g29360.1); similar to udp-glucose 6-dehydrogenase, putative [Arabidopsis thaliana] (tair:at5g15490.1); similar to udp-glucose 6-dehydrogenase, putative [Arabidopsis thaliana]…
At3g03250	UDP-glucose pyrophosphorylase	7058.49	6462.75	7539.44	7858.55	0.127618	0.033639	0.0369111	0.9156	1.06814	1.11335	Is thought to encode a cytosolic UDP-glucose pyrophosphorylase with strong similarity to potato UTP--glucose-1-phosphate uridylyltransferase. Downregulated by flooding.
At5g17310	UDP-glucose pyrophosphorylase	5121	3946	5078	5343	0.005	0.812	0.323	0.77	0.99	1.04	Utp--glucose-1-phosphate uridylyltransferase, putative / udp-glucose pyrophosphorylase, putative / ugpase, putative; identical to utp--glucose-1-phosphate uridylyltransferase 1 [Arabidopsis thaliana] (gb:p57751;gb:q3e9g5); similar to ugp (udp-glucose pyrophosphorylase), utp:glucose-1-phosphate uridylyltransferase [Arabidopsis thaliana] (tair:at3g03250.1); similar to unnamed protein product [vitis…
Sucrose-cleaving
At3g52600	Cell wall invertase (AtcwINV2)	57.8924	84.064	90.2222	83.1341	0.0621165	0.00154504	0.0011446	1.45207	1.55845	1.43601	cell wall invertase 2 (CWINV2); FUNCTIONS IN: hydrolase activity, hydrolyzing O-glycosyl compounds; INVOLVED IN: sucrose catabolic process, using beta-fructofuranosidase, carbohydrate metabolic process; LOCATED IN: endomembrane system; EXPRESSED IN: 9 plant structures; EXPRESSED DURING: L mature pollen stage, M germinated pollen stage, 4 anthesis, C globular stage, petal differentiation and expan…
At2g36190	Cell wall invertase (AtcwINV4)	153	205	212	187	0.027	0.015	0.161	1.34	1.38	1.22	AtcwINV4 (Arabidopsis thaliana cell wall invertase 4); hydrolase, hydrolyzing o-glycosyl compounds; similar to atcwinv2 (Arabidopsis thaliana cell wall invertase 2), hydrolase, hydrolyzing o-glycosyl compounds [Arabidopsis thaliana] (tair:at3g52600.2); similar to atcwinv2 (Arabidopsis thaliana cell wall invertase 2), hydrolase, hydrolyzing o-glycosyl compounds [Arabidopsis thaliana] (tair:at3g526…
At3g13784	Cell wall invertase (AtcwINV5)	4993	1524	7065	7850	0.005	0.021	0.018	0.31	1.42	1.57	AtcwINV5 (Arabidopsis thaliana cell wall invertase 5); hydrolase, hydrolyzing o-glycosyl compounds; similar to atfruct5 (beta-fructofuranosidase 5) [Arabidopsis thaliana] (tair:at1g55120.2); similar to atfruct5 (beta-fructofuranosidase 5), hydrolase, hydrolyzing o-glycosyl compounds / levanase [Arabidopsis thaliana] (tair:at1g55120.1); similar to atbfruct1/atcwinv1 (Arabidopsis thaliana cell wall…
At3g13790	Cell wall invertase (ATBFRUCT1)	13248	12191	12150	12287	0.143	0.211	0.252	0.92	0.92	0.93	Encodes a protein with invertase activity.
At1g35580	Cytosolic invertase 1 (CINV1)	20446	20713	19246	19105	0.784	0.243	0.195	1.01	0.94	0.93	Encodes a protein with cytosolic (alkaline/neutral) invertase activity. The protein was shown to interact with pip5k9.
At1g12240	Vacuolar invertase	5669	5348	5968	6011	0.541	0.601	0.569	0.94	1.05	1.06	Atbetafruct4/vac-inv (vacuolar invertase); beta-fructofuranosidase/ hydrolase, hydrolyzing o-glycosyl compounds; similar to beta-fructosidase (bfruct3) / beta-fructofuranosidase / invertase, vacuolar [Arabidopsis thaliana] (tair:at1g62660.1); similar to acid invertase [brassica oleracea] (gb:aag36943.1); similar to acid invertase [brassica oleracea] (gb:aag36942.1); similar to soluble acid invert…
At1g62660	Vacuolar invertase	10538	11024	7481	6937	0.546	0.014	0.011	1.05	0.71	0.66	Beta-fructosidase (bfruct3) / beta-fructofuranosidase / invertase, vacuolar; similar to atbetafruct4/vac-inv (vacuolar invertase), beta-fructofuranosidase/ hydrolase, hydrolyzing o-glycosyl compounds [Arabidopsis thaliana] (tair:at1g12240.1); similar to acid invertase [brassica oleracea] (gb:aag36943.1); similar to acid invertase [brassica oleracea] (gb:aag36942.1); similar to soluble acid invert…
At5g20830	AtSUS1	13497	10693	15136	15514	0.148	0.358	0.251	0.79	1.12	1.15	Encodes a protein with sucrose synthase activity (sus1).
At5g49190	AtSUS2	425	274	381	439	0.09	0.541	0.875	0.64	0.9	1.03	Encodes a putative sucrose synthase (sus2). The activity of the enzyme could not be assayed as proved to be insoluble (pmid 17257168). Induced specifically by o(2) deficiency.
At4g02280	AtSUS3	746.557	514.203	654.107	560.793	0.0430186	0.293601	0.0630224	0.688766	0.876166	0.751173	Encodes a protein with sucrose synthase activity (SUS3). It appears to be important for sucrose metabolism in developing seeds, especially during the late maturation phase, about 18 days after flowering.
At3g43190	AtSUS4	8207	6297	9009	9815	0.14	0.681	0.2	0.77	1.1	1.2	Encodes a protein with sucrose synthase activity (sus4).
At5g37180	AtSUS5	1629.51	1676.87	1218.4	1485.26	0.754282	0.0420461	0.211579	1.02907	0.747712	0.911478	Encodes a protein with sucrose synthase activity (SUS5).
At1g73370	AtSUS6	3098.55	3047.39	3070.53	3353.76	0.743795	0.89357	0.0729118	0.983488	0.990955	1.08236	Encodes a protein with sucrose synthase activity (SUS6).
Gluconeogenesis
At5g65690	Phosphoenolpyruvate carboxykinase	6547	3717	6852	3898	0.161	0.863	0.196	0.57	1.05	0.6	Encodes a putative phosphoenolpyruvate carboxykinase (ATP-dependent).
At4g37870	Phosphoenolpyruvate carboxykinase	17901	18323	19945	19547	0.563	0.013	0.043	1.02	1.11	1.09	Encodes a putative phosphoenolpyruvate carboxykinase (ATP-dependent).
Cell wall metabolism
At5g11720	Alpha-glucosidase 1 (AGL1)	5112	4593	4728	4269	0.04	0.124	0.051	0.9	0.92	0.84	Alpha-glucosidase 1 (AGLU1); similar to alpha-xylosidase, putative [Arabidopsis thaliana] (tair:at3g45940.1); similar to atxyl1/xyl1 (alpha-xylosidase 1), alpha-n-arabinofuranosidase/ hydrolase, hydrolyzing o-glycosyl compounds / xylan 1,4-beta-xylosidase [Arabidopsis thaliana] (tair:at1g68560.1); similar to hypothetical protein [vitis vinifera] (gb:can66951.1); similar to hypothetical protein [v…
At3g45940	Alpha-xylosidase	266	438	426	358	0.026	0.009	0.135	1.65	1.6	1.35	Alpha-xylosidase, putative; similar to AtXYL1/XYL1 (alpha-xylosidase 1), alpha-n-arabinofuranosidase/ hydrolase, hydrolyzing o-glycosyl compounds / xylan 1,4-beta-xylosidase [Arabidopsis thaliana] (tair:at1g68560.1); similar to alpha-glucosidase 1 (aglu1) [Arabidopsis thaliana] (tair:at5g11720.1); similar to alpha-glucosidase [solanum tuberosum] (gb:cab96077.1); similar to unnamed protein product…
At3g57260	Beta 1,3-glucanase (BGL2)	194	225	243	218	0.176	0.023	0.17	1.16	1.25	1.12	Beta 1,3-glucanase
At5g42260	Beta glucosidase (BGLU12)	195	268	237	244	0.158	0.26	0.261	1.37	1.22	1.25	Glycosyl hydrolase family 1 protein; similar to glycosyl hydrolase family 1 protein [Arabidopsis thaliana] (tair:at5g44640.1); similar to glycosyl hydrolase family 1 protein [Arabidopsis thaliana] (tair:at2g44450.1); similar to glycosyl hydrolase family 1 protein [Arabidopsis thaliana] (tair:at2g25630.1); similar to unnamed protein product [vitis vinifera] (gb:cao67226.1); contains interpro domai…
At5g44640	Beta glucosidase (BGLU13)	100	102	139	142	0.756	0.002	0.003	1.03	1.39	1.42	Glycosyl hydrolase family 1 protein; similar to glycosyl hydrolase family 1 protein [Arabidopsis thaliana] (tair:at5g42260.1); similar to glycosyl hydrolase family 1 protein [Arabidopsis thaliana] (tair:at2g44450.1); similar to glycosyl hydrolase family 1 protein [Arabidopsis thaliana] (tair:at2g25630.1); similar to unnamed protein product [vitis vinifera] (gb:cao67226.1); contains interpro domai…
At2g44450	Beta glucosidase (BGLU15)	9258	7074	10357	8876	0.062	0.255	0.686	0.76	1.12	0.96	Glycosyl hydrolase family 1 protein; similar to glycosyl hydrolase family 1 protein [Arabidopsis thaliana] (tair:at5g44640.1); similar to glycosyl hydrolase family 1 protein [Arabidopsis thaliana] (tair:at5g42260.1); similar to glycosyl hydrolase family 1 protein [Arabidopsis thaliana] (tair:at2g25630.1); similar to unnamed protein product [vitis vinifera] (gb:cao67226.1); contains interpro domai…
At2g44480	Beta glucosidase (BGLU17)	1289	1181	725	668	0.578	0.021	0.011	0.92	0.56	0.52	Glycosyl hydrolase family 1 protein; similar to glycosyl hydrolase family 1 protein [Arabidopsis thaliana] (tair:at2g44450.1); similar to unnamed protein product [vitis vinifera] (gb:cao67248.1); contains interpro domain 6-phospho-beta-galactosidase, eukaryotic; (interpro:ipr011580); contains interpro domain glycoside hydrolase, catalytic core; (interpro:ipr013781); contains interpro domain glyco…
At1g26560	Beta glucosidase (BGLU40)	3452	3228	4651	4734	0.4	0.074	0.008	0.94	1.35	1.37	Glycosyl hydrolase family 1 protein; similar to glycosyl hydrolase family 1 protein [Arabidopsis thaliana] (tair:at5g54570.1); similar to unnamed protein product [vitis vinifera] (gb:cao41891.1); similar to hypothetical protein osi_010256 [oryza sativa (indica cultivar-group)] (gb:eay89023.1); similar to unnamed protein product [vitis vinifera] (gb:cao41892.1); contains interpro domain glycoside …
At3g18080	Beta glucosidase (BGLU44)	7217	7201	8790	9528	0.986	0.131	0.025	1	1.22	1.32	Glycosyl hydrolase family 1 protein; similar to glycosyl hydrolase family 1 protein [Arabidopsis thaliana] (tair:at3g18070.1); similar to beta-mannosidase enzyme [lycopersicon esculentum] (gb:aal37714.1); similar to unnamed protein product [vitis vinifera] (gb:cao68163.1); similar to hypothetical protein [vitis vinifera] (gb:can74265.1); contains interpro domain 6-phospho-beta-galactosidase, euka…
At3g47000	Beta glucosidase	6583	6180	6625	6562	0.01	0.818	0.789	0.94	1.01	1	Glycosyl hydrolase family 3 protein; similar to glycosyl hydrolase family 3 protein [Arabidopsis thaliana] (tair:at3g47050.1); similar to hydrolase, hydrolyzing o-glycosyl compounds [Arabidopsis thaliana] (tair:at3g47010.1); similar to glycosyl hydrolase family 3 protein [Arabidopsis thaliana] (tair:at3g47040.1); similar to hypothetical protein osi_019483 [oryza sativa (indica cultivar-group)] (g…
At3g47050	Beta glucosidase	753	586	650	625	0.117	0.459	0.429	0.78	0.86	0.83	Glycosyl hydrolase family 3 protein; similar to hydrolase, hydrolyzing o-glycosyl compounds [Arabidopsis thaliana] (tair:at3g47010.1); similar to glycosyl hydrolase family 3 protein [Arabidopsis thaliana] (tair:at3g47040.1); similar to glycosyl hydrolase family 3 protein [Arabidopsis thaliana] (tair:at3g47000.1); similar to hypothetical protein osi_019483 [oryza sativa (indica cultivar-group)] (g…
At1g02640	Beta glucosidase (BXL2)	14861	14032	13663	11818	0.276	0.147	0.01	0.94	0.92	0.8	Encodes a protein similar to a beta-xylosidase located in the extracellular matrix. This is a member of glycosyl hydrolase family 3 and has six other closely related members.
At1g55120	Fructan exohydrolases	3033	2838	3176	3622	0.661	0.497	0.089	0.94	1.05	1.19	Encodes a protein with fructan exohydrolase (FEH) activity acting on levan-type fructans (6-FEH, levanase). The enzyme does not have invertase activity.
At1g11590	Pectin methylesterase	323	458	367	306	0.095	0.325	0.736	1.42	1.14	0.95	Pectin methylesterase, putative; similar to pectinesterase family protein [Arabidopsis thaliana] (tair:at3g27980.1); similar to pectinesterase [Arabidopsis thaliana] (tair:at4g03930.1); similar to pectinesterase-1 precursor (pectin methylesterase 1) (pe 1) (gb:p14280); similar to unnamed protein product [vitis vinifera] (gb:cao69682.1); contains interpro domain pectin lyase fold (interpro:ipr0123…
At1g53830	Pectin methylesterase	4869	4072	3225	3352	0.275	0.081	0.125	0.84	0.66	0.69	Encodes a pectin methylesterase
At2g45220	Pectin methylesterase	5596	5911	3130	2415	0.801	0.099	0.044	1.06	0.56	0.43	Pectinesterase family protein; similar to pectinesterase family protein [Arabidopsis thaliana] (tair:at5g51490.1); similar to pectinesterase-2 precursor (pectin methylesterase) (pe) (gb:o04887); similar to unnamed protein product [vitis vinifera] (gb:cao67274.1); similar to unnamed protein product [vitis vinifera] (gb:cao24514.1); contains interpro domain carbohydrate-binding and sugar hydrolysis…
At2g47030	Pectin methylesterase	239	422	380	315	0.062	0.022	0.071	1.77	1.59	1.32	VGDH1; pectinesterase; identical to pectinesterase-4 precursor (PME4) [Arabidopsis thaliana] (gb:o80722;gb:q5mfv7;gb:q8h194;gb:q9t0p8); similar to vgd1 (vanguard1), pectinesterase [Arabidopsis thaliana] (tair:at2g47040.1); similar to vgdh2 (vanguard 1 homolog 2), pectinesterase [Arabidopsis thaliana] (tair:at3g62170.1); similar to pectinesterase (pectin methylesterase) (pe) (gb:q42608); similar t…
At3g43270	Pectin methylesterase	5405	5180	6558	7225	0.292	0.011	0	0.96	1.21	1.34	Pectinesterase family protein; similar to pectinesterase family protein [Arabidopsis thaliana] (tair:at4g33220.1); similar to pectinesterase PPE8b precursor (pectin methylesterase) (pe) (gb:q43062); contains interpro domain pectin lyase fold (interpro:ipr012334); contains interpro domain pectinesterase, catalytic; (interpro:ipr000070); contains interpro domain pectin lyase fold/virulence factor (…
At5g04970	Pectin methylesterase	5225	4349	4915	5773	0.189	0.54	0.419	0.83	0.94	1.1	Pectinesterase, putative; similar to pectinesterase, putative [Arabidopsis thaliana] (tair:at3g10720.2); similar to unnamed protein product [vitis vinifera] (gb:cao40042.1); contains interpro domain pectin lyase fold (interpro:ipr012334); contains interpro domain pectinesterase, catalytic; (interpro:ipr000070); contains interpro domain pectin lyase fold/virulence factor (interpro:ipr011050); cont…
At5g19730	Pectin methylesterase	6645	5811	6971	7293	0.048	0.47	0.428	0.87	1.05	1.1	Pectinesterase family protein; similar to pectinesterase family protein [Arabidopsis thaliana] (tair:at5g47500.1); similar to hypothetical protein [vitis vinifera] (gb:can63186.1); similar to unnamed protein product [vitis vinifera] (gb:cao65438.1); contains interpro domain pectin lyase fold (interpro:ipr012334); contains interpro domain pectinesterase, catalytic; (interpro:ipr000070); contains i…
At5g49180	Pectin methylesterase	220	266	281	253	0.074	0.012	0.31	1.21	1.28	1.15	Encodes a putative pectin methylesterase. The gene is preferentially expressed in floral buds.
At3g15720	Pectinase	2055	1552	2509	2771	0.035	0	0	0.76	1.22	1.35	Glycoside hydrolase family 28 protein / polygalacturonase (pectinase) family protein; identical to putative polygalacturonase at3g15720 precursor [Arabidopsis thaliana] (gb:q9lw07); similar to glycoside hydrolase family 28 protein / polygalacturonase (pectinase) family protein [Arabidopsis thaliana] (tair:at5g27530.1); similar to glycoside hydrolase, family 28 [medicago truncatula] (gb:abc75354.1…
At3g59850	Pectinase	1704	1618	1306	1410	0.603	0.059	0.181	0.95	0.77	0.83	Polygalacturonase, putative / pectinase, putative; similar to polygalacturonase, putative / pectinase, putative [Arabidopsis thaliana] (tair:at2g43870.1); similar to polygalacturonase [pyrus communis] (gb:cah18935.1); contains interpro domain pectin lyase fold (interpro:ipr012334); contains interpro domain parallel beta-helix repeat (interpro:ipr006626); contains interpro domain glycoside hydrola…
At5g14650	Pectinase	3406	4384	1269	1426	0.323	0.015	0.023	1.29	0.37	0.42	Polygalacturonase, putative / pectinase, putative; similar to polygalacturonase, putative / pectinase, putative [Arabidopsis thaliana] (tair:at1g60590.1); similar to polygalacturonase pg1 [glycine max] (gb:aad46483.1); contains interpro domain pectin lyase fold (interpro:ipr012334); contains interpro domain parallel beta-helix repeat (interpro:ipr006626); contains interpro domain glycoside hydrol…
At5g17200	Pectinase	252	281	336	315	0.412	0.02	0.116	1.11	1.33	1.25	Glycoside hydrolase family 28 protein / polygalacturonase (pectinase) family protein; similar to glycoside hydrolase family 28 protein / polygalacturonase (pectinase) family protein [Arabidopsis thaliana] (tair:at3g15720.1); similar to glycoside hydrolase, family 28 [medicago truncatula] (gb:abo81149.1); contains interpro domain pectin lyase fold (interpro:ipr012334); contains interpro domain par…
At5g11920	Fructan exohydrolases (AtcwINV6)	5650.98	4921.6	5026.7	4249.46	0.153953	0.276957	0.0307904	0.870928	0.889528	0.751986	Encodes a protein with fructan exohydrolase (FEH) activity acting on both inulin and levan-type fructans (1- and 6-FEH). The enzyme does not have invertase activity.
At3g43860	Cellulase/glycosyl hydrolase (AtGH9A4)	186	188	205	204	0.876	0.365	0.505	1.01	1.1	1.1	AtGH9A4 (Arabidopsis thaliana glycosyl hydrolase 9A4); hydrolase, hydrolyzing o-glycosyl compounds; identical to endoglucanase 16 precursor [Arabidopsis thaliana] (gb:q8vyg3;gb:q9lzg2); similar to atgh9b13 (Arabidopsis thaliana glycosyl hydrolase 9b13), hydrolase, hydrolyzing o-glycosyl compounds [Arabidopsis thaliana] (tair:at4g02290.1); similar to hypothetical protein [vitis vinifera] (gb:can82…
At4g39000	Cellulase/glycosyl hydrolase (AtGH9B17)	204	137	264	271	0.022	0.033	0.023	0.67	1.3	1.33	AtGH9B17 (Arabidopsis thaliana glycosyl hydrolase 9B17); hydrolase, hydrolyzing o-glycosyl compounds; identical to endoglucanase 23 precursor [Arabidopsis thaliana] (gb:q8gy58;gb:q9svj3); similar to atgh9b18 (Arabidopsis thaliana glycosyl hydrolase 9b18), hydrolase, hydrolyzing o-glycosyl compounds [Arabidopsis thaliana] (tair:at4g39010.1); similar to hypothetical protein [vitis vinifera] (gb:can…
At4g39010	Cellulase/glycosyl hydrolase (AtGH9B18)	464	323	329	542	0.152	0.098	0.434	0.7	0.71	1.17	AtGH9B18 (Arabidopsis thaliana glycosyl hydrolase 9B18); hydrolase, hydrolyzing o-glycosyl compounds; identical to endoglucanase 24 precursor [Arabidopsis thaliana] (gb:q93yq7;gb:q9svj2); similar to atgh9b17 (Arabidopsis thaliana glycosyl hydrolase 9b17), hydrolase, hydrolyzing o-glycosyl compounds [Arabidopsis thaliana] (tair:at4g39000.1); similar to unnamed protein product [vitis vinifera] (gb:…
At1g02790	Polygalacturonase	129	187	174	152	0.069	0.028	0.236	1.45	1.35	1.18	Encodes a exopolygalacturonase.
At3g07850	Polygalacturonase	148	218	200	181	0.076	0.025	0.236	1.48	1.35	1.23	Exopolygalacturonase / galacturan 1,4-alpha-galacturonidase / pectinase; identical to exopolygalacturonase clone gbga483 precursor [Arabidopsis thaliana] (gb:p49063;gb:q9sfc9); similar to exopolygalacturonase / galacturan 1,4-alpha-galacturonidase / pectinase [Arabidopsis thaliana] (tair:at3g14040.1); similar to unnamed protein product [vitis vinifera] (gb:cao41228.1); contains interpro domain pe…

## Sheet: (d) Glycolysis
Additional file 9d. Genes for glycolysis in roots.
SEQ_ID	Gene Symbol	WT-mean	T-DNA-mean	OE7-mean	OE21-mean	P T-DNA	P OE7	P OE21	FC T-DNA	FC OE7	FC OE21	Gene Description
At1g50460	Hexokinase ATHKL1	7029.83	5367.98	7911.56	5564.1	0.174495	0.443982	0.232824	0.763601	1.12543	0.791499	hexokinase-like 1 (HKL1); FUNCTIONS IN: hexokinase activity, ATP binding; INVOLVED IN: response to salt stress, response to cold, response to osmotic stress; LOCATED IN: mitochondrion, plastid; EXPRESSED IN: 26 plant structures; EXPRESSED DURING: 13 growth stages; CONTAINS InterPro DOMAIN/s: Hexokinase, N-terminal (InterPro:IPR022672), Hexokinase, C-terminal (InterPro:IPR022673), Hexokinase (Inte…
At3g20040	Hexokinase ATHKL2	2408.66	2100.28	2150.22	2220.24	0.0569089	0.322356	0.334164	0.871969	0.892706	0.921773	ATHXK4; FUNCTIONS IN: hexokinase activity, ATP binding; INVOLVED IN: glucose catabolic process to butanediol, glucose catabolic process to lactate and acetate, glycolysis, carbohydrate metabolic process, glucose catabolic process to D-lactate and ethanol; LOCATED IN: mitochondrion; EXPRESSED IN: 17 plant structures; EXPRESSED DURING: 8 growth stages; CONTAINS InterPro DOMAIN/s: Hexokinase, N-term…
At4g37840	Hexokinase ATHKL3	114	125	145	138	0.487	0.06	0.085	1.1	1.27	1.21	Encodes a putative hexokinase.
At4g29130	Hexokinase ATHXK1	9212	8203	9062	9222	0.036	0.674	0.979	0.89	0.98	1	Encodes a hexokinase (HXK1) in the plant glucose-signaling network. Functions as a glucose sensor to interrelate nutrient, light, and hormone signaling networks for controlling growth and development in response to the changing environment.
At2g19860	Hexokinase ATHXK2	3483	3211	3459	3671	0.322	0.916	0.494	0.92	0.99	1.05	Encodes a protein with hexokinase activity (AtHXK2) and acts as a sensor for plant sugar responses.
At1g47840	Hexokinase ATHXK3	6300	5972	5791	5926	0.387	0.408	0.404	0.95	0.92	0.94	Encodes a putative hexokinase.
At1g23190	phosphoglucomutase, cytoplasmic	7235	6169	7682	7853	0.064	0.26	0.329	0.85	1.06	1.09	Phosphoglucomutase, cytoplasmic, putative / glucose phosphomutase, putative; Identical to Probable phosphoglucomutase, cytoplasmic 1 [Arabidopsis Thaliana] (GB:O49299;GB:Q9LR42); similar to PGM (PHOSPHOGLUCOMUTASE) [Arabidopsis thaliana] (TAIR:AT5G51820.1); similar to phosphoglucomutase, cytoplasmic, putative / glucose phosphomutase, putative [Arabidopsis thaliana] (TAIR:AT1G70730.1); similar to …
At1g70730	phosphoglucomutase, plasma membrane	905	526	804	1024	0.095	0.48	0.442	0.58	0.89	1.13	Phosphoglucomutase, cytoplasmic, putative / glucose phosphomutase, putative; Identical to Probable phosphoglucomutase, cytoplasmic 2 [Arabidopsis Thaliana] (GB:Q9SGC1); similar to phosphoglucomutase, cytoplasmic, putative / glucose phosphomutase, putative [Arabidopsis thaliana] (TAIR:AT1G23190.1); similar to PGM (PHOSPHOGLUCOMUTASE) [Arabidopsis thaliana] (TAIR:AT5G51820.1); similar to Phosphoglu…
At5g42740	Phosphohexose isomerase	6826	5701	6599	6432	0.021	0.5	0.347	0.84	0.97	0.94	Glucose-6-phosphate isomerase, cytosolic (PGIC); Identical to Glucose-6-phosphate isomerase, cytosolic (PGIC) [Arabidopsis Thaliana] (GB:Q9FXN0;GB:Q9FXN1;GB:Q9FXN2;GB:Q9FXN3;GB:Q9FXN4;GB:Q9FXN5); similar to PGI1 (CHLOROPLASTIC PHOSPHOGLUCOSE ISOMERASE) [Arabidopsis thaliana] (TAIR:AT4G24620.2); similar to PGI1 (CHLOROPLASTIC PHOSPHOGLUCOSE ISOMERASE) [Arabidopsis thaliana] (TAIR:AT4G24620.1); sim…
At4g29220	Phosphofructokinase PFK1	4609	4532	4236	4084	0.719	0.201	0.066	0.98	0.92	0.89	Phosphofructokinase family protein; similar to phosphofructokinase family protein [Arabidopsis thaliana] (TAIR:AT4G32840.1); similar to phosphofructokinase family protein [Arabidopsis thaliana] (TAIR:AT5G56630.1); similar to phosphofructokinase family protein [Arabidopsis thaliana] (TAIR:AT4G26270.1); similar to unnamed protein product [Vitis vinifera] (GB:CAO43755.1); similar to unnamed protein …
At5g47810	Phosphofructokinase PFK2	1657	2108	1511	1402	0.041	0.235	0.158	1.27	0.91	0.85	Phosphofructokinase family protein; similar to phosphofructokinase family protein [Arabidopsis thaliana] (TAIR:AT4G26270.1); similar to OSIGBa0124N08.2 [Oryza sativa (indica cultivar-group)] (GB:CAH67040.1); similar to unnamed protein product [Vitis vinifera] (GB:CAO40470.1); contains InterPro domain Phosphofructokinase-core; (InterPro:IPR015913); contains InterPro domain Phosphofructokinase; (In…
At4g26270	Phosphofructokinase PFK3	3868	4177	4558	5236	0.442	0.001	0	1.08	1.18	1.35	Phosphofructokinase family protein; similar to phosphofructokinase family protein [Arabidopsis thaliana] (TAIR:AT4G32840.1); similar to phosphofructokinase family protein [Arabidopsis thaliana] (TAIR:AT5G56630.1); similar to phosphofructokinase family protein [Arabidopsis thaliana] (TAIR:AT4G29220.1); similar to unnamed protein product [Vitis vinifera] (GB:CAO43755.1); similar to unnamed protein …
At5g61580	Phosphofructokinase PFK4	4902	4605	3735	3928	0.335	0.002	0	0.94	0.76	0.8	Phosphofructokinase family protein; similar to phosphofructokinase family protein [Arabidopsis thaliana] (TAIR:AT4G32840.1); similar to phosphofructokinase family protein [Arabidopsis thaliana] (TAIR:AT5G56630.1); similar to phosphofructokinase family protein [Arabidopsis thaliana] (TAIR:AT4G26270.1); similar to unnamed protein product [Vitis vinifera] (GB:CAO65420.1); similar to unnamed protein …
At2g22480	Phosphofructokinase PFK5	9338	9296	10184	10502	0.887	0.012	0.01	1	1.09	1.12	Phosphofructokinase family protein; similar to phosphofructokinase family protein [Arabidopsis thaliana] (TAIR:AT5G56630.1); similar to unnamed protein product [Vitis vinifera] (GB:CAO14957.1); similar to putative phosphofructokinase [Oryza sativa (japonica cultivar-group)] (GB:BAD28914.1); similar to unnamed protein product [Vitis vinifera] (GB:CAO22689.1); contains InterPro domain Phosphofructo…
At4g32840	Phosphofructokinase PFK6	5153	4167	5603	5897	0.079	0.184	0.096	0.81	1.09	1.14	Phosphofructokinase family protein; similar to phosphofructokinase family protein [Arabidopsis thaliana] (TAIR:AT5G56630.1); similar to phosphofructokinase family protein [Arabidopsis thaliana] (TAIR:AT4G29220.1); similar to phosphofructokinase family protein [Arabidopsis thaliana] (TAIR:AT4G26270.1); similar to unnamed protein product [Vitis vinifera] (GB:CAO43755.1); similar to unnamed protein …
At5g56630	Phosphofructokinase PFK7	8836	8498	8655	8485	0.116	0.236	0.169	0.96	0.98	0.96	Phosphofructokinase family protein; similar to phosphofructokinase family protein [Arabidopsis thaliana] (TAIR:AT4G32840.1); similar to phosphofructokinase family protein [Arabidopsis thaliana] (TAIR:AT4G29220.1); similar to phosphofructokinase family protein [Arabidopsis thaliana] (TAIR:AT4G26270.1); similar to unnamed protein product [Vitis vinifera] (GB:CAO43755.1); similar to unnamed protein …
At4g26520	Fructose-bisphosphate aldolase	474	469	523	461	0.936	0.328	0.792	0.99	1.1	0.97	Fructose-bisphosphate aldolase, cytoplasmic; Identical to Fructose-bisphosphate aldolase, cytoplasmic isozyme [Arabidopsis Thaliana] (GB:P22197;GB:O65582;GB:Q53YH0); similar to fructose-bisphosphate aldolase, putative [Arabidopsis thaliana] (TAIR:AT4G26530.2); similar to fructose-bisphosphate aldolase, putative [Arabidopsis thaliana] (TAIR:AT4G26530.1); similar to fructose-bisphosphate aldolase […
At5g03690	Fructose-bisphosphate aldolase, cytosol	435	328	591	649	0.05	0.008	0.002	0.76	1.36	1.49	Fructose-bisphosphate aldolase, putative; similar to fructose-bisphosphate aldolase, putative [Arabidopsis thaliana] (TAIR:AT2G36460.1); similar to hypothetical protein [Vitis vinifera] (GB:CAN71905.1); contains InterPro domain Aldolase-type TIM barrel; (InterPro:IPR013785); contains InterPro domain Fructose-bisphosphate aldolase, class-I; (InterPro:IPR000741)
At2g36460	Fructose-bisphosphate aldolase, cytosol	4874	5309	5521	6244	0.274	0.036	0.035	1.09	1.13	1.28	Fructose-bisphosphate aldolase, putative; similar to fructose-bisphosphate aldolase, putative [Arabidopsis thaliana] (TAIR:AT5G03690.2); similar to fructose-bisphosphate aldolase, putative [Arabidopsis thaliana] (TAIR:AT3G52930.1); similar to unknown [Populus trichocarpa x Populus deltoides] (GB:ABK96406.1); contains InterPro domain Aldolase-type TIM barrel; (InterPro:IPR013785); contains InterPr…
At3g52930	Fructose-bisphosphate aldolase, cytosol	18155	17233	18066	17724	0.159	0.739	0.146	0.95	1	0.98	Fructose-bisphosphate aldolase, putative; similar to fructose-bisphosphate aldolase, putative [Arabidopsis thaliana] (TAIR:AT2G36460.1); similar to unknown [Populus trichocarpa x Populus deltoides] (GB:ABK96406.1); contains InterPro domain Aldolase-type TIM barrel; (InterPro:IPR013785); contains InterPro domain Fructose-bisphosphate aldolase, class-I; (InterPro:IPR000741)
At4g26530	Fructose-bisphosphate aldolase, cytosol	392	701	595	470	0.069	0.022	0.193	1.79	1.52	1.2	Fructose-bisphosphate aldolase, putative; similar to fructose-bisphosphate aldolase, cytoplasmic [Arabidopsis thaliana] (TAIR:AT4G26520.1); similar to unknown [Populus trichocarpa] (GB:ABK94744.1); contains InterPro domain Aldolase-type TIM barrel; (InterPro:IPR013785); contains InterPro domain Fructose-bisphosphate aldolase, class-I; (InterPro:IPR000741)
At3g55440	Triose-phosphate isomerase cytosolic	18343	17544	18308	18223	0.03	0.907	0.75	0.96	1	0.99	Encodes Triosephosphate isomerase.
At1g16300	Glyceraldehyde 3-phosphate dehydrogenase GAPCP-2	4653	4269	5668	5703	0.209	0.025	0.032	0.92	1.22	1.23	GAPCP-2; glyceraldehyde-3-phosphate dehydrogenase; similar to GAPCP-1, glyceraldehyde-3-phosphate dehydrogenase [Arabidopsis thaliana] (TAIR:AT1G79530.1); similar to unknown [Populus trichocarpa] (GB:ABK95756.1); contains InterPro domain Glyceraldehyde-3-phosphate dehydrogenase, type I; (InterPro:IPR006424); contains InterPro domain NAD(P)-binding; (InterPro:IPR016040); contains InterPro domain G…
At1g79530	Glyceraldehyde 3-phosphate dehydrogenase GAPCP-1	13671	12861	13665	14236	0.032	0.971	0.126	0.94	1	1.04	GAPCP-1; glyceraldehyde-3-phosphate dehydrogenase; similar to GAPCP-2, glyceraldehyde-3-phosphate dehydrogenase [Arabidopsis thaliana] (TAIR:AT1G16300.1); similar to unnamed protein product [Vitis vinifera] (GB:CAO64922.1); contains InterPro domain Glyceraldehyde-3-phosphate dehydrogenase, type I; (InterPro:IPR006424); contains InterPro domain NAD(P)-binding; (InterPro:IPR016040); contains InterP…
At3g04120	Glyceraldehyde 3-phosphate dehydrogenase GAPC	17991	16610	17203	17355	0.084	0.265	0.578	0.92	0.96	0.96	Encodes cytosolic GADPH (C subunit) involved in the glycolytic pathway but also interacts with H2O2 potentially placing it in a signalling cascade induced by ROS.
At1g13440	Glyceraldehyde 3-phosphate dehydrogenase GAPC-2	22850	24405	23586	23090	0.068	0.162	0.667	1.07	1.03	1.01	GAPC-2; glyceraldehyde-3-phosphate dehydrogenase; Identical to Glyceraldehyde-3-phosphate dehydrogenase, cytosolic (GAPC) [Arabidopsis Thaliana] (GB:P25858;GB:Q42352;GB:Q9M8W8); similar to GAPC (GLYCERALDEHYDE-3-PHOSPHATE DEHYDROGENASE C SUBUNIT), glyceraldehyde-3-phosphate dehydrogenase [Arabidopsis thaliana] (TAIR:AT3G04120.1); similar to Glyceraldehyde-3-phosphate dehydrogenase, cytosolic (GB:…
At3g12780	Phosphoglycerate kinase PGK1	4891	4666	5784	5658	0.224	0.004	0.009	0.95	1.18	1.16	Nuclear phosphoglycerate kinase (PGK1)
At1g79550	Phosphoglycerate kinase PGK	14926	14491	16080	16340	0.214	0.01	0.013	0.97	1.08	1.09	Encodes cytosolic phosphoglycerate kinase (PGK).
At1g56190	Phosphoglycerate kinase	6411	6270	6050	6064	0.602	0.176	0.292	0.98	0.94	0.95	Phosphoglycerate kinase, putative; Identical to Phosphoglycerate kinase, chloroplast precursor [Arabidopsis Thaliana] (GB:P50318;GB:Q9SGU6); similar to PGK1 (PHOSPHOGLYCERATE KINASE 1), phosphoglycerate kinase [Arabidopsis thaliana] (TAIR:AT3G12780.1); similar to Phosphoglycerate kinase, chloroplast precursor (GB:Q42961); similar to hypothetical protein [Vitis vinifera] (GB:CAN81990.1); similar t…
At3g08590	Phosphoglycerate mutase	8157	6429	8675	8729	0.01	0.262	0.126	0.79	1.06	1.07	2,3-biphosphoglycerate-independent phosphoglycerate mutase, putative / phosphoglyceromutase, putative; Identical to Probable 2,3-bisphosphoglycerate-independent phosphoglycerate mutase 2 [Arabidopsis Thaliana] (GB:Q9M9K1); similar to 2,3-biphosphoglycerate-independent phosphoglycerate mutase, putative / phosphoglyceromutase, putative [Arabidopsis thaliana] (TAIR:AT1G09780.1); similar to 2,3-bisph…
At1g09780	Phosphoglycerate mutase	13535	13610	14553	15071	0.881	0.027	0.018	1.01	1.08	1.11	2,3-biphosphoglycerate-independent phosphoglycerate mutase, putative / phosphoglyceromutase, putative; Identical to 2,3-bisphosphoglycerate-independent phosphoglycerate mutase 1 (PGM1) [Arabidopsis Thaliana] (GB:O04499;GB:Q8LD62); similar to 2,3-biphosphoglycerate-independent phosphoglycerate mutase, putative / phosphoglyceromutase, putative [Arabidopsis thaliana] (TAIR:AT3G08590.1); similar to 2…
At3g50520	Phosphoglycerate mutase	2824	2517	2113	2505	0.333	0.047	0.366	0.89	0.75	0.89	Phosphoglycerate/bisphosphoglycerate mutase family protein; similar to phosphoglycerate/bisphosphoglycerate mutase family protein [Arabidopsis thaliana] (TAIR:AT5G04120.1); similar to unnamed protein product [Vitis vinifera] (GB:CAO16549.1); contains InterPro domain Phosphoglycerate mutase (InterPro:IPR013078); contains InterPro domain Phosphoglycerate/bisphosphoglycerate mutase; (InterPro:IPR001…
At2g36530	Enolase LOS2	20092	19872	20329	20915	0.679	0.592	0.14	0.99	1.01	1.04	Involved in light-dependent cold tolerance and encodes an enolase.
At1g74030	Enolase	11660	10470	11361	11241	0.004	0.462	0.47	0.9	0.97	0.96	Phosphoglycerate/bisphosphoglycerate mutase family protein; similar to phosphoglycerate/bisphosphoglycerate mutase family protein [Arabidopsis thaliana] (TAIR:AT5G04120.1); similar to unnamed protein product [Vitis vinifera] (GB:CAO16549.1); contains InterPro domain Phosphoglycerate mutase (InterPro:IPR013078); contains InterPro domain Phosphoglycerate/bisphosphoglycerate mutase; (InterPro:IPR001…
At5g56350	Pyruvate kinase, cytosolic	10837	10222	11533	11762	0.061	0.047	0.078	0.94	1.06	1.09	Pyruvate kinase, putative; similar to pyruvate kinase, putative [Arabidopsis thaliana] (TAIR:AT5G63680.1); similar to pyruvate kinase, putative [Arabidopsis thaliana] (TAIR:AT4G26390.1); similar to pyruvate kinase, putative [Arabidopsis thaliana] (TAIR:AT5G08570.1); similar to pyruvate kinase [Glycine max] (GB:CAI53675.1); similar to Pyruvate kinase, cytosolic isozyme (PK) (GB:Q42954); similar to…
At3g25960	Pyruvate kinase	210	281	339	306	0.092	0.006	0.016	1.34	1.61	1.46	Pyruvate kinase, putative; similar to pyruvate kinase, putative [Arabidopsis thaliana] (TAIR:AT3G55810.1); similar to pyruvate kinase, putative [Arabidopsis thaliana] (TAIR:AT3G55650.1); similar to pyruvate kinase, putative [Arabidopsis thaliana] (TAIR:AT3G04050.1); similar to pyruvate kinase [Glycine max] (GB:CAI53675.1); similar to Pyruvate kinase, cytosolic isozyme (PK) (GB:Q42954); similar to…
At4g26390	Pyruvate kinase	312	350	290	275	0.454	0.499	0.328	1.12	0.93	0.88	Pyruvate kinase, putative; Identical to Probable pyruvate kinase, cytosolic isozyme [Arabidopsis Thaliana] (GB:O65595); similar to pyruvate kinase, putative [Arabidopsis thaliana] (TAIR:AT5G63680.1); similar to pyruvate kinase, putative [Arabidopsis thaliana] (TAIR:AT5G56350.1); similar to pyruvate kinase, putative [Arabidopsis thaliana] (TAIR:AT5G08570.1); similar to pyruvate kinase [Glycine max…
At5g63680	Pyruvate kinase	10393	10286	10813	10559	0.709	0.068	0.503	0.99	1.04	1.02	Pyruvate kinase, putative; similar to pyruvate kinase, putative [Arabidopsis thaliana] (TAIR:AT4G26390.1); similar to pyruvate kinase, putative [Arabidopsis thaliana] (TAIR:AT5G56350.1); similar to pyruvate kinase, putative [Arabidopsis thaliana] (TAIR:AT5G08570.1); similar to pyruvate kinase [Glycine max] (GB:AAM94349.1); similar to unnamed protein product [Vitis vinifera] (GB:CAO65979.1); simil…
At3g55650	Pyruvate kinase	1087	1366	1677	1523	0.193	0.038	0.054	1.26	1.54	1.4	Pyruvate kinase, putative; similar to pyruvate kinase, putative [Arabidopsis thaliana] (TAIR:AT3G55810.1); similar to pyruvate kinase, putative [Arabidopsis thaliana] (TAIR:AT3G25960.1); similar to pyruvate kinase, putative [Arabidopsis thaliana] (TAIR:AT3G04050.1); similar to pyruvate kinase [Glycine max] (GB:CAI53675.1); similar to Pyruvate kinase, cytosolic isozyme (PK) (GB:Q42954); similar to…
At5g08570	Pyruvate kinase	13380	12566	12653	12999	0.24	0.272	0.622	0.94	0.95	0.97	Pyruvate kinase, putative; similar to pyruvate kinase, putative [Arabidopsis thaliana] (TAIR:AT5G63680.1); similar to pyruvate kinase, putative [Arabidopsis thaliana] (TAIR:AT4G26390.1); similar to pyruvate kinase, putative [Arabidopsis thaliana] (TAIR:AT5G56350.1); similar to pyruvate kinase [Glycine max] (GB:AAM94349.1); similar to pyruvate kinase [Glycine max] (GB:AAM94348.1); similar to Pyruv…
At3g49160	Pyruvate kinase	2980	2522	1643	1079	0.065	0.002	0.001	0.85	0.55	0.36	Expression of the gene is downregulated in the presence of paraquat, an inducer of photoxidative stress.
At3g04050	Pyruvate kinase	118	134	164	164	0.188	0.017	0.012	1.13	1.39	1.39	Pyruvate kinase, putative; similar to pyruvate kinase, putative [Arabidopsis thaliana] (TAIR:AT3G55810.1); similar to pyruvate kinase, putative [Arabidopsis thaliana] (TAIR:AT3G55650.1); similar to pyruvate kinase, putative [Arabidopsis thaliana] (TAIR:AT3G25960.1); similar to pyruvate kinase [Glycine max] (GB:CAI53675.1); similar to Pyruvate kinase, cytosolic isozyme (PK) (GB:Q42954); similar to…
At3g52990	Pyruvate kinase	11384	10755	11896	12049	0.212	0.033	0.088	0.94	1.04	1.06	Pyruvate kinase, putative; similar to pyruvate kinase, putative [Arabidopsis thaliana] (TAIR:AT2G36580.1); similar to Pyruvate kinase [Medicago truncatula] (GB:ABE80121.1); similar to hypothetical protein OsI_033900 [Oryza sativa (indica cultivar-group)] (GB:EAY79941.1); similar to unknown [Populus trichocarpa] (GB:ABK92448.1); contains InterPro domain Pyruvate/Phosphoenolpyruvate kinase, catalyt…
At3g55810	Pyruvate kinase	302	393	359	366	0.145	0.13	0.094	1.3	1.19	1.21	Pyruvate kinase, putative; similar to pyruvate kinase, putative [Arabidopsis thaliana] (TAIR:AT3G55650.1); similar to pyruvate kinase, putative [Arabidopsis thaliana] (TAIR:AT3G25960.1); similar to pyruvate kinase, putative [Arabidopsis thaliana] (TAIR:AT3G04050.1); similar to pyruvate kinase [Glycine max] (GB:CAI53675.1); similar to Pyruvate kinase, cytosolic isozyme (PK) (GB:Q42954); similar to…
At2g21170	Triosephosphate isomerase	13788	14138	14163	14496	0.547	0.453	0.164	1.03	1.03	1.05	Encodes Triosephosphate isomerase.
At1g07110	F-6-P 2-kinase/F-2,6-bisphosphatase	6179.96	5711.73	5432.1	5537.46	0.0289721	0.00437267	0.000471091	0.924233	0.878986	0.896034	Encodes the bifunctional enzyme fructose-6-phosphate 2-kinase/fructose-2,6-bisphosphatase.
At1g40087	F-6-P 2-kinase/F-2,6-bisphosphatase	95.7374	109.492	81.9705	74.1182	0.295671	0.168258	0.0644791	1.14367	0.856201	0.774183	Plant transposase (Ptta/En/Spm family); CONTAINS InterPro DOMAIN/s: Transposase, Ptta/En/Spm, plant (InterPro:IPR004252); BEST Arabidopsis thaliana protein match is: Plant transposase (Ptta/En/Spm family) (TAIR:AT3G30200.1); Has 227 Blast hits to 225 proteins in 11 species: Archae - 0; Bacteria - 2; Metazoa - 0; Fungi - 0; Plants - 225; Viruses - 0; Other Eukaryotes - 0 (source: NCBI BLink).
At3g30200	F-6-P 2-kinase/F-2,6-bisphosphatase	100	123	89	88	0.205	0.365	0.304	1.22	0.89	0.87	Fructose-6-phosphate 2-kinase-related / fructose-2,6-bisphosphatase-related; similar to unknown protein [Arabidopsis thaliana] (TAIR:AT1G40087.1); similar to unnamed protein product [Vitis vinifera] (GB:CAO21422.1)
At1g76550	PPi-F6P1K-alpha	9104.86	8964.81	9411.32	9703.73	0.626049	0.0586284	0.00393045	0.984617	1.03366	1.06577	Phosphofructokinase family protein; CONTAINS InterPro DOMAIN/s: Pyrophosphate-dependent phosphofructokinase PfpB (InterPro:IPR011183), Phosphofructokinase (InterPro:IPR000023); BEST Arabidopsis thaliana protein match is: Phosphofructokinase family protein (TAIR:AT1G20950.1); Has 4956 Blast hits to 4876 proteins in 1678 species: Archae - 20; Bacteria - 3823; Metazoa - 10; Fungi - 6; Plants - 430; …
At1g20950	PPi-F6P1K-alpha-like	9614.57	8738.65	9833.77	10354.7	0.0682412	0.479548	0.153703	0.908897	1.0228	1.07698	Phosphofructokinase family protein; FUNCTIONS IN: diphosphate-fructose-6-phosphate 1-phosphotransferase activity; INVOLVED IN: response to fructose stimulus, response to sucrose stimulus, photosynthesis, response to glucose stimulus; LOCATED IN: pyrophosphate-dependent phosphofructokinase complex, alpha-subunit complex; EXPRESSED IN: 23 plant structures; EXPRESSED DURING: 13 growth stages; CONTAI…
At1g12000	PPi-F6P1K-beta	16078	14727	16622	16960	0.006	0.156	0.124	0.92	1.03	1.05	Pyrophosphate--fructose-6-phosphate 1-phosphotransferase beta subunit, putative / pyrophosphate-dependent 6-phosphofructose-1-kinase, putative; similar to MEE51 (maternal effect embryo arrest 51), diphosphate-fructose-6-phosphate 1-phosphotransferase [Arabidopsis thaliana] (TAIR:AT4G04040.1); similar to pyrophosphate-dependent phosphofructokinase beta subunit [Citrus sinensis x Poncirus trifoliat…
At4g04040	PPi-F6P1K-beta-like	1056	1056	1492	1410	0.997	0.082	0.076	1	1.41	1.34	MEE51 (maternal effect embryo arrest 51); diphosphate-fructose-6-phosphate 1-phosphotransferase; similar to pyrophosphate--fructose-6-phosphate 1-phosphotransferase beta subunit, putative / pyrophosphate-dependent 6-phosphofructose-1-kinase, putative [Arabidopsis thaliana] (TAIR:AT1G12000.1); similar to pyrophosphate-dependent phosphofructokinase beta subunit [Citrus sinensis x Poncirus trifoliat…
Ethanol fermentation
At5g01320	Pyruvate decarboxylase	1055.87	1056.38	1492.02	1409.68	0.99727	0.0816804	0.0760771	1.00048	1.41307	1.33509	Thiamine pyrophosphate dependent pyruvate decarboxylase family protein; FUNCTIONS IN: in 6 functions; LOCATED IN: cellular_component unknown; CONTAINS InterPro DOMAIN/s: TPP-binding enzyme, conserved site (InterPro:IPR000399), Thiamine pyrophosphate enzyme, central domain (InterPro:IPR012000), Pyruvate decarboxylase/indolepyruvate decarboxylase (InterPro:IPR012110), Thiamine pyrophosphate enzyme,…
At4g33070	Pyruvate decarboxylase	6667	4135	8244	9885	0.289	0.669	0.242	0.62	1.24	1.48	Pyruvate decarboxylase, putative; similar to PDC3 (PYRUVATE DECARBOXYLASE-3), pyruvate decarboxylase [Arabidopsis thaliana] (TAIR:AT5G01330.1); similar to PDC2 (PYRUVATE DECARBOXYLASE-2), pyruvate decarboxylase [Arabidopsis thaliana] (TAIR:AT5G54960.1); similar to pyruvate decarboxylase, putative [Arabidopsis thaliana] (TAIR:AT5G01320.1); similar to pyruvate decarboxylase [Fragaria x ananassa] (G…
At5g01330	Pyruvate decarboxylase PDC3	2989	3004	1716	1873	0.969	0.021	0.064	1.01	0.57	0.63	Pyruvate decarboxylase
At1g22440	Alcohol dehydrogenase	6474	6125	5837	5713	0.279	0.148	0.056	0.95	0.9	0.88	Alcohol dehydrogenase, putative; Identical to Alcohol dehydrogenase-like 2 [Arabidopsis Thaliana] (GB:Q9SK87); similar to alcohol dehydrogenase, putative [Arabidopsis thaliana] (TAIR:AT1G22430.2); similar to alcohol dehydrogenase, putative [Arabidopsis thaliana] (TAIR:AT1G22430.1); similar to unnamed protein product [Vitis vinifera] (GB:CAO61679.1); contains InterPro domain Alcohol dehydrogenase …
At1g22430	Alcohol dehydrogenase	1370	1177	1744	1598	0.266	0.099	0.109	0.86	1.27	1.17	Alcohol dehydrogenase, putative; Identical to Alcohol dehydrogenase-like 1 [Arabidopsis Thaliana] (GB:Q9SK86); similar to alcohol dehydrogenase, putative [Arabidopsis thaliana] (TAIR:AT4G22110.2); similar to alcohol dehydrogenase, putative [Arabidopsis thaliana] (TAIR:AT4G22110.1); similar to unnamed protein product [Vitis vinifera] (GB:CAO61679.1); contains InterPro domain Alcohol dehydrogenase …
At5g42250	Alcohol dehydrogenase	3749	4486	1216	1052	0.317	0.011	0.011	1.2	0.32	0.28	Alcohol dehydrogenase, putative; Identical to Alcohol dehydrogenase-like 7 [Arabidopsis Thaliana] (GB:Q9FH04); similar to alcohol dehydrogenase, putative [Arabidopsis thaliana] (TAIR:AT4G22110.2); similar to alcohol dehydrogenase, putative [Arabidopsis thaliana] (TAIR:AT4G22110.1); similar to unnamed protein product [Vitis vinifera] (GB:CAO62004.1); contains InterPro domain Alcohol dehydrogenase …
At1g32780	Alcohol dehydrogenase	173	211	202	186	0.192	0.009	0.293	1.22	1.17	1.08	Alcohol dehydrogenase, putative; Identical to Alcohol dehydrogenase-like 3 [Arabidopsis Thaliana] (GB:A1L4Y2;GB:Q8LBR3;GB:Q9LPI6); similar to alcohol dehydrogenase, putative [Arabidopsis thaliana] (TAIR:AT1G64710.1); similar to unnamed protein product [Vitis vinifera] (GB:CAO62899.1); contains InterPro domain Alcohol dehydrogenase GroES-like (InterPro:IPR013154); contains InterPro domain NAD(P)-b…
At1g64710	Alcohol dehydrogenase	82	72	71	69	0.508	0.307	0.238	0.88	0.87	0.84	Alcohol dehydrogenase, putative; Identical to Alcohol dehydrogenase-like 4 [Arabidopsis Thaliana] (GB:Q8VZ49;GB:Q9XIS0); similar to alcohol dehydrogenase, putative [Arabidopsis thaliana] (TAIR:AT1G32780.1); similar to unnamed protein product [Vitis vinifera] (GB:CAO62899.1); contains InterPro domain Alcohol dehydrogenase GroES-like (InterPro:IPR013154); contains InterPro domain NAD(P)-binding; (I…
At1g77120	Alcohol dehydrogenase ADH1	8552	6740	7900	9411	0.397	0.842	0.687	0.79	0.92	1.1	Catalyzes the reduction of acetaldehyde using NADH as reductant. Requires zinc for activity. Dimer. Anaerobic response polypeptide (ANP). Fermentation. The protein undergoes thiolation following treatment with the oxidant tert-butylhydroperoxide.
At5g43940	Alcohol dehydrogenase ADH2	12646	12427	12815	13091	0.718	0.728	0.368	0.98	1.01	1.04	Encodes a glutathione-dependent formaldehyde dehydrogenase (also known as class III type alcohol dehydrogenase) reduces S-nitrosoglutathione (GSNO), the condensation product of glutathione and NO, that is a naturally occurring NO reservoir and also a reactive nitrogen intermediate. Gene expression is reduced by wounding and induced by salicylic acid. Is required for the acclimation of plants to h…
At4g17260	L-lactate dehydrogenase	6282	5803	7365	7333	0.171	0.153	0.054	0.92	1.17	1.17	L-lactate dehydrogenase, putative; similar to PMDH2 (PEROXISOMAL NAD-MALATE DEHYDROGENASE 2), malate dehydrogenase [Arabidopsis thaliana] (TAIR:AT5G09660.1); similar to PMDH1 (PEROXISOMAL NAD-MALATE DEHYDROGENASE 1), malate dehydrogenase [Arabidopsis thaliana] (TAIR:AT2G22780.1); similar to PMDH2 (PEROXISOMAL NAD-MALATE DEHYDROGENASE 2) [Arabidopsis thaliana] (TAIR:AT5G09660.2); similar to L-lact…
At1g24180	IAR4	18594	16495	17306	17483	0.044	0.093	0.163	0.89	0.93	0.94	Arabidopsis thaliana pyruvate dehydrogenase E1a-like subunit. 81% identical to a previously characterized Arabidopsis mitochondrial PDH E1a-subunit, At1g59900
At1g59900	(AT-E1 alpha)	12086	12815	12430	12064	0.011	0.126	0.922	1.06	1.03	1	Encodes the e1 alpha subunit of the pyruvate dehydrogenase complex (PDC)
At1g01090	Pyruvate dehydrogenase E1 alpha subunit (PDH-E1 alpha)	19906	19599	19794	20272	0.517	0.858	0.551	0.98	0.99	1.02	Pyruvate dehydrogenase E1 alpha subunit
At2g34590	Pyruvate dehydrogenase	15017	15344	14776	14530	0.666	0.688	0.42	1.02	0.98	0.97	Transketolase family protein; similar to PDH-E1 BETA (PYRUVATE DEHYDROGENASE E1 BETA), pyruvate dehydrogenase (acetyl-transferring) [Arabidopsis thaliana] (TAIR:AT1G30120.1); similar to unknown [Populus trichocarpa] (GB:ABK93053.1); contains InterPro domain Transketolase, C-terminal/Pyruvate-ferredoxin oxidoreductase, domain II; (InterPro:IPR009014); contains InterPro domain Transketolase C-termi…
At5g50850	MACCI-BOU (MAB1)	17895	16375	18522	18609	0.047	0.138	0.457	0.92	1.04	1.04	MAB1 (MACCI-BOU); pyruvate dehydrogenase (acetyl-transferring); Identical to Pyruvate dehydrogenase E1 component subunit beta, mitochondrial precursor (PDH2) [Arabidopsis Thaliana] (GB:Q38799;GB:Q9LSM8); similar to PDH-E1 BETA (PYRUVATE DEHYDROGENASE E1 BETA), pyruvate dehydrogenase (acetyl-transferring) [Arabidopsis thaliana] (TAIR:AT1G30120.1); similar to unknown [Populus trichocarpa] (GB:ABK92…
At1g30120	Pyruvate dehydrogenase E1 beta (PDH-E1 beta)	11627	11493	11831	11982	0.779	0.668	0.541	0.99	1.02	1.03	Encodes a putative plastid pyruvate dehydrogenase E1 beta subunit that is distinct from the mitochondrial pyruvate dehydrogenase E1 beta subunit.
At1g54220	Dihydrolipoyllysine-residue acetyltransferase	7347	5962	7348	7864	0.014	0.995	0.184	0.81	1	1.07	Dihydrolipoamide S-acetyltransferase, putative; Identical to Dihydrolipoyllysine-residue acetyltransferase component 3 of pyruvate dehydrogenase complex, mitochondrial precursor [Arabidopsis Thaliana] (GB:Q5M729;GB:Q8L787;GB:Q94IP5;GB:Q9SLL0); similar to dihydrolipoamide S-acetyltransferase, putative [Arabidopsis thaliana] (TAIR:AT3G13930.1); similar to unknown [Populus trichocarpa] (GB:ABK95559.…
At3g13930	Dihydrolipoyllysine-residue acetyltransferase	14406	12736	14175	14329	0.011	0.347	0.769	0.88	0.98	0.99	Dihydrolipoamide S-acetyltransferase, putative; Identical to Dihydrolipoyllysine-residue acetyltransferase component 2 of pyruvate dehydrogenase complex, mitochondrial precursor [Arabidopsis Thaliana] (GB:Q8RWN9;GB:Q9ASS8;GB:Q9LVK7); similar to dihydrolipoamide S-acetyltransferase, putative [Arabidopsis thaliana] (TAIR:AT1G54220.2); similar to dihydrolipoamide S-acetyltransferase, putative [Arabi…
At3g52200	Dihydrolipoyllysine-residue acetyltransferase (LTA3)	9233	8613	9061	8993	0.153	0.655	0.562	0.93	0.98	0.97	Dihydrolipoamide S-acetyltransferase (LTA3) mRNA, nuclear

## Sheet: (e) TCA
Additional file 9e. Genes for tricarboxylic acid cycle (TCA cycle) in roots.
SEQ_ID	Gene Symbol	WT-mean	T-DNA-mean	OE7-mean	OE21-mean	P T-DNA	P OE7	P OE21	FC T-DNA	FC OE7	FC OE21	Gene Description
At2g11270	Citrate synthase-like	650	140	1648	1702	0.044	0.013	0.014	0.22	2.53	2.62	Citrate synthase-related; similar to CSY5 (CITRATE SYNTHASE 5), citrate (SI)-synthase [Arabidopsis thaliana] (TAIR:AT3G60100.1); similar to citrate synthase [Nicotiana tabacum] (GB:CAA59008.1); contains interpro domain Citrate synthase-like; (interpro:IPR002020)
At2g44350	Citrate synthase (ATCS), mito	15291	14590	15042	14896	0.121	0.534	0.438	0.95	0.98	0.97	Encodes a mitochrondrion targeted citrate synthase, the first enzyme of the tricarboxylic acid cycle, catalyzing the condensation of acetyl-coa and oxaloacetate, finally yielding citrate and coa.
At3g58740	Citrate synthase 1 (CSY1), peroxisome	363	375	473	433	0.798	0.036	0.157	1.03	1.31	1.19	Encodes a peroxisomal citrate synthase that is expressed in siliques and developing seeds.
At3g58750	Citrate synthase 2 (CSY2), peroxisome	9962	9310	9052	8813	0.06	0.01	0.002	0.93	0.91	0.88	Encodes a peroxisomal citrate synthase that is expressed throughout seedling and shoot development.
At2g42790	Citrate synthase 3 (CSY3), peroxisome	337	219	305	374	0.049	0.433	0.411	0.65	0.91	1.11	Encodes a peroxisomal citrate synthase that is expressed throughout seedling and shoot development.
At3g60100	Citrate synthase 5 (CSY5), mito	466	474	491	469	0.782	0.029	0.819	1.02	1.05	1.01	CSY5 (CITRATE SYNTHASE 5); citrate (SI)-synthase; Identical to Citrate synthase 5, mitochondrial precursor (CSY5) [Arabidopsis Thaliana] (GB:Q9M1D3); similar to ATCS (CITRATE SYNTHASE 4), citrate (SI)-synthase [Arabidopsis thaliana] (TAIR:AT2G44350.1); similar to ATCS (CITRATE SYNTHASE 4), citrate (SI)-synthase [Arabidopsis thaliana] (TAIR:AT2G44350.2); similar to Citrate synthase, mitochondrial …
At2g05710	Aconitase	15746	16045	14907	15209	0.484	0.093	0.199	1.02	0.95	0.97	Aconitate hydratase, cytoplasmic, putative / citrate hydro-lyase/aconitase, putative; Identical to Aconitate hydratase 2, mitochondrial precursor (ACO2) [Arabidopsis Thaliana] (GB:Q9SIB9;GB:Q8L784); similar to aconitate hydratase, cytoplasmic / citrate hydro-lyase / aconitase (ACO) [Arabidopsis thaliana] (TAIR:AT4G35830.1); similar to aconitate hydratase, cytoplasmic, putative / citrate hydro-lya…
At4g35830	Aconitase	14569	14130	15206	15420	0.49	0.144	0.101	0.97	1.04	1.06	Aconitate hydratase, cytoplasmic / citrate hydro-lyase / aconitase (ACO); Identical to Aconitate hydratase 1 (ACO1) [Arabidopsis Thaliana] (GB:Q42560;GB:Q9SZT1); similar to aconitate hydratase, cytoplasmic, putative / citrate hydro-lyase/aconitase, putative [Arabidopsis thaliana] (TAIR:AT4G26970.1); similar to aconitate hydratase, cytoplasmic, putative / citrate hydro-lyase/aconitase, putative [A…
At4g26970	Aconitase	10860	10314	10792	10626	0.419	0.851	0.664	0.95	0.99	0.98	Aconitate hydratase, cytoplasmic, putative / citrate hydro-lyase/aconitase, putative; Identical to Aconitate hydratase 3, mitochondrial precursor (ACO3) [Arabidopsis Thaliana] (GB:Q94A28;GB:Q9SZ36); similar to aconitate hydratase, cytoplasmic / citrate hydro-lyase / aconitase (ACO) [Arabidopsis thaliana] (TAIR:AT4G35830.1); similar to aconitate hydratase, cytoplasmic, putative / citrate hydro-lya…
At5g03290	Isocitrate dehydrogenase 1 (IDH), NAD	7862	8822	7990	7570	0.102	0.724	0.676	1.12	1.02	0.96	Isocitrate dehydrogenase, putative / NAD+ isocitrate dehydrogenase, putative; Identical to Isocitrate dehydrogenase [NAD] catalytic subunit 5, mitochondrial precursor (IDH5) [Arabidopsis Thaliana] (GB:Q945K7;GB:Q9LZG1); similar to isocitrate dehydrogenase, putative / NAD+ isocitrate dehydrogenase, putative [Arabidopsis thaliana] (TAIR:AT3G09810.1); similar to NAD-dependent isocitrate dehydrogenas…
At2g17130	Isocitrate dehydrogenase subunit 2 (IDH2), nad	5515	5469	5111	5035	0.842	0.091	0.079	0.99	0.93	0.91	NAD+ dependent isocitrate dehydrogenase subunit 2 (IDH2)
At3g09810	Isocitrate dehydrogenase 1 (IDH), NAD	5692	5534	6202	6387	0.573	0.082	0.138	0.97	1.09	1.12	Isocitrate dehydrogenase, putative / NAD+ isocitrate dehydrogenase, putative; Identical to Isocitrate dehydrogenase [NAD] catalytic subunit 6, mitochondrial precursor (IDH6) [Arabidopsis Thaliana] (GB:Q8LG77;GB:Q9SF84); similar to isocitrate dehydrogenase, putative / NAD+ isocitrate dehydrogenase, putative [Arabidopsis thaliana] (TAIR:AT5G03290.1); similar to NAD-dependent isocitrate dehydrogenas…
At4g35650	Isocitrate dehydrogenase 1 (IDH), NAD	112	97	127	139	0.004	0.097	0.139	0.86	1.13	1.24	Isocitrate dehydrogenase, putative / NAD+ isocitrate dehydrogenase, putative; Identical to Isocitrate dehydrogenase [NAD] regulatory subunit 3, mitochondrial precursor (IDH3) [Arabidopsis Thaliana] (GB:O81796); similar to IDH1 (ISOCITRATE DEHYDROGENASE 1), isocitrate dehydrogenase (NAD+) [Arabidopsis thaliana] (TAIR:AT4G35260.1); similar to unnamed protein product [Vitis vinifera] (GB:CAO23279.1)…
At4g35260	Isocitrate dehydrogenase 1 (IDH1), NAD	9965	9941	10909	11348	0.947	0.067	0.035	1	1.09	1.14	NAD+ dependent isocitrate dehydrogenase subunit 1 (IDH1)
At1g32480	Isocitrate dehydrogenase 1 (IDH), NAD	129	155	165	150	0.225	0.046	0.192	1.2	1.28	1.16	Oxidoreductase; Identical to Putative isocitrate dehydrogenase [NAD] subunit-like 4 (IDH4) [Arabidopsis Thaliana] (GB:Q9LQK9;GB:Q1PFP9); similar to IDH1 (ISOCITRATE DEHYDROGENASE 1), isocitrate dehydrogenase (NAD+) [Arabidopsis thaliana] (TAIR:AT4G35260.1); similar to NAD-dependent isocitrate dehydrogenase beta subunit [Brassica napus] (GB:AAO61647.1); similar to NAD-dependent isocitrate dehydrog…
At1g65930	Isocitrate dehydrogenase (ICDH), NADP, cytosol not in mitochondria	20430	21984	18974	17424	0.172	0.113	0.017	1.08	0.93	0.85	Isocitrate dehydrogenase, putative / NADP+ isocitrate dehydrogenase, putative; similar to ICDH, isocitrate dehydrogenase (NADP+) [Arabidopsis thaliana] (TAIR:AT1G54340.1); similar to isocitrate dehydrogenase, putative / NADP+ isocitrate dehydrogenase, putative [Arabidopsis thaliana] (TAIR:AT5G14590.1); similar to NADP specific isocitrate dehydrogenase [Daucus carota] (GB:BAA34112.1); similar to N…
At1g54340	Isocitrate dehydrogenase (ICDH), NADP	3393	3179	3397	3364	0.425	0.981	0.781	0.94	1	0.99	NADP-specific isocitrate dehydrogenase (ICDH)
At5g14590	Isocitrate dehydrogenase (ICDH), NADP	9542	8789	8505	8733	0.161	0.007	0.017	0.92	0.89	0.92	Isocitrate dehydrogenase, putative / NADP+ isocitrate dehydrogenase, putative; similar to ICDH, isocitrate dehydrogenase (NADP+) [Arabidopsis thaliana] (TAIR:AT1G54340.1); similar to isocitrate dehydrogenase, putative / NADP+ isocitrate dehydrogenase, putative [Arabidopsis thaliana] (TAIR:AT1G65930.1); similar to NADP-specific isocitrate dehydrogenase [Lupinus albus] (GB:BAC77065.1); similar to i…
At5g08300	Succinate-CoA ligase = succinyl-CoA synthase	12970	12732	14132	13964	0.548	0.033	0.06	0.98	1.09	1.08	Succinyl-coa ligase (GDP-forming) alpha-chain, mitochondrial, putative / succinyl-coa synthetase, alpha chain, putative / SCS-alpha, putative; Identical to Succinyl-coa ligase [GDP-forming] subunit alpha-1, mitochondrial precursor [Arabidopsis Thaliana] (GB:P68209;GB:O82661;GB:P53586); similar to succinyl-coa ligase (GDP-forming) alpha-chain, mitochondrial, putative / succinyl-coa synthetase, alp…
At5g23250	Succinate-CoA ligase = succinyl-CoA synthase	5959	5627	6651	7005	0.086	0.024	0.002	0.94	1.12	1.18	Succinyl-coa ligase (GDP-forming) alpha-chain, mitochondrial, putative / succinyl-coa synthetase, alpha chain, putative / SCS-alpha, putative; Identical to Succinyl-coa ligase [GDP-forming] subunit alpha-2, mitochondrial precursor [Arabidopsis Thaliana] (GB:Q8LAD2;GB:O82661;GB:P53586;GB:Q9FMX5); similar to succinyl-coa ligase (GDP-forming) alpha-chain, mitochondrial, putative / succinyl-coa synth…
At2g20420	Succinate-CoA ligase = succinyl-CoA synthase	14839	13216	15190	15707	0.011	0.248	0.173	0.89	1.02	1.06	Succinyl-coa ligase (GDP-forming) beta-chain, mitochondrial, putative / succinyl-coa synthetase, beta chain, putative / SCS-beta, putative; Identical to Succinyl-coa ligase [GDP-forming] beta-chain, mitochondrial precursor [Arabidopsis Thaliana] (GB:O82662); similar to ACLA-1 (ATP-citrate lyase A-1) [Arabidopsis thaliana] (TAIR:AT1G10670.2); similar to ACLA-1 (ATP-citrate lyase A-1) [Arabidopsis …
At5g66760	Succinate dehydrogenase (SDH1-1)	12664	11885	12885	12651	0.134	0.277	0.976	0.94	1.02	1	One of two genes in Arabidopsis that encode a flavoprotein subunit of the mitochondrial succinate dehydrogenase complex.
At2g18450	Succinate dehydrogenase (SDH1-2)	3011	2104	2531	2638	0.009	0.12	0.306	0.7	0.84	0.88	Nuclear encoded mitochondrial flavoprotein subunit of succinate dehydrogenase complex .
At3g27380	Succinate dehydrogenase (SDH2-1)	112	142	134	124	0.163	0.114	0.377	1.27	1.19	1.1	One of three isoforms of the iron-sulfur component of the succinate dehydrogenase complex, a component of the mitochondrial respiratory chain complex II. The product of the nuclear encoded gene is imported into the mitochondrion. Expressed during germination and post-germinative growth.
At5g40650	Succinate dehydrogenase (SDH2-2)	6920	6549	7243	7090	0.176	0.198	0.487	0.95	1.05	1.02	One of three isoforms of the iron-sulfur component of the succinate dehydrogenase complex, a component of the mitochondrial respiratory chain complex II. The product of the nuclear encoded gene is imported into the mitochondrion. Expressed during germination and post-germinative growth.
At5g65165	Succinate dehydrogenase (SDH2-3)	374	413	467	403	0.423	0.062	0.61	1.11	1.25	1.08	One of three isoforms of the iron-sulfur component of the succinate dehydrogenase complex, a component of the mitochondrial respiratory chain complex II. The product of the nuclear encoded gene is imported into the mitochondrion. Transcripts appear during seed maturation, persist through dessication, are abundant in dry seeds, and markedly decline during germination.
At5g50950	Fumarase	481	278	385	392	0.012	0.181	0.205	0.58	0.8	0.81	Fumarate hydratase, putative / fumarase, putative; Identical to Fumarate hydratase 2, chloroplast precursor (FUM2) [Arabidopsis Thaliana] (GB:Q9FI53;GB:Q8VY72); similar to FUM1 (FUMARASE 1), fumarate hydratase [Arabidopsis thaliana] (TAIR:AT2G47510.1); similar to FUM1 (FUMARASE 1) [Arabidopsis thaliana] (TAIR:AT2G47510.2); similar to Fumarate hydratase 1, mitochondrial precursor, putative, expres…
At2g47510	Fumarase 1 (FUM1)	14862	13293	13824	13807	0.038	0.007	0.024	0.89	0.93	0.93	Fumarase (FUM1)
At5g56720	Malate dehydrogenase (MDH)	2571	2769	2817	2892	0.371	0.404	0.071	1.08	1.1	1.13	Malate dehydrogenase, cytosolic, putative; similar to malate dehydrogenase, cytosolic, putative [Arabidopsis thaliana] (TAIR:AT1G04410.1); similar to cytosolic malate dehydrogenase [Lycopersicon esculentum] (GB:AAU29199.1); contains interpro domain Lactate dehydrogenase/glycoside hydrolase, family 4, C-terminal; (interpro:IPR015955); contains interpro domain Lactate/malate dehydrogenase; (interpr…
At2g22780	Peroxisomal nad-malate dehydrogenase 2 (PMDH2)	9588	8892	9741	9505	0.17	0.577	0.739	0.93	1.02	0.99	Encodes an peroxisomal NAD-malate dehydrogenase that is involved in fatty acid beta-oxidation through providing NAD to the process of converting fatty acyl coa to acetyl coa.
At5g58330	Malate dehydrogenase (MDH)	1295	811	1398	1226	0.015	0.426	0.48	0.63	1.08	0.95	Malate dehydrogenase (NADP), chloroplast, putative; similar to malate dehydrogenase, cytosolic, putative [Arabidopsis thaliana] (TAIR:AT5G56720.1); similar to Malate dehydrogenase [NADP], chloroplast precursor (NADP-MDH) (GB:O48902); contains interpro domain Lactate dehydrogenase/glycoside hydrolase, family 4, C-terminal; (interpro:IPR015955); contains interpro domain Lactate/malate dehydrogenase…
At3g15020	Malate dehydrogenase (MDH)	9115	8028	8527	9245	0.044	0.168	0.771	0.88	0.94	1.01	Malate dehydrogenase (NAD), mitochondrial, putative; Identical to Malate dehydrogenase 2, mitochondrial precursor [Arabidopsis Thaliana] (GB:Q9LKA3); similar to malate dehydrogenase (NAD), mitochondrial [Arabidopsis thaliana] (TAIR:AT1G53240.1); similar to Malate dehydrogenase, mitochondrial precursor (GB:Q43744); contains interpro domain Lactate dehydrogenase/glycoside hydrolase, family 4, C-ter…
At5g43330	Malate dehydrogenase (MDH)	2937	3381	2846	2454	0.299	0.623	0.139	1.15	0.97	0.84	Malate dehydrogenase, cytosolic, putative; Identical to Malate dehydrogenase, cytoplasmic 2 [Arabidopsis Thaliana] (GB:P57106;GB:Q9LSX3); similar to malate dehydrogenase, cytosolic, putative [Arabidopsis thaliana] (TAIR:AT1G04410.1); similar to malate dehydrogenase-like protein [Solanum tuberosum] (GB:ABC01890.1); contains interpro domain Lactate dehydrogenase/glycoside hydrolase, family 4, C-ter…
At1g04410	Malate dehydrogenase (MDH)	16500	15796	17031	17554	0.203	0.317	0.182	0.96	1.03	1.06	Malate dehydrogenase, cytosolic, putative; Identical to Malate dehydrogenase, cytoplasmic 1 [Arabidopsis Thaliana] (GB:P93819); similar to malate dehydrogenase, cytosolic, putative [Arabidopsis thaliana] (TAIR:AT5G43330.1); similar to malate dehydrogenase-like protein [Solanum tuberosum] (GB:ABC01890.1); contains interpro domain Lactate dehydrogenase/glycoside hydrolase, family 4, C-terminal; (in…
At5g09660	Peroxisomal nad-malate dehydrogenase 2 (PMDH2)	316	189	293	315	0.01	0.509	0.982	0.6	0.93	1	Encodes a microbody NAD-dependent malate dehydrogenase encodes an peroxisomal NAD-malate dehydrogenase that is involved in fatty acid beta-oxidation through providing NAD to the process of converting fatty acyl coa to acetyl coa.
At1g53240	Malate dehydrogenase (MDH)	20051	19287	19948	19754	0.464	0.927	0.772	0.96	0.99	0.99	Malate dehydrogenase (NAD), mitochondrial; Identical to Malate dehydrogenase 1, mitochondrial precursor [Arabidopsis Thaliana] (GB:Q9ZP06;GB:Q8LBB9;GB:Q9MAH7); similar to malate dehydrogenase (NAD), mitochondrial, putative [Arabidopsis thaliana] (TAIR:AT3G15020.1); similar to Malate dehydrogenase, mitochondrial precursor (GB:Q43744); contains interpro domain Lactate dehydrogenase/glycoside hydrol…
At3g55410	Oxoglutarate dehydrogenase	12123	11038	12749	12891	0.039	0.134	0.161	0.91	1.05	1.06	2-oxoglutarate dehydrogenase E1 component, putative / oxoglutarate decarboxylase, putative / alpha-ketoglutaric dehydrogenase, putative; similar to 2-oxoglutarate dehydrogenase E1 component, putative / oxoglutarate decarboxylase, putative / alpha-ketoglutaric dehydrogenase, putative [Arabidopsis thaliana] (TAIR:AT5G65750.1); similar to predicted protein [Physcomitrella patens subsp. Patens] (GB:E…
At5g65750	Oxoglutarate dehydrogenase	4376	4459	4755	4719	0.629	0.074	0.107	1.02	1.09	1.08	2-oxoglutarate dehydrogenase E1 component, putative / oxoglutarate decarboxylase, putative / alpha-ketoglutaric dehydrogenase, putative; similar to 2-oxoglutarate dehydrogenase E1 component, putative / oxoglutarate decarboxylase, putative / alpha-ketoglutaric dehydrogenase, putative [Arabidopsis thaliana] (TAIR:AT3G55410.1); similar to predicted protein [Physcomitrella patens subsp. Patens] (GB:E…
At5g55070	Dihydrolipoyllysine-residue succinyltransferase	8585	6984	9456	9830	0.29	0.105	0.09	0.81	1.1	1.15	2-oxoacid dehydrogenase family protein; similar to 2-oxoacid dehydrogenase family protein [Arabidopsis thaliana] (TAIR:AT4G26910.2); similar to unknown [Populus trichocarpa x Populus deltoides] (GB:ABK96550.1); contains interpro domain Single hybrid motif (interpro:IPR011053); contains interpro domain Catalytic domain of components of various dehydrogenase complexes; (interpro:IPR001078); contain…
At4g26910	Dihydrolipoyllysine-residue succinyltransferase	7654	7815	7734	7822	0.724	0.832	0.667	1.02	1.01	1.02	2-oxoacid dehydrogenase family protein; similar to 2-oxoacid dehydrogenase family protein [Arabidopsis thaliana] (TAIR:AT5G55070.1); similar to unknown [Populus trichocarpa x Populus deltoides] (GB:ABK96550.1); contains interpro domain Single hybrid motif (interpro:IPR011053); contains interpro domain Catalytic domain of components of various dehydrogenase complexes; (interpro:IPR001078); contain…

## Sheet: (f) N
Additional file 9f. Genes for nitrogen metabolism in roots.
SEQ_ID	Gene Symbol	WT-mean	T-DNA-mean	OE7-mean	OE21-mean	P T-DNA	P OE7	P OE21	FC T-DNA	FC OE7	FC OE21	Gene Description
Nitrate transporters
At1g12110	AtNRT1.1	10785	13223	7575	7705	0.153	0.018	0.133	1.23	0.7	0.71	Encodes NRT1.1 (CHL1), a dual-affinity nitrate transporter. The protein is expressed in guard cells and function in stomatal opening. Mutants have less transpiration and are more tolerant to drought. Expressed in lateral roots. Involved in nitrate signaling which enables the plant root system to detect and exploit nitrate-rich soil patches. Comparing to the wild type, the mutant displays a strong…
At1g69850	AtNRT1:2	9639	9945	5578	5525	0.671	0.003	0.003	1.03	0.58	0.57	Encodes an inducible component of low-affinity nitrate uptake. mRNA found primarily in root hairs and the epidermis of roots.
At1g32450	AtNRT1.5	15177	17843	16152	16086	0.083	0.513	0.482	1.18	1.06	1.06	Transmembrane nitrate transporter. Involved in xylem transport of nitrate from root to shoot. Induced in response to nitrate. Not involved in nitrate uptake. expressed in root pericycle cells.
At1g27080	AtNRT1.6	295	365	348	304	0.009	0.12	0.676	1.23	1.18	1.03	Encodes a protein with low-affinity nitrate transporter activity that is expressed in the vascular tissue of the funiculus and the silique. This plasma membrane-localized enzyme is predicted to have 12 transmembrane domains. Plants lacking NRT1.6 have reduced levels of nitrate in their seeds and have increased levels of early embryonic developmental defects and seed abortion.
At1g08090	AtNRT2:1	5816	8767	5373	4574	0.036	0.789	0.304	1.51	0.92	0.79	High-affinity nitrate transporter. Up-regulated by nitrate. Functions as a repressor of lateral root initiation independently of nitrate uptake.
At1g08100	AtNRT2.2	643	786	750	632	0.067	0.425	0.883	1.22	1.17	0.98	Encodes a high-affinity nitrate transporter.
At5g60780	AtNRT2.3	217	314	297	260	0.079	0.12	0.263	1.44	1.36	1.2	Member of High affinity nitrate transporter family
At5g60770	AtNRT2.4	301	195	480	924	0.249	0.151	0.036	0.65	1.59	3.07	Member of High affinity nitrate transporter family
At1g12940	AtNRT2.5	210	344	292	251	0.057	0.039	0.116	1.64	1.39	1.19	Member of High affinity nitrate transporter family
At3g45060	AtNRT2.6	1111	519	924	514	0.123	0.689	0.123	0.47	0.83	0.46	Member of High affinity nitrate transporter family
Nitrate and nitrite reductases
At1g77760	NITRATE Reductase (NIA1)	20688	22370	20685	21052	0.141	0.997	0.718	1.08	1	1.02	Encodes the cytosolic minor isoform of nitrate reductase (NR). Involved in the first step of nitrate assimilation, it contributes about 15% of the nitrate reductase activity in shoots. Similar to molybdopterin oxidoreductases at the N-terminus, and to FAD/NAD-binding cytochrome reductases at the C-terminus. Cofactors: FAD, heme iron (cytochrome B-557), and molybdenum-pterin.
At1g37130	NITRATE Reductase (NIA2)	16976	17080	18471	18264	0.824	0.031	0.018	1.01	1.09	1.08	Identified as a mutant resistant to chlorate. Encodes nitrate reductase structural gene. Involved in nitrate assimilation. Has nitrate reductase activity. Up-regulated by the fungus P. indica. Binds transcription factor At2g35940.
At2g15620	NITRITE Reductase (NIR1)	13045	13228	8960	9083	0.729	0.001	0.001	1.01	0.69	0.7	Involved in the second step of nitrate assimilation
At2g31955	Cofactor of NR	4686	4732	4730	5040	0.677	0.712	0.174	1.01	1.01	1.08	Cofactor of nitrate reductase and xanthine dehydrogenase 2. Encodes a protein involved in molybdenum cofactor biosynthesis. Homologous to E.coli moaA. Expression is abundant in all tissues examined, particularly in roots. Appears to have targeting signals for chloroplast or mitochondria
Ammonium transporters
At4g13510	AMT1;1	2047	2249	1659	1457	0.409	0.146	0.075	1.1	0.81	0.71	Encodes a plasma membrane localized ammonium transporter. Contains a cytosolic trans-activation domain essential for ammonium uptake.
At1g64780	AMT1;2	5843	6916	4112	3808	0.401	0.248	0.223	1.18	0.7	0.65	Encodes an ammonium transporter protein believed to act as a high affinity transporter. It is expressed in the root, primarily in endodermal and cortical cells, and contributes to ammonium uptake in the root.
At3g24300	AMT1;3	9840	11280	7029	7067	0.327	0.085	0.149	1.15	0.71	0.72	Encodes a plasma membrane localized ammonium transporter.
At4g28700	AMT1;4	400	581	508	483	0.1	0.033	0.248	1.45	1.27	1.21	Ammonium transporter 1 member 4 (AMT1.4) [Arabidopsis Thaliana] (GB:Q9SVT8;GB:Q4PSH7); contains InterPro domain Ammonium transporter; (InterPro:IPR001905); contains InterPro domain Rh-like protein/ammonium transporter (InterPro:IPR010256)
At3g24290	AMT1;5	166	195	227	222	0.247	0.018	0.034	1.18	1.36	1.33	Ammonium transporter, putative; similar to AMT1,3/ATAMT1,3 (AMMONIUM TRANSPORTER 1,3), ammonium transmembrane transporter [Arabidopsis thaliana] (TAIR:AT3G24300.1); similar to AMT1,1 (AMMONIUM TRANSPORT 1), ammonium transmembrane transporter [Arabidopsis thaliana] (TAIR:AT4G13510.1); similar to ammonium transporter, putative [Arabidopsis thaliana] (TAIR:AT4G28700.1); similar to ammonium transport…
At2g38290	AMT2	10630	10521	10169	10003	0.815	0.41	0.12	0.99	0.96	0.94	Encodes a high-affinity ammonium transporter, which is expressed in shoot and root. Expression in root and shoot is under nitrogen and carbon dioxide regulation, respectively.
Other transporters
At1g62200	POT	5191	5345	5514	5809	0.655	0.298	0.105	1.03	1.06	1.12	Proton-dependent oligopeptide transport (POT) family protein; similar to ATPTR2-B (NITRATE TRANSPORTER 1), transporter [Arabidopsis thaliana] (TAIR:AT2G02040.1); similar to proton-dependent oligopeptide transport (POT) family protein [Arabidopsis thaliana] (TAIR:AT3G54140.1); similar to proton-dependent oligopeptide transport (POT) family protein [Arabidopsis thaliana] (TAIR:AT2G02020.1); similar…
At2g02020	POT	4990	6289	3901	4362	0.071	0.083	0.261	1.26	0.78	0.87	Proton-dependent oligopeptide transport (POT) family protein; similar to ATPTR2-B (NITRATE TRANSPORTER 1), transporter [Arabidopsis thaliana] (TAIR:AT2G02040.1); similar to proton-dependent oligopeptide transport (POT) family protein [Arabidopsis thaliana] (TAIR:AT1G62200.1); similar to LeOPT1 [Lycopersicon esculentum] (GB:AAD01600.1); similar to unnamed protein product [Vitis vinifera] (GB:CAO42…
At5g62680	POT	17311	17316	19652	20152	0.989	0.003	0.002	1	1.14	1.16	Proton-dependent oligopeptide transport (POT) family protein; similar to proton-dependent oligopeptide transport (POT) family protein [Arabidopsis thaliana] (TAIR:AT1G18880.1); similar to proton-dependent oligopeptide transport (POT) family protein [Arabidopsis thaliana] (TAIR:AT3G47960.1); similar to unnamed protein product [Vitis vinifera] (GB:CAO62491.1); similar to nitrate transporter NRT1-5 …
At5g62730	POT	414	624	553	498	0.103	0.078	0.449	1.51	1.34	1.2	Proton-dependent oligopeptide transport (POT) family protein; similar to ATNRT1:2 (NITRATE TRANSPORTER 1:2), calcium ion binding / transporter [Arabidopsis thaliana] (TAIR:AT1G69850.1); similar to unnamed protein product [Vitis vinifera] (GB:CAO62503.1); contains InterPro domain TGF-beta receptor, type I/II extracellular region; (InterPro:IPR000109); contains InterPro domain MFS general substrate…
At3g45650	NAXT1	7760	7773	5352	4971	0.986	0.025	0.018	1	0.69	0.64	Encodes a nitrate efflux transporter NAXT1 (for NITRATE EXCRETION TRANSPORTER1). Localized to the plasma membrane. NAXT1 belongs to a subclass of seven NAXT members from the large NITRATE TRANSPORTER1/PEPTIDE TRANSPORTER family and is mainly expressed in the cortex of mature roots.
At4g24020	NLP7	5255	5653	4839	4766	0.263	0.277	0.196	1.08	0.92	0.91	Encodes NIN Like Protein 7 (NLP7). Modulates nitrate sensing and metabolism. Mutants of NLP7 show features of nitrogen-starved plants and are tolerant to drought stress. Localized in the nucleus and functions as a putative transcription factor.

## Sheet: (g) K+
Additional file 9g. Genes for potassium uptake in roots.
SEQ_ID	Gene Symbol	WT-mean	T-DNA-mean	OE7-mean	OE21-mean	P T-DNA	P OE7	P OE21	FC T-DNA	FC OE7	FC OE21	Gene Description
AKT potassium channels
At1g30270	CIPK23	9628	9722	9246	9231	0.795	0.456	0.278	1.01	0.96	0.96	Arabidopsis thaliana CBL-interacting protein kinase 23. CIPK23 serves as a positive regulator of the potassium transporter AKT1 by directly phosphorylates AKT1. CIPK23 is activated by the binding of two calcineurin B-like proteins, CBL1 and CBL9.
At2g26650	AKT1	5254	4900	4835	4801	0.164	0.174	0.095	0.93	0.92	0.91	The only Shaker-like inward rectifying potassium channel expressed in root hairs and root endodermis. Not inducible by K depletion.
At4g22200	AKT2/3	497	309	392	436	0.014	0.179	0.302	0.62	0.79	0.88	Encodes a photosynthate- and light-dependent inward rectifying potassium channel with unique gating properties that are regulated by phosphorylation. Expressed in mesophyll cells of leaves. Expressed in guard cell protoplasts and in the phloem and xylem of aerial portions of the plant. The channel can coassemble with another K+ channel, KAT1, in vitro. In guard cells, AKT2/3 is responsible for th…
At4g32500	AKT5, SKOR	84	108	110	110	0.014	0.003	0.003	1.28	1.31	1.31	Member of Stelar K+ outward rectifying channel (SKOR) family
At2g25600	AKT6, SPIK	120	176	118	103	0.088	0.89	0.175	1.47	0.99	0.86	Mutant has Impaired pollen-tube growth; member of Shaker K+ channel family, also Stelar K+ outward rectifying channel (SKOR) family
At4g17615	CBL1	7234	5201	7993	4706	0.165	0.617	0.113	0.72	1.1	0.65	Member of AtCBL (Calcineurin B-like Calcium Sensor Proteins) family. Protein level is increased upon high salt, mannitol, and cold stresses. CBL1 interacts with CIPK23 and recruits the kinase to the plasma membrane where the substrate(s) of CIPK23 may reside. CBL1 localization is regulated by protein modification including myristolation and acylation.
At5g55990	CBL2	3015	2790	2316	2475	0.422	0	0.002	0.93	0.77	0.82	Encodes a member of the Arabidopsis CBL (Calcineurin B-like Calcium Sensor) protein family.
At4g26570	CBL3	5963	6084	6278	6567	0.702	0.132	0.049	1.02	1.05	1.1	Member of AtCBLs (Calcineurin B-like Calcium Sensor Proteins)
At5g47100	CBL9	1863	1842	1688	1718	0.895	0.385	0.525	0.99	0.91	0.92	Member of AtCBLs (Calcineurin B-like Calcium Sensor Proteins. CBL9 interacts with and targets CIPK23 to the plasma membrane in vivo.
At1g07430	AIP1, PP2CA	1874	1836	2290	2813	0.896	0.397	0.056	0.98	1.22	1.5	Protein phosphatase 2C, A type, interact with AKT1
Other K transporters/channels
At4g13420	AtHAK5	2448	2485	3350	1417	0.959	0.28	0.156	1.01	1.37	0.58	Encodes a protein of the KUP/HAK/KT potassium channel class that is upregulated in the roots by K deficiency. Km=14-24uM. Expressed in roots (inducible)
At5g55630	ATKCO1/ATTPK1	621	332	523	762	0.058	0.332	0.355	0.53	0.84	1.23	Encodes AtTPK1 (KCO1), a member of the Arabidopsis thaliana K+ channel family of AtTPK/KCO proteins. AtTPK1 is targeted to the vacuolar membrane. Forms homomeric ion channels in vivo. Voltage-independent and Ca2+-activated K+ channel. Activated by 14-3-3 proteins.
At5g46370	ATKCO2/ATTPK2	844	882	1204	1201	0.656	0.004	0.016	1.05	1.43	1.42	Encodes AtTPK2 (KCO2), a member of the Arabidopsis thaliana K+ channel family of AtTPK/KCO proteins. AtTPK2 is targeted to the vacuolar membrane. May form homomeric ion channels in vivo.
At5g46360	ATKCO3/ATTPK3	168	183	187	207	0.437	0.347	0.143	1.09	1.11	1.23	Encodes AtKCO3, a member of the Arabidopsis thaliana K+ channel family of AtTPK/KCO proteins. AtKCO3 is targeted to the vacuolar membrane. Forms homomeric ion channels in vivo.
At1g02510	ATKCO4/ATTPK4	274	441	397	375	0.082	0.013	0.257	1.61	1.45	1.37	Encodes AtTPK4, a member of the Arabidopsis thaliana K+ channel family of AtTPK/KCO proteins. AtTPK4 is targeted to the plasma membrane. In contrast other members of the AtTPK proteins are located in tonoplast. AtTPK4 forms a voltage-independent K+ channel that is blocked by extracellular calcium ions. May form homomeric ion channels in vivo.
At4g01840	ATKCO5/ATTPK5	1712	1897	1379	1472	0.282	0.081	0.343	1.11	0.81	0.86	Encodes AtTPK5, a member of the Arabidopsis thaliana K+ channel family of AtTPK/KCO proteins. AtTPK5 is targeted to the vacuolar membrane. May form homomeric ion channels in vivo.
At4g18160	ATKCO6/ATTPK6	3989	3595	3305	2955	0.312	0.171	0.038	0.9	0.83	0.74	Encodes AtTPK3 (KCO6), a member of the Arabidopsis thaliana K+ channel family of AtTPK/KCO proteins.AtTPK3 is targeted to the vacuolar membrane. May form homomeric ion channels in vivo.
At5g53130	ATCNGC1	6238	5973	5742	5350	0.477	0.197	0.099	0.96	0.92	0.86	member of Cyclic nucleotide gated channel family
At5g15410	ATCNGC2, DND1	2153	2151	1226	1232	0.993	0.01	0.009	1	0.57	0.57	Defense, no death' gene (DND1) encodes a mutated cyclic nucleotide-gated cation channel; Same as CNGC2 (article ID 229): Cyclic nucleotide gated channel, activated by cAMP, conducts K+ and other monovalent cations but excludes Na+, does not contain the GYG amino acid sequence found in other channels with this conductivity profile. Conducts Ca2+ into cells which is linked to the generation of NO a…
At2g46430	ATCNGC3	1255	1402	1005	948	0.428	0.232	0.212	1.12	0.8	0.76	Cyclic nucleotide gated channel (CNGC4), downstream component of the signaling pathways leading to HR/resistance
At5g54250	ATCNGC4	132	161	158	141	0.225	0.01	0.242	1.22	1.2	1.07	Member of Cyclic nucleotide gated channel family, downstream component of the signaling pathways leading to HR resistance. mutant plants exhibit gene-for-gene disease resistance against avirulent Pseudomonas syringae despite the near-complete absence of the hypersensitive response (HR). Salicylic acid accumulation in dnd2 mutants is completely PAD4-independent.
At5g57940	ATCNGC5	7111	7722	6906	6290	0.06	0.444	0.041	1.09	0.97	0.88	Member of Cyclic nucleotide gated channel family
At2g23980	ATCNGC6	7540	7563	7361	7899	0.951	0.444	0.26	1	0.98	1.05	Member of Cyclic nucleotide gated channel family
At1g15990	ATCNGC7	204	273	291	262	0.101	0.017	0.111	1.34	1.43	1.28	Member of Cyclic nucleotide gated channel family
At1g19780	ATCNGC8	161	170	180	179	0.285	0.036	0.183	1.06	1.12	1.11	Member of Cyclic nucleotide gated channel family
At4g30560	ATCNGC9	1642	1385	1510	1695	0.212	0.345	0.689	0.84	0.92	1.03	Member of Cyclic nucleotide gated channel family
At1g01340	ATCNGC10	4232	4409	2916	2574	0.708	0.061	0.023	1.04	0.69	0.61	Member of Cyclic nucleotide gated channel family
At2g46440	ATCNGC11	359	300	225	241	0.15	0.014	0.072	0.84	0.63	0.67	Member of Cyclic nucleotide gated channel family. Positive regulator of resistance against avirulent fungal pathogen.
At2g46450	ATCNGC12	1605	1588	137	177	0.914	0	0.001	0.99	0.09	0.11	Member of Cyclic nucleotide gated channel family.Positive regulator of resistance against avirulent fungal pathogen.Suppresses the phenotype conferred by cpr22 in a dosage-dependent manner.
At4g01010	ATCNGC13	787	534	480	385	0.15	0.089	0.044	0.68	0.61	0.49	Member of Cyclic nucleotide gated channel family
At2g24610	ATCNGC14	6507	5609	3994	3934	0.149	0.007	0.007	0.86	0.61	0.6	Member of Cyclic nucleotide gated channel family
At2g28260	ATCNGC15	2462	2309	2753	3503	0.557	0.128	0.001	0.94	1.12	1.42	Member of Cyclic nucleotide gated channel family
At3g48010	ATCNGC16	258	246	271	287	0.452	0.388	0.16	0.95	1.05	1.11	Member of Cyclic nucleotide gated channel family
At4g30360	ATCNGC17	3112	3035	2495	2671	0.851	0.06	0.138	0.98	0.8	0.86	Member of Cyclic nucleotide gated channel family
At5g14870	ATCNGC18	874	798	1175	1225	0.203	0.005	0	0.91	1.34	1.4	Encodes a member of the cyclic nucleotide gated channel family that is asymmetrically localized to the plasma membrane at the growing tip of the pollen tube and is involved in pollen tube growth. It likely directly transduces a cNMP signal into an ion flux that can produce a localized signal capable of regulating the pollen tip-growth machinery.
At3g17690	ATCNGC19	4095	2921	5475	2983	0.31	0.272	0.357	0.71	1.34	0.73	Member of Cyclic nucleotide gated channel family
At5g37500	GORK	2240	1866	2367	2655	0.243	0.49	0.076	0.83	1.06	1.18	GATED OUTWARDLY-RECTIFYING K+ CHANNEL (GORK) encodes a guard cell outward potassium channel. Mutants have increased water consumption and limited stomatal closure in response to abscisic and jasmonic acids. It forms a heteromeric K(out) channels with SKOR. The gene is expressed ubiquitously in root and the vasculature and guard cells of leaves. Expression is suppressed during agrobacterium-induce…
At5g46240	KAT1	284	353	358	333	0.298	0.227	0.493	1.24	1.26	1.17	Encodes a potassium channel protein (KAT1). ABA triggers KAT1 endocytosis both in epidermal cells as well as guard cells. Upon removal of ABA, KAT1 is recycled back to the plasma membrane. KAT1 is localized within 0.5?.6 &#956;m diameter microdomains at the plasma membrane surface.
At4g18290	KAT2	132	167	175	157	0.067	0.012	0.064	1.27	1.33	1.19	One of the four members of the Shaker family encoding guard cell potassium inward channels. Critical to stomatal opening induced by blue light. Critical to circadian rhythm of stomatal opening. Involved in plant development in response to high light intensity. Under high light intensity, the mutant plant produced less biomass compared to the wild type.
At4g32650	KAT3, KC1	3272	3074	2287	2232	0.604	0.057	0.07	0.94	0.7	0.68	A member of the Shaker family of voltage-gated potassium channel subunits. Does not form functional potassium channel on its own. Involved in down-regulating AKT1 and KAT1 channel activity by forming heteromers with AKT1 or KAT1.
At1g01790	KEA1	4271	3870	4725	4701	0.168	0.017	0.009	0.91	1.11	1.1	K efflux antiporter KEA1
At4g00630	KEA2	7214	6830	7597	8084	0.163	0.014	0.06	0.95	1.05	1.12	Member of Putative potassium transporter family
At4g04850	KEA3	749	497	717	787	0.054	0.472	0.217	0.66	0.96	1.05	Member of Putative potassium transporter family
At2g19600	KEA4	6916	6586	7442	8713	0.574	0.312	0.014	0.95	1.08	1.26	Member of Putative potassium proton antiporter family
At5g51710	KEA5	2752	2553	2925	3270	0.039	0.272	0.002	0.93	1.06	1.19	Member of Putative potassium proton antiporter family
At5g11800	KEA6	10061	8788	8955	9678	0.023	0	0.174	0.87	0.89	0.96	Member of Putative potassium proton antiporter family
At2g30070	KUP1/ATKT1	5052	4595	3679	2633	0.347	0.04	0.005	0.91	0.73	0.52	Encodes a high affinity potassium transporter.
At2g40540	KUP2/ATKT2	7929	7600	8428	9012	0.471	0.249	0.014	0.96	1.06	1.14	Putative potassium transporter AtKT2p (AtKT2) mRNA,
At3g02050	KUP3	6046	5975	6576	6349	0.752	0.014	0.1	0.99	1.09	1.05	Potassium transporter KUP3p (KUP3)
At4g23640	KUP4/TRH1	8054	8275	8218	8173	0.597	0.467	0.66	1.03	1.02	1.01	Tiny root hair 1 (TRH1) Functions as a potassium transporter and is required for the establishment of root tip growth.
At4g33530	KUP5	8277	6818	7988	8425	0.014	0.167	0.663	0.82	0.97	1.02	Potassium transporter
At1g70300	KUP6	6587	7081	5948	5744	0.381	0.282	0.202	1.08	0.9	0.87	Potassium transporter
At5g09400	KUP7	5497	4922	5216	5502	0.114	0.156	0.984	0.9	0.95	1	Potassium transporter
At5g14880	KUP8	7110	7495	6243	5811	0.623	0.263	0.105	1.05	0.88	0.82	Potassium transporter, putative; Identical to Potassium transporter 8 (POT8) [Arabidopsis Thaliana] (GB:Q9M7J9;GB:Q9LEQ2); similar to KT2 (POTASSIUM TRANSPORTER 2) [Arabidopsis thaliana] (TAIR:AT2G40540.2); similar to KUP6 (K+ uptake permease 6), potassium ion transmembrane transporter [Arabidopsis thaliana] (TAIR:AT1G70300.1); similar to KT2 (POTASSIUM TRANSPORTER 2), potassium ion transmembrane…
At4g19960	KUP9	3861	3259	4326	3127	0.224	0.308	0.163	0.84	1.12	0.81	Potassium ion transmembrane transporter; Identical to Putative potassium transporter 9 (POT9) [Arabidopsis Thaliana] (GB:O49423); similar to KUP11 (K+ uptake permease 11), potassium ion transmembrane transporter [Arabidopsis thaliana] (TAIR:AT2G35060.1); similar to KUP10 (K+ transporter 10), potassium ion transmembrane transporter [Arabidopsis thaliana] (TAIR:AT1G31120.1); similar to KUP11 (K+ up…
At1g31120	KUP10	6622	6591	6493	6393	0.9	0.732	0.325	1	0.98	0.97	Potassium transporter
At2g35060	KUP11	4429	4358	3086	3188	0.746	0.001	0.002	0.98	0.7	0.72	Potassium transporter
At1g60160	KUP12	1778	1804	1642	1487	0.683	0.427	0.046	1.01	0.92	0.84	Potassium transporter family protein; Identical to Putative potassium transporter 12 (POT12) [Arabidopsis Thaliana] (GB:O80739); similar to KUP7 (K+ uptake permease 7), potassium ion transmembrane transporter [Arabidopsis thaliana] (TAIR:AT5G09400.1); similar to KUP5 (K+ uptake permease 5), potassium ion transmembrane transporter [Arabidopsis thaliana] (TAIR:AT4G33530.1); similar to HAK5 (High af…

## Sheet: (h) Fe
Additional file 9h. Genes for ion (Fe) transport in roots.
SEQ_ID	Gene Symbol	WT-mean	T-DNA-mean	OE7-mean	OE21-mean	P T-DNA	P OE7	P OE21	FC T-DNA	FC OE7	FC OE21	Gene Description
At4g19690	IRT1	599	495	448	357	0.575	0.359	0.214	0.83	0.75	0.6	Fe(II) transport protein (IRT1)
At4g19680	IRT2	92	102	103	104	0.285	0.036	0.193	1.1	1.11	1.12	Encodes an iron transporter whose expression is induced by iron and zinc deficiency. Gene is specifically expressed in the external cell layers of the root subapical zone.
At1g60960	IRT3	2910	3401	2737	2601	0.013	0.379	0.097	1.17	0.94	0.89	Member of Fe(II) transporter isolog family
At2g28160	FRU	5315	5456	3519	3575	0.862	0.072	0.104	1.03	0.66	0.67	Transcription factor that regulates iron uptake responses. mRNA is detected in the outer cell layers of the root and accumulates in response to iron deficiency. The expression of many iron-regulated genes is dependent on FIT1. It specifically regulates FRO2 at the level of mRNA accumulation and IRT1 at the level of protein accumulation.Similar to FER in tomato and is a regulator of iron uptake.
At1g01590	FRO1	633	767	865	776	0.156	0.04	0.17	1.21	1.37	1.23	Encodes a ferric-chelate reductase that is expressed at extremely low levels in Fe deficiency-induced seedlings.
At1g01580	FRO2	3857	2984	2594	2324	0.391	0.21	0.161	0.77	0.67	0.6	Encodes the low-iron-inducible ferric chelate reductase responsible for reduction of iron at the root surface. It is likely to be the major Fe(III) chelate reductase in Arabidopsis iron metabolism. Coordinately regulated with IRT1, the major transporter responsible for high-affinity iron uptake from the soil, at both transcriptional and posttranscriptional levels. Steady state mRNA levels are reg…
At1g23020	FRO3	3575	3472	2230	1814	0.805	0.034	0.011	0.97	0.62	0.51	Encodes a ferric chelate reductase whose transcription is regulated by FIT1. Expressed in the root, shoot, flower and cotyledon.
At5g23980	FRO4	1558	731	1879	1227	0.046	0.643	0.525	0.47	1.21	0.79	Encodes a ferric chelate reductase that is expressed at low levels in roots,shoots and cotyledons, but not flowers. Its transcription is regulated by FIT1.
At5g23990	FRO5	2420	1699	1761	1268	0.367	0.399	0.176	0.7	0.73	0.52	Encodes a ferric chelate reductase that is expressed at low levels in roots,shoots and flowers, but not cotyledons.
At5g49730	FRO6	116	164	167	155	0.083	0.006	0.029	1.41	1.44	1.33	Encodes a plasma membrane-located ferric chelate reductase. Its mRNA is expressed in green aerial tissues (shoot, flower and cotyledon) in a light- and cell differentiation-specific manner.
At5g49740	FRO7	37	43	44	44	0.292	0.194	0.187	1.15	1.18	1.19	Encodes a chloroplast ferric chelate reductase. Shows differential splicing and has three different mRNA products. Expressed in the shoot, flower and cotyledon.
At5g50160	FRO8	370	356	582	588	0.331	0.035	0.005	0.96	1.57	1.59	Encodes a ferric chelate reductase that is expressed in shoots and flowers.
At5g01600	ATFER1	9068	9814	8497	7878	0.007	0.125	0.004	1.08	0.94	0.87	Encodes a ferretin protein that is targeted to the chloroplast. Member of a Ferritin gene family. Gene expression is induced in response to iron overload and by nitric oxide. Expression of the gene is downregulated in the presence of paraquat, an inducer of photoxidative stress.
At3g11050	ATFER2	556	402	329	414	0.137	0.055	0.16	0.72	0.59	0.75	ATFER2 (FERRITIN 2); ferric iron binding; Identical to Ferritin-2, chloroplast precursor (FER2) [Arabidopsis Thaliana] (GB:Q9SRL5;GB:Q42288;GB:Q8L9N6;GB:Q8WHW4); similar to ATFER4 (FERRITIN 4), ferric iron binding [Arabidopsis thaliana] (TAIR:AT2G40300.1); similar to unknown [Populus trichocarpa x Populus deltoides] (GB:ABK96784.1); contains InterPro domain Ferritin, conserved site (InterPro:IPR0…
At3g56090	ATFER3	9834	9945	11464	10573	0.922	0.218	0.543	1.01	1.17	1.08	Encodes FERRITIN 3, AtFER3. Ferritins are a class of 24-mer multi-meric proteins found in all kingdoms of life. Function as the main iron store in mammals. Evidence suggests that Arabidopsis ferritins are essential to protect cells against oxidative damage, but they do not constitute the major iron pool.
At2g40300	ATFER4	2595	2509	3079	3173	0.722	0.045	0.014	0.97	1.19	1.22	Encodes FERRITIN 4, AtFER4. Ferritins are a class of 24-mer multi-meric proteins found in all kingdoms of life. Function as the main iron store in mammals. Evidence suggests that Arabidopsis ferritins are essential to protect cells against oxidative damage, but they do not constitute the major iron pool.

## Sheet: (i) SnRK
Additional file 9i. Genes for SnRK proteins in roots.
SEQ_ID	Gene Symbol	WT-mean	T-DNA-mean	OE7-mean	OE21-mean	P T-DNA	P OE7	P OE21	FC T-DNA	FC OE7	FC OE21	Gene Description
At3g45240	Geminivirus Rep-interacting kinase 1 (GRIK1)	5391	5467	5178	5325	0.634	0.37	0.728	1.01	0.96	0.99	GRIK1 (GEMINIVIRUS REP INTERACTING KINASE 1); kinase; similar to GRIK2 (GEMINIVIRUS REP INTERACTING KINASE 2), kinase [Arabidopsis thaliana] (TAIR:AT5G60550.1); similar to unnamed protein product [Vitis vinifera] (GB:CAO21831.1); contains InterPro domain Serine/threonine protein kinase; (InterPro:IPR002290); contains InterPro domain Protein kinase, core; (InterPro:IPR000719); contains InterPro do…
At5g60550	Geminivirus Rep-interacting kinase 2 (GRIK2)
At3g01090	Arabidopsis SNF1 kinase homolog 10 (AKIN10)	10619	9383	9389	9665	0.056	0.023	0.029	0.88	0.88	0.91	Encodes a SNF1-related protein kinase that physically interacts with SCF subunit SKP1/ASK1 and 20S proteosome subunit PAD1. It can also interact with PRL1 DWD-containing protein. Based on in vitro degradation assays and cul4cs and prl1 mutants, there is evidence that AKIN10 is degraded in a proteasome-dependent manner, and that this depends on a CUL4-PRL1 E3 ligase
At3g29160	Arabidopsis SNF1 kinase homolog 11 (AKIN 11)	4436	4097	4700	4855	0.234	0.283	0.082	0.92	1.06	1.09	Encodes a SNF1-related protein kinase that physically interacts with SCF subunit SKP1/ASK1 and 20S proteosome subunit PAD1. It has also been shown to interact with the WD protein PDL1.
At5g39440	SNF1-related protein kinase 1.3 (SnRK1.3)	32	37	48	43	0.436	0.004	0.078	1.16	1.5	1.35	SnRK1.3 (SNF1-RELATED PROTEIN KINASE 1.3); kinase; similar to AKIN10 (ARABIDOPSIS SNF1 KINASE HOMOLOG 10) [Arabidopsis thaliana] (TAIR:AT3G01090.3); similar to AKIN11 (ARABIDOPSIS SNF1 KINASE HOMOLOG 11), protein kinase [Arabidopsis thaliana] (TAIR:AT3G29160.2); similar to AKIN11 (ARABIDOPSIS SNF1 KINASE HOMOLOG 11), protein kinase [Arabidopsis thaliana] (TAIR:AT3G29160.1); similar to Ser/Thr pro…
At5g21170	AKIN b1	9554	10139	6896	6266	0.45	0.008	0.005	1.06	0.72	0.66	5'-AMP-activated protein kinase beta-1 subunit, putative; Identical to SNF1-related protein kinase regulatory subunit beta-1 (KINB1) [Arabidopsis Thaliana] (GB:Q84VQ1;GB:Q9SCY6); similar to 5'-AMP-activated protein kinase beta-2 subunit, putative [Arabidopsis thaliana] (TAIR:AT4G16360.1); similar to unnamed protein product [Vitis vinifera] (GB:CAO67335.1); contains InterPro domain 5-AMP-activated…
At4g16360	AKIN b2	6161	6302	6523	6721	0.224	0.006	0.03	1.02	1.06	1.09	5'-AMP-activated protein kinase beta-2 subunit, putative; Identical to SNF1-related protein kinase regulatory subunit beta-2 (KINB2) [Arabidopsis Thaliana] (GB:Q9SCY5;GB:O23481); similar to 5'-AMP-activated protein kinase beta-2 subunit, putative [Arabidopsis thaliana] (TAIR:AT5G21170.1); similar to AKIN beta2 [Medicago truncatula] (GB:AAO61677.1); contains InterPro domain 5-AMP-activated protein…
At2g28060	AKIN b3	1587	1809	1496	1671	0.207	0.529	0.668	1.14	0.94	1.05	5'-AMP-activated protein kinase beta-3 subunit, putative [Arabidopsis thaliana] (TAIR:AT5G21170.2); similar to 5'-AMP-activated protein kinase beta-2 subunit, putative [Arabidopsis thaliana] (TAIR:AT5G21170.1); similar to unnamed protein product [Vitis vinifera] (GB:CAO16792.1); contains InterPro domain 5-AMP-activated protein kinase, beta subunit, complex-interacting region (InterPro:IPR006828)
At3g48530	SnRK1 gamma 1 (king1)	13683	14809	10419	8927	0.147	0.008	0.003	1.08	0.76	0.65	KING1 (SNF1-related protein kinase regulatory gamma 1); Identical to SNF1-related protein kinase regulatory subunit gamma 1 (KING1) [Arabidopsis Thaliana] (GB:Q8LBB2;GB:Q9S7W6); similar to CBS domain-containing protein [Arabidopsis thaliana] (TAIR:AT1G69800.2); similar to CBS domain-containing protein [Arabidopsis thaliana] (TAIR:AT1G69800.1); similar to AKIN gamma [Medicago truncatula] (GB:AAO61…
At5g08590	SNF1-related protein kinase 2.1 (SnRK2.1)	2851	2750	2961	3426	0.59	0.524	0.028	0.96	1.04	1.2	Encodes a member of SNF1-related protein kinases (SnRK2) whose activity is activated by ionic (salt) and non-ionic (mannitol) osmotic stress. Similar to the calcium/calmodulin-dependent protein kinase subfamily and the SNF1 kinase subfamily.
At3g50500	SNF1-related protein kinase 2.2 (SnRK2.2)	7316	8109	7206	7431	0.031	0.689	0.706	1.11	0.98	1.02	Encodes a member of SNF1-related protein kinases (SnRK2) whose activity is activated by ionic (salt) and non-ionic (mannitol) osmotic stress. Enzyme involved in the ABA signaling during seed germination, dormancy and seedling growth.
At5g66880	Sucrose nonfermenting 1(SNF1)-related protein kinase 2.3 (SnRK2.3)	8477	8032	7451	6781	0.492	0.037	0.013	0.95	0.88	0.8	Encodes a member of SNF1-related protein kinases (SnRK2) whose activity is activated by ionic (salt) and non-ionic (mannitol) osmotic stress. Enzyme involved in the ABA signaling during seed germination, dormancy and seedling growth.
At1g10940	SNF1-related protein kinase 2.4 (SnRK2.4)	8130	7786	8681	8873	0.076	0.057	0.016	0.96	1.07	1.09	Encodes a plant protein kinase similar to the calcium/calmodulin-dependent protein kinase subfamily and the SNF1 kinase subfamily (SnRK2) whose activity is activated by ionic (salt) and non-ionic (mannitol) osmotic stress. Kinase activity of its homolog in tobacco is induced by hyperosmotic condition within 1 minute.
At5g63650	SNF1-related protein kinase 2.5 (SnRK2.5)	626	523	634	800	0.166	0.893	0.04	0.84	1.01	1.28	Encodes a member of SNF1-related protein kinases (SnRK2) whose activity is activated by ionic (salt) and non-ionic (mannitol) osmotic stress.
At4g40010	SNF1-related protein kinase 2.7 (SnRK2.7)	2175	2450	1904	2099	0.321	0.473	0.783	1.13	0.88	0.97	Encodes a member of SNF1-related protein kinases (SnRK2) whose activity is activated by ionic (salt) and non-ionic (mannitol) osmotic stress.
At2g23030	SNF1-related protein kinase 2.9 (SnRK2.9)	3916	5399	3579	3248	0.032	0.5	0.202	1.38	0.91	0.83	Encodes a member of SNF1-related protein kinases (SnRK2)
At1g60940	SNF1-related protein kinase 2.10 (SnRK2.10)	5668	5701	5528	5468	0.87	0.423	0.361	1.01	0.98	0.96	Encodes a member of SNF1-related protein kinases (SnRK2) whose activity is activated by ionic (salt) and non-ionic (mannitol) osmotic stress.
At4g33950	Open stomata 1 (OST1)	2839	2612	2982	3261	0.508	0.638	0.18	0.92	1.05	1.15	Encodes calcium-independent ABA-activated protein kinase, a member of SNF1-related protein kinases (SnRK2) whose activity is activated by ionic (salt) and non-ionic (mannitol) osmotic stress. Mutations disrupted ABA induction of stomatal closure as well as ABA inhibition of light-induced stomatal opening. However, regulation of stomatal opening/closing by light or CO(2) is not affected in these m…
At5g01810	SnRK3.1, CIPK15	11683	10156	10007	9377	0.278	0.235	0.126	0.87	0.86	0.8	Encodes a CBL-interacting serine/threonine protein kinase, also has similarities to SOS2 kinase.
At5g07070	SnRK3.2, CIPK2	2904	1764	2515	1668	0.209	0.638	0.175	0.61	0.87	0.57	Encodes CBL-interacting protein kinase 2 (CIPK2).
At4g14580	SnRK3.3; CIPK4	2917	3367	2242	2358	0.22	0.104	0.145	1.15	0.77	0.81	CBL-interacting protein kinase
At5g57630	SnRK3.4; CIPK21	2668	2343	2742	2476	0.325	0.77	0.341	0.88	1.03	0.93	CBL-interacting protein kinase
At5g45810	SnRK3.5; CIPK19	758	669	815	979	0.24	0.491	0.158	0.88	1.08	1.29	Encodes a member of the SNF1-related kinase (SnRK) gene family (SnRK3.5), which has also been reported as a member of the CBL-interacting protein kinases (CIPK19).
At5g45820	SnRK3.6; CIPK20	159	158	196	170	0.976	0.089	0.524	1	1.23	1.07	Encodes a CBL-interacting serine/threonine protein kinase comprised of an N-terminal kinase catalytic domain similar to SNF1/AMPK and a unique C-terminal regulatory domain.
At2g34180	SnRK3.7; CIPK13	2776	2099	2395	1697	0.332	0.626	0.126	0.76	0.86	0.61	Encodes CBL-interacting protein kinase 13 (CIPK13).
At5g58380	SnRK3.8, SIP1	3580	3752	3116	3534	0.63	0.233	0.895	1.05	0.87	0.99	Encodes a CBL-interacting protein kinase with similarity to SOS protein kinase.
At4g18700	SnRK3.9; CIPK12	4534	4522	3959	4537	0.969	0.099	0.993	1	0.87	1	Encodes CBL-interacting protein kinase 12 (CIPK12).
At3g23000	SnRK3.10; CIPK7	6826	9302	6622	6661	0.031	0.828	0.839	1.36	0.97	0.98	Encodes a serine/threonine protein kinase with similarities to CBL-interacting protein kinases, SNF1 and SOS2.
At5g35410	SnRK3.11; SOS2	1832	1488	1400	1550	0.123	0.05	0.104	0.81	0.76	0.85	Encodes a member of the CBL-interacting protein kinase family, is a regulatory component controlling plant potassium nutrition
At1g01140	SnRK3.12; CIPK9	2611	954	4599	3094	0.091	0.081	0.579	0.37	1.76	1.19	Encodes a CBL-interacting protein kinase with similarity to SOS2
At4g24400	SnRK3.13; CIPK8	7668	7722	7263	6826	0.813	0.189	0.013	1.01	0.95	0.89	Encodes a CBL (calcineurin B-like calcium sensor proteins) -interacting serine/threonine protein kinase.
At4g30960	SnRK3.14; CIPK6; SIP3	8731	8558	8118	8036	0.577	0.173	0.042	0.98	0.93	0.92	Encodes CBL-interacting protein kinase 6 (CIPK6).
At5g01820	SnRK3.15; CIPK14	7286	7820	6243	5408	0.286	0.042	0.007	1.07	0.86	0.74	Encodes a CBL-interacting serine/threonine protein kinase.
At3g17510	SnRK3.16; CIPK1	5004	4960	4542	3716	0.901	0.14	0.003	0.99	0.91	0.74	Encodes a CBL-interacting protein kinase. Specifically interacts with ECT1 and ECT2.
At2g26980	SnRK3.17; CIPK3	4411	4810	3721	4259	0.49	0.342	0.794	1.09	0.84	0.97	Encodes a serine-threonine protein kinase whose expression increases in response to abscisic acid, cold, drought, high salt, and wounding conditions. The gene is expressed in developing seeds and seedlings. Lines carrying a T-DNA insertions have reduced germination efficiency and expression of cold, high-salt, and abscisic acid marker genes are altered, but not drought-response markers.
At2g25090	SnRK3.18; CIPK16	1112	1019	936	604	0.638	0.309	0.006	0.92	0.84	0.54	Encodes a member of the SNF1-related kinase (SnRK) gene family (SnRK3.18), which has also been reported as a member of the CBL-interacting protein kinases (CIPK16).
At2g38490	SnRK3.19; CIPK22	372	307	295	302	0.292	0.155	0.342	0.82	0.79	0.81	Member of AtCIPKs
At1g29230	SnRK3.20; CIPK18	671	407	460	417	0.023	0.04	0.023	0.61	0.69	0.62	Encodes a member of the SNF1-related kinase (SnRK) gene family (SnRK3.20), which has also been reported as a member of the CBL-interacting protein kinases (CIPK18).
At1g48260	SnRK3.21; CIPK17	232	235	107	100	0.958	0.046	0.039	1.01	0.46	0.43	Encodes a member of the SNF1-related kinase (SnRK) gene family (SnRK3.21), which has also been reported as a member of the CBL-interacting protein kinases (CIPK17).
At2g30360	SnRK3.22; SIP4	6305	5210	6102	4706	0.153	0.74	0.052	0.83	0.97	0.75	Encodes a SOS2-like protein kinase that is a member of the CBL-interacting protein kinase family.Loss of function mutants show a decrease in sensitivity to high pH.Phosphorylates AHA2, a plasma membrane H+ ATPase.This phosphorylation appears to regulate the activity of the proton transporter.
At1g30270	SnRK3.23; CIPK23	9628	9722	9246	9231	0.795	0.456	0.278	1.01	0.96	0.96	Arabidopsis thaliana CBL-interacting protein kinase 23. CIPK23 serves as a positive regulator of the potassium transporter AKT1 by directly phosphorylates AKT1. CIPK23 is activated by the binding of two calcineurin B-like proteins, CBL1 and CBL9.
At5g10930	SnRK3.24; CIPK5	1184	1110	796	1093	0.746	0.084	0.648	0.94	0.67	0.92	Encodes CBL-interacting protein kinase 5 (CIPK5).
At5g25110	SnRK3.25; CIPK25	920	1139	794	836	0.184	0.439	0.538	1.24	0.86	0.91	Member of AtCIPKs
