# Supplementary material for: Global transcriptome analysis of AtPAP2 - overexpressing Arabidopsisthaliana with elevated ATP
Source: BMC Genomics. 2013 Nov 1;14:752. doi: 10.1186/1471-2164-14-752 (PMC3829102; doi:10.1186/1471-2164-14-752)
Supplement: Additional file 10 — Respiratory chain in mitochondria. [file 1471-2164-14-752-S10.xlsx]

## Sheet: (a) Leaf
Additional file 10a. Mitochondrial complexes in leaf.
SEQ_ID	Gene Symbol	WT M	P2 M	OE7 M	OE21 M	P (P2 vs WT)	P OE7 (vs WT)	P OE21 (vs WT)	FC P2	FC OE7	FC OE21	Gene Model Description
At1g07180	Alternative pathway	18590	18489	16941	14270	0.945	0.133	0.023	0.99	0.91	0.77	Internal NAD(P)H dehydrogenase in mitochondria. The predicted protein sequence has high homology with other designated NAD(P)H DHs from microorganisms; the capacity for matrix NAD(P)H oxidation via the rotenone-insensitive pathway is significantly reduced in the Atndi1 mutant plant line; the in vitro translation product of AtNDI1 is imported into isolated mitochondria and located on the inside of…
At1g32350	Alternative pathway	60.736	51.1156	72.8621	64.9318	0.121834	0.0782847	0.314131	0.839687	1.20017	1.05583	AOX1D (ALTERNATIVE OXIDASE 1D); alternative oxidase; Identical to Alternative oxidase 3, mitochondrial precursor (AOX3) [Arabidopsis Thaliana] (GB:Q8LEE7;GB:Q8VY45;GB:Q9C612;GB:Q9LQM4); similar to AOX1A (alternative oxidase 1A), alternative oxidase [Arabidopsis thaliana] (TAIR:AT3G22370.1); similar to alternative oxidase [Populus tremula x Populus tremuloides] (GB:CAB72441.1); contains InterPro d…
At2g20800	Alternative pathway	130	115	163	160	0.455	0.091	0.101	0.89	1.26	1.23	NDB4 (NAD(P)H DEHYDROGENASE B4); NADH dehydrogenase; similar to NDB3, NADH dehydrogenase [Arabidopsis thaliana] (TAIR:AT4G21490.1); similar to NDB1 (NAD(P)H DEHYDROGENASE B1), NADH dehydrogenase/ disulfide oxidoreductase [Arabidopsis thaliana] (TAIR:AT4G28220.1); similar to NDB2 (NAD(P)H DEHYDROGENASE B2), disulfide oxidoreductase [Arabidopsis thaliana] (TAIR:AT4G05020.1); similar to hypothetical…
At2g29990	Alternative pathway	1059	816	1254	1377	0.061	0.228	0.002	0.77	1.18	1.3	NDA2 (ALTERNATIVE NAD(P)H DEHYDROGENASE 2); NADH dehydrogenase; similar to ATNDI1/NDA1 (ALTERNATIVE NAD(P)H DEHYDROGENASE 1), NADH dehydrogenase [Arabidopsis thaliana] (TAIR:AT1G07180.1); similar to unnamed protein product [Vitis vinifera] (GB:CAO21440.1); similar to putative internal rotenone-insensitive NADH dehydrogenase [Solanum tuberosum] (GB:CAB52796.1); similar to unknown [Populus trichoca…
At3g22360	Alternative pathway	86	82	146	130	0.807	0.017	0.095	0.95	1.7	1.52	encodes an alternative oxidase whose expression is limited to flowers and floral buds.
At3g22370	Alternative pathway	3405	3553	2748	2848	0.64	0.028	0.042	1.04	0.81	0.84	Encodes an isoform of alternative oxidase that is expressed in rosettes, flowers, and root. The alternative oxidase of plant mitochondria transfers electrons from the ubiquinone pool to oxygen without energy conservations. It is regulated through transcriptional control and by pyruvate. Plays a role in shoot acclimation to low temperature. Also is capable of ameliorating reactive oxygen species p…
At4g05020	Alternative pathway	185	280	356	503	0.361	0	0.009	1.51	1.92	2.72	NDB2 (NAD(P)H DEHYDROGENASE B2); disulfide oxidoreductase; similar to NDB3, NADH dehydrogenase [Arabidopsis thaliana] (TAIR:AT4G21490.1); similar to NDB1 (NAD(P)H DEHYDROGENASE B1), NADH dehydrogenase/ disulfide oxidoreductase [Arabidopsis thaliana] (TAIR:AT4G28220.1); similar to NDB4 (NAD(P)H DEHYDROGENASE B4), NADH dehydrogenase [Arabidopsis thaliana] (TAIR:AT2G20800.1); similar to hypothetical…
At4g21490	Alternative pathway	63	97	126	87	0.082	0.01	0.098	1.53	1.99	1.39	NDB3; NADH dehydrogenase; similar to NDB1 (NAD(P)H DEHYDROGENASE B1), NADH dehydrogenase/ disulfide oxidoreductase [Arabidopsis thaliana] (TAIR:AT4G28220.1); similar to NDB4 (NAD(P)H DEHYDROGENASE B4), NADH dehydrogenase [Arabidopsis thaliana] (TAIR:AT2G20800.1); similar to NDB2 (NAD(P)H DEHYDROGENASE B2), disulfide oxidoreductase [Arabidopsis thaliana] (TAIR:AT4G05020.1); similar to hypothetical…
At5g08740	Alternative pathway	10833	11308	12691	12895	0.766	0.161	0.156	1.04	1.17	1.19	NDC1 (NAD(P)H DEHYDROGENASE C1); NADH dehydrogenase; Identical to Probable NADH dehydrogenase, chloroplast/mitochondrial precursor (NDC1) [Arabidopsis Thaliana] (GB:Q8GXR9;GB:Q6KC19;GB:Q93ZN8;GB:Q9C5A3); similar to NDA2 (ALTERNATIVE NAD(P)H DEHYDROGENASE 2), NADH dehydrogenase [Arabidopsis thaliana] (TAIR:AT2G29990.1); similar to unnamed protein product [Vitis vinifera] (GB:CAO71655.1); contains …
At5g64210	Alternative pathway	644	331	335	243	0.585	0.481	0.371	0.51	0.52	0.38	encodes an isoform of alternative oxidase, which is expressed in rosettes, stems, and roots. Transcript accumulates in dry seeds and decreased upon germination and is not affected by actinomycin A. Protein is localized to mitochondria.
At1g19580	Complex I	11051	11010	12807	13603	0.975	0.166	0.109	1	1.16	1.23	Encodes mitochondrial gamma carbonic anhydrase. Component of the NADH dehydrogenase complex.
At1g47260	Complex I	9587	10021	9734	10768	0.792	0.947	0.368	1.05	1.02	1.12	Encodes mitochondrial gamma carbonic anhydrase. Component of the NADH dehydrogenase complex.
At1g65290	Complex I	13480	14139	14127	14206	0.684	0.621	0.576	1.05	1.05	1.05	Encodes a member of the mitochondrial acyl carrier protein (ACP) family. As part of the mitochondrial matrix, it is likely to be involved in fatty acid or lipoic acid biogenesis.
At1g67350	Complex I	1830	1198	1698	2017	0.104	0.619	0.484	0.65	0.93	1.1	unknown protein
At2g02050	Complex I	5443	5532	5184	5811	0.93	0.707	0.618	1.02	0.95	1.07	NADH-ubiquinone oxidoreductase B18 subunit, putative; similar to hypothetical protein [Vitis vinifera] (GB:CAN63291.1); contains InterPro domain NADH-ubiquinone oxidoreductase B18 subunit; (InterPro:IPR008698)
At2g20360	Complex I	18883	18425	20383	19801	0.903	0.635	0.795	0.98	1.08	1.05	binding / catalytic/ coenzyme binding; similar to unnamed protein product [Vitis vinifera] (GB:CAO40548.1); contains InterPro domain NAD-dependent epimerase/dehydratase; (InterPro:IPR001509); contains InterPro domain NAD(P)-binding; (InterPro:IPR016040)
At2g27730	Complex I	8657	9026	6400	6307	0.519	0.019	0.018	1.04	0.74	0.73	Identical to Uncharacterized mitochondrial protein At2g27730 [Arabidopsis Thaliana] (GB:Q9ZUX4;GB:Q8LBD1); similar to hypothetical protein [Vitis vinifera] (GB:CAN62125.1); similar to unnamed protein product [Vitis vinifera] (GB:CAO48731.1); contains domain PD199948 (PD199948)
At2g31490	Complex I	6653	6614	12521	13128	0.961	0.002	0.001	0.99	1.88	1.97	similar to unknown [Populus trichocarpa] (GB:ABK96039.1)
At2g33220	Complex I	14140	14819	5058	4907	0.154	0	0	1.05	0.36	0.35	Function unknown; INVOLVED IN: photorespiration; LOCATED IN: mitochondrion, mitochondrial membrane, plastid, respiratory chain complex I; EXPRESSED IN: 25 plant structures; EXPRESSED DURING: 15 growth stages; CONTAINS InterPro DOMAIN/s: GRIM-19 (InterPro:IPR009346); BEST Arabidopsis thaliana protein match is: MEE4 (maternal effect embryo arrest 4) (TAIR:AT1G04630.1); Has 226 Blast hits to 226 pro…
At2g42210	Complex I	12341	10868	12489	12738	0.09	0.784	0.783	0.88	1.01	1.03	Homologous to pea OEP16 and barley pPORA (OEP16), a member of Arabidopsis OEP16 family.
At2g47690	Complex I	1641	1742	1345	1598	0.69	0.135	0.816	1.06	0.82	0.97	NADH-ubiquinone oxidoreductase-related; similar to NADH-ubiquinone oxidoreductase-related [Arabidopsis thaliana] (TAIR:AT3G62790.1); similar to NADH-ubiquinone oxidoreductase-like protein [Camellia sinensis] (GB:ABY77914.1)
At3g03070	Complex I	7103	6707	6132	6408	0.759	0.439	0.496	0.94	0.86	0.9	NADH-ubiquinone oxidoreductase-related; similar to unnamed protein product [Vitis vinifera] (GB:CAO62190.1); contains InterPro domain NADH dehydrogenase [ubiquinone] (complex I), iron-sulphur protein 6, mitochondria (InterPro:IPR016668)
At3g03100	Complex I	9089	8710	8605	8639	0.445	0.138	0.164	0.96	0.95	0.95	NADH:ubiquinone oxidoreductase family protein; Identical to Probable NADH dehydrogenase [ubiquinone] 1 alpha subcomplex subunit 12 [Arabidopsis Thaliana] (GB:Q9M9M9); similar to unnamed protein product [Vitis vinifera] (GB:CAO62196.1); contains InterPro domain NADH:ubiquinone oxidoreductase 17.2 kD subunit; (InterPro:IPR007763)
At3g06310	Complex I	7143	7033	7377	7623	0.933	0.817	0.613	0.98	1.03	1.07	NADH-ubiquinone oxidoreductase 19 kDa subunit (NDUFA8) family protein; similar to NADH-ubiquinone oxidoreductase 19 kDa subunit (NDUFA8) family protein [Arabidopsis thaliana] (TAIR:AT5G18800.2); similar to NADH-ubiquinone oxidoreductase 19 kDa subunit (NDUFA8) family protein [Arabidopsis thaliana] (TAIR:AT5G18800.1); similar to unknown [Populus trichocarpa] (GB:ABK93727.1); contains InterPro doma…
At3g07480	Complex I	6410	6883	6317	7060	0.682	0.87	0.119	1.07	0.99	1.1	electron carrier/ iron-sulfur cluster binding; similar to unknown [Populus trichocarpa] (GB:ABK94264.1); contains InterPro domain Beta-grasp fold, ferredoxin-type (InterPro:IPR012675); contains InterPro domain Ferredoxin; (InterPro:IPR001041)
At3g08610	Complex I	6001	6205	5169	4994	0.786	0.388	0.04	1.03	0.86	0.83	similar to unnamed protein product [Vitis vinifera] (GB:CAO64059.1); similar to hypothetical protein MtrDRAFT_AC136139g5v2 [Medicago truncatula] (GB:ABE93033.1)
At3g12260	Complex I	5470	7825	7592	7886	0.538	0.458	0.407	1.43	1.39	1.44	complex 1 family protein / LVR family protein; similar to Os07g0640100 [Oryza sativa (japonica cultivar-group)] (GB:NP_001060420.1); similar to unnamed protein product [Vitis vinifera] (GB:CAO42797.1); contains InterPro domain Complex 1 LYR protein (InterPro:IPR008011)
At3g48680	Complex I	3349	2761	2472	2785	0.223	0.053	0.03	0.82	0.74	0.83	Encodes a mitochondrial gamma carbonic anhydrase-like protein. Component of the NADH dehydrogenase complex.
At3g62790	Complex I	4771	4431	4644	4839	0.606	0.86	0.91	0.93	0.97	1.01	NADH-ubiquinone oxidoreductase-related; similar to NADH-ubiquinone oxidoreductase-related [Arabidopsis thaliana] (TAIR:AT2G47690.1); similar to NADH-ubiquinone oxidoreductase-like protein [Camellia sinensis] (GB:ABY77914.1)
At3g62810	Complex I	2161	1771	2592	2475	0.317	0.176	0.317	0.82	1.2	1.15	complex 1 family protein / LVR family protein; similar to unknown [Picea sitchensis] (GB:ABK24187.1); contains InterPro domain Complex 1 LYR protein (InterPro:IPR008011)
At4g02580	Complex I	8498	8292	9251	9116	0.84	0.402	0.506	0.98	1.09	1.07	NADH-ubiquinone oxidoreductase 24 kDa subunit, putative; Identical to NADH-ubiquinone oxidoreductase 24 kDa subunit, mitochondrial precursor [Arabidopsis Thaliana] (GB:O22769;GB:Q940Z9); similar to unnamed protein product [Vitis vinifera] (GB:CAO22632.1); contains InterPro domain Thioredoxin-like fold (InterPro:IPR012336); contains InterPro domain NADH dehydrogenase (ubiquinone), 24 kDa subunit; …
At4g16450	Complex I	9018	8456	7707	7922	0.11	0.081	0.011	0.94	0.85	0.88	similar to Os08g0431500 [Oryza sativa (japonica cultivar-group)] (GB:NP_001061863.1); similar to unknown protein [Oryza sativa (japonica cultivar-group)] (GB:BAC99342.1)
At4g20150	Complex I	7372	7132	6930	7553	0.663	0.556	0.859	0.97	0.94	1.02	similar to Os07g0498300 [Oryza sativa (japonica cultivar-group)] (GB:NP_001059709.1); similar to unknown [Populus trichocarpa] (GB:ABK94837.1)
At4g34700	Complex I	9876	10596	4221	4732	0.329	0	0.001	1.07	0.43	0.48	complex 1 family protein / LVR family protein; similar to Os06g0714100 [Oryza sativa (japonica cultivar-group)] (GB:NP_001058571.1); similar to hypothetical protein CX157 [Homo sapiens] (GB:AAK67625.1); contains InterPro domain Complex 1 LYR protein (InterPro:IPR008011)
At5g08530	Complex I	24618	25700	26725	26576	0.611	0.267	0.474	1.04	1.09	1.08	CI51 (51 KDA SUBUNIT OF COMPLEX I); NADH dehydrogenase (ubiquinone); similar to hypothetical protein [Vitis vinifera] (GB:CAN73193.1); similar to hypothetical protein OsJ_024351 [Oryza sativa (japonica cultivar-group)] (GB:EAZ40868.1); similar to NADH dehydrogenase [Solanum tuberosum] (GB:CAA58823.1); contains InterPro domain NADH-ubiquinone oxidoreductase, 51 kDa subunit; (InterPro:IPR011538); c…
At5g11770	Complex I	15052	14194	14016	14231	0.46	0.571	0.568	0.94	0.93	0.95	NADH-ubiquinone oxidoreductase 20 kDa subunit, mitochondrial; Identical to NADH-ubiquinone oxidoreductase 20 kDa subunit, mitochondrial precursor [Arabidopsis Thaliana] (GB:Q42577); similar to NADH-ubiquinone oxidoreductase 20 kDa subunit, mitochondrial precursor (Complex I-20kD) (CI-20kD) (GB:P42027); contains InterPro domain [NiFe]-hydrogenase-3-type complex, small subunit/NADH:quinone oxidored…
At5g18800	Complex I	3199	2659	2743	3205	0.366	0.231	0.987	0.83	0.86	1	NADH-ubiquinone oxidoreductase 19 kDa subunit (NDUFA8) family protein; similar to NADH-ubiquinone oxidoreductase 19 kDa subunit (NDUFA8) family protein [Arabidopsis thaliana] (TAIR:AT3G06310.1); similar to unknown [Populus trichocarpa] (GB:ABK93727.1); contains InterPro domain CHCH (InterPro:IPR010625)
At5g37510	Complex I	15907	15812	13336	13428	0.911	0.043	0.009	0.99	0.84	0.84	Encodes a subunit of the 400 kDa subcomplex of the mitochondrial NADH dehydrogenase (complex I). The protein has been isolated in the male gametophyte.
At5g47890	Complex I	5566	5615	5979	5951	0.958	0.75	0.53	1.01	1.07	1.07	NADH-ubiquinone oxidoreductase B8 subunit, putative; similar to unknown [Populus trichocarpa] (GB:ABK92741.1); contains InterPro domain Mitochondrial ribosome (InterPro:IPR007741); contains InterPro domain NADH dehydrogenase [ubiquinone] (complex I), alpha subcomplex, subunit 2 (InterPro:IPR016464)
At5g52840	Complex I	14569	14769	12703	12218	0.867	0.105	0.091	1.01	0.87	0.84	NADH-ubiquinone oxidoreductase-related; Identical to Probable NADH dehydrogenase [ubiquinone] 1 alpha subcomplex subunit 5, mitochondrial precursor [Arabidopsis Thaliana] (GB:Q9FLX7); similar to unknown protein [Arabidopsis thaliana] (TAIR:AT4G28005.1); similar to unnamed protein product [Vitis vinifera] (GB:CAO49517.1); contains InterPro domain ETC complex I subunit; (InterPro:IPR006806)
At5g63510	Complex I	7523	6324	7509	8522	0.3	0.977	0.062	0.84	1	1.13	Encodes a mitochondrial gamma carbonic anhydrase-like protein. Component of the NADH dehydrogenase complex.
At5g66510	Complex I	5958	5973	5604	7094	0.988	0.637	0.178	1	0.94	1.19	Encodes mitochondrial gamma carbonic anhydrase. Component of the NADH dehydrogenase complex.
At5g67590	Complex I	2989	2719	1844	2125	0.624	0.006	0.022	0.91	0.62	0.71	Mutant leaves have a reduced capacity for cold acclimation, appear water-soaked, leak electrolytes, and accumulate reactive oxygen species constitutively. Encode a protein with high similarity to the 18-kD Fe-S subunit of complex I (NADH dehydrogenase, EC 1.6.5.3) in the mitochondrial electron transfer chain.
At1g08480	Complex II	5597	5667	6520	6810	0.943	0.346	0.152	1.01	1.16	1.22	similar to hypothetical protein 13 [Plantago major] (GB:CAJ34821.1)
At1g47420	Complex II	12279	15118	13063	13252	0.06	0.34	0.283	1.23	1.06	1.08	Identical to Unknown protein At1g47420, mitochondrial precursor [Arabidopsis Thaliana] (GB:Q9SX77); similar to APFI, carbonate dehydratase [Arabidopsis thaliana] (TAIR:AT1G47260.1); similar to unknown [Hordeum vulgare subsp. vulgare] (GB:AAL77110.1)
At2g18450	Complex II	356	291	384	317	0.128	0.464	0.382	0.82	1.08	0.89	Nuclear encoded mitochondrial flavoprotein subunit of succinate dehydrogenase complex .
At2g46390	Complex II	1348	1217	1433	1665	0.833	0.859	0.452	0.9	1.06	1.23	unknown protein
At2g46505	Complex II	6897	5858	6650	6675	0.04	0.491	0.655	0.85	0.96	0.97	Encodes succinate dehydrogenase ,a component of mitochondrial respiratory complex II. Nuclear encoded gene which is imported into the mitochondrion.
At3g27380	Complex II	4144	3421	3955	4104	0.549	0.839	0.962	0.83	0.95	0.99	One of three isoforms of the iron-sulfur component of the succinate dehydrogenase complex, a component of the mitochondrial respiratory chain complex II. The product of the nuclear encoded gene is imported into the mitochondrion. Expressed during germination and post-germinative growth.
At3g47833	Complex II	1365	1108	1553	1830	0.346	0.374	0.013	0.81	1.14	1.34	similar to unknown protein [Arabidopsis thaliana] (TAIR:AT5G62575.1); similar to Os09g0382500 [Oryza sativa (japonica cultivar-group)] (GB:NP_001063065.1)
At5g40650	Complex II	4740	4072	4610	5656	0.393	0.783	0.112	0.86	0.97	1.19	One of three isoforms of the iron-sulfur component of the succinate dehydrogenase complex, a component of the mitochondrial respiratory chain complex II. The product of the nuclear encoded gene is imported into the mitochondrion. Expressed during germination and post-germinative growth.
At5g62575	Complex II	244	190	286	306	0.386	0.354	0.326	0.78	1.17	1.25	similar to unknown protein [Arabidopsis thaliana] (TAIR:AT3G47833.1); similar to Os09g0382500 [Oryza sativa (japonica cultivar-group)] (GB:NP_001063065.1)
At5g66760	Complex II	14943	12595	12585	14638	0.016	0.011	0.663	0.84	0.84	0.98	One of two genes in Arabidopsis that encode a flavoprotein subunit of the mitochondrial succinate dehydrogenase complex.
At2g03690	Ubiquinone biogenesis	1290	1138	1330	1582	0.289	0.619	0.007	0.88	1.03	1.23	Ubiquinone biosynthesis protein COQ4 homolog.
At2g30920	Ubiquinone biogenesis	1304	1434	1592	2038	0.735	0.363	0.014	1.1	1.22	1.56	The enzyme encoded by this gene has been shown to complement the Saccharomyces cerevisiae coq3 mutation and, therefore, to have hexaprenyldihydroxybenzoate methyltransferase activity. It is however likely that, in Arabidopsis, the enzyme catalyzes the methylation of nonaprenyldihydroxybenzoate as it is the prevalent polyprenoid in this plant species. The enzyme is a mitochondrial-localized methyl…
At3g24200	Ubiquinone biogenesis	1044	859	935	1229	0.428	0.257	0.172	0.82	0.9	1.18	monooxygenase; similar to unnamed protein product [Vitis vinifera] (GB:CAO64738.1); contains InterPro domain Aromatic-ring hydroxylase; (InterPro:IPR003042); contains InterPro domain Monooxygenase, FAD-binding; (InterPro:IPR002938); contains InterPro domain FAD dependent oxidoreductase; (InterPro:IPR006076); contains InterPro domain Ubiquinone biosynthesis hydroxylase, UbiH/UbiF/VisC/COQ6; (Inter…
At4g01660	Ubiquinone biogenesis	4274	3241	3055	3636	0.144	0.06	0.18	0.76	0.71	0.85	Encodes an ABC1-like protein, member of the ATH subfamily; putative ABC transporter; isolated by functional complementation of a yeast abc1 mutant
At4g23660	Ubiquinone biogenesis	3402	3416	3277	4004	0.977	0.718	0.346	1	0.96	1.18	Encodes para-hydroxy benzoate polyprenyl diphosphate transferase. The enzyme was shown to be able to use a wide range of prenyl substrates : from GPP (C10) to decaprenyl diphosphate (C50).
At5g57300	Ubiquinone biogenesis	7336	7890	7920	9122	0.205	0.289	0.044	1.08	1.08	1.24	UbiE/COQ5 methyltransferase family protein; similar to UbiE/COQ5 methyltransferase family protein [Arabidopsis thaliana] (TAIR:AT1G23360.1); similar to hypothetical protein OsI_005284 [Oryza sativa (indica cultivar-group)] (GB:EAY77437.1); contains InterPro domain UbiE/COQ5 methyltransferase; (InterPro:IPR004033)
At1g15120	Complex III	2250	2134	2509	2751	0.854	0.599	0.186	0.95	1.12	1.22	ubiquinol-cytochrome C reductase complex 7.8 kDa protein, putative / mitochondrial hinge protein, putative; similar to ubiquinol-cytochrome C reductase complex 7.8 kDa protein, putative / mitochondrial hinge protein, putative [Arabidopsis thaliana] (TAIR:AT2G01090.1); similar to hypothetical protein OsI_034030 [Oryza sativa (indica cultivar-group)] (GB:EAY80071.1); similar to Os11g0162200 [Oryza …
At1g51980	Complex III	19826	20654	20897	23588	0.777	0.518	0.098	1.04	1.05	1.19	mitochondrial processing peptidase alpha subunit, putative; Identical to Probable mitochondrial-processing peptidase subunit alpha-1, mitochondrial precursor [Arabidopsis Thaliana] (GB:Q9ZU25;GB:Q8L9K3); similar to MPPALPHA (mitochondrial processing peptidase alpha subunit), metalloendopeptidase [Arabidopsis thaliana] (TAIR:AT3G16480.1); similar to unnamed protein product [Vitis vinifera] (GB:CAO…
At2g01090	Complex III	775	755	854	946	0.896	0.668	0.232	0.97	1.1	1.22	ubiquinol-cytochrome C reductase complex 7.8 kDa protein, putative / mitochondrial hinge protein, putative; similar to ubiquinol-cytochrome C reductase complex 7.8 kDa protein, putative / mitochondrial hinge protein, putative [Arabidopsis thaliana] (TAIR:AT1G15120.1); similar to unknown [Picea sitchensis] (GB:ABK20928.1); contains InterPro domain Ubiquinol-cytochrome C reductase hinge; (InterPro:…
At2g40765	Complex III	1749	1575	1820	2046	0.109	0.743	0.182	0.9	1.04	1.17	unknown protein
At3g02090	Complex III	21486	20242	24271	24374	0.334	0.061	0.165	0.94	1.13	1.13	MPPBETA; metalloendopeptidase; Identical to Probable mitochondrial-processing peptidase subunit beta, mitochondrial precursor [Arabidopsis Thaliana] (GB:Q42290;GB:Q9SGA7); similar to mitochondrial processing peptidase alpha subunit, putative [Arabidopsis thaliana] (TAIR:AT1G51980.1); similar to unnamed protein product [Vitis vinifera] (GB:CAO15063.1); similar to hypothetical protein [Vitis vinife…
At3g10860	Complex III	8976	9209	9664	8499	0.644	0.229	0.403	1.03	1.08	0.95	ubiquinol-cytochrome C reductase complex ubiquinone-binding protein, putative / ubiquinol-cytochrome C reductase complex 8.2 kDa protein, putative; similar to ubiquinol-cytochrome C reductase complex ubiquinone-binding protein, putative / ubiquinol-cytochrome C reductase complex 8.2 kDa protein, putative [Arabidopsis thaliana] (TAIR:AT5G05370.1); similar to Cytochrome b-c1 complex subunit 8 (Ubiq…
At3g16480	Complex III	2553	1773	2517	2605	0.234	0.942	0.909	0.69	0.99	1.02	MPPALPHA (mitochondrial processing peptidase alpha subunit); metalloendopeptidase; Identical to Probable mitochondrial-processing peptidase subunit alpha-2, mitochondrial precursor [Arabidopsis Thaliana] (GB:O04308;GB:Q94C54); similar to mitochondrial processing peptidase alpha subunit, putative [Arabidopsis thaliana] (TAIR:AT1G51980.1); similar to mitochondrial processing peptidase alpha subunit…
At3g27240	Complex III	19596	22557	20762	21172	0.335	0.592	0.621	1.15	1.06	1.08	cytochrome c1, putative; similar to cytochrome c1, putative [Arabidopsis thaliana] (TAIR:AT5G40810.1); similar to unknown [Populus trichocarpa] (GB:ABK94651.1); contains InterPro domain Cytochrome c1; (InterPro:IPR002326); contains InterPro domain Cytochrome c, monohaem; (InterPro:IPR009056)
At3g52730	Complex III	9921	8748	10825	10631	0.066	0.469	0.431	0.88	1.09	1.07	ubiquinol-cytochrome C reductase UQCRX/QCR9-like family protein; similar to unknown [Populus trichocarpa] (GB:ABK92805.1); contains InterPro domain Ubiquinol-cytochrome C reductase, UQCRX/QCR9-like; (InterPro:IPR008027)
At4g32470	Complex III	9651	9739	10246	11362	0.949	0.613	0.199	1.01	1.06	1.18	ubiquinol-cytochrome C reductase complex 14 kDa protein, putative; similar to ubiquinol-cytochrome C reductase complex 14 kDa protein, putative [Arabidopsis thaliana] (TAIR:AT5G25450.1); similar to unknown [Populus trichocarpa] (GB:ABK92701.1); contains InterPro domain Cytochrome bd ubiquinol oxidase, 14 kDa subunit; (InterPro:IPR003197)
At5g05370	Complex III	2285	1735	2157	2245	0.148	0.574	0.838	0.76	0.94	0.98	ubiquinol-cytochrome C reductase complex ubiquinone-binding protein, putative / ubiquinol-cytochrome C reductase complex 8.2 kDa protein, putative; similar to ubiquinol-cytochrome C reductase complex ubiquinone-binding protein, putative / ubiquinol-cytochrome C reductase complex 8.2 kDa protein, putative [Arabidopsis thaliana] (TAIR:AT3G10860.1); similar to Cytochrome b-c1 complex subunit 8 (Ubiq…
At5g25450	Complex III	709	1344	1112	879	0.161	0.246	0.563	1.9	1.57	1.24	ubiquinol-cytochrome C reductase complex 14 kDa protein, putative; similar to ubiquinol-cytochrome C reductase complex 14 kDa protein, putative [Arabidopsis thaliana] (TAIR:AT4G32470.1); similar to unknown [Populus trichocarpa] (GB:ABK92701.1); contains InterPro domain Cytochrome bd ubiquinol oxidase, 14 kDa subunit; (InterPro:IPR003197)
At5g40810	Complex III	21118	18903	19663	21500	0.504	0.441	0.907	0.9	0.93	1.02	cytochrome c1, putative; similar to cytochrome c1, putative [Arabidopsis thaliana] (TAIR:AT3G27240.1); similar to unknown [Populus trichocarpa] (GB:ABK94651.1); contains InterPro domain Cytochrome c1; (InterPro:IPR002326); contains InterPro domain Cytochrome c, monohaem; (InterPro:IPR009056)
At1g22450	Complex IV (including cytochrome c)	7426	6740	8300	8543	0.527	0.484	0.278	0.91	1.12	1.15	subunit 6b of cytochrome c oxidase
At1g22840	Complex IV (including cytochrome c)	16596	14579	18099	15561	0.251	0.373	0.454	0.88	1.09	0.94	Encodes cytochrome c. Contains two site II (TGGGCC/T) elements, which interact with a TCP-domain transcription factor, and a downstream internal telomeric repeat, and are required for expression of the Cytc-1 gene. Promoter directs preferential expression in root and shoot meristems and in anthers.
At1g72020	Complex IV (including cytochrome c)	4530	4278	4316	4365	0.73	0.724	0.581	0.94	0.95	0.96	similar to OSJNBa0084A10.18 [Oryza sativa (japonica cultivar-group)] (GB:CAE03043.3); similar to Os04g0432600 [Oryza sativa (japonica cultivar-group)] (GB:NP_001052832.1)
At1g80230	Complex IV (including cytochrome c)	1918	1700	2080	2467	0.718	0.67	0.057	0.89	1.08	1.29	cytochrome c oxidase family protein; similar to cytochrome c oxidase family protein [Arabidopsis thaliana] (TAIR:AT3G15640.1); similar to unknown [Populus trichocarpa] (GB:ABK95853.1); contains InterPro domain Cytochrome c oxidase, subunit Vb; (InterPro:IPR002124)
At2g47380	Complex IV (including cytochrome c)	6185	4882	5881	6239	0.083	0.639	0.916	0.79	0.95	1.01	cytochrome c oxidase subunit Vc family protein / COX5C family protein; Identical to Probable cytochrome c oxidase polypeptide Vc-1 [Arabidopsis Thaliana] (GB:O22912); similar to cytochrome c oxidase subunit Vc, putative / COX5C, putative [Arabidopsis thaliana] (TAIR:AT5G61310.2); similar to cytochrome c oxidase subunit Vc, putative / COX5C, putative [Arabidopsis thaliana] (TAIR:AT5G61310.3); simi…
At3g15640	Complex IV (including cytochrome c)	8259	11799	13204	12189	0.512	0.261	0.363	1.43	1.6	1.48	cytochrome c oxidase family protein; similar to cytochrome c oxidase family protein [Arabidopsis thaliana] (TAIR:AT1G80230.1); similar to unknown [Populus trichocarpa] (GB:ABK95853.1); contains InterPro domain Cytochrome c oxidase, subunit Vb; (InterPro:IPR002124)
At3g62400	Complex IV (including cytochrome c)	5773	5550	6637	7092	0.78	0.249	0.164	0.96	1.15	1.23	unknown protein
At4g00860	Complex IV (including cytochrome c)	10765	9793	10511	12540	0.107	0.688	0.092	0.91	0.98	1.16	putative pathogenesis-related protein whose transcript level is induced in response to ozone and pathogenic Pseudomonas strains.
At4g10040	Complex IV (including cytochrome c)	1501	1302	1092	1359	0.556	0.136	0.439	0.87	0.73	0.91	Encodes cytochrome c. Promoter directs preferential expression in vascular tissues of cotyledons, leaves, roots, and hypocotyls, and in anthers.
At4g21105	Complex IV (including cytochrome c)	10724	10242	10534	10192	0.55	0.898	0.345	0.96	0.98	0.95	cytochrome-c oxidase/ electron carrier; similar to unknown [Populus trichocarpa] (GB:ABK93339.1); contains InterPro domain Cytochrome c oxidase, subunit VIIa; (InterPro:IPR003177)
At4g37830	Complex IV (including cytochrome c)	14373	14844	16107	16132	0.691	0.249	0.067	1.03	1.12	1.12	cytochrome c oxidase-related; similar to unknown [Populus trichocarpa] (GB:ABK95790.1); contains InterPro domain Cytochrome c oxidase, subunit VIa; (InterPro:IPR001349)
At5g57815	Complex IV (including cytochrome c)	2349	2558	2738	3277	0.584	0.257	0.024	1.09	1.17	1.39	cytochrome c oxidase subunit 6b, putative; similar to cytochrome c oxidase subunit 6b, putative [Arabidopsis thaliana] (TAIR:AT4G28060.1); similar to unknown [Populus trichocarpa] (GB:ABK93801.1); contains InterPro domain Cytochrome c oxidase, subunit VIb; (InterPro:IPR003213)
At5g61310	Complex IV (including cytochrome c)	1822	2050	2126	2099	0.515	0.117	0.27	1.12	1.17	1.15	cytochrome c oxidase subunit Vc, putative / COX5C, putative; Identical to Probable cytochrome c oxidase polypeptide Vc-3 [Arabidopsis Thaliana] (GB:Q9FLK2); similar to cytochrome c oxidase subunit Vc family protein / COX5C family protein [Arabidopsis thaliana] (TAIR:AT2G47380.1); similar to cytochrome-c oxidase [Brassica rapa] (GB:ABL97970.1); contains InterPro domain Cytochrome c oxidase subunit…
At1g02410	COX biogenesis	5172	5034	5797	5629	0.869	0.267	0.548	0.97	1.12	1.09	cytochrome c oxidase assembly protein CtaG / Cox11 family; similar to unnamed protein product [Vitis vinifera] (GB:CAO62202.1); contains InterPro domain Cytochrome c oxidase assembly protein CtaG/Cox11; (InterPro:IPR007533)
At1g53030	COX biogenesis	136	110	157	336	0.559	0.697	0.039	0.81	1.15	2.47	encodes a copper chaperone, can functional complements the yeast COX17 null mutant. May play a role in the delivery of copper to mitochondria. Expressed in roots and thus may also play a role in copper transport in the roots.
At2g44520	COX biogenesis	3808	3801	4730	5105	0.976	0.102	0.007	1	1.24	1.34	COX10 (CYTOCHROME C OXIDASE 10); prenyltransferase; similar to unnamed protein product [Vitis vinifera] (GB:CAO70443.1); contains InterPro domain Protoheme IX farnesyltransferase; (InterPro:IPR006369); contains InterPro domain UbiA prenyltransferase; (InterPro:IPR000537); contains InterPro domain Protoheme IX farnesyltransferase, mitochondria (InterPro:IPR016315)
At3g08950	COX biogenesis	2636	3150	2967	3702	0.4	0.563	0.131	1.2	1.13	1.4	electron transport SCO1/SenC family protein; similar to electron transport SCO1/SenC family protein [Arabidopsis thaliana] (TAIR:AT4G39740.1); similar to unnamed protein product [Vitis vinifera] (GB:CAO50122.1); contains InterPro domain Synthesis of cytochrome c oxidase, Sco1/Sco2; (InterPro:IPR017276); contains InterPro domain Electron transport protein SCO1/SenC; (InterPro:IPR003782); contains …
At3g15352	COX biogenesis	2139	1938	1506	1974	0.701	0.126	0.664	0.91	0.7	0.92	Encodes protein similar to yeast COX17, a copper-binding protein that mediates the delivery of Cu to the mitochondria for the assembly of a functional cytochrome oxidase complex.
At5g56090	COX biogenesis	4912	4292	4344	5124	0.261	0.347	0.588	0.87	0.88	1.04	Encodes a homolog of COX15. Microarray analysis show a 3.2 fold increase in transcription after treatment with rotenone, an electron transport chain inhibitor.
At1g51650	Complex V	9995	10264	10402	11304	0.838	0.752	0.252	1.03	1.04	1.13	ATP synthase epsilon chain, mitochondrial; Identical to ATP synthase subunit epsilon, mitochondrial [Arabidopsis Thaliana] (GB:Q96253); similar to ATP synthase subunit epsilon, mitochondrial (GB:Q06450); contains InterPro domain ATPase, F1 complex, epsilon subunit, mitochondrial; (InterPro:IPR006721)
At2g19680	Complex V	5310	5289	4335	4891	0.976	0.233	0.114	1	0.82	0.92	mitochondrial ATP synthase g subunit family protein; similar to mitochondrial ATP synthase g subunit family protein [Arabidopsis thaliana] (TAIR:AT4G29480.1); similar to unknown [Solanum tuberosum] (GB:ABA40451.1); contains InterPro domain ATPase, F0 complex, subunit G, mitochondrial; (InterPro:IPR006808)
At2g21870	Complex V	8530	8626	6598	6605	0.84	0.02	0.008	1.01	0.77	0.77	Identical to Probable ATP synthase 24 kDa subunit, mitochondrial precursor (EC 3.6.3.14) [Arabidopsis Thaliana] (GB:Q9SJ12;GB:Q8LBN3); similar to hypothetical protein MtrDRAFT_AC155898g5v1 [Medicago truncatula] (GB:ABE87707.1)
At2g33040	Complex V	15692	14314	14435	15683	0.333	0.305	0.994	0.91	0.92	1	ATP synthase gamma chain, mitochondrial (ATPC); Identical to ATP synthase subunit gamma, mitochondrial precursor (ATPC) [Arabidopsis Thaliana] (GB:Q96250); similar to ATPC1 (ATP synthase gamma chain 1) [Arabidopsis thaliana] (TAIR:AT4G04640.1); similar to unnamed protein product [Vitis vinifera] (GB:CAO64434.1); contains InterPro domain ATPase, F1 complex, gamma subunit; (InterPro:IPR000131)
At3g46430	Complex V	2672	2730	2348	2455	0.904	0.487	0.45	1.02	0.88	0.92	similar to unknown protein [Arabidopsis thaliana] (TAIR:AT5G59613.1); similar to mitochondrial ATP synthase 6 KD subunit [Oryza sativa (japonica cultivar-group)] (GB:BAB21526.1)
At3g52300	Complex V	11747	11741	14412	14933	0.992	0.042	0.009	1	1.23	1.27	ATPQ (ATP SYNTHASE D CHAIN, MITOCHONDRIAL); hydrogen ion transporting ATP synthase, rotational mechanism / hydrogen ion transporting ATPase, rotational mechanism; Identical to ATP synthase subunit d, mitochondrial [Arabidopsis Thaliana] (GB:Q9FT52;GB:Q8RW89;GB:Q8W039); similar to hypothetical protein [Vitis vinifera] (GB:CAN60726.1); contains InterPro domain ATPase, F0 complex, subunit D, mitocho…
At4g26210	Complex V	4737	3575	4348	4412	0.165	0.653	0.673	0.75	0.92	0.93	mitochondrial ATP synthase g subunit family protein; similar to mitochondrial ATP synthase g subunit family protein [Arabidopsis thaliana] (TAIR:AT4G29480.1); similar to unknown [Solanum tuberosum] (GB:ABA40451.1); contains InterPro domain ATPase, F0 complex, subunit G, mitochondrial; (InterPro:IPR006808)
At4g29480	Complex V	4816	3606	4659	4614	0.023	0.791	0.4	0.75	0.97	0.96	mitochondrial ATP synthase g subunit family protein; similar to mitochondrial ATP synthase g subunit family protein [Arabidopsis thaliana] (TAIR:AT2G19680.1); similar to mitochondrial ATP synthase g subunit family protein [Arabidopsis thaliana] (TAIR:AT2G19680.2); similar to unknown [Solanum tuberosum] (GB:ABA40451.1); contains InterPro domain ATPase, F0 complex, subunit G, mitochondrial; (InterP…
At4g30010	Complex V	6485	5121	6267	6774	0.093	0.746	0.716	0.79	0.97	1.04	similar to fiber protein Fb15 [Gossypium barbadense] (GB:AAP34362.1)
At5g04750	Complex V	2564	2586	2402	2509	0.967	0.732	0.906	1.01	0.94	0.98	F1F0-ATPase inhibitor protein, putative
At5g13450	Complex V	30999	27688	26745	30346	0.336	0.232	0.782	0.89	0.86	0.98	ATP synthase delta chain, mitochondrial, putative / H(+)-transporting two-sector ATPase, delta (OSCP) subunit, putative; Identical to ATP synthase subunit O, mitochondrial precursor [Arabidopsis Thaliana] (GB:Q96251;GB:Q93W68;GB:Q9LYR1); similar to ATP synthase delta chain, chloroplast, putative / H(+)-transporting two-sector ATPase, delta (OSCP) subunit, putative [Arabidopsis thaliana] (TAIR:AT4…
At5g15320	Complex V	6963	6319	6934	6428	0.159	0.966	0.17	0.91	1	0.92	similar to unknown protein [Arabidopsis thaliana] (TAIR:AT3G01130.1); similar to conserved hypothetical protein [Medicago truncatula] (GB:ABE79949.1)
At5g47030	Complex V	16530	14528	16524	15950	0.047	0.994	0.472	0.88	1	0.96	Encodes the mitochondrial ATP synthase subunit delta.
At1g05205	Other genes	1523	1280	1647	1937	0.47	0.666	0.162	0.84	1.08	1.27	similar to unknown protein [Oryza sativa (japonica cultivar-group)] (GB:BAD45491.1)
At1g10030	Other genes	2131	1636	1784	1847	0.267	0.32	0.237	0.77	0.84	0.87	ERG28 (ARABIDOPSIS HOMOLOG OF YEAST ERGOSTEROL28); Identical to Ergosterol biosynthetic protein 28 [Arabidopsis Thaliana] (GB:O80594;GB:Q7Y031); similar to Os12g0633200 [Oryza sativa (japonica cultivar-group)] (GB:NP_001067350.1); similar to unknown [Populus trichocarpa] (GB:ABK92649.1); contains InterPro domain Erg28-like; (InterPro:IPR005352)
At1g24180	Other genes	16992	15050	19468	19906	0.147	0.264	0.093	0.89	1.15	1.17	Arabidopsis thaliana pyruvate dehydrogenase E1a-like subunit. 81% identical to a previously characterized Arabidopsis mitochondrial PDH E1a-subunit, At1g59900
At1g71780	Other genes	9368	8912	9425	11264	0.743	0.959	0.159	0.95	1.01	1.2	similar to Os01g0184700 [Oryza sativa (japonica cultivar-group)] (GB:NP_001042235.1); similar to Os01g0715800 [Oryza sativa (japonica cultivar-group)] (GB:NP_001044066.1)
At2g20820	Other genes	4272	3857	4252	4590	0.499	0.968	0.621	0.9	1	1.07	similar to hypothetical protein [Capsicum chinense] (GB:CAJ13713.1)
At2g35120	Other genes	6829	6997	10210	10208	0.816	0.003	0.003	1.02	1.5	1.49	glycine cleavage system H protein, mitochondrial, putative; similar to glycine cleavage system H protein, mitochondrial, putative [Arabidopsis thaliana] (TAIR:AT1G32470.1); similar to unnamed protein product [Vitis vinifera] (GB:CAO42006.1); similar to 2-oxo acid dehydrogenase, lipoyl-binding site [Medicago truncatula] (GB:ABC75361.1); contains InterPro domain Single hybrid motif (InterPro:IPR011…
At2g42310	Other genes	827	627	844	1104	0.342	0.915	0.189	0.76	1.02	1.34	similar to unknown protein [Arabidopsis thaliana] (TAIR:AT3G57785.1); similar to unknown [Populus trichocarpa] (GB:ABK93776.1)
At2g46540	Other genes	3861	3889	4159	4196	0.943	0.398	0.574	1.01	1.08	1.09	similar to fiber protein Fb11 [Gossypium barbadense] (GB:AAN77150.1)
At3g09810	Other genes	3544	3002	3593	4440	0.19	0.773	0.131	0.85	1.01	1.25	isocitrate dehydrogenase, putative / NAD+ isocitrate dehydrogenase, putative; Identical to Isocitrate dehydrogenase [NAD] catalytic subunit 6, mitochondrial precursor (IDH6) [Arabidopsis Thaliana] (GB:Q8LG77;GB:Q9SF84); similar to isocitrate dehydrogenase, putative / NAD+ isocitrate dehydrogenase, putative [Arabidopsis thaliana] (TAIR:AT5G03290.1); similar to NAD-dependent isocitrate dehydrogenas…
At3g13845	Other genes	243	148	243	480	0.172	0.993	0.053	0.61	1	1.97	unknown protein
At3g13930	Other genes	19418	16961	18682	19094	0.114	0.578	0.887	0.87	0.96	0.98	dihydrolipoamide S-acetyltransferase, putative; Identical to Dihydrolipoyllysine-residue acetyltransferase component 2 of pyruvate dehydrogenase complex, mitochondrial precursor [Arabidopsis Thaliana] (GB:Q8RWN9;GB:Q9ASS8;GB:Q9LVK7); similar to dihydrolipoamide S-acetyltransferase, putative [Arabidopsis thaliana] (TAIR:AT1G54220.2); similar to dihydrolipoamide S-acetyltransferase, putative [Arabi…
At3g17780	Other genes	3262	3776	3951	3857	0.344	0.178	0.283	1.16	1.21	1.18	similar to unknown protein [Arabidopsis thaliana] (TAIR:AT1G48440.1); similar to Os02g0734900 [Oryza sativa (japonica cultivar-group)] (GB:NP_001048043.1); similar to Os03g0240700 [Oryza sativa (japonica cultivar-group)] (GB:NP_001049510.1); similar to Erwinia induced protein 2 [Solanum tuberosum] (GB:AAO32066.1)
At3g43810	Other genes	6493	6298	6119	8565	0.762	0.831	0.011	0.97	0.94	1.32	EF hand domain protein encodes a calmodulin. Can functionally complement a yeast CaM mutant.
At4g00585	Other genes	2705	3241	3176	3806	0.385	0.33	0.047	1.2	1.17	1.41	similar to conserved hypothetical protein [Medicago truncatula] (GB:ABD28446.1)
At4g11010	Other genes	14204	12513	12257	13928	0.384	0.076	0.796	0.88	0.86	0.98	nucleoside diphosphate kinase 3 (ndpk3), located to the inter-membrane space in mitochondria
At5g08060	Other genes	9776	9777	9777	12042	0.999	0.999	0.007	1	1	1.23	similar to Os01g0763300 [Oryza sativa (japonica cultivar-group)] (GB:NP_001044334.1); similar to unknown protein [Oryza sativa (japonica cultivar-group)] (GB:BAD87355.1)
At5g20090	Other genes	4469	4709	5120	4984	0.601	0.156	0.441	1.05	1.15	1.12	similar to unknown protein [Arabidopsis thaliana] (TAIR:AT4G14695.1); similar to unknown protein [Arabidopsis thaliana] (TAIR:AT4G22310.1); similar to hypothetical protein [Vitis vinifera] (GB:CAN75662.1); contains InterPro domain Protein of unknown function UPF0041 (InterPro:IPR005336)
At5g48580	Other genes	2065	2105	2605	2572	0.903	0.174	0.148	1.02	1.26	1.25	immunophilin (FKBP15-2)
At5g50850	Other genes	23580	20543	23119	24201	0.138	0.731	0.867	0.87	0.98	1.03	MAB1 (MACCI-BOU); pyruvate dehydrogenase (acetyl-transferring); Identical to Pyruvate dehydrogenase E1 component subunit beta, mitochondrial precursor (PDH2) [Arabidopsis Thaliana] (GB:Q38799;GB:Q9LSM8); similar to PDH-E1 BETA (PYRUVATE DEHYDROGENASE E1 BETA), pyruvate dehydrogenase (acetyl-transferring) [Arabidopsis thaliana] (TAIR:AT1G30120.1); similar to unknown [Populus trichocarpa] (GB:ABK92…

## Sheet: (b) Root
Additional file 10b. Mitochondrial complexes in root.
SEQ_ID	Gene Symbol	WT-mean	P2-mean	OE7-mean	OE21-mean	P(P2 vs WT)	P(OE7 vs WT)	P(OE21 vs WT)	FC (P2)	FC OE7	FC OE21	Gene Model Description
At1g07180	Alternative pathway	385	276	351	458	0.092	0.531	0.247	0.72	0.91	1.19	Internal NAD(P)H dehydrogenase in mitochondria. The predicted protein sequence has high homology with other designated NAD(P)H DHs from microorganisms; the capacity for matrix NAD(P)H oxidation via the rotenone-insensitive pathway is significantly reduced in the Atndi1 mutant plant line; the in vitro translation product of AtNDI1 is imported into isolated mitochondria and located on the inside of…
At1g32350	Alternative pathway	111	119	126	115	0.239	0.074	0.628	1.07	1.13	1.03	alternative oxidase 1D (AOX1D); FUNCTIONS IN: alternative oxidase activity; INVOLVED IN: oxidation reduction, response to cyclopentenone; LOCATED IN: mitochondrial envelope, mitochondrion; EXPRESSED IN: stem, sepal, stamen, leaf; EXPRESSED DURING: 4 anthesis, LP.04 four leaves visible, petal differentiation and expansion stage; CONTAINS InterPro DOMAIN/s: Alternative oxidase (InterPro:IPR002680);…
At2g20800	Alternative pathway	165	173	253	288	0.726	0.024	0.01	1.05	1.54	1.75	NAD(P)H dehydrogenase B4 (NDB4); FUNCTIONS IN: NADH dehydrogenase activity; LOCATED IN: extrinsic to mitochondrial inner membrane, mitochondrion, plastid; EXPRESSED IN: 7 plant structures; CONTAINS InterPro DOMAIN/s: Pyridine nucleotide-disulphide oxidoreductase, class-II (InterPro:IPR000103), FAD-dependent pyridine nucleotide-disulphide oxidoreductase (InterPro:IPR013027), Pyridine nucleotide-di…
At2g29990	Alternative pathway	2467	2265	2170	2325	0.246	0.012	0.128	0.92	0.88	0.94	ALTERNATIVE NAD(P)H DEHYDROGENASE 2 (NDA2); FUNCTIONS IN: NADH dehydrogenase activity, oxidoreductase activity, FAD binding; LOCATED IN: intrinsic to mitochondrial inner membrane; EXPRESSED IN: 24 plant structures; EXPRESSED DURING: 13 growth stages; CONTAINS InterPro DOMAIN/s: FAD-dependent pyridine nucleotide-disulphide oxidoreductase (InterPro:IPR013027), Pyridine nucleotide-disulphide oxidore…
At3g22360	Alternative pathway	164	191	201	183	0.243	0.023	0.116	1.16	1.23	1.12	encodes an alternative oxidase whose expression is limited to flowers and floral buds.
At3g22370	Alternative pathway	4518	4505	3916	3520	0.952	0.054	0.007	1	0.87	0.78	Encodes AOX1a, an isoform of alternative oxidase that is expressed in rosettes, flowers, and root. The alternative oxidase of plant mitochondria transfers electrons from the ubiquinone pool to oxygen without energy conservations. It is regulated through transcriptional control and by pyruvate. Plays a role in shoot acclimation to low temperature. Also is capable of ameliorating reactive oxygen sp…
At4g05020	Alternative pathway	3258	2625	3464	3054	0.29	0.691	0.687	0.81	1.06	0.94	NAD(P)H dehydrogenase B2 (NDB2); FUNCTIONS IN: disulfide oxidoreductase activity, oxidoreductase activity, FAD binding; LOCATED IN: extrinsic to mitochondrial inner membrane, mitochondrion; EXPRESSED IN: 26 plant structures; EXPRESSED DURING: 15 growth stages; CONTAINS InterPro DOMAIN/s: FAD-dependent pyridine nucleotide-disulphide oxidoreductase (InterPro:IPR013027), EF-HAND 1 (InterPro:IPR01824…
At4g21490	Alternative pathway	276	195	367	353	0.006	0	0.008	0.71	1.33	1.28	NDB3; FUNCTIONS IN: NADH dehydrogenase activity; EXPRESSED IN: 10 plant structures; EXPRESSED DURING: 4 anthesis, petal differentiation and expansion stage; CONTAINS InterPro DOMAIN/s: FAD-dependent pyridine nucleotide-disulphide oxidoreductase (InterPro:IPR013027), EF-HAND 2 (InterPro:IPR018249), Calcium-binding EF-hand (InterPro:IPR002048), EF hand (InterPro:IPR018248); BEST Arabidopsis thalian…
At5g08740	Alternative pathway	3233	2171	3351	3241	0.156	0.391	0.941	0.67	1.04	1	NAD(P)H dehydrogenase C1 (NDC1); FUNCTIONS IN: NADH dehydrogenase activity; LOCATED IN: intrinsic to mitochondrial inner membrane, cell wall, chloroplast, plastoglobule; EXPRESSED IN: 24 plant structures; EXPRESSED DURING: 13 growth stages; CONTAINS InterPro DOMAIN/s: FAD-dependent pyridine nucleotide-disulphide oxidoreductase (InterPro:IPR013027); BEST Arabidopsis thaliana protein match is: NDA2…
At5g64210	Alternative pathway	174	182	207	193	0.83	0.353	0.622	1.05	1.19	1.11	encodes an isoform of alternative oxidase, which is expressed in rosettes, stems, and roots. Transcript accumulates in dry seeds and decreased upon germination and is not affected by actinomycin A. Protein is localized to mitochondria.
At1g19580	Complex I	11086	10131	12401	12561	0.058	0.002	0.002	0.91	1.12	1.13	Encodes mitochondrial gamma carbonic anhydrase. Component of the NADH dehydrogenase complex.
At1g47260	Complex I	12319	11816	11971	12685	0.314	0.297	0.297	0.96	0.97	1.03	Encodes mitochondrial gamma carbonic anhydrase. Component of the NADH dehydrogenase complex.
At1g65290	Complex I	11848	12151	12702	13278	0.591	0.131	0.042	1.03	1.07	1.12	Encodes a member of the mitochondrial acyl carrier protein (ACP) family. As part of the mitochondrial matrix, it is likely to be involved in fatty acid or lipoic acid biogenesis.
At1g67350	Complex I	1330	1095	705	819	0.285	0.013	0.038	0.82	0.53	0.62	unknown protein; FUNCTIONS IN: molecular_function unknown; INVOLVED IN: photorespiration; LOCATED IN: mitochondrial membrane, respiratory chain complex I; EXPRESSED IN: 24 plant structures; EXPRESSED DURING: 15 growth stages; Has 2 Blast hits to 2 proteins in 1 species: Archae - 0; Bacteria - 0; Metazoa - 0; Fungi - 0; Plants - 2; Viruses - 0; Other Eukaryotes - 0 (source: NCBI BLink).
At2g02050	Complex I	7656	7973	7586	7873	0.273	0.569	0.221	1.04	0.99	1.03	Encodes a di- and tri-peptide transporter that recognizes a variety of different amino acid combinations. Expression of the transcripts for this gene can be detected in the embryo through in situ hybridization. This protein does not have nitrate transporter activity based on oocyte transport assays.
At2g20360	Complex I	15757	15501	16129	16762	0.107	0.148	0.009	0.98	1.02	1.06	binding / catalytic/ coenzyme binding; FUNCTIONS IN: coenzyme binding, binding, catalytic activity; INVOLVED IN: response to salt stress; LOCATED IN: mitochondrion, respiratory chain complex I, membrane; EXPRESSED IN: 27 plant structures; EXPRESSED DURING: 16 growth stages; CONTAINS InterPro DOMAIN/s: NAD-dependent epimerase/dehydratase (InterPro:IPR001509), NAD(P)-binding (InterPro:IPR016040); H…
At2g27730	Complex I	11422	11820	10510	10731	0.465	0.002	0.021	1.03	0.92	0.94	unknown protein; FUNCTIONS IN: molecular_function unknown; INVOLVED IN: photorespiration; LOCATED IN: mitochondrion, nucleolus, mitochondrial membrane, vacuole, respiratory chain complex I; EXPRESSED IN: 25 plant structures; EXPRESSED DURING: 15 growth stages; Has 46 Blast hits to 46 proteins in 9 species: Archae - 0; Bacteria - 0; Metazoa - 0; Fungi - 0; Plants - 46; Viruses - 0; Other Eukaryote…
At2g31490	Complex I	8944	8881	10141	10229	0.929	0.082	0.118	0.99	1.13	1.14	unknown protein; FUNCTIONS IN: molecular_function unknown; INVOLVED IN: photorespiration; LOCATED IN: mitochondrion, mitochondrial membrane, respiratory chain complex I; EXPRESSED IN: 23 plant structures; EXPRESSED DURING: 15 growth stages; Has 31 Blast hits to 31 proteins in 9 species: Archae - 0; Bacteria - 0; Metazoa - 0; Fungi - 0; Plants - 31; Viruses - 0; Other Eukaryotes - 0 (source: NCBI …
At2g33220	Complex I	9009	10220	6753	6621	0.035	0.001	0.003	1.13	0.75	0.73	Function unknown; INVOLVED IN: photorespiration; LOCATED IN: mitochondrion, mitochondrial membrane, plastid, respiratory chain complex I; EXPRESSED IN: 25 plant structures; EXPRESSED DURING: 15 growth stages; CONTAINS InterPro DOMAIN/s: GRIM-19 (InterPro:IPR009346); BEST Arabidopsis thaliana protein match is: MEE4 (maternal effect embryo arrest 4) (TAIR:AT1G04630.1); Has 226 Blast hits to 226 pro…
At2g42210	Complex I	10190	10089	10291	10222	0.665	0.608	0.921	0.99	1.01	1	Homologous to pea OEP16 and barley pPORA (OEP16), a member of Arabidopsis OEP16 family.
At2g47690	Complex I	6597	7442	6776	6974	0.046	0.525	0.183	1.13	1.03	1.06	NADH-ubiquinone oxidoreductase-related; FUNCTIONS IN: molecular_function unknown; INVOLVED IN: photorespiration; LOCATED IN: mitochondrion, mitochondrial membrane, respiratory chain complex I; EXPRESSED IN: 23 plant structures; EXPRESSED DURING: 13 growth stages; BEST Arabidopsis thaliana protein match is: NADH-ubiquinone oxidoreductase-related (TAIR:AT3G62790.1); Has 86 Blast hits to 86 proteins…
At3g03070	Complex I	10205	11504	9616	9647	0.088	0.12	0.205	1.13	0.94	0.95	NADH-ubiquinone oxidoreductase-related; LOCATED IN: mitochondrion; EXPRESSED IN: 24 plant structures; EXPRESSED DURING: 15 growth stages; CONTAINS InterPro DOMAIN/s: NADH dehydrogenase [ubiquinone] (complex I), iron-sulphur protein 6, mitochondria (InterPro:IPR016668); Has 203 Blast hits to 203 proteins in 101 species: Archae - 0; Bacteria - 0; Metazoa - 109; Fungi - 55; Plants - 28; Viruses - 0;…
At3g03100	Complex I	9198	9819	9319	9106	0.173	0.236	0.737	1.07	1.01	0.99	NADH:ubiquinone oxidoreductase family protein; FUNCTIONS IN: electron carrier activity, oxidoreductase activity, NADH dehydrogenase (ubiquinone) activity; LOCATED IN: mitochondrion, respiratory chain complex I; EXPRESSED IN: 25 plant structures; EXPRESSED DURING: 15 growth stages; CONTAINS InterPro DOMAIN/s: NADH:ubiquinone oxidoreductase 17.2 kD subunit (InterPro:IPR007763); Has 1246 Blast hits …
At3g06310	Complex I	5950	5673	6558	6866	0.304	0.068	0.027	0.95	1.1	1.15	NADH-ubiquinone oxidoreductase 19 kDa subunit (NDUFA8) family protein; FUNCTIONS IN: NADH dehydrogenase (ubiquinone) activity; INVOLVED IN: mitochondrial electron transport, NADH to ubiquinone; LOCATED IN: cellular_component unknown; EXPRESSED IN: 23 plant structures; EXPRESSED DURING: 13 growth stages; CONTAINS InterPro DOMAIN/s: CHCH (InterPro:IPR010625); BEST Arabidopsis thaliana protein match…
At3g07480	Complex I	12221	13551	12784	12583	0.062	0.115	0.325	1.11	1.05	1.03	electron carrier/ iron-sulfur cluster binding; FUNCTIONS IN: electron carrier activity, iron-sulfur cluster binding; LOCATED IN: mitochondrion, chloroplast; EXPRESSED IN: 23 plant structures; EXPRESSED DURING: 15 growth stages; CONTAINS InterPro DOMAIN/s: Ferredoxin (InterPro:IPR001041), Beta-grasp fold, ferredoxin-type (InterPro:IPR012675); Has 1153 Blast hits to 1153 proteins in 168 species: Ar…
At3g08610	Complex I	6594	7225	6923	7037	0.083	0.292	0.323	1.1	1.05	1.07	unknown protein; FUNCTIONS IN: molecular_function unknown; INVOLVED IN: biological_process unknown; LOCATED IN: mitochondrion, respiratory chain complex I; EXPRESSED IN: 24 plant structures; EXPRESSED DURING: 15 growth stages; Has 26 Blast hits to 26 proteins in 10 species: Archae - 0; Bacteria - 0; Metazoa - 0; Fungi - 0; Plants - 26; Viruses - 0; Other Eukaryotes - 0 (source: NCBI BLink).
At3g12260	Complex I	6997	7593	7180	7278	0.233	0.455	0.45	1.09	1.03	1.04	complex 1 family protein / LVR family protein; FUNCTIONS IN: catalytic activity; LOCATED IN: mitochondrion, respiratory chain complex I, membrane; EXPRESSED IN: 23 plant structures; EXPRESSED DURING: 14 growth stages; CONTAINS InterPro DOMAIN/s: Complex 1 LYR protein (InterPro:IPR008011); Has 192 Blast hits to 192 proteins in 85 species: Archae - 0; Bacteria - 0; Metazoa - 102; Fungi - 33; Plants…
At3g48680	Complex I	4087	4346	3942	3846	0.21	0.194	0.111	1.06	0.96	0.94	Encodes a mitochondrial gamma carbonic anhydrase-like protein. Component of the NADH dehydrogenase complex.
At3g62790	Complex I	3809	4371	4469	4590	0.017	0.006	0.002	1.15	1.17	1.21	NADH-ubiquinone oxidoreductase-related; FUNCTIONS IN: molecular_function unknown; INVOLVED IN: biological_process unknown; LOCATED IN: mitochondrion; EXPRESSED IN: 24 plant structures; EXPRESSED DURING: 14 growth stages; BEST Arabidopsis thaliana protein match is: NADH-ubiquinone oxidoreductase-related (TAIR:AT2G47690.1); Has 85 Blast hits to 85 proteins in 41 species: Archae - 0; Bacteria - 0; M…
At3g62810	Complex I	3903	4289	4454	4641	0.22	0.048	0.026	1.1	1.14	1.19	complex 1 family protein / LVR family protein; FUNCTIONS IN: catalytic activity; EXPRESSED IN: 23 plant structures; EXPRESSED DURING: 13 growth stages; CONTAINS InterPro DOMAIN/s: Complex 1 LYR protein (InterPro:IPR008011); Has 68 Blast hits to 68 proteins in 33 species: Archae - 0; Bacteria - 0; Metazoa - 22; Fungi - 22; Plants - 17; Viruses - 0; Other Eukaryotes - 7 (source: NCBI BLink).
At4g02580	Complex I	12289	12037	12213	12469	0.576	0.851	0.682	0.98	0.99	1.01	NADH-ubiquinone oxidoreductase 24 kDa subunit, putative; FUNCTIONS IN: electron carrier activity, NAD or NADH binding, oxidoreductase activity, NADH dehydrogenase (ubiquinone) activity; INVOLVED IN: response to oxidative stress, mitochondrial electron transport, NADH to ubiquinone; LOCATED IN: mitochondrion, respiratory chain complex I; EXPRESSED IN: 24 plant structures; EXPRESSED DURING: 15 grow…
At4g16450	Complex I	10769	11497	11253	11183	0.031	0.089	0.158	1.07	1.04	1.04	unknown protein; FUNCTIONS IN: molecular_function unknown; INVOLVED IN: photorespiration; LOCATED IN: mitochondrion, mitochondrial membrane, respiratory chain complex I, membrane; EXPRESSED IN: 25 plant structures; EXPRESSED DURING: 15 growth stages; Has 50 Blast hits to 50 proteins in 24 species: Archae - 0; Bacteria - 0; Metazoa - 0; Fungi - 25; Plants - 25; Viruses - 0; Other Eukaryotes - 0 (s…
At4g20150	Complex I	5585	6100	5609	5609	0.08	0.919	0.945	1.09	1	1	unknown protein; FUNCTIONS IN: molecular_function unknown; INVOLVED IN: biological_process unknown; LOCATED IN: mitochondrion, plasma membrane, respiratory chain complex I; EXPRESSED IN: 24 plant structures; EXPRESSED DURING: 15 growth stages; Has 26 Blast hits to 26 proteins in 9 species: Archae - 0; Bacteria - 0; Metazoa - 0; Fungi - 0; Plants - 25; Viruses - 0; Other Eukaryotes - 1 (source: NC…
At4g34700	Complex I	12895	12698	11554	11225	0.805	0.001	0	0.98	0.9	0.87	complex 1 family protein / LVR family protein; FUNCTIONS IN: catalytic activity; INVOLVED IN: photorespiration; LOCATED IN: mitochondrial membrane, plasma membrane, respiratory chain complex I; EXPRESSED IN: 25 plant structures; EXPRESSED DURING: 15 growth stages; CONTAINS InterPro DOMAIN/s: Complex 1 LYR protein (InterPro:IPR008011); Has 169 Blast hits to 169 proteins in 76 species: Archae - 0; …
At5g08530	Complex I	11358	10876	12315	11707	0.367	0.029	0.318	0.96	1.08	1.03	51 kDa subunit of complex I (CI51); FUNCTIONS IN: 4 iron, 4 sulfur cluster binding, NAD or NADH binding, FMN binding, NADH dehydrogenase (ubiquinone) activity, oxidoreductase activity, acting on NADH or NADPH; INVOLVED IN: mitochondrial electron transport, NADH to ubiquinone; LOCATED IN: mitochondrion, respiratory chain complex I; EXPRESSED IN: 24 plant structures; EXPRESSED DURING: 14 growth sta…
At5g11770	Complex I	12119	12420	12060	11687	0.572	0.839	0.348	1.02	1	0.96	NADH-ubiquinone oxidoreductase 20 kDa subunit, mitochondrial; FUNCTIONS IN: 4 iron, 4 sulfur cluster binding, NADH dehydrogenase (ubiquinone) activity, oxidoreductase activity, acting on NADH or NADPH; INVOLVED IN: mitochondrial electron transport, NADH to ubiquinone; LOCATED IN: mitochondrion, respiratory chain complex I; EXPRESSED IN: 25 plant structures; EXPRESSED DURING: 15 growth stages; CON…
At5g18800	Complex I	9366	10317	8723	8690	0.085	0.179	0.155	1.1	0.93	0.93	NADH-ubiquinone oxidoreductase 19 kDa subunit (NDUFA8) family protein; FUNCTIONS IN: NADH dehydrogenase (ubiquinone) activity; INVOLVED IN: mitochondrial electron transport, NADH to ubiquinone; EXPRESSED IN: 24 plant structures; EXPRESSED DURING: 14 growth stages; CONTAINS InterPro DOMAIN/s: CHCH (InterPro:IPR010625); BEST Arabidopsis thaliana protein match is: NADH-ubiquinone oxidoreductase 19 k…
At5g37510	Complex I	19416	18327	18424	18445	0.289	0.01	0.045	0.94	0.95	0.95	Encodes a subunit of the 400 kDa subcomplex of the mitochondrial NADH dehydrogenase (complex I). The protein has been isolated in the male gametophyte.
At5g47890	Complex I	7114	7812	7841	7938	0.014	0.017	0.006	1.1	1.1	1.12	NADH-ubiquinone oxidoreductase B8 subunit, putative; FUNCTIONS IN: oxidoreductase activity, acting on NADH or NADPH, quinone or similar compound as acceptor; INVOLVED IN: biological_process unknown; LOCATED IN: mitochondrion, respiratory chain complex I; EXPRESSED IN: 22 plant structures; EXPRESSED DURING: 13 growth stages; CONTAINS InterPro DOMAIN/s: Ribosomal protein/NADH dehydrogenase domain (…
At5g52840	Complex I	9312	9768	9442	9672	0.25	0.63	0.55	1.05	1.01	1.04	NADH-ubiquinone oxidoreductase-related; FUNCTIONS IN: oxidoreductase activity, acting on NADH or NADPH; INVOLVED IN: photorespiration; LOCATED IN: mitochondrion, mitochondrial membrane, chloroplast, respiratory chain complex I, membrane; EXPRESSED IN: 22 plant structures; EXPRESSED DURING: 14 growth stages; CONTAINS InterPro DOMAIN/s: ETC complex I subunit (InterPro:IPR006806); BEST Arabidopsis t…
At5g63510	Complex I	10651	11254	11337	11027	0.124	0.118	0.391	1.06	1.06	1.04	Encodes a mitochondrial gamma carbonic anhydrase-like protein. Component of the NADH dehydrogenase complex.
At5g66510	Complex I	9876	10379	10685	10713	0.062	0.02	0.048	1.05	1.08	1.08	Encodes mitochondrial gamma carbonic anhydrase. Component of the NADH dehydrogenase complex.
At5g67590	Complex I	12004	12921	12530	13077	0.124	0.168	0.004	1.08	1.04	1.09	Mutant leaves have a reduced capacity for cold acclimation, appear water-soaked, leak electrolytes, and accumulate reactive oxygen species constitutively. Encode a protein with high similarity to the 18-kD Fe-S subunit of complex I (NADH dehydrogenase, EC 1.6.5.3) in the mitochondrial electron transfer chain.
At1g08480	Complex II	6127	7017	6723	6788	0.02	0.07	0.136	1.15	1.1	1.11	unknown protein; FUNCTIONS IN: molecular_function unknown; INVOLVED IN: biological_process unknown; LOCATED IN: mitochondrion, plasma membrane, plastid, vacuole; EXPRESSED IN: 27 plant structures; EXPRESSED DURING: 15 growth stages; Has 22 Blast hits to 22 proteins in 9 species: Archae - 0; Bacteria - 0; Metazoa - 0; Fungi - 0; Plants - 22; Viruses - 0; Other Eukaryotes - 0 (source: NCBI BLink).
At1g47420	Complex II	13399	13284	13199	13226	0.705	0.103	0.385	0.99	0.99	0.99	FUNCTIONS IN: molecular_function unknown; INVOLVED IN: biological_process unknown; LOCATED IN: mitochondrion, nucleus; EXPRESSED IN: 26 plant structures; EXPRESSED DURING: 15 growth stages; BEST Arabidopsis thaliana protein match is: GAMMA CA2 (GAMMA CARBONIC ANHYDRASE 2); carbonate dehydratase (TAIR:AT1G47260.1); Has 85 Blast hits to 85 proteins in 16 species: Archae - 0; Bacteria - 0; Metazoa -…
At2g18450	Complex II	3011	2104	2531	2638	0.009	0.12	0.306	0.7	0.84	0.88	Nuclear encoded mitochondrial flavoprotein subunit of succinate dehydrogenase complex .
At2g46390	Complex II	4319	4758	4633	4901	0.126	0.357	0.063	1.1	1.07	1.13	unknown protein; FUNCTIONS IN: molecular_function unknown; INVOLVED IN: biological_process unknown; LOCATED IN: endomembrane system; EXPRESSED IN: 24 plant structures; EXPRESSED DURING: 15 growth stages; Has 4 Blast hits to 4 proteins in 2 species: Archae - 0; Bacteria - 0; Metazoa - 0; Fungi - 0; Plants - 4; Viruses - 0; Other Eukaryotes - 0 (source: NCBI BLink).
At2g46505	Complex II	12052	11696	12360	12317	0.472	0.19	0.336	0.97	1.03	1.02	Encodes succinate dehydrogenase ,a component of mitochondrial respiratory complex II. Nuclear encoded gene which is imported into the mitochondrion.
At3g27380	Complex II	112	142	134	124	0.163	0.114	0.377	1.27	1.19	1.1	One of three isoforms of the iron-sulfur component of the succinate dehydrogenase complex, a component of the mitochondrial respiratory chain complex II. The product of the nuclear encoded gene is imported into the mitochondrion. Expressed during germination and post-germinative growth.
At3g47833	Complex II	3306	3288	3554	3631	0.931	0.156	0.239	0.99	1.07	1.1	unknown protein; FUNCTIONS IN: molecular_function unknown; INVOLVED IN: biological_process unknown; EXPRESSED IN: 24 plant structures; EXPRESSED DURING: 15 growth stages; BEST Arabidopsis thaliana protein match is: unknown protein (TAIR:AT5G62575.1); Has 26 Blast hits to 26 proteins in 8 species: Archae - 0; Bacteria - 0; Metazoa - 0; Fungi - 0; Plants - 26; Viruses - 0; Other Eukaryotes - 0 (sou…
At5g40650	Complex II	6920	6549	7243	7090	0.176	0.198	0.487	0.95	1.05	1.02	One of three isoforms of the iron-sulfur component of the succinate dehydrogenase complex, a component of the mitochondrial respiratory chain complex II. The product of the nuclear encoded gene is imported into the mitochondrion. Expressed during germination and post-germinative growth.
At5g62575	Complex II	925	861	897	996	0.411	0.729	0.56	0.93	0.97	1.08	unknown protein; FUNCTIONS IN: molecular_function unknown; INVOLVED IN: biological_process unknown; LOCATED IN: mitochondrion; EXPRESSED IN: 25 plant structures; EXPRESSED DURING: 15 growth stages; BEST Arabidopsis thaliana protein match is: unknown protein (TAIR:AT3G47833.1); Has 26 Blast hits to 26 proteins in 8 species: Archae - 0; Bacteria - 0; Metazoa - 0; Fungi - 0; Plants - 26; Viruses - 0…
At5g66760	Complex II	12664	11885	12885	12651	0.134	0.277	0.976	0.94	1.02	1	One of two genes in Arabidopsis that encode a flavoprotein subunit of the mitochondrial succinate dehydrogenase complex.
At2g03690	Ubiquinone biogenesis	6424	7851	5948	5981	0.017	0.012	0.151	1.22	0.93	0.93	Ubiquinone biosynthesis protein COQ4 homolog.
At2g30920	Ubiquinone biogenesis	2467	2019	2529	2677	0.041	0.582	0.297	0.82	1.03	1.08	The enzyme encoded by this gene has been shown to complement the Saccharomyces cerevisiae coq3 mutation and, therefore, to have hexaprenyldihydroxybenzoate methyltransferase activity. It is however likely that, in Arabidopsis, the enzyme catalyzes the methylation of nonaprenyldihydroxybenzoate as it is the prevalent polyprenoid in this plant species. The enzyme is a mitochondrial-localized methyl…
At3g24200	Ubiquinone biogenesis	3886	3880	3611	3543	0.971	0.21	0.177	1	0.93	0.91	FAD binding / monooxygenase/ oxidoreductase/ oxidoreductase, acting on paired donors, with incorporation or reduction of molecular oxygen, NADH or NADPH as one donor, and incorporation of one atom of oxygen; FUNCTIONS IN: oxidoreductase activity, monooxygenase activity, FAD binding, oxidoreductase activity, acting on paired donors, with incorporation or reduction of molecular oxygen, NADH or NADP…
At4g01660	Ubiquinone biogenesis	4321	3521	4013	4459	0.033	0.033	0.548	0.81	0.93	1.03	Encodes an ABC1-like protein, member of the ATH subfamily; putative ABC transporter; isolated by functional complementation of a yeast abc1 mutant
At4g23660	Ubiquinone biogenesis	3726	3696	3300	3466	0.888	0.043	0.127	0.99	0.89	0.93	Encodes para-hydroxy benzoate polyprenyl diphosphate transferase. The enzyme was shown to be able to use a wide range of prenyl substrates : from GPP (C10) to decaprenyl diphosphate (C50).
At5g57300	Ubiquinone biogenesis	6598	5554	6198	6596	0.097	0.239	0.997	0.84	0.94	1	UbiE/COQ5 methyltransferase family protein; FUNCTIONS IN: methyltransferase activity; LOCATED IN: mitochondrion; EXPRESSED IN: 22 plant structures; EXPRESSED DURING: 13 growth stages; CONTAINS InterPro DOMAIN/s: UbiE/COQ5 methyltransferase (InterPro:IPR004033); BEST Arabidopsis thaliana protein match is: UbiE/COQ5 methyltransferase family protein (TAIR:AT1G23360.1); Has 6140 Blast hits to 6134 pr…
At1g15120	Complex III	8969	9086	9294	9720	0.769	0.388	0.1	1.01	1.04	1.08	ubiquinol-cytochrome C reductase complex 7.8 kDa protein, putative / mitochondrial hinge protein, putative; FUNCTIONS IN: ubiquinol-cytochrome-c reductase activity; INVOLVED IN: mitochondrial electron transport, ubiquinol to cytochrome c; LOCATED IN: mitochondrion, mitochondrial respiratory chain complex III; EXPRESSED IN: 25 plant structures; EXPRESSED DURING: 15 growth stages; CONTAINS InterPro…
At1g51980	Complex III	14227	13202	14943	14948	0.106	0.017	0.127	0.93	1.05	1.05	mitochondrial processing peptidase alpha subunit, putative; FUNCTIONS IN: metalloendopeptidase activity, ATP binding; INVOLVED IN: proteolysis, response to salt stress; LOCATED IN: in 6 components; EXPRESSED IN: 28 plant structures; EXPRESSED DURING: 16 growth stages; CONTAINS InterPro DOMAIN/s: Peptidase M16, zinc-binding site (InterPro:IPR001431), Peptidase M16, C-terminal (InterPro:IPR007863),…
At2g01090	Complex III	1839	1915	1957	2165	0.557	0.205	0.027	1.04	1.06	1.18	ubiquinol-cytochrome C reductase complex 7.8 kDa protein, putative / mitochondrial hinge protein, putative; FUNCTIONS IN: ubiquinol-cytochrome-c reductase activity; INVOLVED IN: mitochondrial electron transport, ubiquinol to cytochrome c; LOCATED IN: mitochondrial respiratory chain complex III; EXPRESSED IN: 24 plant structures; EXPRESSED DURING: 15 growth stages; CONTAINS InterPro DOMAIN/s: Ubiq…
At2g40765	Complex III	8732	9437	8881	9225	0.223	0.432	0.316	1.08	1.02	1.06	unknown protein; FUNCTIONS IN: molecular_function unknown; INVOLVED IN: biological_process unknown; LOCATED IN: mitochondrion, mitochondrial respiratory chain complex III; EXPRESSED IN: 24 plant structures; EXPRESSED DURING: 15 growth stages; Has 24 Blast hits to 24 proteins in 9 species: Archae - 0; Bacteria - 0; Metazoa - 0; Fungi - 0; Plants - 24; Viruses - 0; Other Eukaryotes - 0 (source: NCB…
At3g02090	Complex III	13905	13027	13965	14202	0.11	0.841	0.501	0.94	1	1.02	MPPBETA; FUNCTIONS IN: metalloendopeptidase activity, catalytic activity, zinc ion binding, metal ion binding; INVOLVED IN: proteolysis; LOCATED IN: in 11 components; EXPRESSED IN: 27 plant structures; EXPRESSED DURING: 16 growth stages; CONTAINS InterPro DOMAIN/s: Peptidase M16, zinc-binding site (InterPro:IPR001431), Peptidase M16, C-terminal (InterPro:IPR007863), Peptidase M16, N-terminal (Int…
At3g10860	Complex III	12637	14559	13779	13957	0.001	0.025	0.001	1.15	1.09	1.1	ubiquinol-cytochrome C reductase complex ubiquinone-binding protein, putative / ubiquinol-cytochrome C reductase complex 8.2 kDa protein, putative; FUNCTIONS IN: ubiquinol-cytochrome-c reductase activity; LOCATED IN: mitochondrion, mitochondrial respiratory chain complex III, membrane; EXPRESSED IN: 24 plant structures; EXPRESSED DURING: 15 growth stages; BEST Arabidopsis thaliana protein match i…
At3g16480	Complex III	6244	5361	6334	6637	0.037	0.783	0.217	0.86	1.01	1.06	mitochondrial processing peptidase alpha subunit (MPPalpha); FUNCTIONS IN: metalloendopeptidase activity, catalytic activity, zinc ion binding, metal ion binding; INVOLVED IN: proteolysis; LOCATED IN: in 8 components; EXPRESSED IN: 24 plant structures; EXPRESSED DURING: 13 growth stages; CONTAINS InterPro DOMAIN/s: Peptidase M16, zinc-binding site (InterPro:IPR001431), Peptidase M16, C-terminal (…
At3g27240	Complex III	15736	14423	15369	15644	0.049	0.419	0.841	0.92	0.98	0.99	cytochrome c1, putative; FUNCTIONS IN: electron carrier activity, iron ion binding, heme binding, electron transporter, transferring electrons within CoQH2-cytochrome c reductase complex activity; LOCATED IN: in 6 components; EXPRESSED IN: 26 plant structures; EXPRESSED DURING: 15 growth stages; CONTAINS InterPro DOMAIN/s: Cytochrome c1 (InterPro:IPR002326), Cytochrome c, monohaem (InterPro:IPR00…
At3g52730	Complex III	10500	10270	10691	11194	0.603	0.64	0.141	0.98	1.02	1.07	ubiquinol-cytochrome C reductase UQCRX/QCR9-like family protein; FUNCTIONS IN: ubiquinol-cytochrome-c reductase activity; INVOLVED IN: mitochondrial electron transport, ubiquinol to cytochrome c; LOCATED IN: mitochondrial envelope, mitochondrion, mitochondrial respiratory chain complex III, membrane; EXPRESSED IN: 24 plant structures; EXPRESSED DURING: 16 growth stages; CONTAINS InterPro DOMAIN/s…
At4g32470	Complex III	8741	9478	9416	9446	0.166	0.206	0.191	1.08	1.08	1.08	ubiquinol-cytochrome C reductase complex 14 kDa protein, putative; FUNCTIONS IN: ubiquinol-cytochrome-c reductase activity; INVOLVED IN: mitochondrial electron transport, ubiquinol to cytochrome c; LOCATED IN: mitochondrion, plasma membrane, plastid, mitochondrial respiratory chain complex III, membrane; EXPRESSED IN: 26 plant structures; EXPRESSED DURING: 15 growth stages; CONTAINS InterPro DOMA…
At5g05370	Complex III	4377	5062	4621	4661	0.178	0.455	0.417	1.16	1.06	1.07	ubiquinol-cytochrome C reductase complex ubiquinone-binding protein, putative / ubiquinol-cytochrome C reductase complex 8.2 kDa protein, putative; FUNCTIONS IN: ubiquinol-cytochrome-c reductase activity; LOCATED IN: mitochondrial respiratory chain complex III; EXPRESSED IN: 24 plant structures; EXPRESSED DURING: 15 growth stages; BEST Arabidopsis thaliana protein match is: ubiquinol-cytochrome C…
At5g25450	Complex III	449	401	460	459	0.522	0.875	0.891	0.89	1.02	1.02	ubiquinol-cytochrome C reductase complex 14 kDa protein, putative; FUNCTIONS IN: ubiquinol-cytochrome-c reductase activity; INVOLVED IN: mitochondrial electron transport, ubiquinol to cytochrome c; LOCATED IN: mitochondrion, mitochondrial respiratory chain complex III, membrane; EXPRESSED IN: 21 plant structures; EXPRESSED DURING: 13 growth stages; CONTAINS InterPro DOMAIN/s: Cytochrome bd ubiqui…
At5g40810	Complex III	17062	17062	17625	17971	1	0.406	0.143	1	1.03	1.05	cytochrome c1, putative; FUNCTIONS IN: electron carrier activity, iron ion binding, heme binding, electron transporter, transferring electrons within CoQH2-cytochrome c reductase complex activity; LOCATED IN: mitochondrial respiratory chain, mitochondrion, vacuole, mitochondrial respiratory chain complex III, membrane; EXPRESSED IN: 23 plant structures; EXPRESSED DURING: 14 growth stages; CONTAIN…
At1g22450	Complex IV (including cytochrome c)	11148	11459	12141	12478	0.174	0.004	0.003	1.03	1.09	1.12	subunit 6b of cytochrome c oxidase
At1g22840	Complex IV (including cytochrome c)	14311	13887	14934	15605	0.283	0.069	0.009	0.97	1.04	1.09	Encodes cytochrome c. Contains two site II (TGGGCC/T) elements, which interact with a TCP-domain transcription factor, and a downstream internal telomeric repeat, and are required for expression of the Cytc-1 gene. Promoter directs preferential expression in root and shoot meristems and in anthers.
At1g72020	Complex IV (including cytochrome c)	5487	5967	5142	5138	0.049	0.071	0.109	1.09	0.94	0.94	unknown protein; FUNCTIONS IN: molecular_function unknown; INVOLVED IN: biological_process unknown; EXPRESSED IN: 24 plant structures; EXPRESSED DURING: 15 growth stages; Has 34 Blast hits to 34 proteins in 14 species: Archae - 0; Bacteria - 0; Metazoa - 0; Fungi - 0; Plants - 34; Viruses - 0; Other Eukaryotes - 0 (source: NCBI BLink).
At1g80230	Complex IV (including cytochrome c)	5391	5101	4763	4898	0.473	0.057	0.262	0.95	0.88	0.91	cytochrome c oxidase family protein; FUNCTIONS IN: cytochrome-c oxidase activity; LOCATED IN: mitochondrial envelope, mitochondrion; EXPRESSED IN: 24 plant structures; EXPRESSED DURING: 15 growth stages; CONTAINS InterPro DOMAIN/s: Cytochrome c oxidase, subunit Vb (InterPro:IPR002124); BEST Arabidopsis thaliana protein match is: cytochrome c oxidase family protein (TAIR:AT3G15640.1); Has 341 Blas…
At2g47380	Complex IV (including cytochrome c)	8563	9195	9137	9123	0.026	0.026	0.015	1.07	1.07	1.07	cytochrome c oxidase subunit Vc family protein / COX5C family protein; FUNCTIONS IN: cytochrome-c oxidase activity; LOCATED IN: mitochondrion; EXPRESSED IN: 24 plant structures; EXPRESSED DURING: 15 growth stages; CONTAINS InterPro DOMAIN/s: Cytochrome c oxidase subunit Vc (InterPro:IPR008432); BEST Arabidopsis thaliana protein match is: cytochrome c oxidase subunit Vc, putative / COX5C, putative…
At3g15640	Complex IV (including cytochrome c)	11924	12023	12382	12949	0.81	0.29	0.027	1.01	1.04	1.09	cytochrome c oxidase family protein; FUNCTIONS IN: cytochrome-c oxidase activity, metal ion binding; LOCATED IN: mitochondrial envelope, mitochondrion, chloroplast thylakoid membrane; EXPRESSED IN: 22 plant structures; EXPRESSED DURING: 13 growth stages; CONTAINS InterPro DOMAIN/s: Cytochrome c oxidase, subunit Vb (InterPro:IPR002124); BEST Arabidopsis thaliana protein match is: cytochrome c oxid…
At3g62400	Complex IV (including cytochrome c)	3019	3625	3291	3204	0.12	0.13	0.173	1.2	1.09	1.06	unknown protein; FUNCTIONS IN: molecular_function unknown; INVOLVED IN: biological_process unknown; LOCATED IN: cellular_component unknown; EXPRESSED IN: 24 plant structures; EXPRESSED DURING: 15 growth stages; Has 3 Blast hits to 3 proteins in 1 species: Archae - 0; Bacteria - 0; Metazoa - 0; Fungi - 0; Plants - 3; Viruses - 0; Other Eukaryotes - 0 (source: NCBI BLink).
At4g00860	Complex IV (including cytochrome c)	13179	13994	13643	14332	0.166	0.45	0.059	1.06	1.04	1.09	putative pathogenesis-related protein whose transcript level is induced in response to ozone and pathogenic Pseudomonas strains.
At4g10040	Complex IV (including cytochrome c)	2735	1922	2003	1969	0.031	0.043	0.041	0.7	0.73	0.72	Encodes cytochrome c. Promoter directs preferential expression in vascular tissues of cotyledons, leaves, roots, and hypocotyls, and in anthers.
At4g21105	Complex IV (including cytochrome c)	11262	11750	11639	11549	0.276	0.163	0.308	1.04	1.03	1.03	cytochrome-c oxidase/ electron carrier; FUNCTIONS IN: electron carrier activity, cytochrome-c oxidase activity; LOCATED IN: mitochondrion, plasma membrane; EXPRESSED IN: 25 plant structures; EXPRESSED DURING: 16 growth stages; CONTAINS InterPro DOMAIN/s: Cytochrome c oxidase, subunit VIIa (InterPro:IPR003177); Has 44 Blast hits to 42 proteins in 10 species: Archae - 0; Bacteria - 0; Metazoa - 0; …
At4g37830	Complex IV (including cytochrome c)	18578	19666	19144	19325	0.229	0.412	0.432	1.06	1.03	1.04	cytochrome c oxidase-related; FUNCTIONS IN: cytochrome-c oxidase activity; LOCATED IN: mitochondrion; EXPRESSED IN: 24 plant structures; EXPRESSED DURING: 15 growth stages; CONTAINS InterPro DOMAIN/s: Cytochrome c oxidase, subunit VIa (InterPro:IPR001349); Has 138 Blast hits to 138 proteins in 37 species: Archae - 0; Bacteria - 0; Metazoa - 100; Fungi - 0; Plants - 29; Viruses - 0; Other Eukaryot…
At5g57815	Complex IV (including cytochrome c)	4067	5063	4633	4533	0.004	0.088	0.006	1.25	1.14	1.11	cytochrome c oxidase subunit 6b, putative; FUNCTIONS IN: cytochrome-c oxidase activity; LOCATED IN: mitochondrion; EXPRESSED IN: 24 plant structures; EXPRESSED DURING: 15 growth stages; CONTAINS InterPro DOMAIN/s: Cytochrome c oxidase, subunit VIb (InterPro:IPR003213); BEST Arabidopsis thaliana protein match is: cytochrome c oxidase subunit 6b, putative (TAIR:AT4G28060.1); Has 426 Blast hits to 4…
At5g61310	Complex IV (including cytochrome c)	3940	3632	3936	4116	0.414	0.991	0.652	0.92	1	1.04	cytochrome c oxidase subunit Vc, putative / COX5C, putative; FUNCTIONS IN: cytochrome-c oxidase activity; LOCATED IN: mitochondrial respiratory chain, endomembrane system; EXPRESSED IN: 23 plant structures; EXPRESSED DURING: 13 growth stages; CONTAINS InterPro DOMAIN/s: Cytochrome c oxidase subunit Vc (InterPro:IPR008432); BEST Arabidopsis thaliana protein match is: cytochrome c oxidase subunit V…
At1g02410	COX biogenesis	4964	4920	5079	5306	0.809	0.494	0.083	0.99	1.02	1.07	cytochrome c oxidase assembly protein CtaG / Cox11 family; FUNCTIONS IN: copper ion binding; INVOLVED IN: biological_process unknown; EXPRESSED IN: 24 plant structures; EXPRESSED DURING: 15 growth stages; CONTAINS InterPro DOMAIN/s: Cytochrome c oxidase assembly protein CtaG/Cox11 (InterPro:IPR007533); Has 2371 Blast hits to 2371 proteins in 476 species: Archae - 0; Bacteria - 724; Metazoa - 77; …
At1g53030	COX biogenesis	1033	1077	1002	1161	0.387	0.777	0.379	1.04	0.97	1.12	encodes a copper chaperone, can functional complements the yeast COX17 null mutant. May play a role in the delivery of copper to mitochondria. Expressed in roots and thus may also play a role in copper transport in the roots.
At2g44520	COX biogenesis	6011	5283	6391	6502	0.026	0	0.128	0.88	1.06	1.08	cytochrome c oxidase 10 (COX10); FUNCTIONS IN: protoheme IX farnesyltransferase activity, prenyltransferase activity; INVOLVED IN: heme biosynthetic process; LOCATED IN: integral to membrane, mitochondrial membrane; EXPRESSED IN: 23 plant structures; EXPRESSED DURING: 13 growth stages; CONTAINS InterPro DOMAIN/s: Protohaem IX farnesyltransferase, mitochondria (InterPro:IPR016315), Protohaem IX fa…
At3g08950	COX biogenesis	2397	1758	2263	2536	0.038	0.405	0.468	0.73	0.94	1.06	electron transport SCO1/SenC family protein; FUNCTIONS IN: copper ion binding; INVOLVED IN: copper ion transport, respiratory chain complex IV assembly, cellular copper ion homeostasis, cell redox homeostasis; LOCATED IN: mitochondrion, plastid; EXPRESSED IN: 24 plant structures; EXPRESSED DURING: 13 growth stages; CONTAINS InterPro DOMAIN/s: Synthesis of cytochrome c oxidase, Sco1/Sco2 (InterPro…
At3g15352	COX biogenesis	3462	3144	3268	3622	0.166	0.32	0.482	0.91	0.94	1.05	Encodes protein similar to yeast COX17, a copper-binding protein that mediates the delivery of Cu to the mitochondria for the assembly of a functional cytochrome oxidase complex.
At5g56090	COX biogenesis	5240	3854	5349	5967	0.025	0.652	0.044	0.74	1.02	1.14	Encodes a homolog of COX15. Microarray analysis show a 3.2 fold increase in transcription after treatment with rotenone, an electron transport chain inhibitor.
At1g51650	Complex V	12528	13485	13388	13796	0.023	0.039	0.013	1.08	1.07	1.1	ATP synthase epsilon chain, mitochondrial; FUNCTIONS IN: hydrogen ion transporting ATP synthase activity, rotational mechanism, proton-transporting ATPase activity, rotational mechanism; INVOLVED IN: ATP biosynthetic process, ATP synthesis coupled proton transport; LOCATED IN: mitochondrion; EXPRESSED IN: 25 plant structures; EXPRESSED DURING: 15 growth stages; CONTAINS InterPro DOMAIN/s: ATPase,…
At2g19680	Complex V	4737	5222	5260	5432	0.076	0.012	0.001	1.1	1.11	1.15	mitochondrial ATP synthase g subunit family protein; FUNCTIONS IN: hydrogen ion transmembrane transporter activity; INVOLVED IN: proton transport, ATP synthesis coupled proton transport; LOCATED IN: mitochondrial proton-transporting ATP synthase complex, coupling factor F(o); EXPRESSED IN: 22 plant structures; EXPRESSED DURING: 13 growth stages; CONTAINS InterPro DOMAIN/s: ATPase, F0 complex, sub…
At2g21870	Complex V	12746	12546	12700	12695	0.594	0.855	0.879	0.98	1	1	unknown protein; FUNCTIONS IN: molecular_function unknown; INVOLVED IN: biological_process unknown; LOCATED IN: mitochondrion, nucleolus, chloroplast, plastid, membrane; EXPRESSED IN: 27 plant structures; EXPRESSED DURING: 16 growth stages; Has 84 Blast hits to 83 proteins in 36 species: Archae - 2; Bacteria - 11; Metazoa - 21; Fungi - 0; Plants - 30; Viruses - 0; Other Eukaryotes - 20 (source: N…
At2g33040	Complex V	15698	14906	16125	16560	0.232	0.059	0.053	0.95	1.03	1.05	ATP synthase gamma chain, mitochondrial (ATPC); FUNCTIONS IN: hydrogen ion transporting ATP synthase activity, rotational mechanism, proton-transporting ATPase activity, rotational mechanism; INVOLVED IN: proton transport, ATP synthesis coupled proton transport; LOCATED IN: in 7 components; EXPRESSED IN: 27 plant structures; EXPRESSED DURING: 16 growth stages; CONTAINS InterPro DOMAIN/s: ATPase, …
At3g46430	Complex V	4343	4861	3705	3736	0.213	0.018	0.029	1.12	0.85	0.86	unknown protein; FUNCTIONS IN: molecular_function unknown; INVOLVED IN: biological_process unknown; LOCATED IN: mitochondrion, mitochondrial respiratory chain complex III; EXPRESSED IN: 25 plant structures; EXPRESSED DURING: 15 growth stages; BEST Arabidopsis thaliana protein match is: unknown protein (TAIR:AT5G59613.1); Has 26 Blast hits to 26 proteins in 8 species: Archae - 0; Bacteria - 0; Met…
At3g52300	Complex V	12885	11994	12728	12928	0.05	0.684	0.902	0.93	0.99	1	ATP SYNTHASE D CHAIN, MITOCHONDRIAL (ATPQ); FUNCTIONS IN: hydrogen ion transmembrane transporter activity; INVOLVED IN: response to salt stress; LOCATED IN: in 8 components; EXPRESSED IN: 27 plant structures; EXPRESSED DURING: 15 growth stages; CONTAINS InterPro DOMAIN/s: ATPase, F0 complex, subunit D, mitochondrial (InterPro:IPR008689); Has 220 Blast hits to 220 proteins in 78 species: Archae - …
At4g26210	Complex V	3662	3539	4007	4392	0.59	0.226	0.045	0.97	1.09	1.2	mitochondrial ATP synthase g subunit family protein; FUNCTIONS IN: hydrogen ion transmembrane transporter activity; INVOLVED IN: proton transport, ATP synthesis coupled proton transport; LOCATED IN: mitochondrial proton-transporting ATP synthase complex, coupling factor F(o); EXPRESSED IN: 22 plant structures; EXPRESSED DURING: 13 growth stages; CONTAINS InterPro DOMAIN/s: ATPase, F0 complex, sub…
At4g29480	Complex V	10438	10984	10850	11149	0.189	0.164	0.078	1.05	1.04	1.07	mitochondrial ATP synthase g subunit family protein; FUNCTIONS IN: hydrogen ion transmembrane transporter activity; INVOLVED IN: proton transport, ATP synthesis coupled proton transport; LOCATED IN: mitochondrion; EXPRESSED IN: 25 plant structures; EXPRESSED DURING: 13 growth stages; CONTAINS InterPro DOMAIN/s: ATPase, F0 complex, subunit G, mitochondrial (InterPro:IPR006808); BEST Arabidopsis th…
At4g30010	Complex V	10050	8166	10152	10146	0.497	0.795	0.866	0.81	1.01	1.01	unknown protein; FUNCTIONS IN: molecular_function unknown; INVOLVED IN: biological_process unknown; LOCATED IN: mitochondrion, plastid; EXPRESSED IN: 26 plant structures; EXPRESSED DURING: 15 growth stages; Has 26 Blast hits to 26 proteins in 12 species: Archae - 0; Bacteria - 0; Metazoa - 0; Fungi - 0; Plants - 26; Viruses - 0; Other Eukaryotes - 0 (source: NCBI BLink).
At5g04750	Complex V	6881	7636	8146	7691	0.186	0.106	0.137	1.11	1.18	1.12	F1F0-ATPase inhibitor protein, putative; FUNCTIONS IN: ATPase inhibitor activity; EXPRESSED IN: 22 plant structures; EXPRESSED DURING: 13 growth stages; Has 33 Blast hits to 33 proteins in 8 species: Archae - 0; Bacteria - 0; Metazoa - 0; Fungi - 0; Plants - 33; Viruses - 0; Other Eukaryotes - 0 (source: NCBI BLink).
At5g13450	Complex V	19724	18749	20459	20551	0.229	0.355	0.33	0.95	1.04	1.04	ATP synthase delta chain, mitochondrial, putative / H(+)-transporting two-sector ATPase, delta (OSCP) subunit, putative; FUNCTIONS IN: hydrogen ion transporting ATP synthase activity, rotational mechanism; INVOLVED IN: ATP synthesis coupled proton transport; LOCATED IN: mitochondrion, chloroplast, plasma membrane, membrane, mitochondrial proton-transporting ATP synthase complex, catalytic core F(…
At5g15320	Complex V	10029	10819	10611	10602	0.316	0.35	0.263	1.08	1.06	1.06	unknown protein; FUNCTIONS IN: molecular_function unknown; INVOLVED IN: biological_process unknown; LOCATED IN: endomembrane system; EXPRESSED IN: 23 plant structures; EXPRESSED DURING: 15 growth stages; BEST Arabidopsis thaliana protein match is: unknown protein (TAIR:AT3G01130.1); Has 37 Blast hits to 37 proteins in 7 species: Archae - 0; Bacteria - 0; Metazoa - 0; Fungi - 0; Plants - 37; Virus…
At5g47030	Complex V	18837	19863	19161	19228	0.28	0.588	0.506	1.05	1.02	1.02	Encodes the mitochondrial ATP synthase subunit delta.
At1g05205	Other genes	3880	3859	3906	4021	0.943	0.911	0.607	0.99	1.01	1.04	unknown protein; FUNCTIONS IN: molecular_function unknown; INVOLVED IN: biological_process unknown; LOCATED IN: cellular_component unknown; EXPRESSED IN: 22 plant structures; EXPRESSED DURING: 13 growth stages; Has 19 Blast hits to 19 proteins in 8 species: Archae - 0; Bacteria - 0; Metazoa - 0; Fungi - 0; Plants - 19; Viruses - 0; Other Eukaryotes - 0 (source: NCBI BLink).
At1g10030	Other genes	4105	3899	3961	4368	0.361	0.53	0.323	0.95	0.96	1.06	Arabidopsis homolog of yeast ergosterol28 (ERG28); INVOLVED IN: biological_process unknown; LOCATED IN: endomembrane system, integral to membrane; EXPRESSED IN: 22 plant structures; EXPRESSED DURING: 13 growth stages; CONTAINS InterPro DOMAIN/s: Erg28-like (InterPro:IPR005352); Has 155 Blast hits to 155 proteins in 68 species: Archae - 0; Bacteria - 0; Metazoa - 58; Fungi - 64; Plants - 23; Virus…
At1g24180	Other genes	18594	16495	17306	17483	0.044	0.093	0.163	0.89	0.93	0.94	Arabidopsis thaliana pyruvate dehydrogenase E1a-like subunit. 81% identical to a previously characterized Arabidopsis mitochondrial PDH E1a-subunit, At1g59900
At1g71780	Other genes	8153	8061	8296	8953	0.722	0.581	0.089	0.99	1.02	1.1	unknown protein; FUNCTIONS IN: molecular_function unknown; INVOLVED IN: biological_process unknown; LOCATED IN: endoplasmic reticulum; EXPRESSED IN: 25 plant structures; EXPRESSED DURING: 15 growth stages; Has 21 Blast hits to 21 proteins in 5 species: Archae - 0; Bacteria - 0; Metazoa - 0; Fungi - 0; Plants - 21; Viruses - 0; Other Eukaryotes - 0 (source: NCBI BLink).
At2g20820	Other genes	7851	8703	8548	8544	0.093	0.201	0.207	1.11	1.09	1.09	unknown protein; FUNCTIONS IN: molecular_function unknown; INVOLVED IN: biological_process unknown; EXPRESSED IN: 24 plant structures; EXPRESSED DURING: 15 growth stages; Has 32 Blast hits to 32 proteins in 9 species: Archae - 0; Bacteria - 0; Metazoa - 0; Fungi - 0; Plants - 32; Viruses - 0; Other Eukaryotes - 0 (source: NCBI BLink).
At2g35120	Other genes	13299	12234	14368	14467	0.146	0.026	0.039	0.92	1.08	1.09	glycine cleavage system H protein, mitochondrial, putative; FUNCTIONS IN: glycine dehydrogenase (decarboxylating) activity, ATP binding; INVOLVED IN: glycine catabolic process; LOCATED IN: mitochondrion, glycine cleavage complex; EXPRESSED IN: 22 plant structures; EXPRESSED DURING: 13 growth stages; CONTAINS InterPro DOMAIN/s: 2-oxo acid dehydrogenase, lipoyl-binding site (InterPro:IPR003016), Si…
At2g42310	Other genes	6367	7469	7097	7044	0.013	0.002	0.068	1.17	1.11	1.11	unknown protein; FUNCTIONS IN: molecular_function unknown; INVOLVED IN: biological_process unknown; LOCATED IN: mitochondrion, respiratory chain complex I; EXPRESSED IN: 22 plant structures; EXPRESSED DURING: 13 growth stages; BEST Arabidopsis thaliana protein match is: unknown protein (TAIR:AT3G57785.1); Has 77 Blast hits to 77 proteins in 34 species: Archae - 0; Bacteria - 0; Metazoa - 4; Fungi…
At2g46540	Other genes	8955	9016	8888	8997	0.874	0.825	0.902	1.01	0.99	1	unknown protein; FUNCTIONS IN: molecular_function unknown; INVOLVED IN: biological_process unknown; LOCATED IN: mitochondrion, membrane; EXPRESSED IN: 25 plant structures; EXPRESSED DURING: 16 growth stages; Has 26 Blast hits to 26 proteins in 8 species: Archae - 0; Bacteria - 0; Metazoa - 0; Fungi - 0; Plants - 26; Viruses - 0; Other Eukaryotes - 0 (source: NCBI BLink).
At3g09810	Other genes	5692	5534	6202	6387	0.573	0.082	0.138	0.97	1.09	1.12	isocitrate dehydrogenase, putative / NAD+ isocitrate dehydrogenase, putative; FUNCTIONS IN: isocitrate dehydrogenase (NAD+) activity, oxidoreductase activity, acting on the CH-OH group of donors, NAD or NADP as acceptor; INVOLVED IN: tricarboxylic acid cycle, metabolic process; LOCATED IN: mitochondrion; EXPRESSED IN: 22 plant structures; EXPRESSED DURING: 13 growth stages; CONTAINS InterPro DOMA…
At3g13845	Other genes	912	863	880	949	0.641	0.758	0.762	0.95	0.97	1.04	unknown protein; FUNCTIONS IN: molecular_function unknown; INVOLVED IN: biological_process unknown; LOCATED IN: endomembrane system; EXPRESSED IN: 24 plant structures; EXPRESSED DURING: 15 growth stages; Has 11 Blast hits to 11 proteins in 6 species: Archae - 0; Bacteria - 0; Metazoa - 0; Fungi - 0; Plants - 11; Viruses - 0; Other Eukaryotes - 0 (source: NCBI BLink).
At3g13930	Other genes	14406	12736	14175	14329	0.011	0.347	0.769	0.88	0.98	0.99	dihydrolipoamide S-acetyltransferase, putative; FUNCTIONS IN: dihydrolipoyllysine-residue acetyltransferase activity, protein binding, acyltransferase activity; INVOLVED IN: pyruvate metabolic process, metabolic process; LOCATED IN: mitochondrion, chloroplast, chloroplast envelope; EXPRESSED IN: 25 plant structures; EXPRESSED DURING: 13 growth stages; CONTAINS InterPro DOMAIN/s: 2-oxo acid dehydr…
At3g17780	Other genes	7827	8361	8305	8496	0.168	0.235	0.092	1.07	1.06	1.09	unknown protein; FUNCTIONS IN: molecular_function unknown; LOCATED IN: endomembrane system; EXPRESSED IN: 23 plant structures; EXPRESSED DURING: 13 growth stages; BEST Arabidopsis thaliana protein match is: unknown protein (TAIR:AT1G48440.1); Has 58 Blast hits to 58 proteins in 11 species: Archae - 0; Bacteria - 0; Metazoa - 0; Fungi - 0; Plants - 58; Viruses - 0; Other Eukaryotes - 0 (source: NC…
At3g43810	Other genes	12177	12685	12795	13055	0.507	0.156	0.203	1.04	1.05	1.07	EF hand domain protein encodes a calmodulin. Can functionally complement a yeast CaM mutant.
At4g00585	Other genes	7826	9590	8720	8758	0.125	0.02	0.166	1.23	1.11	1.12	unknown protein; FUNCTIONS IN: molecular_function unknown; INVOLVED IN: photorespiration; LOCATED IN: mitochondrial membrane, respiratory chain complex I; EXPRESSED IN: 24 plant structures; EXPRESSED DURING: 15 growth stages; Has 29 Blast hits to 29 proteins in 15 species: Archae - 0; Bacteria - 0; Metazoa - 2; Fungi - 6; Plants - 20; Viruses - 0; Other Eukaryotes - 1 (source: NCBI BLink).
At4g11010	Other genes	9035	8892	8738	9076	0.558	0.299	0.888	0.98	0.97	1	nucleoside diphosphate kinase 3 (ndpk3), located to the inter-membrane space in mitochondria
At5g08060	Other genes	15294	16439	15973	15499	0.232	0.404	0.789	1.07	1.04	1.01	unknown protein; FUNCTIONS IN: molecular_function unknown; INVOLVED IN: biological_process unknown; LOCATED IN: mitochondrion; EXPRESSED IN: 24 plant structures; EXPRESSED DURING: 16 growth stages; Has 25 Blast hits to 25 proteins in 11 species: Archae - 0; Bacteria - 0; Metazoa - 0; Fungi - 0; Plants - 24; Viruses - 0; Other Eukaryotes - 1 (source: NCBI BLink).
At5g20090	Other genes	7680	7950	7532	7532	0.36	0.517	0.523	1.04	0.98	0.98	unknown protein; INVOLVED IN: biological_process unknown; LOCATED IN: plasma membrane, membrane; EXPRESSED IN: 25 plant structures; EXPRESSED DURING: 16 growth stages; CONTAINS InterPro DOMAIN/s: Uncharacterised protein family UPF0041 (InterPro:IPR005336); BEST Arabidopsis thaliana protein match is: unknown protein (TAIR:AT4G22310.1); Has 659 Blast hits to 658 proteins in 149 species: Archae - 0;…
At5g48580	Other genes	1374	1198	1440	1748	0.09	0.406	0.02	0.87	1.05	1.27	immunophilin (FKBP15-2)
At5g50850	Other genes	17895	16375	18522	18609	0.047	0.138	0.457	0.92	1.04	1.04	MACCI-BOU (MAB1); FUNCTIONS IN: pyruvate dehydrogenase (acetyl-transferring) activity, catalytic activity; INVOLVED IN: defense response to bacterium; LOCATED IN: mitochondrion, nucleolus, plasma membrane; EXPRESSED IN: 25 plant structures; EXPRESSED DURING: 16 growth stages; CONTAINS InterPro DOMAIN/s: Transketolase, C-terminal (InterPro:IPR005476), Transketolase C-terminal-like (InterPro:IPR015…

## Sheet: (c) Changes in leaf and root
Additional file 10c. Changes of mitochondrial complexes in leaf and root.
SEQ_ID	Gene Symbol	WT M	P2 M	OE7 M	OE21 M	FC P2	P (P2 vs WT)	FC OE7	P OE7 (vs WT)	FC OE21	P OE21 (vs WT)	Gene Model Description
Leaf	Genes for respiratory chain components
At4g05020	Alternative pathway	185	280	356	503	1.51	0.361	1.92	0	2.72	0.009	NDB2 (NAD(P)H DEHYDROGENASE B2); disulfide oxidoreductase; similar to NDB3, NADH dehydrogenase [Arabidopsis thaliana] (TAIR:AT4G21490.1); similar to NDB1 (NAD(P)H DEHYDROGENASE B1), NADH dehydrogenase/ disulfide oxidoreductase [Arabidopsis thaliana] (TAIR:AT4G28220.1); similar to NDB4 (NAD(P)H DEHYDROGENASE B4), NADH dehydrogenase [Arabidopsis thaliana] (TAIR:AT2G20800.1); similar to hypothetical…
At2g31490	Complex I	6653	6614	12521	13128	0.99	0.961	1.88	0.002	1.97	0.001	similar to unknown [Populus trichocarpa] (GB:ABK96039.1)
At4g34700	Complex I	9876	10596	4221	4732	1.07	0.329	0.43	0	0.48	0.001	complex 1 family protein / LVR family protein; similar to Os06g0714100 [Oryza sativa (japonica cultivar-group)] (GB:NP_001058571.1); similar to hypothetical protein CX157 [Homo sapiens] (GB:AAK67625.1); contains InterPro domain Complex 1 LYR protein (InterPro:IPR008011)
At2g33220	Complex I	14140	14819	5058	4907	1.05	0.154	0.36	0	0.35	0	Function unknown; INVOLVED IN: photorespiration; LOCATED IN: mitochondrion, mitochondrial membrane, plastid, respiratory chain complex I; EXPRESSED IN: 25 plant structures; EXPRESSED DURING: 15 growth stages; CONTAINS InterPro DOMAIN/s: GRIM-19 (InterPro:IPR009346); BEST Arabidopsis thaliana protein match is: MEE4 (maternal effect embryo arrest 4) (TAIR:AT1G04630.1); Has 226 Blast hits to 226 pro…
At2g35120	Other genes	6829	6997	10210	10208	1.02	0.816	1.5	0.003	1.49	0.003	glycine cleavage system H protein, mitochondrial, putative; similar to glycine cleavage system H protein, mitochondrial, putative [Arabidopsis thaliana] (TAIR:AT1G32470.1); similar to unnamed protein product [Vitis vinifera] (GB:CAO42006.1); similar to 2-oxo acid dehydrogenase, lipoyl-binding site [Medicago truncatula] (GB:ABC75361.1); contains InterPro domain Single hybrid motif (InterPro:IPR011…
Root
At2g20800	Alternative pathway	165	173	253	288	0.726	0.024	0.01	1.05	1.54	1.75	NAD(P)H dehydrogenase B4 (NDB4); FUNCTIONS IN: NADH dehydrogenase activity; LOCATED IN: extrinsic to mitochondrial inner membrane, mitochondrion, plastid; EXPRESSED IN: 7 plant structures; CONTAINS InterPro DOMAIN/s: Pyridine nucleotide-disulphide oxidoreductase, class-II (InterPro:IPR000103), FAD-dependent pyridine nucleotide-disulphide oxidoreductase (InterPro:IPR013027), Pyridine nucleotide-di…
At1g67350	Complex I	1330	1095	705	819	0.285	0.013	0.038	0.82	0.53	0.62	unknown protein; FUNCTIONS IN: molecular_function unknown; INVOLVED IN: photorespiration; LOCATED IN: mitochondrial membrane, respiratory chain complex I; EXPRESSED IN: 24 plant structures; EXPRESSED DURING: 15 growth stages; Has 2 Blast hits to 2 proteins in 1 species: Archae - 0; Bacteria - 0; Metazoa - 0; Fungi - 0; Plants - 2; Viruses - 0; Other Eukaryotes - 0 (source: NCBI BLink).
At2g33220 is downregulated in both leaf and root.
