# Supplementary material for: Global transcriptome analysis of AtPAP2 - overexpressing Arabidopsisthaliana with elevated ATP
Source: BMC Genomics. 2013 Nov 1;14:752. doi: 10.1186/1471-2164-14-752 (PMC3829102; doi:10.1186/1471-2164-14-752)
Supplement: Additional file 11 — Transcription factors. [file 1471-2164-14-752-S11.xlsx]

## Sheet: (a) Leaf TFs
Additional file 11a. Transcription factors in leaves.
SEQ_ID	Category	Decription	WT-mean	T-DNA-mean	OE7-mean	OE21-mean	PT-DNA	POE7	POE21	FCT-DNA	FCOE7	FCOE21	Gene Description
At1g24260	MADS box transcription factor family	Symbols: SEP3, AGL9 | SEP3 (SEPALLATA3); DNA binding / protein binding / transcription factor | chr1:8593642-8596098 REVERSE	165	118	753	1082	0.579	0.022	0.042	0.72	4.56	6.54	Member of the MADs box transcription factor family. SEP3 is redundant with SEP1 and 2. Flowers of SEP1/2/3 triple mutants show a conversion of petals and stamens to sepals.SEP3 forms heterotetrameric complexes with other MADS box family members and binds to the CArG box motif.
At5g32460	B3 transcription factor family	DNA binding | chr5:12081803-12084148 REVERSE	60	62	254	374	0.836	0.023	0.003	1.04	4.23	6.23	pseudogene, transcriptional factor B3 family, low similarity to reproductive meristem protein 1 from (Brassica oleracea var. botrytis) GI:3170424, (Arabidopsis thaliana) GI:13604227; contains Pfam profile PF02362: B3 DNA binding domain; blastp match of 30% identity and 5.7e-22 P-value to GP|3170424|gb|AAC18082.1||AF051772 reproductive meristem gene 1 {Brassica oleracea var. botrytis}
At2g14210	MADS box transcription factor family	Symbols: ANR1, AGL44 | AGL44 (AGAMOUS-LIKE 44); DNA binding / transcription factor | chr2:6018558-6023863 FORWARD	43	39	111	254	0.265	0.07	0.054	0.9	2.55	5.87	MADS box gene, transcription factor
At1g19420	unclassified	pseudogene, CHP-rich zinc finger protein | chr1:6721435-6723930 FORWARD	72	75	344	340	0.755	0.01	0.002	1.04	4.79	4.73	pseudogene, CHP-rich zinc finger protein
At5g25390	AP2/EREBP, APETALA2/Ethylene-responsive element binding protein family	Symbols: SHN2 | SHN2 (shine2); DNA binding / transcription factor | chr5:8820476-8821992 FORWARD	56	75	148	238	0.243	0	0.047	1.34	2.62	4.24	encodes a member of the ERF (ethylene response factor) subfamily B-6 of ERF/AP2 transcription factor family. The protein contains one AP2 domain. There are 12 members in this subfamily including RAP2.11.
At5g36240	C2H2 zinc finger family	zinc knuckle (CCHC-type) family protein | chr5:14277972-14278924 REVERSE	133	156	436	546	0.507	0.025	0	1.17	3.27	4.1	zinc knuckle (CCHC-type) family protein; similar to zinc knuckle (CCHC-type) family protein [Arabidopsis thaliana] (TAIR:AT3G43590.1); similar to unnamed protein product [Vitis vinifera] (GB:CAO67412.1); contains InterPro domain Zinc finger, CCHC-type; (InterPro:IPR001878); contains InterPro domain Zinc finger, CCHC retroviral-type; (InterPro:IPR013084)
At5g62165	MADS box transcription factor family	Symbols: AGL42 | AGL42 (AGAMOUS LIKE 42); transcription factor | chr5:24964700-24968520 FORWARD	79	77	210	322	0.919	0.015	0.016	0.98	2.67	4.1	Encodes a MADS box transcription factor. Expressed in quiescent center.
At5g65210	bZIP transcription factor family	Symbols: TGA1 | TGA1; DNA binding / calmodulin binding / transcription factor | chr5:26058545-26061052 FORWARD	309	373	910	1206	0.36	0.007	0	1.21	2.95	3.9	TGA1; DNA binding / calmodulin binding / transcription factor; Identical to Transcription factor TGA1 (TGA1) [Arabidopsis Thaliana] (GB:Q39237;GB:Q8LBQ9;GB:Q9FJP4); similar to TGA4 (TGACG MOTIF-BINDING FACTOR 4), DNA binding / calmodulin binding / transcription factor [Arabidopsis thaliana] (TAIR:AT5G10030.1); similar to 4D11_7 [Brassica rapa subsp. pekinensis] (GB:AAZ67521.1); contains InterPro …
At1g62360	HB,Homeobox transcription factor family	Symbols: STM, BUM1, SHL, WAM1, BUM, WAM | STM (SHOOT MERISTEMLESS); transcription factor | chr1:23058582-23061722 REVERSE	280	205	917	1081	0.447	0.005	0.006	0.73	3.28	3.86	Class I knotted-like homeodomain protein that is required for shoot apical meristem (SAM) formation during embryogenesis and for SAM function throughout the lifetime of the plant. Functions by preventing incorporation of cells in the meristem center into differentiating organ primordia.
At5g15150	HB,Homeobox transcription factor family	Symbols: ATHB-3, HAT7, ATHB3 | ATHB-3 (ARABIDOPSIS THALIANA HOMEOBOX 3); DNA binding / sequence-specific DNA binding / transcription factor | chr5:4913699-4915892 REVERSE	126	155	337	479	0.514	0.02	0.016	1.22	2.67	3.79	homeobox-containing gene with an unusual feature: a leucine zipper motif adjacent to the carboxyl-terminal of the homeodomain structure. This gene is expressed primarily in the cortex of the root and the stem.
At4g08150	HB,Homeobox transcription factor family	Symbols: KNAT1, BP, BP1 | KNAT1 (KNOTTED-LIKE FROM ARABIDOPSIS THALIANA); transcription factor | chr4:5147700-5150966 REVERSE	2425	2647	9090	9147	0.597	0.005	0.067	1.09	3.75	3.77	A member of class I knotted1-like homeobox gene family (together with KNAT2). Similar to the knotted1 (kn1) homeobox gene of maize. Normally expressed in the peripheral and rib zone of shoot apical meristem but not in the leaf primordia. It is also expressed in the fourth floral whorl, in the region that would become style, particularly in the cell surrounding the transmitting tissue. No expressi…
At5g64660	PHOR1	Symbols: ATCMPG2, CMPG2 | U-box domain-containing protein | chr5:25841913-25843452 REVERSE	129	82	356	486	0.279	0.047	0.014	0.63	2.75	3.76	U-box domain-containing protein; similar to U-box domain-containing protein [Arabidopsis thaliana] (TAIR:AT5G09800.1); similar to unnamed protein product [Vitis vinifera] (GB:CAO46456.1); contains InterPro domain Armadillo-type fold; (InterPro:IPR016024); contains InterPro domain Zinc finger, RING/FYVE/PHD-type (InterPro:IPR013083); contains InterPro domain Armadillo-like helical; (InterPro:IPR01…
At4g22950	MADS box transcription factor family	Symbols: AGL19, GL19 | AGL19 (AGAMOUS-LIKE 19); transcription factor | chr4:12023915-12027421 REVERSE	111	162	238	402	0.158	0.014	0.007	1.46	2.13	3.6	MADS-box protein AGL19
At3g01970	WRKY domain transcription factor family	Symbols: WRKY45, ATWRKY45 | WRKY45; transcription factor | chr3:326397-327412 REVERSE	225	267	995	809	0.44	0	0.006	1.19	4.43	3.6	member of WRKY Transcription Factor; Group I
At5g23930	unclassified	mitochondrial transcription termination factor-related / mTERF-related | chr5:8074625-8075998 REVERSE	267	296	771	945	0.736	0.003	0	1.11	2.89	3.54	mitochondrial transcription termination factor-related / mTERF-related; similar to mitochondrial transcription termination factor-related / mTERF-related [Arabidopsis thaliana] (TAIR:AT3G46950.1); similar to unnamed protein product [Vitis vinifera] (GB:CAO40592.1); contains InterPro domain Mitochodrial transcription termination factor-related (InterPro:IPR003690)
At5g46640	putative transcription regulator	DNA-binding family protein | chr5:18924477-18926575 FORWARD	372	390	1094	1308	0.866	0.002	0.002	1.05	2.94	3.52	DNA-binding family protein; similar to DNA-binding family protein [Arabidopsis thaliana] (TAIR:AT4G17950.1); similar to unnamed protein product [Vitis vinifera] (GB:CAO63441.1); contains InterPro domain Protein of unknown function DUF296 (InterPro:IPR005175); contains InterPro domain HMG-I and HMG-Y, DNA-binding (InterPro:IPR000637)
At5g48560	bHLH,Basic Helix-Loop-Helix family	basic helix-loop-helix (bHLH) family protein | chr5:19684006-19687151 FORWARD	291	321	855	995	0.706	0.013	0.022	1.1	2.94	3.42	basic helix-loop-helix (bHLH) family protein; similar to basic helix-loop-helix (bHLH) family protein [Arabidopsis thaliana] (TAIR:AT3G07340.1); similar to hypothetical protein [Vitis vinifera] (GB:CAN73299.1); contains InterPro domain Basic helix-loop-helix dimerisation region bHLH; (InterPro:IPR001092); contains InterPro domain Helix-loop-helix DNA-binding; (InterPro:IPR011598)
At4g35390	putative transcription regulator	Symbols: AGF1 | AGF1 (AT-hook protein of GA feedback 1); transcription factor | chr4:16829326-16830692 FORWARD	90	76	329	301	0.641	0.001	0.049	0.85	3.65	3.33	AGF1 (AT-HOOK PROTEIN OF GA FEEDBACK 1); transcription factor; similar to DNA-binding family protein [Arabidopsis thaliana] (TAIR:AT1G76500.1); similar to unnamed protein product [Vitis vinifera] (GB:CAO66294.1); contains InterPro domain Predicted AT-hook DNA-binding (InterPro:IPR014476); contains InterPro domain Protein of unknown function DUF296 (InterPro:IPR005175)
At1g71030	MYB-related transcription factor family	Symbols: ATMYBL2, MYBL2 | MYBL2 (ARABIDOPSIS MYB-LIKE 2); DNA binding / transcription factor | chr1:26795123-26796364 REVERSE	378	359	921	1247	0.913	0.013	0.005	0.95	2.44	3.3	Encodes a putative myb family transcription factor. In contrast to most other myb-like proteins its myb domain consists of a single repeat. A proline-rich region potentially involved in transactivation is found in the C-terminal part of the protein. Its transcript accumulates mainly in leaves.
At3g61970	ABI3/VP1-related B3-domain-containing transcription factor family	Symbols: NGA2 | NGA2 (NGATHA2); transcription factor | chr3:22951463-22952851 FORWARD	280	318	665	921	0.824	0.072	0.021	1.14	2.38	3.29	NGA2 (NGATHA2); transcription factor; similar to NGA1 (NGATHA1), transcription factor [Arabidopsis thaliana] (TAIR:AT2G46870.1); similar to unnamed protein product [Vitis vinifera] (GB:CAO24343.1); contains InterPro domain Transcriptional factor B3; (InterPro:IPR003340)
At2g44745	WRKY domain transcription factor family	WRKY family transcription factor | chr2:18447273-18449009 REVERSE	104	86	210	343	0.458	0.03	0.019	0.83	2.01	3.29	WRKY family transcription factor; Identical to Probable WRKY transcription factor 12 (WRKY12) [Arabidopsis Thaliana] (GB:Q93WY4;GB:Q8S8S5); similar to WRKY13 (WRKY DNA-binding protein 13), transcription factor [Arabidopsis thaliana] (TAIR:AT4G39410.1); similar to unnamed protein product [Vitis vinifera] (GB:CAO70509.1); contains InterPro domain DNA-binding WRKY; (InterPro:IPR003657)
At1g68200	C3H zinc finger family	zinc finger (CCCH-type) family protein | chr1:25562118-25563948 FORWARD	153	186	283	501	0.173	0.099	0.057	1.21	1.85	3.26	zinc finger (CCCH-type) family protein; similar to zinc finger (CCCH-type) family protein [Arabidopsis thaliana] (TAIR:AT1G66810.1); similar to unnamed protein product [Vitis vinifera] (GB:CAO42208.1); contains InterPro domain Zinc finger, CCCH-type; (InterPro:IPR000571)
At1g71130	AP2/EREBP, APETALA2/Ethylene-responsive element binding protein family	AP2 domain-containing transcription factor, putative | chr1:26822788-26823530 FORWARD	592	459	1542	1905	0.379	0.006	0	0.78	2.61	3.22	encodes a member of the ERF (ethylene response factor) subfamily B-5 of ERF/AP2 transcription factor family. The protein contains one AP2 domain. There are 7 members in this subfamily.
At1g13300	G2-like transcription factor family, GARP	myb family transcription factor | chr1:4556892-4558708 FORWARD	407	531	1257	1306	0.301	0.004	0.003	1.31	3.09	3.21	myb family transcription factor; similar to myb family transcription factor [Arabidopsis thaliana] (TAIR:AT3G25790.1); similar to unnamed protein product [Vitis vinifera] (GB:CAO42100.1); contains InterPro domain Homeodomain-related; (InterPro:IPR012287); contains InterPro domain Homeodomain-like (InterPro:IPR009057); contains InterPro domain Myb, DNA-binding (InterPro:IPR014778); contains InterP…
At5g23570	unclassified	Symbols: SGS3, ATSGS3 | SGS3 (SUPPRESSOR OF GENE SILENCING 3) | chr5:7943124-7946050 FORWARD	2079	2333	5530	6674	0.563	0.005	0.001	1.12	2.66	3.21	Required for posttranscriptional gene silencing and natural virus resistance.SGS3 is a member of an 'unknown' protein family. Members of this family have predicted coiled coiled domains suggesting oligomerization and a potential zinc finger domain. Involved in the production of trans-acting siRNAs, through direct or indirect stabilization of cleavage fragments of the primary ta-siRNA transcript. …
At3g28917	unclassified	Symbols: MIF2 | MIF2 (MINI ZINC FINGER 2); DNA binding | chr3:10924817-10925640 FORWARD	76	76	147	242	0.987	0.038	0.239	1	1.93	3.17	MIF2 (MINI ZINC FINGER 2); DNA binding; similar to MIF3 (MINI ZINC FINGER) [Arabidopsis thaliana] (TAIR:AT1G18835.1); similar to unknown [Picea sitchensis] (GB:ABK25649.1); contains InterPro domain ZF-HD homeobox protein Cys/His-rich dimerisation region (InterPro:IPR006456)
At2g13960	MYB domain transcription factor family	myb family transcription factor | chr2:5859585-5861311 FORWARD	100	110	248	315	0.638	0.009	0.004	1.1	2.49	3.16	myb family transcription factor; similar to MYB3R-5 (myb domain protein 3R-5), DNA binding / transcription factor [Arabidopsis thaliana] (TAIR:AT5G02320.1); similar to MYB transcription factor R3 type [Populus tremula x Populus tremuloides] (GB:CAD98760.1); contains InterPro domain Myb transcription factor (InterPro:IPR015495); contains InterPro domain Homeodomain-related; (InterPro:IPR012287); c…
At1g26260	bHLH,Basic Helix-Loop-Helix family	Symbols: CIB5 | CIB5 (CRYPTOCHROME-INTERACTING BASIC-HELIX-LOOP-HELIX 5); DNA binding / transcription factor | chr1:9087104-9089378 FORWARD	727	828	1500	2269	0.573	0.035	0	1.14	2.06	3.12	Encodes CIB5 (cryptochrome-interacting basic-helix-loop-helix). Related to CIB1 (AT4G34530). CIB5 interacts with CRY2 and forms heterodimer with CIB1 in vitro. Regulates flowering time redundantly with CIB1.
At1g61320	putative transcription regulator	FUNCTIONS IN: molecular_function unknown; INVOLVED IN: biological_process unknown; LOCATED IN: cellular_component unknown; CONTAINS InterPro DOMAIN/s: FBD (InterPro:IPR013596), FBD-like (InterPro:IPR006566); BEST Arabidopsis thaliana protein match is: F-box family protein (TAIR:AT1G61330.1); Has 264 Blast hits to 264 proteins in 7 species: Archae - 0; Bacteria - 0; Metazoa - 0; Fungi - 0; Plants …	41	54	102	129	0.172	0.003	0.001	1.29	2.45	3.11	similar to F-box family protein [Arabidopsis thaliana] (TAIR:AT1G61330.1); similar to Cyclin-like F-box; FBD [Medicago truncatula] (GB:ABD28451.1); contains InterPro domain FBD; (InterPro:IPR013596)
At4g04810	putative transcription regulator	Symbols: ATMSRB4 | methionine sulfoxide reductase domain-containing protein / SeIR domain-containing protein | chr4:2441327-2442567 FORWARD	276	252	583	850	0.49	0.004	0.001	0.91	2.11	3.08	methionine sulfoxide reductase domain-containing protein / SeIR domain-containing protein; similar to methionine sulfoxide reductase domain-containing protein / SeIR domain-containing protein [Arabidopsis thaliana] (TAIR:AT4G04830.1); similar to hypothetical protein [Vitis vinifera] (GB:CAN83184.1); contains InterPro domain Methionine sulphoxide reductase B; (InterPro:IPR002579); contains InterPr…
At4g00870	bHLH,Basic Helix-Loop-Helix family	basic helix-loop-helix (bHLH) family protein | chr4:362169-363691 REVERSE	269	256	484	821	0.85	0.026	0.02	0.95	1.8	3.05	basic helix-loop-helix (bHLH) family protein; similar to basic helix-loop-helix (bHLH) family protein [Arabidopsis thaliana] (TAIR:AT4G16430.1); similar to unknown [Populus trichocarpa] (GB:ABK94979.1); contains InterPro domain Basic helix-loop-helix dimerisation region bHLH; (InterPro:IPR001092); contains InterPro domain Helix-loop-helix DNA-binding; (InterPro:IPR011598)
At5g07700	MYB domain transcription factor family	Symbols: MYB76, AtMYB76 | MYB76 (myb domain protein 76); DNA binding / transcription factor | chr5:2450325-2451578 FORWARD	205	193	421	616	0.729	0.002	0.005	0.94	2.06	3.01	Encodes a putative transcription factor (MYB76).
At2g12900	bZIP transcription factor family	DNA binding / transcription factor | chr2:5293897-5295480 FORWARD	42	45	153	121	0.502	0.001	0	1.06	3.65	2.89	DNA binding / transcription factor; similar to transcription factor [Arabidopsis thaliana] (TAIR:AT2G13150.1); similar to bZIP transcription factor bZIP28 [Glycine max] (GB:ABI34675.1); contains InterPro domain Basic-leucine zipper (bZIP) transcription factor; (InterPro:IPR004827); contains InterPro domain Basic leucine zipper; (InterPro:IPR011700)
At5g10770	unclassified	chloroplast nucleoid DNA-binding protein, putative | chr5:3403110-3405448 REVERSE	143	136	251	405	0.861	0.006	0.079	0.95	1.76	2.84	chloroplast nucleoid DNA-binding protein, putative; similar to aspartyl protease family protein [Arabidopsis thaliana] (TAIR:AT5G10760.1); similar to unnamed protein product [Vitis vinifera] (GB:CAO44388.1); contains InterPro domain Peptidase aspartic, catalytic; (InterPro:IPR009007); contains InterPro domain Peptidase A1; (InterPro:IPR001461)
At2g46270	bZIP transcription factor family	Symbols: GBF3 | GBF3 (G-BOX BINDING FACTOR 3); sequence-specific DNA binding / transcription factor | chr2:19000191-19003403 FORWARD	168	282	472	472	0.085	0.001	0.009	1.68	2.81	2.81	encodes a bZIP G-box binding protein whose expression is induced by ABA. It has been shown to bind to Adh that contains the G-box and is induced by cold and water deprivation. GBF3 has been shown to be expressed mostly in the root and dark-grown leaves. GBF3 can act as homodimers and as heterodimers with GFB1, GBF2 and GBF4. In addition, GBF3＊s DNA binding activity is enhanced by GIP1, GPRI1 and …
At3g50890	zf-HD	Symbols: AtHB28 | AtHB28 (ARABIDOPSIS THALIANA HOMEOBOX PROTEIN 28); DNA binding / transcription factor | chr3:18916166-18917328 FORWARD	655	566	1426	1838	0.637	0.015	0.012	0.86	2.18	2.81	ATHB28 (ARABIDOPSIS THALIANA HOMEOBOX PROTEIN 28); DNA binding / transcription factor; similar to ATHB24 (ARABIDOPSIS THALIANA HOMEOBOX PROTEIN 24), DNA binding / transcription factor [Arabidopsis thaliana] (TAIR:AT2G18350.1); similar to unnamed protein product [Vitis vinifera] (GB:CAO67094.1); contains InterPro domain Homeobox domain, ZF-HD class (InterPro:IPR006455); contains InterPro domain ZF…
At1g70510	HB,Homeobox transcription factor family	Symbols: KNAT2, ATK1 | KNAT2 (KNOTTED-LIKE FROM ARABIDOPSIS THALIANA 2); transcription factor | chr1:26576486-26582431 FORWARD	104	124	230	291	0.335	0.003	0.007	1.19	2.21	2.8	A member of class I knotted1-like homeobox gene family (together with KNAT1). Similar to the knotted1 (kn1) homeobox gene of maize. KNAT2 acts synergistically with cytokinins and antagonistically with ethylene based on ectopic expression studies in different mutant backgrounds and hormone treatments. In addition, KNAT2 is negatively regulated by AS and YABBY genes. KNAT2 is strongly expressed in …
At5g60100	Psudo ARR transcription factor family	Symbols: APRR3, PRR3 | APRR3 (ARABIDOPSIS PSEUDO-RESPONSE REGULATOR 3); transcription regulator/ two-component response regulator | chr5:24197999-24201364 REVERSE	912	706	1968	2546	0.345	0.002	0.002	0.77	2.16	2.79	Encodes pseudo-response regulator 3 (APRR3/PRR3). PRR3 transcript levels vary in a circadian pattern with peak expression at dusk under long and short day conditions. PRR3 affects the period of the circadian clock and seedlings with reduced levels of PRR3 have shorter periods, based on transcriptional assays of clock-regulated genes. PRR3 is expressed in the vasculature of cotyledons and leaves w…
At5g02320	MYB domain transcription factor family	Symbols: ATMYB3R5, MYB3R-5 | MYB3R-5 (MYB DOMAIN PROTEIN 3R-5); DNA binding / transcription factor | chr5:483123-486434 REVERSE	83	71	155	231	0.453	0.048	0.009	0.86	1.87	2.78	Encodes a putative c-MYB-like transcription factor of the MYB3R factor gene family (MYB3R5).
At1g31040	unclassified	unknown protein | chr1:11069793-11072291 REVERSE	395	538	997	1092	0.455	0.011	0.013	1.36	2.53	2.77	zinc ion binding; similar to unknown protein [Arabidopsis thaliana] (TAIR:AT2G12646.1); similar to zinc-binding protein [Pisum sativum] (GB:BAB69816.1); contains InterPro domain Protein of unknown function DUF597; (InterPro:IPR006734); contains InterPro domain Zinc finger, B-box; (InterPro:IPR000315)
At3g46770	B3 transcription factor family	transcriptional factor B3 family protein | chr3:17223954-17225316 FORWARD	990	1292	3077	2734	0.316	0	0.005	1.31	3.11	2.76	transcriptional factor B3 family protein; similar to transcriptional factor B3 family protein [Arabidopsis thaliana] (TAIR:AT5G60140.1); similar to hypothetical protein [Vitis vinifera] (GB:CAN82365.1); similar to hypothetical protein [Vitis vinifera] (GB:CAN76392.1); contains InterPro domain Transcriptional factor B3; (InterPro:IPR003340)
At4g31610	B3 transcription factor family	Symbols: REM1, ATREM1 | REM1 (REPRODUCTIVE MERISTEM 1); DNA binding / transcription factor | chr4:15317499-15320020 FORWARD	355	307	716	979	0.622	0.002	0.031	0.87	2.02	2.76	Expressed specifically in reproductive meristems, member of a moderately sized gene family distantly related to known plant DNA binding proteins
At4g17460	HB,Homeobox transcription factor family	Symbols: HAT1 | HAT1; DNA binding / transcription factor | chr4:9739663-9741146 FORWARD	328	291	495	905	0.712	0.302	0.087	0.89	1.51	2.76	Encodes homeobox protein HAT1.
At1g73830	bHLH,Basic Helix-Loop-Helix family	Symbols: BEE3 | BEE3 (BR ENHANCED EXPRESSION 3); DNA binding / transcription factor | chr1:27759975-27761447 FORWARD	376	413	618	1030	0.676	0.034	0.007	1.1	1.64	2.74	BEE3 (BR ENHANCED EXPRESSION 3); DNA binding / transcription factor; Identical to Protein BEE 3 (BEE3) [Arabidopsis Thaliana] (GB:Q8GWK7;GB:Q9C9S9); similar to BEE1 (BR ENHANCED EXPRESSION 1), transcription factor [Arabidopsis thaliana] (TAIR:AT1G18400.1); similar to putative bZIPtranscription factor protein [Brassica oleracea] (GB:AAW81732.1); contains InterPro domain Basic helix-loop-helix dime…
At1g75390	bZIP transcription factor family	Symbols: AtbZIP44 | AtbZIP44 (Arabidopsis thaliana basic leucine-zipper 44); DNA binding / protein heterodimerization/ transcription factor | chr1:28291698-28293008 FORWARD	127	113	257	344	0.712	0.005	0.018	0.89	2.03	2.71	ATBZIP44 (ARABIDOPSIS THALIANA BASIC LEUCINE-ZIPPER 44); DNA binding / protein heterodimerization/ transcription factor; similar to GBF6 (ARABIDOPSIS THALIANA BASIC LEUCINE-ZIPPER 11), DNA binding / protein heterodimerization/ transcription factor [Arabidopsis thaliana] (TAIR:AT4G34590.1); similar to bZIP transcription factor bZIP124 [Glycine max] (GB:ABI34666.1); contains InterPro domain Basic-l…
At3g56930	unclassified	zinc finger (DHHC type) family protein | chr3:21073495-21076314 FORWARD	402	516	789	1069	0.436	0.026	0.011	1.28	1.96	2.66	zinc finger (DHHC type) family protein; similar to zinc ion binding [Arabidopsis thaliana] (TAIR:AT5G05070.1); similar to hypothetical protein [Vitis vinifera] (GB:CAN79042.1); contains InterPro domain Zinc finger, DHHC-type; (InterPro:IPR001594)
At5g39860	bHLH,Basic Helix-Loop-Helix family	Symbols: PRE1 | PRE1 (PACLOBUTRAZOL RESISTANCE1); DNA binding / transcription factor | chr5:15957417-15958455 FORWARD	253	448	699	660	0.001	0	0.001	1.77	2.77	2.61	PRE1 (PACLOBUTRAZOL RESISTANCE1); DNA binding / transcription factor; similar to transcription regulator [Arabidopsis thaliana] (TAIR:AT3G28857.1); similar to unnamed protein product [Vitis vinifera] (GB:CAO14946.1); contains InterPro domain Basic helix-loop-helix dimerisation region bHLH; (InterPro:IPR001092)
At2g22850	bZIP transcription factor family	Symbols: AtbZIP6 | AtbZIP6 (Arabidopsis thaliana basic leucine-zipper 6); DNA binding / transcription factor | chr2:9732475-9733342 REVERSE	161	205	226	418	0.23	0.043	0.038	1.27	1.41	2.6	ATBZIP6 (ARABIDOPSIS THALIANA BASIC LEUCINE-ZIPPER 6); DNA binding / transcription factor; similar to ATBZIP7 (ARABIDOPSIS THALIANA BASIC LEUCINE-ZIPPER 7), DNA binding / transcription factor [Arabidopsis thaliana] (TAIR:AT4G37730.1); similar to hypothetical protein [Vitis vinifera] (GB:CAN62264.1); contains InterPro domain bZIP transcription factor, bZIP-1; (InterPro:IPR011616); contains InterPr…
At4g19000	unclassified	IWS1 C-terminus family protein | chr4:10405503-10407339 FORWARD	107	135	224	277	0.175	0.006	0.003	1.26	2.09	2.59	IWS1 C-terminus family protein; similar to unknown protein [Arabidopsis thaliana] (TAIR:AT1G32130.1); similar to unnamed protein product [Vitis vinifera] (GB:CAO22508.1); similar to hypothetical protein [Vitis vinifera] (GB:CAN83660.1); contains InterPro domain IWS1, C-terminal (InterPro:IPR008654)
At5g16600	MYB domain transcription factor family	Symbols: MYB43, AtMYB43 | MYB43 (myb domain protein 43); DNA binding / transcription factor | chr5:5438291-5440245 FORWARD	466	440	1088	1190	0.817	0.002	0.002	0.94	2.33	2.55	Encodes a putative transcription factor (MYB43).
At4g09960	MADS box transcription factor family	Symbols: STK, AGL11 | STK (SEEDSTICK); protein binding / transcription factor | chr4:6236473-6240681 REVERSE	78	101	153	197	0.352	0.011	0.061	1.3	1.96	2.53	a MADS box transcription factor expressed in the carpel and ovules
At5g44260	C3H zinc finger family	zinc finger (CCCH-type) family protein | chr5:17829626-17831225 REVERSE	247	295	344	623	0.537	0.038	0.153	1.2	1.39	2.52	zinc finger (CCCH-type) family protein; similar to zinc finger (CCCH-type) family protein [Arabidopsis thaliana] (TAIR:AT1G03790.1); similar to unnamed protein product [Vitis vinifera] (GB:CAO69777.1); contains InterPro domain Zinc finger, CCCH-type; (InterPro:IPR000571)
At2g45650	MADS box transcription factor family	Symbols: AGL6 | AGL6 (AGAMOUS-LIKE 6); DNA binding / transcription factor | chr2:18804350-18806522 FORWARD	149	92	223	375	0.2	0.148	0.05	0.62	1.5	2.52	sequence suggests this encodes a MADS-box transcription factor
At1g31320	AS2,Lateral Organ Boundaries Gene Family	Symbols: LBD4 | LBD4 (LOB DOMAIN-CONTAINING PROTEIN 4) | chr1:11213017-11214382 FORWARD	336	313	656	832	0.867	0.02	0.002	0.93	1.95	2.47	LBD4 (LOB DOMAIN-CONTAINING PROTEIN 4); Identical to LOB domain-containing protein 4 (LBD4) [Arabidopsis Thaliana] (GB:Q9SHE9;GB:Q6DBF5); similar to ASL5 (phosphoenolpyruvate carboxykinase1) [Arabidopsis thaliana] (TAIR:AT2G30130.1); similar to unnamed protein product [Vitis vinifera] (GB:CAO47085.1); contains InterPro domain Lateral organ boundaries, LOB (InterPro:IPR004883)
At2g16210	B3 transcription factor family	transcriptional factor B3 family protein | chr2:7026763-7029054 REVERSE	180	143	311	445	0.66	0.103	0.094	0.79	1.73	2.47	transcriptional factor B3 family protein; similar to transcriptional factor B3 family protein [Arabidopsis thaliana] (TAIR:AT2G35310.1); similar to hypothetical protein [Vitis vinifera] (GB:CAN82372.1); contains InterPro domain Transcriptional factor B3; (InterPro:IPR003340)
At5g02190	unclassified	Symbols: ATASP38, PCS1 | PCS1 (PROMOTION OF CELL SURVIVAL 1); aspartic-type endopeptidase/ peptidase | chr5:435211-436897 FORWARD	625	543	1420	1545	0.427	0.007	0.017	0.87	2.27	2.47	encodes an aspartic protease, has an important role in determining cell fate during embryonic development and in reproduction processes. The loss-of-function mutation of PCS1 causes degeneration of both male and female gametophytes and excessive cell death of developing embryos during torpedo stage.
At1g44830	AP2/EREBP, APETALA2/Ethylene-responsive element binding protein family	AP2 domain-containing transcription factor TINY, putative | chr1:16933792-16934511 FORWARD	106	105	140	260	0.988	0.204	0.046	1	1.32	2.46	encodes a member of the DREB subfamily A-5 of ERF/AP2 transcription factor family. The protein contains one AP2 domain. There are 15 members in this subfamily including RAP2.1, RAP2.9 and RAP2.10.
At1g77640	AP2/EREBP, APETALA2/Ethylene-responsive element binding protein family	AP2 domain-containing transcription factor, putative | chr1:29178737-29179675 FORWARD	72	80	129	178	0.271	0.008	0.019	1.11	1.79	2.46	encodes a member of the DREB subfamily A-5 of ERF/AP2 transcription factor family. The protein contains one AP2 domain. There are 15 members in this subfamily including RAP2.1, RAP2.9 and RAP2.10.
At2g22200	AP2/EREBP, APETALA2/Ethylene-responsive element binding protein family	AP2 domain-containing transcription factor | chr2:9443128-9444423 REVERSE	183	186	422	445	0.967	0.043	0.073	1.01	2.31	2.43	encodes a member of the DREB subfamily A-6 of ERF/AP2 transcription factor family. The protein contains one AP2 domain. There are 8 members in this subfamily including RAP2.4.
At1g17920	HB,Homeobox transcription factor family	Symbols: HDG12 | HDG12 (HOMEODOMAIN GLABROUS 12); transcription factor | chr1:6161872-6165382 REVERSE	416	344	855	1011	0.436	0.002	0.008	0.83	2.05	2.43	Encodes a homeobox-leucine zipper family protein belonging to the HD-ZIP IV family. Together with HDG11, it is involved in trichome branching.
At1g59940	ARR	Symbols: ARR3 | ARR3 (RESPONSE REGULATOR 3); transcription regulator/ two-component response regulator | chr1:22065617-22066973 REVERSE	92	82	130	221	0.484	0.033	0.266	0.9	1.41	2.41	Type A response regulator highly similar to bacterial two-component response regulators. Rapidly induced by cytokinin. Involved in red-light signaling. Acts redundantly with ARR3 in the control of circadian period in a cytokinin-independent manner.
At1g74650	MYB domain transcription factor family	Symbols: ATY13, ATMYB31, MYB31 | MYB31 (MYB DOMAIN PROTEIN 31); DNA binding / transcription factor | chr1:28041191-28042995 FORWARD	283	256	518	681	0.664	0.016	0.054	0.9	1.83	2.41	Member of the R2R3 factor gene family.
At3g57670	C2H2 zinc finger family	Symbols: NTT | NTT (NO TRANSMITTING TRACT); nucleic acid binding / transcription factor/ zinc ion binding | chr3:21370903-21373446 FORWARD	108	151	181	258	0.207	0.04	0.016	1.41	1.68	2.4	NTT (NO TRANSMITTING TRACT); nucleic acid binding / transcription factor/ zinc ion binding; similar to zinc finger (C2H2 type) protein (WIP5) [Arabidopsis thaliana] (TAIR:AT1G51220.1); similar to unnamed protein product [Vitis vinifera] (GB:CAO23543.1); contains InterPro domain Zinc finger, C2H2-like; (InterPro:IPR015880); contains InterPro domain Zinc finger, C2H2-type; (InterPro:IPR007087)
At5g65080	MADS box transcription factor family	Symbols: MAF5, AGL68 | MAF5 (MADS AFFECTING FLOWERING 5); transcription factor | chr5:25997504-26002465 FORWARD	191	377	346	458	0.134	0.102	0.067	1.97	1.81	2.4	Is upregulated during vernalization and regulates flowering time. Encodes MADS-domain protein. Two variants encoding proteins of 198 and 184 amino acids have been reported.
At1g69180	C2C2(Zn) YABBY family	Symbols: CRC | CRC (CRABS CLAW); transcription factor | chr1:26007465-26009059 REVERSE	416	262	684	993	0.398	0.092	0.101	0.63	1.64	2.39	Putative transcription factor with zinc finger and helix-loop-helix domains, the later similar to HMG boxes. Involved in specifying abaxial cell fate in the carpel. Four putative LFY binding sites (CCANTG) and two potential binding sites for MADS box proteins known as CArG boxes (CC(A/T)6GG) were found in the region spanning 3.8 Kb upstream of the CRC coding region.
At3g50060	MYB domain transcription factor family	Symbols: MYB77 | MYB77; DNA binding / transcription factor | chr3:18557970-18559106 REVERSE	2453	1719	4703	5841	0.084	0.003	0.001	0.7	1.92	2.38	Encodes a member of the R2R3 transcription factor gene family. Expressed in response to potassium deprivation and auxin. Involved in lateral root development. Interacts with ARF7 and regulates the expression of some auxin responsive genes.
At3g30530	bZIP transcription factor family	Symbols: ATBZIP42 | ATBZIP42 (ARABIDOPSIS THALIANA BASIC LEUCINE-ZIPPER 42); DNA binding / protein heterodimerization/ protein homodimerization/ transcription factor | chr3:12139512-12140033 FORWARD	102	82	164	242	0.31	0.024	0.025	0.81	1.6	2.37	ATBZIP42 (ARABIDOPSIS THALIANA BASIC LEUCINE-ZIPPER); DNA binding / protein heterodimerization/ protein homodimerization/ transcription factor; similar to ATBZIP43 (ARABIDOPSIS THALIANA BASIC LEUCINE-ZIPPER 43), DNA binding / transcription factor [Arabidopsis thaliana] (TAIR:AT5G38800.1); similar to hypothetical protein [Vitis vinifera] (GB:CAN66938.1); contains InterPro domain bZIP transcription…
At5g35600	HDA	Symbols: HDA7 | HDA7 (histone deacetylase7); histone deacetylase | chr5:13770121-13771712 REVERSE	89	139	257	210	0.042	0	0.007	1.56	2.89	2.37	HDA7 (HISTONE DEACETYLASE7); histone deacetylase; Identical to Histone deacetylase 7 (HDA7) [Arabidopsis Thaliana] (GB:Q9FH09;GB:A0MFJ3); similar to HDA6 (HISTONE DEACETYLASE 6), histone deacetylase [Arabidopsis thaliana] (TAIR:AT5G63110.1); similar to histone deacetylase [Zea mays] (GB:NP_001104901.1); contains InterPro domain Histone deacetylase; (InterPro:IPR003084); contains InterPro domain H…
At1g16490	MYB domain transcription factor family	Symbols: ATMYB58, MYB58 | MYB58 (MYB DOMAIN PROTEIN 58); DNA binding / transcription activator/ transcription factor | chr1:5629655-5630995 REVERSE	127	117	214	299	0.699	0.025	0.003	0.93	1.69	2.36	Member of the R2R3 factor gene family.
At2g24260	bHLH,Basic Helix-Loop-Helix family	basic helix-loop-helix (bHLH) family protein | chr2:10319334-10322222 REVERSE	871	797	1560	2042	0.209	0.001	0	0.91	1.79	2.35	basic helix-loop-helix (bHLH) family protein; similar to basic helix-loop-helix (bHLH) family protein [Arabidopsis thaliana] (TAIR:AT4G30980.1); similar to unnamed protein product [Vitis vinifera] (GB:CAO66689.1); contains InterPro domain Basic helix-loop-helix dimerisation region bHLH; (InterPro:IPR001092); contains InterPro domain Helix-loop-helix DNA-binding; (InterPro:IPR011598)
At2g32550	unclassified	rcd1-like cell differentiation family protein | chr2:13819379-13822839 FORWARD	129	380	202	302	0.033	0.015	0.006	2.96	1.57	2.35	rcd1-like cell differentiation family protein; similar to rcd1-like cell differentiation protein, putative [Arabidopsis thaliana] (TAIR:AT5G12980.1); similar to AGAP012050-PA [Anopheles gambiae str. PEST] (GB:XP_320477.4); contains InterPro domain Cell differentiation proteins, Rcd1-like (InterPro:IPR007216)
At3g15540	Aux/IAA family	Symbols: IAA19, MSG2 | IAA19 (INDOLE-3-ACETIC ACID INDUCIBLE 19); transcription factor | chr3:5264024-5265678 FORWARD	836	769	1990	1956	0.684	0	0.025	0.92	2.38	2.34	IAA induced protein 19
At3g05690	CCAAT box binding factor family, HAP2	Symbols: UNE8, ATHAP2B, HAP2B, NF-YA2 | NF-YA2 (NUCLEAR FACTOR Y, SUBUNIT A2); transcription factor | chr3:1676546-1678932 REVERSE	429	453	852	1003	0.827	0.009	0.001	1.05	1.99	2.34	Encodes a subunit of CCAAT-binding complex, binds to CCAAT box motif present in some plant promoter sequences. One of three members of this class (HAP2A, HAP2B, HAP2C), it is expressed in vegetative and reproductive tissues.
At1g25560	AP2/EREBP, APETALA2/Ethylene-responsive element binding protein family	Symbols: TEM1 | TEM1 (TEMPRANILLO 1); transcription factor | chr1:8981677-8983041 REVERSE	321	209	385	749	0.343	0.452	0.033	0.65	1.2	2.33	Encodes a member of the RAV transcription factor family that contains AP2 and B3 binding domains. Involved in the regulation of flowering under long days. Loss of function results in early flowering. Overexpression causes late flowering and repression of expression of FT.
At4g35940	G2-like transcription factor family, GARP	unknown protein | chr4:17021672-17023764 FORWARD	320	327	563	728	0.934	0.054	0.024	1.02	1.76	2.27	similar to unknown protein [Arabidopsis thaliana] (TAIR:AT2G17787.1); similar to glutamic acid-rich protein [Plasmodium falciparum] (GB:AAG14291.1)
At4g39410	WRKY domain transcription factor family	Symbols: WRKY13, ATWRKY13 | WRKY13; transcription factor | chr4:18332878-18334789 REVERSE	236	228	363	534	0.872	0.026	0.01	0.97	1.54	2.27	member of WRKY Transcription Factor; Group II-c
At5g43700	Aux/IAA family	Symbols: ATAUX2-11, IAA4 | ATAUX2-11 (AUXIN INDUCIBLE 2-11); DNA binding / transcription factor | chr5:17550233-17551581 FORWARD	823	938	1620	1848	0.775	0.079	0.021	1.14	1.97	2.25	Auxin inducible protein similar to transcription factors.
At4g21550	ABI3/VP1-related B3-domain-containing transcription factor family	Symbols: VAL3 | VAL3 (VP1/ABI3-LIKE 3); transcription factor | chr4:11463987-11468679 FORWARD	408	466	710	914	0.575	0.003	0.004	1.14	1.74	2.24	transcriptional factor B3 family protein; similar to HSI2 (HIGH-LEVEL EXPRESSION OF SUGAR-INDUCIBLE GENE 2), transcription factor/ transcription repressor [Arabidopsis thaliana] (TAIR:AT2G30470.1); similar to unnamed protein product [Vitis vinifera] (GB:CAO16593.1); contains InterPro domain Transcriptional factor B3; (InterPro:IPR003340)
At2g33350	C2C2(Zn) CO-like, Constans-like zinc finger family	FUNCTIONS IN: molecular_function unknown; INVOLVED IN: biological_process unknown; LOCATED IN: cellular_component unknown; EXPRESSED IN: 7 plant structures; EXPRESSED DURING: L mature pollen stage, M germinated pollen stage, 4 anthesis; CONTAINS InterPro DOMAIN/s: CCT domain (InterPro:IPR010402); BEST Arabidopsis thaliana protein match is: zinc finger CONSTANS-related (TAIR:AT1G04500.1); Has 7691…	130	146	236	291	0.191	0.048	0.002	1.13	1.82	2.24	similar to zinc finger CONSTANS-related [Arabidopsis thaliana] (TAIR:AT1G04500.1); similar to CCT motif family protein, expressed [Oryza sativa (japonica cultivar-group)] (GB:ABF93890.1); contains InterPro domain CCT; (InterPro:IPR010402)
At3g11580	ABI3/VP1-related B3-domain-containing transcription factor family	DNA-binding protein, putative | chr3:3648924-3651332 REVERSE	119	91	123	265	0.253	0.835	0.029	0.76	1.03	2.22	DNA-binding protein, putative; similar to unknown protein [Arabidopsis thaliana] (TAIR:AT5G06250.2); similar to unnamed protein product [Vitis vinifera] (GB:CAO15860.1); contains InterPro domain Transcriptional factor B3; (InterPro:IPR003340)
At1g74660	zf-HD	Symbols: MIF1 | MIF1 (MINI ZINC FINGER 1); DNA binding / transcription factor | chr1:28047576-28048127 REVERSE	183	216	345	405	0.007	0.001	0.067	1.18	1.89	2.22	Constitutive overexpression of MIF1 caused dramatic developmental defects, seedlings were non-responsive to gibberellin (GA) for cell elongation, hypersensitive to the GA synthesis inhibitor paclobutrazol (PAC) and abscisic acid (ABA), and hyposensitive to auxin, brassinosteroid and cytokinin, but normally responsive to ethylene.
At5g63090	AS2,Lateral Organ Boundaries Gene Family	Symbols: LOB | LOB (LATERAL ORGAN BOUNDARIES) | chr5:25308572-25310973 REVERSE	60	59	89	133	0.962	0.135	0.012	0.99	1.48	2.21
At1g14687	zf-HD	Symbols: AtHB32 | AtHB32 (ARABIDOPSIS THALIANA HOMEOBOX PROTEIN 32); DNA binding / transcription factor | chr1:5047803-5048612 FORWARD	205	170	307	451	0.427	0.023	0.008	0.83	1.5	2.21	ATHB32 (ARABIDOPSIS THALIANA HOMEOBOX PROTEIN 32); DNA binding / transcription factor; similar to ATHB27 (ARABIDOPSIS THALIANA HOMEOBOX PROTEIN 27), DNA binding / transcription factor [Arabidopsis thaliana] (TAIR:AT5G42780.1); similar to hypothetical protein [Vitis vinifera] (GB:CAN77493.1); contains InterPro domain Homeobox domain, ZF-HD class (InterPro:IPR006455); contains InterPro domain ZF-HD…
At2g01940	C2H2 zinc finger family	Symbols: SGR5, ATIDD15 | nucleic acid binding / transcription factor/ zinc ion binding | chr2:432275-435077 FORWARD	1092	938	1998	2405	0.644	0.011	0.004	0.86	1.83	2.2	May be involved in an early event in shoot gravitropism such as gravity perception and/or a signaling process subsequent to amyloplast sedimentation as a putative transcription factor in gravity-perceptive cells.
At2g35310	B3 transcription factor family	transcriptional factor B3 family protein | chr2:14864855-14866598 FORWARD	264	212	366	577	0.521	0.163	0.054	0.8	1.39	2.19	transcriptional factor B3 family protein; similar to transcriptional factor B3 family protein [Arabidopsis thaliana] (TAIR:AT2G16210.1); similar to hypothetical protein [Vitis vinifera] (GB:CAN82372.1); contains InterPro domain Transcriptional factor B3; (InterPro:IPR003340)
At2g33880	HB,Homeobox transcription factor family	Symbols: WOX9, HB-3, STIP | HB-3; transcription factor | chr2:14341430-14343778 REVERSE	615	634	1173	1348	0.868	0.066	0.035	1.03	1.91	2.19	Encodes a protein with similarity to WUS type homeodomain protein. Required for meristem growth and development and acts through positive regulation of WUS. Loss of function phenotypes include embryo lethality, hyponastic cotyledons, reduced root development and smaller meristems. Phenotypes can be rescued by addition of sucrose in the growth media.
At5g59820	C2H2 zinc finger family	Symbols: RHL41, ZAT12 | RHL41 (RESPONSIVE TO HIGH LIGHT 41); nucleic acid binding / transcription factor/ zinc ion binding | chr5:24102972-24103787 FORWARD	747	648	1304	1632	0.454	0.048	0.006	0.87	1.74	2.18	Encodes a zinc finger protein involved in high light and cold acclimation. Overexpression of this putative transcription factor increases the expression level of 9 cold-responsive genes and represses the expression level of 15 cold-responsive genes, including CBF genes. Also, lines overexpressing this gene exhibits a small but reproducible increase in freeze tolerance. Because of the repression o…
At3g49410	putative transcription regulator	unknown protein | chr3:18324746-18329191 FORWARD	328	219	454	711	0.007	0.006	0.007	0.67	1.38	2.17	similar to unknown protein [Arabidopsis thaliana] (TAIR:AT5G24450.1); similar to Os01g0528100 [Oryza sativa (japonica cultivar-group)] (GB:NP_001043232.1); similar to transcription factor-like protein [Oryza sativa (japonica cultivar-group)] (GB:BAD73508.1); contains domain FAMILY NOT NAMED (PTHR13230); contains domain SUBFAMILY NOT NAMED (PTHR13230:SF1)
At3g61950	bHLH,Basic Helix-Loop-Helix family	basic helix-loop-helix (bHLH) family protein | chr3:22939546-22941451 FORWARD	459	439	842	992	0.652	0.011	0.023	0.96	1.83	2.16	basic helix-loop-helix (bHLH) family protein; similar to basic helix-loop-helix (bHLH) family protein [Arabidopsis thaliana] (TAIR:AT2G46810.1); similar to hypothetical protein [Vitis vinifera] (GB:CAN75452.1); contains InterPro domain Basic helix-loop-helix dimerisation region bHLH; (InterPro:IPR001092); contains InterPro domain Helix-loop-helix DNA-binding; (InterPro:IPR011598)
At4g16610	C2H2 zinc finger family	zinc finger (C2H2 type) family protein | chr4:9354321-9355287 REVERSE	106	110	170	228	0.846	0.029	0.075	1.04	1.61	2.16	zinc finger (C2H2 type) family protein; similar to zinc finger (C2H2 type) family protein [Arabidopsis thaliana] (TAIR:AT1G02030.1); similar to hypothetical protein [Vitis vinifera] (GB:CAN66783.1); contains InterPro domain Zinc finger, C2H2-like; (InterPro:IPR015880); contains InterPro domain Zinc finger, C2H2-type; (InterPro:IPR007087)
At3g06220	B3 transcription factor family	DNA binding / transcription factor | chr3:1883616-1884953 REVERSE	684	657	1177	1469	0.89	0.033	0.065	0.96	1.72	2.15	DNA binding / transcription factor; similar to transcriptional factor B3 family protein [Arabidopsis thaliana] (TAIR:AT3G06160.1); similar to hypothetical protein [Vitis vinifera] (GB:CAN82365.1); contains InterPro domain Transcriptional factor B3; (InterPro:IPR003340)
At1g23380	HB,Homeobox transcription factor family	Symbols: KNAT6, KNAT6L, KNAT6S | KNAT6; DNA binding / transcription activator/ transcription factor | chr1:8297291-8302600 REVERSE	307	264	467	661	0.118	0.004	0.034	0.86	1.52	2.15	homeodomain transcription factor KNAT6, belonging to class I of KN transcription factor family (which also includes KNAT1 and KNAT2). Expression is increased in as and bop1 leaf mutants.
At5g59800	Methyl binding domain proteins	Symbols: MBD7, ATMBD7 | MBD7 (METHYL-CPG-BINDING DOMAIN 7); DNA binding / DNA demethylase/ methyl-CpG binding | chr5:24094474-24096532 REVERSE	202	174	300	435	0.645	0.036	0.011	0.86	1.49	2.15	Protein containing methyl-CpG-binding domain.Has sequence similarity to human MBD proteins. Interacts with arginine methyltransferase 11. (AtPRMT11
At5g50450	unclassified	zinc finger (MYND type) family protein | chr5:20543310-20544753 REVERSE	364	238	524	760	0.349	0.132	0.046	0.65	1.44	2.09	zinc finger (MYND type) family protein; similar to zinc finger (MYND type) family protein / F-box family protein [Arabidopsis thaliana] (TAIR:AT1G67340.1); similar to unnamed protein product [Vitis vinifera] (GB:CAO66168.1); contains InterPro domain Tetratricopeptide-like helical; (InterPro:IPR011990); contains InterPro domain Sel1-like (InterPro:IPR006597); contains InterPro domain Zinc finger, …
At5g07030	putative transcription regulator	aspartic-type endopeptidase | chr5:2183360-2185972 REVERSE	4583	4622	8733	9556	0.965	0.006	0.028	1.01	1.91	2.08	pepsin A; similar to aspartyl protease family protein [Arabidopsis thaliana] (TAIR:AT3G54400.1); similar to unknown [Populus trichocarpa] (GB:ABK92955.1); contains InterPro domain Peptidase aspartic, catalytic; (InterPro:IPR009007); contains InterPro domain Peptidase A1; (InterPro:IPR001461)
At1g09540	MYB domain transcription factor family	Symbols: MYB61, ATMYB61 | MYB61 (MYB DOMAIN PROTEIN 61); DNA binding / transcription factor | chr1:3086159-3087912 FORWARD	124	169	201	258	0	0.031	0.084	1.36	1.61	2.07	Encodes putative transcription factor. Mutants lack of mucilage extrusion from the seeds during imbibition. Reduced quantities of mucilage are deposited during the development of the seed coat epidermis in myb61 mutants. Expressed in guard cells,loss of function mutations show an increase in stomatal pore opening suggesting a role in ABA independent regulation of stomatal pore size.
At4g30980	bHLH,Basic Helix-Loop-Helix family	basic helix-loop-helix (bHLH) family protein | chr4:15079243-15081657 REVERSE	136	116	230	280	0.494	0.024	0.008	0.85	1.69	2.06	basic helix-loop-helix (bHLH) family protein; similar to basic helix-loop-helix (bHLH) family protein [Arabidopsis thaliana] (TAIR:AT2G24260.1); similar to unnamed protein product [Vitis vinifera] (GB:CAO66689.1); contains InterPro domain Basic helix-loop-helix dimerisation region bHLH; (InterPro:IPR001092); contains InterPro domain Helix-loop-helix DNA-binding; (InterPro:IPR011598)
At1g31140	MADS box transcription factor family	Symbols: agl63 | agl63 (AGAMOUS-LIKE 63); DNA binding / transcription factor | chr1:11117993-11119785 FORWARD	75	90	189	154	0.404	0.022	0.026	1.2	2.53	2.06	AGL63 (AGAMOUS-LIKE 63); DNA binding / transcription factor; similar to AGL42 (AGAMOUS LIKE 42), transcription factor [Arabidopsis thaliana] (TAIR:AT5G62165.3); similar to AGL42 (AGAMOUS LIKE 42), transcription factor [Arabidopsis thaliana] (TAIR:AT5G62165.2); similar to AGL42 (AGAMOUS LIKE 42), transcription factor [Arabidopsis thaliana] (TAIR:AT5G62165.1); similar to MADS-box protein FBP24 (Flo…
At1g10585	bHLH,Basic Helix-Loop-Helix family	transcription factor | chr1:3493940-3495144 REVERSE	116	124	166	236	0.578	0.03	0.006	1.07	1.43	2.04	transcription factor; similar to transcription regulator [Arabidopsis thaliana] (TAIR:AT1G10586.1); similar to unnamed protein product [Vitis vinifera] (GB:CAO64351.1); contains InterPro domain Basic helix-loop-helix dimerisation region bHLH; (InterPro:IPR001092); contains InterPro domain Helix-loop-helix DNA-binding; (InterPro:IPR011598)
At2g37590	C2C2(Zn) DOF zinc finger family	Symbols: ATDOF2.4, DOF2.4 | Dof-type zinc finger domain-containing protein | chr2:15769121-15770619 FORWARD	673	801	1055	1371	0.219	0.02	0.005	1.19	1.57	2.04	Dof-type zinc finger domain-containing protein; Identical to Dof zinc finger protein DOF2.4 (DOF2.4) [Arabidopsis Thaliana] (GB:O80928); similar to Dof-type zinc finger domain-containing protein [Arabidopsis thaliana] (TAIR:AT5G02460.1); similar to unnamed protein product [Vitis vinifera] (GB:CAO15635.1); contains InterPro domain Zinc finger, Dof-type; (InterPro:IPR003851)
At5g09450	putative transcription regulator	pentatricopeptide (PPR) repeat-containing protein | chr5:2941798-2943668 FORWARD	592	578	1029	1205	0.881	0.074	0.003	0.98	1.74	2.04	pentatricopeptide (PPR) repeat-containing protein; similar to pentatricopeptide (PPR) repeat-containing protein [Arabidopsis thaliana] (TAIR:AT4G02820.1); similar to unnamed protein product [Vitis vinifera] (GB:CAO70736.1); contains InterPro domain Pentatricopeptide repeat (InterPro:IPR002885)
At5g53980	HB,Homeobox transcription factor family	Symbols: ATHB52 | ATHB52 (ARABIDOPSIS THALIANA HOMEOBOX PROTEIN 52); transcription factor | chr5:21914045-21914749 FORWARD	52	49	91	106	0.494	0.002	0.036	0.95	1.75	2.03	Encodes a homeodomain leucine zipper class I (HD-Zip I) protein.
At2g44730	Trihelix, Triple-Helix transcription factor family	transcription factor | chr2:18437333-18438565 REVERSE	1780	1792	2203	3616	0.977	0.309	0.006	1.01	1.24	2.03	transcription factor; similar to hydroxyproline-rich glycoprotein family protein [Arabidopsis thaliana] (TAIR:AT3G24860.1); similar to MADF; Homeodomain-like [Medicago truncatula] (GB:ABN05928.1); contains InterPro domain SANT, DNA-binding; (InterPro:IPR001005); contains InterPro domain MADF (InterPro:IPR006578)
At1g67710	ARR	Symbols: ARR11 | ARR11 (RESPONSE REGULATOR 11); transcription factor/ two-component response regulator | chr1:25376751-25379144 REVERSE	203	185	320	410	0.492	0.071	0.023	0.91	1.58	2.02	Encodes an Arabidopsis response regulator (ARR) protein that acts in concert with other type-B ARRs in the cytokinin signaling pathway.
At4g00220	AS2,Lateral Organ Boundaries Gene Family	Symbols: LBD30, JLO | JLO (JAGGED LATERAL ORGANS) | chr4:90036-92237 FORWARD	116	137	190	235	0.696	0.128	0.058	1.18	1.63	2.02	Encodes a protein containing a LOB domain that is expressed in embryos, flower primordium and lateral floral organ boundaries. Overexpression is correlated with activation of STM and KNAT1 and down regulation of PIN1 and reduced auxin transport levels. Ectopic expression in plants results in premature termination of the shoot apical meristem and small, lobed leaves.
At5g37055	unclassified	Symbols: ATSWC6, SEF | SEF (SERRATED LEAVES AND EARLY FLOWERING) | chr5:14641551-14642440 REVERSE	474	468	703	956	0.959	0.003	0.002	0.99	1.48	2.02	Encodes SERRATED LEAVES AND EARLY FLOWERING (SEF), an Arabidopsis homolog of the yeast SWC6 protein, a conserved subunit of the SWR1/SRCAP complex. SEF loss-of-function mutants have a pleiotropic phenotype characterized by serrated leaves, frequent absence of inflorescence internodes, bushy aspect, and flowers with altered number and size of organs. sef plants flower earlier than wild-type plants…
At2g40750	WRKY domain transcription factor family	Symbols: WRKY54, ATWRKY54 | WRKY54; transcription factor | chr2:17000454-17002468 REVERSE	121	86	140	245	0.016	0.013	0	0.71	1.16	2.02	member of WRKY Transcription Factor; Group III
At4g34400	B3 transcription factor family	DNA binding / transcription factor | chr4:16445208-16447773 FORWARD	1129	991	1777	2269	0.636	0.043	0.044	0.88	1.57	2.01	DNA binding / transcription factor; similar to transcriptional factor B3 family protein [Arabidopsis thaliana] (TAIR:AT3G06160.1); similar to hypothetical protein [Vitis vinifera] (GB:CAN82365.1); contains InterPro domain Transcriptional factor B3; (InterPro:IPR003340)
At5g17490	GRAS transcription factor family	Symbols: RGL3 | RGL3 (RGA-LIKE PROTEIN 3); transcription factor | chr5:5764063-5766077 REVERSE	62	49	87	124	0.363	0.28	0.078	0.8	1.4	2.01	DELLA subfamily member involved in GA signal transduction
At4g38340	NIN-like bZIP-related family	RWP-RK domain-containing protein | chr4:17954710-17957828 FORWARD	188	195	295	377	0.841	0.016	0.015	1.04	1.57	2.01	RWP-RK domain-containing protein; similar to RWP-RK domain-containing protein [Arabidopsis thaliana] (TAIR:AT1G76350.1); similar to unnamed protein product [Vitis vinifera] (GB:CAO66237.1); contains InterPro domain Plant regulator RWP-RK (InterPro:IPR003035); contains InterPro domain Octicosapeptide/Phox/Bem1p (InterPro:IPR000270); contains InterPro domain GAF (InterPro:IPR003018)
At4g19020	DNA methyltransferases	Symbols: CMT2 | CMT2 (chromomethylase 2); DNA binding / chromatin binding | chr4:10414526-10421209 FORWARD	3769	4473	5891	7528	0.043	0.008	0.003	1.19	1.56	2	CMT2 (CHROMOMETHYLASE 2); DNA binding; Identical to DNA (CMT2) [Arabidopsis Thaliana] (GB:Q94F87;GB:O49415); similar to CMT3 (CHROMOMETHYLASE 3) [Arabidopsis thaliana] (TAIR:AT1G69770.1); similar to CMT1 (CHROMOMETHYLASE 1), DNA binding [Arabidopsis thaliana] (TAIR:AT1G80740.1); similar to unnamed protein product [Vitis vinifera] (GB:CAO23425.1); similar to unnamed protein product [Vitis vinifera…
At5g06950	bZIP transcription factor family	Symbols: AHBP-1B, TGA2 | AHBP-1B; DNA binding / transcription activator/ transcription factor/ transcription repressor | chr5:2151025-2154553 FORWARD	409	372	490	814	0.661	0.095	0.016	0.91	1.2	1.99	Transcription factor of the B-ZIP family that has high affinity for C-box motifs. Interacts with NPR1 and may regulate PR gene expression. Phosphorylated by a CK2-like protein in vitro. Phosphorylation is enhanced by salicylic acid treatment.
At3g61250	MYB domain transcription factor family	Symbols: AtMYB17 | AtMYB17 (myb domain protein 17); DNA binding / transcription factor | chr3:22671002-22672738 FORWARD	214	236	296	427	0.856	0.396	0.137	1.1	1.38	1.99	Member of the R2R3 factor gene family.
At3g27650	AS2,Lateral Organ Boundaries Gene Family	Symbols: LBD25 | LBD25 (LOB DOMAIN-CONTAINING PROTEIN 25) | chr3:10238546-10240611 FORWARD	265	245	272	525	0.823	0.925	0.017	0.92	1.03	1.98	LBD25 (LOB DOMAIN-CONTAINING PROTEIN 25); Identical to LOB domain-containing protein 25 (LBD25) [Arabidopsis Thaliana] (GB:Q8L8Q3;GB:Q75PS1;GB:Q8W1D6;GB:Q9LVX4); similar to LOB (LATERAL ORGAN BOUNDARIES) [Arabidopsis thaliana] (TAIR:AT5G63090.3); similar to LOB (LATERAL ORGAN BOUNDARIES) [Arabidopsis thaliana] (TAIR:AT5G63090.4); similar to LOB (LATERAL ORGAN BOUNDARIES) [Arabidopsis thaliana] (T…
At5g05130	Chromatin Remodeling Factors	SNF2 domain-containing protein / helicase domain-containing protein / RING finger domain-containing protein | chr5:1512120-1515079 FORWARD	244	223	347	484	0.805	0.15	0.009	0.91	1.42	1.98	SNF2 domain-containing protein / helicase domain-containing protein / RING finger domain-containing protein; Identical to Putative SWI/SNF-related matrix-associated actin-dependent regulator of chromatin subfamily A member 3-like 1 [Arabidopsis Thaliana] (GB:Q9FF61;GB:Q8RWB4;GB:Q8RWC7); similar to RAD5, ATP binding / DNA binding / helicase/ protein binding / zinc ion binding [Arabidopsis thaliana…
At1g22640	MYB domain transcription factor family	Symbols: ATMYB3, MYB3 | MYB3 (MYB DOMAIN PROTEIN 3); DNA binding / transcription factor | chr1:8006195-8007428 FORWARD	482	556	759	955	0.344	0.131	0.002	1.15	1.57	1.98	MYB-type transcription factor (MYB3) that represses phenylpropanoid biosynthesis gene expression
At4g31620	B3 transcription factor family	transcriptional factor B3 family protein | chr4:15322452-15324681 REVERSE	84	57	87	166	0.096	0.892	0.154	0.68	1.03	1.96	transcriptional factor B3 family protein; similar to DNA binding / transcription factor [Arabidopsis thaliana] (TAIR:AT4G31615.1); similar to reproductive meristem gene 1 [Brassica oleracea var. botrytis] (GB:AAC18082.1); contains InterPro domain Transcriptional factor B3; (InterPro:IPR003340)
At2g41130	bHLH,Basic Helix-Loop-Helix family	basic helix-loop-helix (bHLH) family protein | chr2:17143294-17144949 FORWARD	77	71	106	150	0.73	0.02	0.049	0.92	1.39	1.96	basic helix-loop-helix (bHLH) family protein; similar to basic helix-loop-helix (bHLH) family protein [Arabidopsis thaliana] (TAIR:AT3G56770.1); similar to unknown [Populus trichocarpa] (GB:ABK93020.1); contains InterPro domain Basic helix-loop-helix dimerisation region bHLH; (InterPro:IPR001092); contains InterPro domain Helix-loop-helix DNA-binding; (InterPro:IPR011598)
At1g04880	AT-rich interaction domain containing transcription factor family	high mobility group (HMG1/2) family protein / ARID/BRIGHT DNA-binding domain-containing protein | chr1:1375961-1379185 REVERSE	74	57	114	144	0.067	0.052	0.102	0.77	1.54	1.95	high mobility group (HMG1/2) family protein / ARID/BRIGHT DNA-binding domain-containing protein; similar to high mobility group (HMG1/2) family protein / ARID/BRIGHT DNA-binding domain-containing protein [Arabidopsis thaliana] (TAIR:AT1G76110.1); similar to hypothetical protein [Vitis vinifera] (GB:CAN83439.1); contains InterPro domain High mobility group box, HMG1/HMG2, subgroup; (InterPro:IPR00…
At4g39870	unclassified	FUNCTIONS IN: molecular_function unknown; INVOLVED IN: biological_process unknown; LOCATED IN: cellular_component unknown; EXPRESSED IN: 23 plant structures; EXPRESSED DURING: 15 growth stages; CONTAINS InterPro DOMAIN/s: TLDc (InterPro:IPR006571); BEST Arabidopsis thaliana protein match is: unknown protein (TAIR:AT2G05590.2); Has 2018 Blast hits to 1865 proteins in 220 species: Archae - 0; Bacte…	328	399	512	640	0.612	0.044	0.007	1.22	1.56	1.95	similar to unknown protein [Arabidopsis thaliana] (TAIR:AT2G05590.2); similar to Os06g0221100 [Oryza sativa (japonica cultivar-group)] (GB:NP_001057175.1); similar to Os02g0754000 [Oryza sativa (japonica cultivar-group)] (GB:NP_001048151.1); similar to TLD, putative [Medicago truncatula] (GB:ABE87991.1); contains InterPro domain TLDc; (InterPro:IPR006571)
At4g01980	MYB domain transcription factor family	transposable element gene | chr4:863351-864259 REVERSE	54	49	72	106	0.492	0.293	0.027	0.91	1.33	1.94	transposable element gene; similar to myb family protein [Arabidopsis thaliana] (TAIR:AT2G22710.1); similar to hypothetical protein 26.t00020 [Brassica oleracea] (GB:ABD65000.1); contains InterPro domain Homeodomain-related; (InterPro:IPR012287); contains InterPro domain Homeodomain-like; (InterPro:IPR009057); contains InterPro domain Myb, DNA-binding; (InterPro:IPR001005)
At1g30330	ARF, Auxin Response Factor family	Symbols: ARF6 | ARF6 (AUXIN RESPONSE FACTOR 6); transcription factor | chr1:10685822-10690036 REVERSE	1288	1241	1722	2491	0.891	0.156	0.059	0.96	1.34	1.93	Encodes a member of the auxin response factor family. Mediates auxin response via expression of auxin regulated genes. Acts redundantly with ARF8 to control stamen elongation and flower maturation. Expression of ARF6 is controlled by miR167.
At4g34530	bHLH,Basic Helix-Loop-Helix family	Symbols: CIB1 | CIB1 (CRYPTOCHROME-INTERACTING BASIC-HELIX-LOOP-HELIX 1); DNA binding / transcription factor | chr4:16498391-16500174 FORWARD	721	788	996	1389	0.809	0.375	0.022	1.09	1.38	1.93	Encodes a transcription factor CIB1 (cryptochrome-interacting basic-helix-loop-helix). CIB1 interacts with CRY2 (cryptochrome 2) in a blue light-specific manner in yeast and Arabidopsis cells, and it acts together with additional CIB1-related proteins to promote CRY2-dependent floral initiation. CIB1 positively regulates FT expression.
At4g01500	ABI3/VP1-related B3-domain-containing transcription factor family	Symbols: NGA4 | NGA4 (NGATHA4); transcription factor | chr4:639247-640940 FORWARD	224	350	379	429	0.13	0.009	0.006	1.57	1.69	1.92	NGA4 (NGATHA4); transcription factor; similar to NGA3 (NGATHA3), transcription factor [Arabidopsis thaliana] (TAIR:AT1G01030.1); similar to hypothetical protein OsI_008324 [Oryza sativa (indica cultivar-group)] (GB:EAY87091.1); contains InterPro domain Transcriptional factor B3; (InterPro:IPR003340)
At2g31280	bHLH,Basic Helix-Loop-Helix family	Symbols: CPUORF7 | basic helix-loop-helix (bHLH) protein-related | chr2:13339087-13343662 FORWARD	3057	3511	5250	5877	0.575	0.028	0.021	1.15	1.72	1.92	transcription factor; similar to transcription factor [Arabidopsis thaliana] (TAIR:AT1G06150.1); similar to unnamed protein product [Vitis vinifera] (GB:CAO70692.1); contains InterPro domain Basic helix-loop-helix dimerisation region bHLH; (InterPro:IPR001092); contains InterPro domain Helix-loop-helix DNA-binding; (InterPro:IPR011598)
At5g06510	CCAAT box binding factor family, HAP2	Symbols: NF-YA10 | NF-YA10 (NUCLEAR FACTOR Y, SUBUNIT A10); transcription factor | chr5:1984991-1987044 FORWARD	62	67	84	119	0.353	0.12	0.02	1.08	1.36	1.92	CCAAT-binding transcription factor (CBF-B/NF-YA) family protein; Identical to Nuclear transcription factor Y subunit A-10 (NFYA10) [Arabidopsis Thaliana] (GB:Q8LFU0;GB:Q9FG19); similar to ATHAP2B/HAP2B/UNE8 (HEME ACTIVATOR PROTEIN (YEAST) HOMOLOG 2B), transcription factor [Arabidopsis thaliana] (TAIR:AT3G05690.1); similar to unnamed protein product [Vitis vinifera] (GB:CAO67027.1); contains Inter…
At1g61200	unclassified	homeobox-leucine zipper protein-related | chr1:22563033-22563420 REVERSE	2007	2713	3451	3848	0.028	0.004	0.01	1.35	1.72	1.92	homeobox-leucine zipper protein-related; similar to homeobox-leucine zipper protein-related [Arabidopsis thaliana] (TAIR:AT1G20280.1)
At2g13910	unclassified	pseudogene, CHP-rich zinc finger protein, putative | chr2:5837686-5839920 FORWARD	135	222	275	260	0.069	0.013	0.01	1.64	2.03	1.92	pseudogene, CHP-rich zinc finger protein, putative
At2g34830	WRKY domain transcription factor family	Symbols: WRKY35, MEE24, AtWRKY35 | WRKY35 (WRKY DNA-binding protein 35); transcription factor | chr2:14693756-14696378 REVERSE	159	181	252	306	0.49	0.027	0.136	1.14	1.58	1.92	member of WRKY Transcription Factor; Group II-e
At1g51950	Aux/IAA family	Symbols: IAA18 | IAA18 (INDOLE-3-ACETIC ACID INDUCIBLE 18); transcription factor | chr1:19305315-19307510 FORWARD	1031	828	1658	1972	0.642	0.053	0.027	0.8	1.61	1.91	IAA18 (indoleacetic acid-induced protein 18); transcription factor; Identical to Auxin-responsive protein IAA18 (IAA18) [Arabidopsis Thaliana] (GB:O24408;GB:Q8L9I9); similar to PAP1 (PHYTOCHROME-ASSOCIATED PROTEIN 1), transcription factor [Arabidopsis thaliana] (TAIR:AT3G16500.1); similar to unnamed protein product [Vitis vinifera] (GB:CAO45812.1); contains InterPro domain AUX/IAA protein; (Inter…
At1g68360	C2H2 zinc finger family	zinc finger protein-related | chr1:25621678-25622412 REVERSE	1027	1090	2001	1960	0.641	0.003	0.032	1.06	1.95	1.91	zinc finger protein-related; similar to ZFP6 (ZINC FINGER PROTEIN 6), nucleic acid binding / transcription factor/ zinc ion binding [Arabidopsis thaliana] (TAIR:AT1G67030.1); similar to hypothetical protein [Vitis vinifera] (GB:CAN72502.1); contains InterPro domain Zinc finger, C2H2-like; (InterPro:IPR015880); contains InterPro domain Zinc finger, C2H2-type; (InterPro:IPR007087)
At1g05490	Chromatin Remodeling Factors	Symbols: chr31 | chr31 (chromatin remodeling 31); ATP binding / DNA binding / helicase/ nucleic acid binding | chr1:1618602-1623452 REVERSE	246	275	320	468	0.723	0.343	0.111	1.12	1.3	1.91	CHR31 (chromatin remodeling 31); ATP binding / DNA binding / helicase/ nucleic acid binding; similar to CHR40 (chromatin remodeling 40), ATP binding / DNA binding / helicase [Arabidopsis thaliana] (TAIR:AT3G24340.1); similar to unnamed protein product [Vitis vinifera] (GB:CAO63497.1); contains InterPro domain SNF2-related; (InterPro:IPR000330); contains InterPro domain Helicase, superfamily 1 and…
At4g34990	MYB domain transcription factor family	Symbols: AtMYB32 | AtMYB32 (myb domain protein 32); DNA binding / transcription factor | chr4:16661329-16662367 REVERSE	246	202	275	466	0.462	0.515	0.006	0.82	1.12	1.9	Member of the R2R3 factor gene family.
At1g71200	bHLH,Basic Helix-Loop-Helix family	DNA binding / transcription factor | chr1:26835973-26837308 REVERSE	106	108	181	201	0.918	0.007	0.004	1.02	1.71	1.89	basic helix-loop-helix (bHLH) family protein; similar to unnamed protein product [Vitis vinifera] (GB:CAO24674.1); contains InterPro domain Basic helix-loop-helix dimerisation region bHLH; (InterPro:IPR001092); contains InterPro domain Helix-loop-helix DNA-binding; (InterPro:IPR011598)
At5g15830	bZIP transcription factor family	Symbols: AtbZIP3 | AtbZIP3 (Arabidopsis thaliana basic leucine-zipper 3); DNA binding / transcription factor | chr5:5168543-5169361 FORWARD	647	727	1045	1225	0.818	0.152	0.05	1.12	1.62	1.89	ATBZIP3 (ARABIDOPSIS THALIANA BASIC LEUCINE-ZIPPER 3); DNA binding / transcription factor; similar to ATBZIP42 (ARABIDOPSIS THALIANA BASIC LEUCINE-ZIPPER), DNA binding / protein heterodimerization/ protein homodimerization/ transcription factor [Arabidopsis thaliana] (TAIR:AT3G30530.1); similar to hypothetical protein [Cleome spinosa] (GB:ABD96858.1); contains InterPro domain bZIP transcription f…
At2g36340	GeBP like	DNA-binding storekeeper protein-related | chr2:15235723-15237728 FORWARD	671	743	991	1266	0.027	0	0.002	1.11	1.48	1.89	DNA-binding storekeeper protein-related; similar to DNA-binding storekeeper protein-related [Arabidopsis thaliana] (TAIR:AT2G25650.1); similar to hypothetical protein PFE0440w [Plasmodium falciparum 3D7] (GB:XP_001351647.1); contains InterPro domain Protein of unknown function DUF573 (InterPro:IPR007592)
At5g59340	HB,Homeobox transcription factor family	Symbols: WOX2 | WOX2 (WUSCHEL RELATED HOMEOBOX 2); transcription factor | chr5:23933404-23934690 REVERSE	484	401	984	916	0.293	0.039	0.043	0.83	2.03	1.89	Encodes a WUSCHEL-related homeobox gene family member with 65 amino acids in its homeodomain. Proteins in this family contain a sequence of eight residues (TLPLFPMH) downstream of the homeodomain called the WUS box. WOX2 has a putative Zinc finger domain downstream of the homeodomain. Transcripts are expressed in the egg cell, the zygote and the apical cell lineage and are reduced in met3-1 early…
At4g31270	Trihelix, Triple-Helix transcription factor family	transcription factor | chr4:15183188-15184961 REVERSE	591	510	950	1117	0.07	0.002	0.005	0.86	1.61	1.89	transcription factor; similar to gt-2-related [Arabidopsis thaliana] (TAIR:AT2G33550.1); similar to unnamed protein product [Vitis vinifera] (GB:CAO43971.1)
At1g53860	unclassified	remorin family protein | chr1:20107107-20109511 REVERSE	74	71	99	141	0.798	0.013	0.051	0.96	1.33	1.89	remorin family protein; similar to remorin family protein [Arabidopsis thaliana] (TAIR:AT2G02170.2); similar to remorin family protein [Arabidopsis thaliana] (TAIR:AT2G02170.1); similar to unnamed protein product [Vitis vinifera] (GB:CAO45548.1); contains InterPro domain Remorin, C-terminal region (InterPro:IPR005516)
At5g04840	bZIP transcription factor family	bZIP protein | chr5:1405294-1407934 FORWARD	331	258	410	621	0.302	0.131	0.001	0.78	1.24	1.88	bZIP protein; similar to bZIP transcription factor family protein [Arabidopsis thaliana] (TAIR:AT2G42380.2); similar to unnamed protein product [Vitis vinifera] (GB:CAO66011.1); contains InterPro domain Basic-leucine zipper (bZIP) transcription factor; (InterPro:IPR004827)
At4g14560	Aux/IAA family	Symbols: IAA1, AXR5 | IAA1 (INDOLE-3-ACETIC ACID INDUCIBLE); protein binding / transcription factor | chr4:8361058-8361986 FORWARD	789	1066	1405	1467	0.366	0.043	0.005	1.35	1.78	1.86	auxin (indole-3-acetic acid) induced gene (IAA1) encoding a short-lived nuclear-localized transcriptional regulator protein.
At1g08465	C2C2(Zn) YABBY family	Symbols: YAB2 | YAB2 (YABBY2); transcription factor | chr1:2675813-2679781 FORWARD	341	335	354	634	0.963	0.878	0.021	0.98	1.04	1.86	Member of the YABBY family of Arabidopsis proteins involved in the abaxial cell fate specification in lateral organs
At5g09380	General Transcription	DNA-directed RNA polymerase III RPC4 family protein | chr5:2911313-2913136 REVERSE	1151	1305	1565	2144	0.014	0.001	0.003	1.13	1.36	1.86	DNA-directed RNA polymerase III RPC4 family protein; similar to DNA-directed RNA polymerase [Arabidopsis thaliana] (TAIR:AT4G25180.1); similar to unnamed protein product [Vitis vinifera] (GB:CAO65266.1); contains InterPro domain RNA polymerase III Rpc4; (InterPro:IPR007811)
At3g15500	NAC domain transcription factor family	Symbols: ATNAC3, ANAC055 | ANAC055 (ARABIDOPSIS NAC DOMAIN CONTAINING PROTEIN 55); transcription factor | chr3:5234617-5236088 FORWARD	148	193	243	277	0.182	0.018	0.007	1.3	1.64	1.86	Encodes an ATAF-like NAC-domain transcription factor that doesn't contain C-terminal sequences shared by CUC1, CUC2 and NAM. Note: this protein (AtNAC3) is not to be confused with the protein encoded by locus AT3G29035, which, on occasion, has also been referred to as AtNAC3.
At1g07130	unclassified	Symbols: STN1, ATSTN1 | STN1; nucleic acid binding | chr1:2187776-2188733 FORWARD	224	195	321	418	0.585	0.12	0.034	0.87	1.43	1.86	Encodes a protein with similarity to yeast STN1, an OB fold protein involved in protecting yeast telomeres. In Arabidopsis, loss of STN1 function mutations exhibit gross morphological abnormalities and defects in telomere architecture and maintenance. STN1 likely plays a role in telomere end capping.
At5g25830	C2C2(Zn) GATA transcription factor family	zinc finger (GATA type) family protein | chr5:9004313-9005502 REVERSE	1248	1351	1871	2309	0.641	0.086	0.134	1.08	1.5	1.85	zinc finger (GATA type) family protein; Identical to Putative GATA transcription factor 13 [Arabidopsis Thaliana] (GB:P69781); similar to zinc finger (GATA type) family protein [Arabidopsis thaliana] (TAIR:AT4G32890.1); similar to hypothetical protein [Vitis vinifera] (GB:CAN61228.1); contains InterPro domain Zinc finger, NHR/GATA-type; (InterPro:IPR013088); contains InterPro domain GATA transcri…
At4g13640	G2-like transcription factor family, GARP	Symbols: UNE16 | UNE16 (unfertilized embryo sac 16); transcription factor | chr4:7936606-7938645 REVERSE	622	603	596	1152	0.944	0.793	0.004	0.97	0.96	1.85	UNE16 (unfertilized embryo sac 16); transcription factor; similar to myb family transcription factor [Arabidopsis thaliana] (TAIR:AT3G24120.1); similar to unnamed protein product [Vitis vinifera] (GB:CAO43550.1); contains InterPro domain Homeodomain-related; (InterPro:IPR012287); contains InterPro domain Homeodomain-like (InterPro:IPR009057); contains InterPro domain Myb, DNA-binding (InterPro:IP…
At2g46680	HB,Homeobox transcription factor family	Symbols: ATHB-7, ATHB7 | ATHB-7 (ARABIDOPSIS THALIANA HOMEOBOX 7); transcription activator/ transcription factor | chr2:19165403-19166949 REVERSE	867	1378	1788	1601	0.081	0.004	0.004	1.59	2.06	1.85	encodes a putative transcription factor that contains a homeodomain closely linked to a leucine zipper motif. Transcript is detected in all tissues examined. Is transcriptionally regulated in an ABA-dependent manner and may act in a signal transduction pathway which mediates a drought response.
At5g38860	bHLH,Basic Helix-Loop-Helix family	Symbols: BIM3 | BIM3 (BES1-interacting Myc-like protein 3); DNA binding / transcription factor | chr5:15558956-15561126 FORWARD	618	484	790	1137	0.482	0.251	0.01	0.78	1.28	1.84	BIM3 (BES1-INTERACTING MYC-LIKE PROTEIN 3); DNA binding / transcription factor; Identical to Putative transcription factor BIM3 (BIM3) [Arabidopsis Thaliana] (GB:Q9FMB6); similar to BIM2 (BES1-INTERACTING MYC-LIKE PROTEIN 2), DNA binding / transcription factor [Arabidopsis thaliana] (TAIR:AT1G69010.1); similar to Helix-loop-helix DNA-binding [Medicago truncatula] (GB:ABN09046.1); contains InterPr…
At1g18710	MYB domain transcription factor family	Symbols: AtMYB47 | AtMYB47 (myb domain protein 47); DNA binding / transcription factor | chr1:6450594-6453114 FORWARD	457	803	775	838	0.012	0.005	0.001	1.76	1.7	1.84	Member of the R2R3 factor gene family.
At4g09180	bHLH,Basic Helix-Loop-Helix family	basic helix-loop-helix (bHLH) family protein | chr4:5847401-5849724 FORWARD	2627	2612	4348	4800	0.969	0.026	0.002	0.99	1.65	1.83	basic helix-loop-helix (bHLH) family protein; similar to basic helix-loop-helix (bHLH) family protein [Arabidopsis thaliana] (TAIR:AT1G35460.1); similar to unnamed protein product [Vitis vinifera] (GB:CAO64707.1); contains InterPro domain Basic helix-loop-helix dimerisation region bHLH; (InterPro:IPR001092); contains InterPro domain Helix-loop-helix DNA-binding; (InterPro:IPR011598)
At2g19810	C3H zinc finger family	zinc finger (CCCH-type) family protein | chr2:8550313-8551858 FORWARD	462	442	660	844	0.888	0.138	0.004	0.96	1.43	1.83	zinc finger (CCCH-type) family protein; similar to zinc finger (CCCH-type) family protein [Arabidopsis thaliana] (TAIR:AT4G29190.1); similar to hypothetical protein [Vitis vinifera] (GB:CAN81808.1); contains InterPro domain Zinc finger, CCCH-type; (InterPro:IPR000571)
At5g46880	HB,Homeobox transcription factor family	Symbols: HB-7, HDG5 | HB-7 (HOMEOBOX-7); DNA binding / transcription factor | chr5:19031540-19035388 FORWARD	1028	794	1410	1882	0.377	0.046	0.046	0.77	1.37	1.83	HB-7 (homeobox-7); DNA binding / transcription factor; similar to homeobox-leucine zipper family protein / lipid-binding START domain-containing protein [Arabidopsis thaliana] (TAIR:AT4G17710.1); similar to hypothetical protein [Vitis vinifera] (GB:CAN60291.1); similar to homeodomain protein GhHOX2 [Gossypium hirsutum] (GB:AAM97322.1); similar to unnamed protein product [Vitis vinifera] (GB:CAO63…
At5g65060	MADS box transcription factor family	Symbols: MAF3, FCL3, AGL70 | MAF3 (MADS AFFECTING FLOWERING 3); transcription factor | chr5:25987429-25991315 FORWARD	1862	1858	3393	3415	0.984	0.002	0.002	1	1.82	1.83	MADS domain protein - flowering regulator that is closely related to FLC
At4g22680	MYB domain transcription factor family	Symbols: MYB85, AtMYB85 | MYB85 (myb domain protein 85); DNA binding / transcription activator/ transcription factor | chr4:11922340-11924216 REVERSE	90	66	132	163	0.12	0.115	0.022	0.74	1.47	1.82	Encodes a putative transcription factor (MYB85).
At1g13260	AP2/EREBP, APETALA2/Ethylene-responsive element binding protein family	Symbols: RAV1 | RAV1; DNA binding / transcription factor/ transcription repressor | chr1:4542168-4543742 FORWARD	2310	2046	2759	4191	0.628	0.338	0.053	0.89	1.19	1.81	Encodes an AP2/B3 domain transcription factor which is upregulated in response to low temperature. It contains a B3 DNA binding domain. It has circadian regulation and may function as a negative growth regulator.
At5g29000	G2-like transcription factor family, GARP	myb family transcription factor | chr5:11022083-11024275 REVERSE	1196	1283	1780	2159	0.739	0.071	0	1.07	1.49	1.81	myb family transcription factor; similar to transcription factor [Arabidopsis thaliana] (TAIR:AT3G04450.1); similar to unnamed protein product [Vitis vinifera] (GB:CAO44634.1); contains InterPro domain Homeodomain-related; (InterPro:IPR012287); contains InterPro domain Homeodomain-like (InterPro:IPR009057); contains InterPro domain Myb, DNA-binding (InterPro:IPR014778); contains InterPro domain M…
At5g03790	HB,Homeobox transcription factor family	Symbols: ATHB51, LMI1, HB51 | HB51; DNA binding / sequence-specific DNA binding / transcription factor | chr5:1004983-1006373 FORWARD	152	155	210	275	0.889	0.006	0.104	1.02	1.38	1.81	Encodes a homeodomain leucine zipper class I (HD-Zip I) meristem identity regulator that acts together with LFY to induce CAL expression. It binds to the CAL promoter proximal CAATNATTG element. LMI1 acts primarily downstream of LFY in meristem identity regulation. The interaction between LFY, LMI1 and CAL resembles a feed-forward loop transcriptional network motif. The gene also had additional L…
At3g19040	Histone acetyltransferases	Symbols: TAF1, TAF1B, HAF2 | HAF2 (HISTONE ACETYLTRANSFERASE OF THE TAFII250 FAMILY 2); DNA binding / histone acetyltransferase/ transcription cofactor | chr3:6567157-6575282 REVERSE	204	232	336	369	0.652	0.022	0.004	1.14	1.65	1.81	Encodes a protein similar to TATA-binding protein-associated factor TAF1 (a.k.a. TAFII250) with histone acetyltransferase activity. It is required in integrating light signals to regulate gene expression and growth.
At3g04410	NAC domain transcription factor family	transcription factor | chr3:1168837-1169205 FORWARD	63	56	100	114	0.42	0.095	0.011	0.89	1.59	1.81	transcription factor; similar to ANAC004 (Arabidopsis NAC domain containing protein 4), transcription factor [Arabidopsis thaliana] (TAIR:AT1G02230.1); contains InterPro domain No apical meristem (NAM) protein; (InterPro:IPR003441)
At1g67590	putative transcription regulator	remorin family protein | chr1:25333058-25334647 REVERSE	896	724	1315	1618	0.309	0.009	0.001	0.81	1.47	1.81	remorin family protein; similar to remorin family protein [Arabidopsis thaliana] (TAIR:AT2G02170.2); similar to remorin family protein [Arabidopsis thaliana] (TAIR:AT2G02170.1); similar to unnamed protein product [Vitis vinifera] (GB:CAO46669.1); contains InterPro domain Remorin, C-terminal region (InterPro:IPR005516)
At5g64810	WRKY domain transcription factor family	Symbols: WRKY51, ATWRKY51 | WRKY51; transcription factor | chr5:25908413-25909803 FORWARD	117	201	195	211	0.072	0.15	0.025	1.72	1.67	1.81	member of WRKY Transcription Factor; Group II-c
At4g25470	AP2/EREBP, APETALA2/Ethylene-responsive element binding protein family	Symbols: CBF2, DREB1C, FTQ4, ATCBF2 | CBF2 (C-REPEAT/DRE BINDING FACTOR 2); DNA binding / transcription activator/ transcription factor | chr4:13015277-13016220 REVERSE	492	462	734	884	0.816	0.061	0.079	0.94	1.49	1.8	Encodes a member of the DREB subfamily A-1 of ERF/AP2 transcription factor family (CBF2). The protein contains one AP2 domain. There are six members in this subfamily, including CBF1, CBF2, and CBF3. This gene is involved in response to low temperature, abscisic acid, and circadian rhythm. Overexpressing this gene leads to increased freeze tolerance and induces the expression level of 85 cold-ind…
At5g15160	bHLH,Basic Helix-Loop-Helix family	bHLH family protein | chr5:4921266-4922648 REVERSE	89	59	133	160	0.092	0.315	0.009	0.66	1.49	1.8	bHLH family protein; similar to PRE1 (PACLOBUTRAZOL RESISTANCE1), DNA binding / transcription factor [Arabidopsis thaliana] (TAIR:AT5G39860.1); similar to hypothetical protein [Vitis vinifera] (GB:CAN68305.1); contains InterPro domain Basic helix-loop-helix dimerisation region bHLH; (InterPro:IPR001092)
At4g26170	General Transcription	unknown protein | chr4:13256930-13259382 FORWARD	473	549	630	850	0.511	0.289	0.015	1.16	1.33	1.8	similar to unknown protein [Arabidopsis thaliana] (TAIR:AT5G56780.1); similar to transcripteion factor [Vicia faba var. minor] (GB:CAA66483.1)
At4g00670	unclassified	DNA binding | chr4:278316-279186 REVERSE	139	187	227	250	0.445	0.038	0.078	1.35	1.64	1.8	DNA binding; similar to remorin family protein [Arabidopsis thaliana] (TAIR:AT5G23750.1); similar to remorin family protein [Arabidopsis thaliana] (TAIR:AT5G23750.2); similar to unnamed protein product [Vitis vinifera] (GB:CAO39554.1); similar to hypothetical protein [Vitis vinifera] (GB:CAN75437.1); contains InterPro domain Remorin, C-terminal region (InterPro:IPR005516)
At1g69600	zf-HD	Symbols: ZFHD1, ATHB29 | ZFHD1 (ZINC FINGER HOMEODOMAIN 1); DNA binding / transcription activator/ transcription factor | chr1:26182470-26183198 FORWARD	215	212	297	387	0.957	0.144	0.158	0.98	1.38	1.8	Encodes ZFHD1, a member of the zinc finger homeodomain transcriptional factor family. Binds to the 62 bp promoter region of ERD1 (early responsive to dehydration stress 1). Expression of ZFHD1 is induced by drought, high salinity and abscisic acid.
At5g13960	SET-domain transcriptional regulator family	Symbols: SUVH4, KYP, SDG33 | SUVH4 (SU(VAR)3-9 HOMOLOG 4); double-stranded methylated DNA binding / histone methyltransferase(H3-K9 specific) / methyl-CpG binding / methyl-CpNpG binding / methyl-CpNpN binding | chr5:4501447-4506188 FORWARD	604	526	656	1084	0.617	0.587	0	0.87	1.09	1.79	Encodes a histone 3 lysine 9 specific methyltransferase involved in the maintenance of DNA methylation. SUVH4/KYP is a SU(VAR)3-9 homolog, a SET domain protein. Known SET domain proteins are involved in epigenetic control of gene expression. There are 10 SUVH genes in Arabidopsis and this subfamily of the SET proteins have an additional conserved RING finger motif called YDG domain. In kyp mutant…
At3g48550	unclassified	FUNCTIONS IN: molecular_function unknown; INVOLVED IN: biological_process unknown; LOCATED IN: cellular_component unknown; EXPRESSED IN: 20 plant structures; EXPRESSED DURING: 12 growth stages; BEST Arabidopsis thaliana protein match is: nucleic acid binding / transcription factor/ zinc ion binding (TAIR:AT2G01940.3); Has 40 Blast hits to 40 proteins in 6 species: Archae - 0; Bacteria - 0; Metazo…	420	436	751	754	0.63	0.012	0.008	1.04	1.79	1.79	similar to SGR5 (SHOOT GRAVITROPISM 5) [Arabidopsis thaliana] (TAIR:AT2G01940.3); similar to hypothetical protein [Oryza sativa (japonica cultivar-group)] (GB:BAD23182.1)
At3g02550	AS2,Lateral Organ Boundaries Gene Family	Symbols: LBD41 | LBD41 (LOB DOMAIN-CONTAINING PROTEIN 41) | chr3:536505-537998 REVERSE	2174	1678	2872	3876	0.175	0.07	0.145	0.77	1.32	1.78	LBD41 (LOB DOMAIN-CONTAINING PROTEIN 41); Identical to LOB domain-containing protein 41 (LBD41) [Arabidopsis Thaliana] (GB:Q9M886;GB:Q8LDD8); similar to LBD40 (LOB DOMAIN-CONTAINING PROTEIN 40) [Arabidopsis thaliana] (TAIR:AT1G67100.1); similar to seed specific protein Bn15D17A [Brassica napus] (GB:AAP37970.1); contains InterPro domain Lateral organ boundaries, LOB (InterPro:IPR004883); contains …
At3g16500	Aux/IAA family	Symbols: PAP1, IAA26 | PAP1 (PHYTOCHROME-ASSOCIATED PROTEIN 1); transcription factor | chr3:5612500-5614410 REVERSE	554	629	784	987	0.687	0.12	0.021	1.13	1.41	1.78	phytochrome-associated protein 1 (PAP1)
At5g42630	G2-like transcription factor family, GARP	Symbols: KAN4, ATS | ATS (ABERRANT TESTA SHAPE); DNA binding / transcription factor | chr5:17073779-17075856 REVERSE	92	77	124	163	0.317	0.412	0.075	0.83	1.34	1.78	Encodes a member of the KANADI family of putative transcription factors. Involved in integument formation during ovule development and expressed at the boundary between the inner and outer integuments. It is essential for directing laminar growth of the inner integument.Along with KAN1 and KAN2, KAN4 is involved in proper localization of PIN1 in early embryogenesis.
At2g47460	MYB domain transcription factor family	Symbols: MYB12, ATMYB12, PFG1 | MYB12 (MYB DOMAIN PROTEIN 12); DNA binding / transcription activator/ transcription factor | chr2:19476337-19479478 FORWARD	167	151	245	297	0.658	0.046	0.36	0.91	1.47	1.78	MYB12 belongs to subgroup 7 of the R2R3-MYB family. It strongly activates the promoters of chalcone synthase (CHS), flavanone 3-hydroxylase (F3H), flavonol synthase (FLS) and - to a lesser extent - chalcone flavanone isomerase (CHI), but cannot activate the promoters of flavonoid-3'hydroxylase (F3'H) and dihydroflavonol 4-reductase (DF). The activation requires a functional MYB recognition elemen…
At5g09250	General Transcription	Symbols: KIWI | KIWI; DNA binding / protein binding / transcription coactivator | chr5:2875232-2876575 REVERSE	583	542	923	1027	0.798	0.098	0.006	0.93	1.58	1.76	putative transcriptional co-activator (KIWI) mRNA, complete
At4g35550	HB,Homeobox transcription factor family	Symbols: HB-4, WOX13, ATWOX13 | WOX13 (WUSCHEL-RELATED HOMEOBOX 13); DNA binding / transcription factor | chr4:16875521-16877306 REVERSE	442	467	520	777	0.886	0.471	0.02	1.06	1.18	1.76	Encodes a WUSCHEL-related homeobox gene family member with 65 amino acids in its homeodomain. WOX13 is the only family member that does not contain a sequence of eight residues (TLPLFPMH) downstream of the homeodomain called the WUS box.
At2g45660	MADS box transcription factor family	Symbols: AGL20, SOC1 | AGL20 (AGAMOUS-LIKE 20); transcription factor | chr2:18807538-18811047 REVERSE	7917	6024	12146	13932	0.084	0	0.003	0.76	1.53	1.76	Controls flowering and is required for CO to promote flowering. It acts downstream of FT. Overexpression of (SOC1) AGL20 suppresses not only the late flowering of plants that have functional FRI and FLC alleles but also the delayed phase transitions during the vegetative stages of development. AGL20/SOC1 acts with AGL24 to promote flowering and inflorescence meristem identity.AGL20 upregulates ex…
At1g14685	Transscription factor	Symbols: BPC2, BBR/BPC2, ATBPC2 | BPC2 (BASIC PENTACYSTEINE 2); DNA binding / transcription factor | chr1:5042588-5044294 FORWARD	5189	7576	8860	9125	0.469	0.18	0.156	1.46	1.71	1.76	Arabidopsis GBP Basic Penta Cysteine 1
At1g30650	WRKY domain transcription factor family	Symbols: WRKY14, ATWRKY14, AR411 | WRKY14; transcription factor | chr1:10868303-10871297 FORWARD	241	244	296	423	0.958	0.254	0.249	1.01	1.23	1.76	member of WRKY Transcription Factor; Group II-e
At3g49940	AS2,Lateral Organ Boundaries Gene Family	Symbols: LBD38 | LBD38 (LOB DOMAIN-CONTAINING PROTEIN 38) | chr3:18514343-18515475 FORWARD	1546	1467	2072	2706	0.866	0.087	0.019	0.95	1.34	1.75	LBD38 (LOB DOMAIN-CONTAINING PROTEIN 38); Identical to LOB domain-containing protein 38 (LBD38) [Arabidopsis Thaliana] (GB:Q9SN23;GB:Q8LDW4); similar to LBD37 (LOB DOMAIN-CONTAINING PROTEIN 37) [Arabidopsis thaliana] (TAIR:AT5G67420.1); similar to unknown [Populus trichocarpa x Populus deltoides] (GB:ABK96782.1); contains InterPro domain Lateral organ boundaries, LOB (InterPro:IPR004883)
At4g31650	B3 transcription factor family	transcriptional factor B3 family protein | chr4:15331140-15333321 FORWARD	915	954	1380	1597	0.849	0.044	0.034	1.04	1.51	1.75	transcriptional factor B3 family protein; similar to transcriptional factor B3 family protein [Arabidopsis thaliana] (TAIR:AT4G31640.1); similar to reproductive meristem gene 1 [Brassica oleracea var. botrytis] (GB:AAC18082.1); contains InterPro domain Transcriptional factor B3; (InterPro:IPR003340)
At3g54390	Trihelix, Triple-Helix transcription factor family	transcription factor | chr3:20137741-20139142 REVERSE	141	169	224	247	0.365	0.005	0.058	1.2	1.59	1.75	transcription factor; similar to transcription factor [Arabidopsis thaliana] (TAIR:AT5G05550.2); similar to transcription factor [Arabidopsis thaliana] (TAIR:AT5G05550.1); similar to unnamed protein product [Vitis vinifera] (GB:CAO42815.1); similar to hypothetical protein [Vitis vinifera] (GB:CAN81128.1)
At5g28650	WRKY domain transcription factor family	Symbols: WRKY74, ATWRKY74 | WRKY74; calmodulin binding / transcription factor | chr5:10677716-10679204 REVERSE	364	403	513	637	0.3	0.031	0	1.11	1.41	1.75	member of WRKY Transcription Factor; Group II-d
At4g04260	putative transcription regulator	bromo-adjacent homology (BAH) domain-containing protein | chr4:2054636-2055849 FORWARD	91	100	122	158	0.706	0.084	0.063	1.1	1.35	1.74	bromo-adjacent homology (BAH) domain-containing protein; similar to DNA binding [Arabidopsis thaliana] (TAIR:AT4G22140.2); similar to hypothetical protein [Vitis vinifera] (GB:CAN77921.1); contains InterPro domain Zinc finger, RING/FYVE/PHD-type (InterPro:IPR013083); contains InterPro domain Zinc finger, FYVE/PHD-type; (InterPro:IPR011011); contains InterPro domain Bromo adjacent region; (InterPr…
At3g28210	C2H2 zinc finger family	Symbols: PMZ | PMZ; zinc ion binding | chr3:10520509-10521532 FORWARD	67	92	166	116	0.225	0.002	0.058	1.37	2.47	1.73	Encodes a putative zinc finger protein (PMZ).
At4g19630	HSF,Heat-shock transcription factor family	heat shock factor protein-related / heat shock transcription factor-related | chr4:10683936-10684683 REVERSE	411	626	817	712	0.271	0.028	0.084	1.52	1.99	1.73	heat shock factor protein-related / heat shock transcription factor-related; similar to AT-HSFA4A (Arabidopsis thaliana heat shock transcription factor A4A), DNA binding / transcription factor [Arabidopsis thaliana] (TAIR:AT4G18880.1); similar to heat shock transcription factor [Medicago sativa] (GB:AAF37579.1); similar to unnamed protein product [Vitis vinifera] (GB:CAO48010.1); contains InterPr…
At2g16720	MYB domain transcription factor family	Symbols: MYB7, ATMYB7, ATY49 | MYB7 (MYB DOMAIN PROTEIN 7); DNA binding / transcription factor | chr2:7255529-7256580 REVERSE	420	458	658	727	0.609	0.115	0.007	1.09	1.57	1.73	Encodes a member of MYB3R- and R2R3- type MYB- encoding genes
At3g20740	Polycomb Group (PcG)	Symbols: FIE, FIS3, FIE1 | FIE (FERTILIZATION-INDEPENDENT ENDOSPERM); nucleotide binding / transcription factor/ transcription regulator | chr3:7248809-7252452 REVERSE	1377	1603	1893	2384	0.479	0.071	0.012	1.16	1.37	1.73	Encodes a protein similar to the transcriptional regular of the animal Polycomb group and is involved in regulation of establishment of anterior-posterior polar axis in the endosperm and repression of flowering during vegetative phase. Mutation leads endosperm to develop in the absence of fertilization and flowers to form in seedlings and non-reproductive organs. Also exhibits maternal effect gam…
At1g54160	CCAAT box binding factor family, HAP2	Symbols: NFYA5, NF-YA5 | NF-YA5 (NUCLEAR FACTOR Y, SUBUNIT A5); specific transcriptional repressor/ transcription factor | chr1:20217336-20219452 REVERSE	314	499	554	539	0.007	0	0.001	1.59	1.76	1.72	Encodes a member of the CCAAT-binding transcription factor (CBF-B/NF-YA) family. Expression is upregulated in response to ABA and drought. This regulation appears to be mediated by MIR169A which is downregulated in response to drought. NFYA5 is a target of MIR169A. Loss of function mutations are hypersensitive to drought.
At3g13960	General Transcription	Symbols: AtGRF5 | AtGRF5 (GROWTH-REGULATING FACTOR 5); transcription activator | chr3:4608383-4610399 FORWARD	453	351	500	781	0.313	0.52	0.126	0.77	1.1	1.72	Growth regulating factor encoding transcription activator. One of the nine members of a GRF gene family, containing nuclear targeting domain. Involved in leaf development and expressed in root, shoot and flower.
At1g55580	GRAS transcription factor family	Symbols: LAS, SCL18 | LAS (Lateral Suppressor); transcription factor | chr1:20764011-20765752 FORWARD	69	72	94	119	0.523	0.056	0.145	1.04	1.35	1.72	Encodes a member of the GRAS family of putative transcriptional regulators. It is involved in the initiation of axillary meristems during both the vegetative and reproductive growth phases and functions upstream of REV and AXR1 in the regulation of shoot branching.
At5g03720	HSF,Heat-shock transcription factor family	Symbols: AT-HSFA3, HSFA3 | AT-HSFA3; DNA binding / transcription factor | chr5:971786-973683 REVERSE	1053	680	1949	1809	0.037	0	0.023	0.65	1.85	1.72	Member of Heat Stress Transcription Factor (Hsf) family. Expression is regulated by DREB2A and in turn HSFA3 regulates the expression of hsps Hsp18.1-CI and Hsp26.5-MII35S. Involved in establishing thermotolerence.
At2g25000	WRKY domain transcription factor family	Symbols: WRKY60, ATWRKY60 | WRKY60; transcription factor | chr2:10629737-10631413 FORWARD	440	531	653	755	0.499	0.056	0.056	1.21	1.48	1.72	Pathogen-induced transcription factor. Forms protein complexes with itself and with WRKY40. Coexpression with WRKY18 or WRKY40 made plants more susceptible to both P. syringae and B. cinerea. WRKY18, WRKY40, and WRKY60 have partially redundant roles in response to the hemibiotrophic bacterial pathogen Pseudomonas syringae and the necrotrophic fungal pathogen Botrytis cinerea, with WRKY18 playing …
At2g34440	MADS box transcription factor family	Symbols: AGL29 | AGL29 (AGAMOUS-LIKE 29); transcription factor | chr2:14526950-14527689 FORWARD	97	98	136	166	0.952	0.158	0.043	1.01	1.4	1.71	AGL29; transcription factor; similar to AGL91, transcription factor [Arabidopsis thaliana] (TAIR:AT3G66656.1); similar to hypothetical protein [Vitis vinifera] (GB:CAN77992.1); contains InterPro domain Transcription factor, MADS-box; (InterPro:IPR002100)
At5g52600	MYB domain transcription factor family	Symbols: AtMYB82 | AtMYB82 (myb domain protein 82); DNA binding / transcription factor | chr5:21343102-21343968 REVERSE	296	280	345	506	0.776	0.324	0.08	0.95	1.16	1.71	Member of the R2R3 factor gene family.
At5g01200	MYB-related transcription factor family	myb family transcription factor | chr5:77116-78543 FORWARD	257	218	335	440	0.447	0.189	0.047	0.85	1.3	1.71	myb family transcription factor; similar to myb family transcription factor [Arabidopsis thaliana] (TAIR:AT2G38090.1); similar to MYB transcription factor [Hevea brasiliensis] (GB:AAU06309.1); contains InterPro domain Molecular chaperone, heat shock protein, Hsp40, DnaJ (InterPro:IPR015609); contains InterPro domain SANT, DNA-binding; (InterPro:IPR001005); contains InterPro domain Homeodomain-lik…
At1g75520	C2H2 zinc finger family	Symbols: SRS5 | SRS5 (SHI-RELATED SEQUENCE 5) | chr1:28351562-28353495 REVERSE	138	109	159	234	0.322	0.211	0.01	0.79	1.16	1.7	A member of SHI gene family. Arabidopsis thaliana has ten members that encode proteins with a RING finger-like zinc finger motif. Despite being highly divergent in sequence, many of the SHI-related genes are partially redundant in function and synergistically promote gynoecium, stamen and leaf development in Arabidopsis.
At1g69780	HB,Homeobox transcription factor family	Symbols: ATHB13 | ATHB13; DNA binding / sequence-specific DNA binding / transcription factor | chr1:26258939-26260751 FORWARD	2842	3343	4414	4823	0.456	0.021	0.022	1.18	1.55	1.7	Encodes a homeodomain leucine zipper class I (HD-Zip I) protein.
At1g31310	Trihelix, Triple-Helix transcription factor family	hydroxyproline-rich glycoprotein family protein | chr1:11198353-11200141 REVERSE	376	301	477	637	0.092	0.029	0.202	0.8	1.27	1.7	hydroxyproline-rich glycoprotein family protein; similar to hydroxyproline-rich glycoprotein family protein [Arabidopsis thaliana] (TAIR:AT2G35640.1); similar to unnamed protein product [Vitis vinifera] (GB:CAO44418.1); contains InterPro domain SANT, DNA-binding; (InterPro:IPR001005)
At1g10250	unclassified	FUNCTIONS IN: molecular_function unknown; INVOLVED IN: biological_process unknown; LOCATED IN: cellular_component unknown; EXPRESSED IN: male gametophyte; EXPRESSED DURING: M germinated pollen stage; BEST Arabidopsis thaliana protein match is: SNL6 (SIN3-LIKE 6) (TAIR:AT1G10450.1); Has 222 Blast hits to 222 proteins in 61 species: Archae - 0; Bacteria - 0; Metazoa - 152; Fungi - 19; Plants - 43; …	299	492	623	509	0.269	0.06	0.203	1.64	2.08	1.7	similar to paired amphipathic helix repeat-containing protein [Arabidopsis thaliana] (TAIR:AT1G10450.1); similar to paired amphipathic helix repeat-containing protein / transcription regulator-related [Musa acuminata] (GB:ABF70056.1); similar to Paired amphipathic helix [Medicago truncatula] (GB:ABE86951.1); contains domain SIN3B-RELATED (PTHR12346); contains domain SIN3B-RELATED (PTHR12346:SF6)
At1g20280	unclassified	homeobox-leucine zipper protein-related | chr1:7023829-7024212 FORWARD	1377	2009	2516	2337	0.107	0.007	0.044	1.46	1.83	1.7	homeobox-leucine zipper protein-related; similar to homeobox-leucine zipper protein-related [Arabidopsis thaliana] (TAIR:AT1G61200.1)
At1g19850	ARF, Auxin Response Factor family	Symbols: MP, ARF5, IAA24 | MP (MONOPTEROS); transcription factor | chr1:6886879-6891374 FORWARD	1434	1158	2100	2419	0.511	0.1	0.1	0.81	1.46	1.69	Encodes a transcription factor (IAA24) mediating embryo axis formation and vascular development. Similar to AUXIN RESPONSIVE FACTOR 1 (ARF1) shown to bind to auxin responsive elements (AREs), and to the maize transcriptional activator VIVIPAROUS 1( VP1). In situ hybridization shows expression in provascular tissue of embryos, the emerging shoot primordia, then is restricted to provascular tissue,…
At3g12250	bZIP transcription factor family	Symbols: TGA6, BZIP45 | TGA6 (TGACG MOTIF-BINDING FACTOR 6); DNA binding / transcription factor | chr3:3906351-3908583 FORWARD	505	469	683	856	0.463	0.024	0.024	0.93	1.35	1.69	basic leucine zipper transcription factor involved in the activation of SA-responsive genes.
At1g80730	C2H2 zinc finger family	Symbols: ZFP1, ATZFP1 | ZFP1 (ZINC-FINGER PROTEIN 1); nucleic acid binding / transcription factor/ zinc ion binding | chr1:30339323-30340247 REVERSE	324	400	494	549	0.338	0.017	0.033	1.23	1.52	1.69	Encodes a zinc finger protein and is expressed at high levels in the shoot apex, including the apical meristem, developing leaves and the developing vascular system. expression induced three days post germination. T-DNA insertion mutant has a dominant phenotype in leaf initiation.
At1g34355	FHA transcription factor	forkhead-associated domain-containing protein / FHA domain-containing protein | chr1:12536497-12541891 FORWARD	612	483	785	1036	0.329	0.169	0.04	0.79	1.28	1.69	forkhead-associated domain-containing protein / FHA domain-containing protein; similar to unknown protein [Arabidopsis thaliana] (TAIR:AT2G34110.1); similar to unnamed protein product [Vitis vinifera] (GB:CAO43654.1); contains InterPro domain Forkhead-associated (InterPro:IPR000253); contains InterPro domain SMAD/FHA (InterPro:IPR008984)
At1g66230	MYB domain transcription factor family	Symbols: MYB20, AtMYB20 | MYB20 (myb domain protein 20); DNA binding / transcription factor | chr1:24677154-24678415 FORWARD	2621	3079	4263	4421	0.208	0.022	0.027	1.17	1.63	1.69	Encodes a putative transcription factor (MYB20).
At3g48060	unclassified	bromo-adjacent homology (BAH) domain-containing protein | chr3:17743114-17748495 REVERSE	2868	3745	4542	4858	0.509	0.189	0.083	1.31	1.58	1.69	bromo-adjacent homology (BAH) domain-containing protein; similar to bromo-adjacent homology (BAH) domain-containing protein [Arabidopsis thaliana] (TAIR:AT3G48050.2); similar to bromo-adjacent homology (BAH) domain-containing protein [Arabidopsis thaliana] (TAIR:AT3G48050.1); similar to hypothetical protein [Vitis vinifera] (GB:CAN60153.1); similar to BAH domain-containing protein, putative [Lyco…
At3g18960	B3 transcription factor family	transcriptional factor B3 family protein | chr3:6542509-6543676 FORWARD	1320	1608	2288	2221	0.202	0.002	0.033	1.22	1.73	1.68	transcriptional factor B3 family protein; similar to transcriptional factor B3 family protein [Arabidopsis thaliana] (TAIR:AT4G01580.1); similar to hypothetical protein [Vitis vinifera] (GB:CAN82368.1); contains InterPro domain Transcriptional factor B3; (InterPro:IPR003340)
At1g22310	Methyl binding domain proteins	Symbols: MBD8 | MBD8; methyl-CpG binding | chr1:7881537-7883742 REVERSE	1413	1340	1785	2375	0.811	0.165	0.014	0.95	1.26	1.68	Protein containing methyl-CpG-binding domain.Has sequence similarity to human MBD proteins.
At4g09460	MYB domain transcription factor family	Symbols: ATMYB6 | ATMYB6; DNA binding / transcription factor | chr4:5992966-5994258 FORWARD	1286	1047	1595	2160	0.46	0.429	0.027	0.81	1.24	1.68	Encodes myb6 DNA-binding protein.
At1g19340	putative transcription regulator	methyltransferase MT-A70 family protein | chr1:6684751-6687116 FORWARD	332	354	474	558	0.779	0.036	0.008	1.07	1.43	1.68	methyltransferase MT-A70 family protein; Identical to Methyltransferase-like protein 2 [Arabidopsis Thaliana] (GB:Q8LFA9;GB:Q8GYB7;GB:Q9LN64); similar to unnamed protein product [Vitis vinifera] (GB:CAO61214.1); contains InterPro domain MT-A70; (InterPro:IPR007757)
At1g75340	unclassified	zinc finger (CCCH-type) family protein | chr1:28268970-28271948 REVERSE	2146	2006	3049	3614	0.321	0.036	0	0.93	1.42	1.68	zinc finger (CCCH-type) family protein; similar to nucleoporin family protein [Arabidopsis thaliana] (TAIR:AT1G59660.1); similar to EMB2766 (EMBRYO DEFECTIVE 2766), structural constituent of nuclear pore [Arabidopsis thaliana] (TAIR:AT2G45000.1); similar to hypothetical protein OsJ_021689 [Oryza sativa (japonica cultivar-group)] (GB:EAZ38206.1); similar to Os06g0704300 [Oryza sativa (japonica cul…
At4g38000	C2C2(Zn) DOF zinc finger family	Dof-type zinc finger domain-containing protein | chr4:17858351-17859325 FORWARD	129	122	202	216	0.822	0.034	0.121	0.94	1.56	1.67	Dof-type zinc finger domain-containing protein; Identical to Dof zinc finger protein DOF4.7 (DOF4.7) [Arabidopsis Thaliana] (GB:Q84K52;GB:Q9SZK0); similar to ADOF1 (Arabidopsis dof zinc finger protein 1), DNA binding / transcription factor [Arabidopsis thaliana] (TAIR:AT1G51700.1); similar to unnamed protein product [Vitis vinifera] (GB:CAO23064.1); contains InterPro domain Zinc finger, Dof-type;…
At3g52800	C2H2 zinc finger family	zinc finger (AN1-like) family protein | chr3:19569311-19570682 FORWARD	7148	11135	13536	11973	0.214	0.062	0.065	1.56	1.89	1.67	zinc finger (AN1-like) family protein; Identical to Zinc finger A20 and AN1 domain-containing stress-associated protein 6 (SAP6) [Arabidopsis Thaliana] (GB:Q94B40;GB:Q9LXI5); similar to zinc finger (AN1-like) family protein [Arabidopsis thaliana] (TAIR:AT2G36320.1); similar to unnamed protein product [Vitis vinifera] (GB:CAO15931.1); contains InterPro domain Zinc finger, A20-type; (InterPro:IPR00…
At1g02450	unclassified	Symbols: NIMIN1, NIMIN-1 | NIMIN1 (NIM1-INTERACTING 1); protein binding | chr1:497976-498516 REVERSE	93	97	118	153	0.836	0.055	0.029	1.04	1.28	1.66	NIMIN1 modulates PR gene expression according the following model: NPR1 forms a ternary complex with NIMIN1 and TGA factors upon SAR induction that binds to a positive regulatory cis-element of the PR-1 promoter, termed LS7. This leads to PR-1 gene induction. NIMIN1 decreases transcriptional activation, possibly through its EAR motif, which results in fine-tuning of PR-1 gene expression.
At1g01030	ABI3/VP1-related B3-domain-containing transcription factor family	Symbols: NGA3 | NGA3 (NGATHA3); transcription factor | chr1:11649-13714 REVERSE	1077	1821	1717	1776	0.031	0.002	0.004	1.69	1.6	1.65	NGA3 (NGATHA3); transcription factor; similar to NGA1 (NGATHA1), transcription factor [Arabidopsis thaliana] (TAIR:AT2G46870.1); similar to AT1G01030 [Arabidopsis lyrata subsp. petraea] (GB:AAT72472.1); contains InterPro domain Transcriptional factor B3; (InterPro:IPR003340)
At4g38070	bHLH,Basic Helix-Loop-Helix family	bHLH family protein | chr4:17876535-17882569 FORWARD	751	865	1280	1241	0.702	0.031	0.02	1.15	1.7	1.65	bHLH family protein; similar to unknown protein [Arabidopsis thaliana] (TAIR:AT4G11940.1); similar to hypothetical protein [Vitis vinifera] (GB:CAN68952.1); contains InterPro domain Basic helix-loop-helix dimerisation region bHLH; (InterPro:IPR001092); contains InterPro domain Helix-loop-helix DNA-binding; (InterPro:IPR011598)
At1g08290	C2H2 zinc finger family	zinc finger (C2H2 type) protein (WIP3) | chr1:2609996-2613242 REVERSE	266	243	288	439	0.615	0.588	0.177	0.91	1.08	1.65	zinc finger (C2H2 type) protein (WIP3); similar to NTT (NO TRANSMITTING TRACT), nucleic acid binding / transcription factor/ zinc ion binding [Arabidopsis thaliana] (TAIR:AT3G57670.1); similar to hypothetical protein [Vitis vinifera] (GB:CAN64917.1); contains InterPro domain Zinc finger, C2H2-like; (InterPro:IPR015880); contains InterPro domain Zinc finger, C2H2-type; (InterPro:IPR007087)
At2g26940	C2H2 zinc finger family	zinc finger (C2H2 type) family protein | chr2:11496518-11497378 REVERSE	392	343	679	646	0.6	0.007	0.003	0.88	1.73	1.65	zinc finger (C2H2 type) family protein; similar to zinc finger (C2H2 type) family protein [Arabidopsis thaliana] (TAIR:AT5G56200.1); similar to tapetum-specific zinc finger protein 1 [Petunia x hybrida] (GB:BAA19113.1); contains InterPro domain Zinc finger, C2H2-like; (InterPro:IPR015880); contains InterPro domain Zinc finger, C2H2-type; (InterPro:IPR007087)
At4g17785	MYB domain transcription factor family	Symbols: MYB39 | MYB39 (myb domain protein 39); DNA binding / transcription factor | chr4:9881635-9883432 REVERSE	78	92	125	129	0.535	0.054	0.014	1.17	1.6	1.65	Encodes a putative transcription factor (MYB39).
At1g63650	bHLH,Basic Helix-Loop-Helix family	Symbols: EGL3, EGL1, ATMYC-2 | EGL3 (ENHANCER OF GLABRA 3); DNA binding / transcription factor | chr1:23599653-23602902 FORWARD	954	908	1234	1563	0.686	0.055	0.04	0.95	1.29	1.64	Mutant has reduced trichomes, anthocyanin, and seed coat mucilage and abnormally patterned stomates. Encodes a bHLH Transcription Factor 1. The protein is functionally redundant with GL3 and TT8 and interacts with TTG1, the myb proteins GL1, PAP1 and 2, CPC and TRY, and it will form heterodimers with GL3. Expression in N (non-hair cell forming) cell layers is negatively regulated by WER. Expressi…
At3g63450	C3H zinc finger family	RNA binding / nucleic acid binding / nucleotide binding | chr3:23426749-23428864 REVERSE	632	603	1021	1039	0.565	0.003	0.024	0.95	1.62	1.64	RNA binding; similar to zinc finger (CCCH-type) family protein / RNA recognition motif (RRM)-containing protein [Arabidopsis thaliana] (TAIR:AT3G51950.1); similar to zinc finger (CCCH-type) family protein / RNA recognition motif (RRM)-containing protein [Arabidopsis thaliana] (TAIR:AT3G51950.2); similar to predicted protein [Populus alba x Populus tremula] (GB:AAR14273.1); contains InterPro domai…
At3g16680	General Transcription	DNA binding / DNA-directed RNA polymerase | chr3:5683336-5684245 FORWARD	242	310	469	396	0.343	0.011	0.042	1.28	1.94	1.64	DNA binding / DNA-directed RNA polymerase; similar to ATRPABC24.3 (ARABIDOPSIS THALIANA RNA POLYMERASE I, II AND III 24.3 KDA SUBUNIT), DNA binding / DNA-directed RNA polymerase [Arabidopsis thaliana] (TAIR:AT3G22320.1); similar to unnamed protein product [Vitis vinifera] (GB:CAO65489.1); contains InterPro domain RNA polymerase, subunit H/Rpb5 C-terminal; (InterPro:IPR000783); contains InterPro d…
At1g18750	MADS box transcription factor family	Symbols: AGL65 | AGL65 (AGAMOUS-LIKE 65); DNA binding / transcription factor | chr1:6466761-6469640 FORWARD	1578	1427	2285	2584	0.702	0.092	0.024	0.9	1.45	1.64	Encodes a member of the MIKC (MADS box, Keratin binding domain, and C terminal domain containing )family of transcriptional regulators. AGL65 is expressed in pollen.It forms heterodimers with other MICK family members (AGL104). Involved in late stages of pollen development and pollen tube growth.
At5g23420	Nucleosome/chromatin assembly factor group	Symbols: HMGB6 | HMGB6; transcription factor | chr5:7888513-7890180 REVERSE	2677	2980	3943	4391	0.449	0.023	0.011	1.11	1.47	1.64	Encodes a protein belonging to the subgroup of HMGB (high mobility group B) proteins
At1g66160	PHOR1	Symbols: ATCMPG1, CMPG1 | U-box domain-containing protein | chr1:24637196-24638608 FORWARD	378	244	598	620	0.177	0.04	0.014	0.65	1.58	1.64	U-box domain-containing protein; similar to U-box domain-containing protein [Arabidopsis thaliana] (TAIR:AT5G37490.1); similar to unnamed protein product [Vitis vinifera] (GB:CAO42397.1); contains InterPro domain Armadillo-type fold; (InterPro:IPR016024); contains InterPro domain Zinc finger, RING/FYVE/PHD-type (InterPro:IPR013083); contains InterPro domain U box; (InterPro:IPR003613)
At1g68030	putative transcription regulator	PHD finger protein-related | chr1:25500378-25501544 REVERSE	163	147	197	268	0.432	0.219	0.029	0.9	1.2	1.64	PHD finger protein-related; similar to zinc ion binding [Arabidopsis thaliana] (TAIR:AT1G14770.2); similar to zinc ion binding [Arabidopsis thaliana] (TAIR:AT1G14770.1); similar to hypothetical protein [Vitis vinifera] (GB:CAN80644.1); contains InterPro domain Zinc finger, RING/FYVE/PHD-type (InterPro:IPR013083); contains InterPro domain Zinc finger, PHD-type; (InterPro:IPR001965); contains Inter…
At4g00850	unclassified	Symbols: GIF3 | GIF3 (GRF1-INTERACTING FACTOR 3); protein binding / transcription coactivator | chr4:357551-359194 FORWARD	683	751	916	1119	0.605	0.031	0.002	1.1	1.34	1.64	Arabidopsis thaliana GRF1-interacting factor 3 (GIF3) mRNA
At5g03220	unclassified	transcriptional co-activator-related | chr5:767489-768857 REVERSE	787	853	1055	1291	0.767	0.133	0.006	1.08	1.34	1.64	transcriptional co-activator-related; similar to transcription coactivator [Arabidopsis thaliana] (TAIR:AT5G03500.1); similar to transcription coactivator [Arabidopsis thaliana] (TAIR:AT5G03500.2); similar to unknown [Brassica rapa] (GB:ABL97954.1); contains InterPro domain MED7; (InterPro:IPR009244)
At2g23340	AP2/EREBP, APETALA2/Ethylene-responsive element binding protein family	AP2 domain-containing transcription factor, putative | chr2:9937998-9938875 FORWARD	1469	1461	1988	2388	0.973	0.169	0.012	0.99	1.35	1.63	encodes a member of the DREB subfamily A-5 of ERF/AP2 transcription factor family. The protein contains one AP2 domain. There are 16 members in this subfamily including RAP2.1, RAP2.9 and RAP2.10.
At2g27470	CCAAT box binding factor family, HAP3	Symbols: NF-YB11 | NF-YB11 (NUCLEAR FACTOR Y, SUBUNIT B11); transcription factor | chr2:11744981-11746411 REVERSE	625	863	830	1018	0.171	0.104	0.024	1.38	1.33	1.63	CCAAT-box binding transcription factor subunit HAP3-related; similar to CCAAT-box binding transcription factor subunit B (NF-YB) (HAP3 ) (AHAP3) family (Hap3b) [Arabidopsis thaliana] (TAIR:AT5G47640.1); similar to unknown [Populus trichocarpa] (GB:ABK94165.1); contains InterPro domain Transcription factor CBF/NF-Y/archaeal histone; (InterPro:IPR003958); contains InterPro domain Histone-fold; (Int…
At1g69580	G2-like transcription factor family, GARP	transcription factor | chr1:26171943-26173612 FORWARD	1021	918	1234	1667	0.702	0.234	0.057	0.9	1.21	1.63	transcription factor; similar to myb family transcription factor [Arabidopsis thaliana] (TAIR:AT3G04030.3); similar to unnamed protein product [Vitis vinifera] (GB:CAO48371.1); contains InterPro domain Homeodomain-related; (InterPro:IPR012287); contains InterPro domain Homeodomain-like (InterPro:IPR009057); contains InterPro domain Myb, DNA-binding (InterPro:IPR014778); contains InterPro domain M…
At1g75410	HB,Homeobox transcription factor family	Symbols: BLH3 | BLH3 (BEL1-LIKE HOMEODOMAIN 3); DNA binding / transcription factor | chr1:28299792-28302603 REVERSE	1419	1512	1636	2319	0.894	0.653	0.104	1.07	1.15	1.63	BEL1-like homeodomain 3 (BLH3)
At5g05660	putative transcription regulator	Symbols: ATNFXL2 | ATNFXL2; protein binding / transcription factor/ zinc ion binding | chr5:1690851-1695467 REVERSE	2046	1797	2588	3327	0.577	0.192	0.013	0.88	1.27	1.63	Encodes a homolog of the mammalian zinc finger transcription factor NF-X1.
At2g24700	B3 transcription factor family	transcriptional factor B3 family protein | chr2:10513016-10515411 REVERSE	1334	1183	2071	2161	0.603	0.039	0.079	0.89	1.55	1.62	transcriptional factor B3 family protein; similar to MEE45 (maternal effect embryo arrest 45), DNA binding / transcription factor [Arabidopsis thaliana] (TAIR:AT4G00260.1); similar to reproductive meristem gene 1 [Brassica oleracea var. botrytis] (GB:AAC18082.1); contains InterPro domain Transcriptional factor B3; (InterPro:IPR003340)
At5g10280	MYB domain transcription factor family	Symbols: MYB92, ATMYB92, ATMYB64 | ATMYB92 (MYB DOMAIN PROTEIN 92); DNA binding / transcription factor | chr5:3232569-3234210 FORWARD	525	1102	1063	852	0.173	0.092	0.193	2.1	2.02	1.62	Encodes a putative transcription factor (MYB92).
At5g48090	putative transcription regulator	Symbols: ELP1 | ELP1 (EDM2-LIKE PROTEIN1) | chr5:19484165-19488657 FORWARD	229	274	399	371	0.134	0.008	0.008	1.2	1.74	1.62	ELP1 (EDM2-LIKE PROTEIN1); protein binding / zinc ion binding; similar to EDM2, transcription factor [Arabidopsis thaliana] (TAIR:AT5G55390.1); similar to hypothetical protein [Vitis vinifera] (GB:CAN61366.1); similar to unnamed protein product [Vitis vinifera] (GB:CAO38872.1); contains InterPro domain Zinc finger, PHD-type; (InterPro:IPR001965)
At1g69690	TCP transcription factor family	TCP family transcription factor, putative | chr1:26216224-26217851 FORWARD	2569	3031	4520	4168	0.194	0.009	0.007	1.18	1.76	1.62	TCP family transcription factor, putative; similar to TCP family transcription factor, putative [Arabidopsis thaliana] (TAIR:AT3G47620.1); similar to unnamed protein product [Vitis vinifera] (GB:CAO48409.1); contains InterPro domain Transcription factor, TCP (InterPro:IPR005333)
At2g35640	Trihelix, Triple-Helix transcription factor family	hydroxyproline-rich glycoprotein family protein | chr2:14982835-14984182 FORWARD	472	418	735	764	0.535	0.017	0.089	0.89	1.56	1.62	hydroxyproline-rich glycoprotein family protein; similar to hydroxyproline-rich glycoprotein family protein [Arabidopsis thaliana] (TAIR:AT1G31310.1); similar to unnamed protein product [Vitis vinifera] (GB:CAO44418.1); contains InterPro domain SANT, DNA-binding; (InterPro:IPR001005)
At5g23290	unclassified	Symbols: PDF5 | PDF5 (PREFOLDIN 5); unfolded protein binding | chr5:7846081-7847643 FORWARD	529	436	571	857	0.502	0.703	0.106	0.82	1.08	1.62	c-myc binding protein, putative / prefoldin, putative; Identical to Probable prefoldin subunit 5 [Arabidopsis Thaliana] (GB:P57742); similar to hypothetical protein [Vitis vinifera] (GB:CAN63324.1); contains InterPro domain Prefoldin alpha subunit; (InterPro:IPR011599); contains InterPro domain Prefoldin (InterPro:IPR009053); contains InterPro domain Prefoldin alpha-like; (InterPro:IPR004127)
At1g49560	G2-like transcription factor family, GARP	myb family transcription factor | chr1:18342554-18344363 FORWARD	765	701	1026	1231	0.709	0.075	0.004	0.92	1.34	1.61	myb family transcription factor; similar to myb family transcription factor [Arabidopsis thaliana] (TAIR:AT1G68670.1); similar to unnamed protein product [Vitis vinifera] (GB:CAO47756.1); contains InterPro domain Homeodomain-related; (InterPro:IPR012287); contains InterPro domain Homeodomain-like (InterPro:IPR009057); contains InterPro domain Myb, DNA-binding (InterPro:IPR014778); contains InterP…
At1g61730	GeBP like	DNA-binding storekeeper protein-related | chr1:22793219-22794703 REVERSE	441	319	556	708	0.42	0.277	0.018	0.72	1.26	1.61	DNA-binding storekeeper protein-related; similar to transcription regulator [Arabidopsis thaliana] (TAIR:AT4G00390.1); similar to unknown [Populus trichocarpa] (GB:ABK93310.1); contains InterPro domain Protein of unknown function DUF573 (InterPro:IPR007592)
At1g18330	MYB-related transcription factor family	Symbols: EPR1 | EPR1 (EARLY-PHYTOCHROME-RESPONSIVE1); DNA binding / transcription factor | chr1:6305971-6308010 REVERSE	286	294	447	461	0.871	0.006	0.006	1.03	1.56	1.61	EARLY-PHYTOCHROME-RESPONSIVE1
At1g22490	bHLH,Basic Helix-Loop-Helix family	basic helix-loop-helix (bHLH) family protein | chr1:7938251-7940592 REVERSE	360	358	433	575	0.885	0.062	0.128	0.99	1.2	1.6	basic helix-loop-helix (bHLH) family protein; similar to basic helix-loop-helix (bHLH) family protein (bHLH096) [Arabidopsis thaliana] (TAIR:AT1G72210.1); similar to unnamed protein product [Vitis vinifera] (GB:CAO61663.1); contains InterPro domain Basic helix-loop-helix dimerisation region bHLH; (InterPro:IPR001092); contains InterPro domain Helix-loop-helix DNA-binding; (InterPro:IPR011598)
At5g65050	MADS box transcription factor family	Symbols: AGL31, MAF2 | AGL31 (AGAMOUS LIKE MADS-BOX PROTEIN 31); transcription factor | chr5:25982254-25986326 FORWARD	1969	1742	2552	3142	0.616	0.085	0.002	0.88	1.3	1.6	Originally published as Agamous like MADS-box protein AGL31. One of a group of MADS box genes involved in control of flowering time. Four variant sequences have been identified for this locus but have not been characterized for differences in expression pattern and/or function.
At3g14180	Trihelix, Triple-Helix transcription factor family	transcription factor | chr3:4707113-4708848 REVERSE	1851	1422	2409	2964	0.049	0.012	0.024	0.77	1.3	1.6	transcription factor; similar to transcription factor [Arabidopsis thaliana] (TAIR:AT1G54060.1); similar to unnamed protein product [Vitis vinifera] (GB:CAO45576.1)
At3g24680	unclassified	transposable element gene | chr3:9015500-9016963 REVERSE	129	253	216	206	0.008	0.083	0.002	1.96	1.67	1.6	transposable element gene; similar to zinc finger protein, putative [Arabidopsis thaliana] (TAIR:AT2G15520.1); similar to 80C09_29 [Brassica rapa subsp. pekinensis] (GB:AAZ41840.1)
At1g31050	bHLH,Basic Helix-Loop-Helix family	transcription factor | chr1:11075627-11078008 REVERSE	246	240	348	389	0.833	0.039	0.016	0.98	1.42	1.59	transcription factor; similar to unnamed protein product [Vitis vinifera] (GB:CAO46714.1)
At2g46590	C2C2(Zn) DOF zinc finger family	Symbols: DAG2 | DAG2 (DOF AFFECTING GERMINATION 2); DNA binding / transcription factor | chr2:19133040-19134905 FORWARD	1841	1618	2802	2929	0.472	0.012	0.027	0.88	1.52	1.59	encodes a protein containing Dof zinc finger motifs. expression is limited to vascular system of the mother plant. recessive mutation is inherited as maternal-effect and expression is not detected in the embryo. mutants are defective in seed germination. mutants are more dependent on light and cold treatment and less sensitive to gibberellin during seed germination.
At5g03510	C2H2 zinc finger family	zinc finger (C2H2 type) family protein | chr5:880225-881305 FORWARD	259	219	287	411	0.274	0.419	0.065	0.84	1.11	1.59	zinc finger (C2H2 type) family protein; similar to nucleic acid binding / transcription factor/ zinc ion binding [Arabidopsis thaliana] (TAIR:AT2G28200.1); similar to unnamed protein product [Vitis vinifera] (GB:CAO63005.1); contains InterPro domain Zinc finger, C2H2-like; (InterPro:IPR015880); contains InterPro domain Zinc finger, C2H2-type; (InterPro:IPR007087)
At4g30410	unclassified	transcription factor | chr4:14871109-14872176 REVERSE	1085	1310	1848	1729	0.301	0.003	0.017	1.21	1.7	1.59	similar to unknown protein [Arabidopsis thaliana] (TAIR:AT5G57780.1); similar to hypothetical protein [Oryza sativa (japonica cultivar-group)] (GB:BAD19120.1); similar to Os02g0178700 [Oryza sativa (japonica cultivar-group)] (GB:NP_001046079.1); similar to Os08g0260400 [Oryza sativa (japonica cultivar-group)] (GB:NP_001061389.1); contains InterPro domain Helix-loop-helix DNA-binding; (InterPro:IP…
At3g53340	CCAAT box binding factor family, HAP3	Symbols: NF-YB10 | NF-YB10 (NUCLEAR FACTOR Y, SUBUNIT B10); transcription factor | chr3:19774331-19776205 REVERSE	2063	2172	2642	3252	0.841	0.199	0.039	1.05	1.28	1.58	transcription factor; Identical to Nuclear transcription factor Y subunit B-10 (NFYB10) [Arabidopsis Thaliana] (GB:Q67XJ2;GB:Q9LFI3); similar to CCAAT-box binding transcription factor, putative [Arabidopsis thaliana] (TAIR:AT2G37060.2); similar to CCAAT-box binding transcription factor, putative [Arabidopsis thaliana] (TAIR:AT2G37060.3); similar to CCAAT-box binding transcription factor, putative…
At3g01330	E2F/DP transcription factor family	Symbols: DEL3, E2L2, E2FF | DEL3 (DP-E2F-LIKE PROTEIN 3); DNA binding / transcription factor | chr3:124379-126835 REVERSE	365	357	414	576	0.944	0.544	0.169	0.98	1.14	1.58	Member of the E2F transcription factors, (cell cycle genes), key components of the cyclin D/retinoblastoma/E2F pathway.
At4g01680	MYB domain transcription factor family	Symbols: MYB55 | MYB55 (myb domain protein 55); DNA binding / transcription factor | chr4:716021-717415 REVERSE	308	523	330	486	0.193	0.772	0.172	1.7	1.07	1.58	Encodes a putative transcription factor (MYB55).
At4g37260	MYB domain transcription factor family	Symbols: MYB73, ATMYB73 | MYB73 (MYB DOMAIN PROTEIN 73); DNA binding / transcription factor | chr4:17540490-17541799 FORWARD	2311	1709	2483	3660	0.269	0.636	0.023	0.74	1.07	1.58	Member of the R2R3 factor gene family.
At1g75250	MYB-related transcription factor family	Symbols: ATRL6 | ATRL6 (ARABIDOPSIS RAD-LIKE 6); transcription factor | chr1:28245073-28245453 REVERSE	338	504	511	532	0.062	0.039	0.037	1.49	1.51	1.58	myb family transcription factor; similar to myb family transcription factor [Arabidopsis thaliana] (TAIR:AT1G19510.1); similar to unnamed protein product [Vitis vinifera] (GB:CAO47617.1); contains InterPro domain Molecular chaperone, heat shock protein, Hsp40, DnaJ (InterPro:IPR015609); contains InterPro domain SANT, DNA-binding; (InterPro:IPR001005); contains InterPro domain Homeodomain-like (In…
At1g34360	putative transcription regulator	translation initiation factor 3 (IF-3) family protein | chr1:12542863-12546172 FORWARD	611	548	847	962	0.549	0.025	0.111	0.9	1.39	1.58	translation initiation factor 3 (IF-3) family protein; similar to leucine-rich repeat family protein / extensin family protein [Arabidopsis thaliana] (TAIR:AT3G19020.1); similar to unnamed protein product [Vitis vinifera] (GB:CAO47407.1); contains InterPro domain Initiation factor 3; (InterPro:IPR001288)
At1g16060	AP2/EREBP, APETALA2/Ethylene-responsive element binding protein family	ovule development protein, putative | chr1:5508507-5511735 FORWARD	714	916	1133	1121	0.284	0.032	0.002	1.28	1.59	1.57	ovule development protein, putative; Identical to AP2-like ethylene-responsive transcription factor At1g16060 [Arabidopsis Thaliana] (GB:Q94AN4;GB:Q3EDB4;GB:Q9S9M9); similar to ovule development protein, putative [Arabidopsis thaliana] (TAIR:AT1G79700.2); similar to unnamed protein product [Vitis vinifera] (GB:CAO66605.1); contains InterPro domain DNA-binding, integrase-type; (InterPro:IPR016177)…
At1g49475	B3 transcription factor family	DNA binding / transcription factor | chr1:18312920-18314016 FORWARD	84	72	112	132	0.204	0.151	0.097	0.85	1.33	1.57	DNA binding / transcription factor; similar to transcriptional factor B3 family protein [Arabidopsis thaliana] (TAIR:AT3G18960.1); similar to hypothetical protein [Vitis vinifera] (GB:CAN72783.1); contains InterPro domain Transcriptional factor B3; (InterPro:IPR003340)
At4g28610	G2-like transcription factor family, GARP	Symbols: PHR1, AtPHR1 | PHR1 (PHOSPHATE STARVATION RESPONSE 1); transcription factor | chr4:14132856-14135259 REVERSE	1037	1008	1075	1625	0.921	0.903	0.002	0.97	1.04	1.57	Similar to phosphate starvation response gene from Chlamydomonas. Weakly responsive to phosphate starvation. Acts upstream of PHO2 in phosphate signaling.
At5g23405	Nucleosome/chromatin assembly factor group	high mobility group (HMG1/2) family protein | chr5:7882848-7884353 REVERSE	337	280	347	530	0.527	0.861	0.043	0.83	1.03	1.57	high mobility group (HMG1/2) family protein; similar to HMGB6 (High mobility group B 6), transcription factor [Arabidopsis thaliana] (TAIR:AT5G23420.1); contains InterPro domain High mobility group box, HMG1/HMG2; (InterPro:IPR000910); contains InterPro domain High mobility group box, HMG (InterPro:IPR009071)
At5g40750	putative transcription regulator	FUNCTIONS IN: molecular_function unknown; INVOLVED IN: biological_process unknown; LOCATED IN: cellular_component unknown; CONTAINS InterPro DOMAIN/s: FBD (InterPro:IPR013596), FBD-like (InterPro:IPR006566), Leucine-rich repeat 2 (InterPro:IPR013101); BEST Arabidopsis thaliana protein match is: F-box family protein (TAIR:AT1G22000.1); Has 266 Blast hits to 241 proteins in 3 species: Archae - 0; B…	69	75	128	108	0.35	0.001	0.066	1.09	1.86	1.57	similar to F-box family protein [Arabidopsis thaliana] (TAIR:AT1G22000.1); contains InterPro domain FBD-like; (InterPro:IPR006566); contains InterPro domain FBD; (InterPro:IPR013596); contains InterPro domain Leucine-rich repeat 2; (InterPro:IPR013101)
At1g70810	unclassified	C2 domain-containing protein | chr1:26704130-26705236 FORWARD	547	438	535	856	0.55	0.925	0.026	0.8	0.98	1.57	C2 domain-containing protein; similar to C2 domain-containing protein [Arabidopsis thaliana] (TAIR:AT1G70800.1); similar to C2 domain-containing protein [Thlaspi caerulescens] (GB:AAY86774.1); contains InterPro domain C2 calcium-dependent membrane targeting (InterPro:IPR000008); contains InterPro domain C2 calcium/lipid-binding region, CaLB (InterPro:IPR008973)
At4g19050	unclassified	ATP binding / protein binding | chr4:10440102-10443786 REVERSE	1335	1348	2084	2092	0.893	0.005	0.003	1.01	1.56	1.57	mob1/phocein family protein; Identical to Putative disease resistance protein At4g19050 [Arabidopsis Thaliana] (GB:O50052); similar to leucine-rich repeat family protein [Arabidopsis thaliana] (TAIR:AT5G45510.2); similar to leucine-rich repeat family protein [Arabidopsis thaliana] (TAIR:AT5G45510.1); similar to unknown [Populus trichocarpa] (GB:ABK92757.1); contains InterPro domain Disease resist…
At4g23550	WRKY domain transcription factor family	Symbols: WRKY29, ATWRKY29 | WRKY29; transcription factor | chr4:12291820-12293096 FORWARD	197	180	211	309	0.808	0.734	0.245	0.92	1.07	1.57	Encodes WRKY DNA-binding protein 29 (WRKY29).
At5g53290	AP2/EREBP, APETALA2/Ethylene-responsive element binding protein family	Symbols: CRF3 | CRF3 (CYTOKININ RESPONSE FACTOR 3); DNA binding / transcription factor | chr5:21617813-21619267 REVERSE	249	280	292	389	0.533	0.346	0.096	1.12	1.17	1.56	encodes a member of the ERF (ethylene response factor) subfamily B-5 of ERF/AP2 transcription factor family. The protein contains one AP2 domain. There are 7 members in this subfamily.
At1g32240	G2-like transcription factor family, GARP	Symbols: KAN2 | KAN2 (KANADI 2); DNA binding / transcription factor | chr1:11625700-11630626 REVERSE	2265	2377	2589	3536	0.803	0.147	0.012	1.05	1.14	1.56	Encodes a member of the KANADI family of putative transcription factors. Together with KAN1, this gene appears to be involved in the development of the carpel and the outer integument of the ovule.Along with KAN1 and KAN4 appears to regulate the proper localization of PIN1 in early embryogenesis.
At5g17810	HB,Homeobox transcription factor family	Symbols: WOX12 | WOX12 (WUSCHEL related homeobox 12); DNA binding / transcription factor | chr5:5880460-5882675 REVERSE	121	151	169	188	0.382	0.163	0.223	1.25	1.4	1.56	Encodes a WUSCHEL-related homeobox gene family member with 65 amino acids in its homeodomain. Proteins in this family contain a sequence of eight residues (TLPLFPMH) downstream of the homeodomain called the WUS box.
At3g55730	MYB domain transcription factor family	Symbols: MYB109, AtMYB109 | MYB109 (myb domain protein 109); DNA binding / transcription factor | chr3:20681904-20684053 REVERSE	327	278	375	510	0.576	0.481	0.033	0.85	1.15	1.56	putative transcription factor MYB109 (MYB109) mRNA,
At1g76110	Nucleosome/chromatin assembly factor group	high mobility group (HMG1/2) family protein / ARID/BRIGHT DNA-binding domain-containing protein | chr1:28555042-28557586 REVERSE	4115	4152	5474	6422	0.974	0.02	0.002	1.01	1.33	1.56	high mobility group (HMG1/2) family protein / ARID/BRIGHT DNA-binding domain-containing protein; similar to high mobility group (HMG1/2) family protein / ARID/BRIGHT DNA-binding domain-containing protein [Arabidopsis thaliana] (TAIR:AT1G04880.1); similar to unknown [Populus trichocarpa] (GB:ABK95398.1); contains InterPro domain High mobility group box, HMG1/HMG2; (InterPro:IPR000910); contains In…
At4g18020	Psudo ARR transcription factor family	Symbols: APRR2, PRR2 | APRR2; transcription factor/ two-component response regulator | chr4:10003291-10007443 REVERSE	1950	2128	2449	3044	0.609	0.245	0.048	1.09	1.26	1.56	Encodes pseudo-response regulator 2 (APRR2).
At5g63280	unclassified	zinc finger (C2H2 type) family protein | chr5:25367031-25369297 FORWARD	1254	1142	1674	1962	0.802	0.157	0	0.91	1.33	1.56	zinc finger (C2H2 type) family protein; similar to zinc finger (C2H2 type) family protein [Arabidopsis thaliana] (TAIR:AT5G40710.1); similar to unnamed protein product [Vitis vinifera] (GB:CAO17199.1); contains InterPro domain Zinc finger, C2H2-like; (InterPro:IPR015880); contains InterPro domain Zinc finger, C2H2-type; (InterPro:IPR007087)
At2g42440	AS2,Lateral Organ Boundaries Gene Family	INVOLVED IN: biological_process unknown; LOCATED IN: cellular_component unknown; CONTAINS InterPro DOMAIN/s: Lateral organ boundaries, LOB (InterPro:IPR004883); BEST Arabidopsis thaliana protein match is: LBD29 (LATERAL ORGAN BOUNDARIES-DOMAIN 29) (TAIR:AT3G58190.1); Has 322 Blast hits to 322 proteins in 14 species: Archae - 0; Bacteria - 0; Metazoa - 0; Fungi - 0; Plants - 322; Viruses - 0; Othe…	156	215	308	241	0.168	0.008	0.063	1.38	1.97	1.55	LOB domain protein 17 / lateral organ boundaries domain protein 17 (LBD17); Identical to LOB domain-containing protein 17 (LBD17) [Arabidopsis Thaliana] (GB:Q9SLB6;GB:Q8S9M2); similar to ASL16/LBD29 (LOB DOMAIN-CONTAINING PROTEIN 29) [Arabidopsis thaliana] (TAIR:AT3G58190.1); similar to unnamed protein product [Vitis vinifera] (GB:CAO70687.1); contains InterPro domain Lateral organ boundaries, LO…
At2g35430	C3H zinc finger family	zinc finger (CCCH-type) family protein | chr2:14900872-14902385 REVERSE	644	520	786	1000	0.157	0.225	0.006	0.81	1.22	1.55	zinc finger (CCCH-type) family protein; similar to zinc finger (CCCH-type) family protein [Arabidopsis thaliana] (TAIR:AT1G32360.1); similar to hypothetical protein OsI_026903 [Oryza sativa (indica cultivar-group)] (GB:EAZ05671.1); contains InterPro domain Zinc finger, CCCH-type; (InterPro:IPR000571)
At2g38880	CCAAT box binding factor family, HAP3	Symbols: NF-YB1 | NF-YB1 (NUCLEAR FACTOR Y, SUBUNIT B1); transcription factor | chr2:16238492-16240476 FORWARD	1233	1165	1445	1911	0.785	0.416	0.039	0.94	1.17	1.55
At2g03500	G2-like transcription factor family, GARP	myb family transcription factor | chr2:1059710-1062410 FORWARD	464	419	589	718	0.702	0.043	0.046	0.9	1.27	1.55	myb family transcription factor; similar to myb family transcription factor [Arabidopsis thaliana] (TAIR:AT1G68670.1); similar to unnamed protein product [Vitis vinifera] (GB:CAO65598.1); contains InterPro domain Homeodomain-related; (InterPro:IPR012287); contains InterPro domain Homeodomain-like (InterPro:IPR009057); contains InterPro domain Myb, DNA-binding (InterPro:IPR014778); contains InterP…
At1g46480	HB,Homeobox transcription factor family	Symbols: WOX4 | WOX4 (WUSCHEL RELATED HOMEOBOX 4); transcription factor | chr1:17236678-17238053 REVERSE	1292	1532	2012	1999	0.116	0.001	0.036	1.19	1.56	1.55	Encodes a WUSCHEL-related homeobox gene family member with 65 amino acids in its homeodomain. Proteins in this family contain a sequence of eight residues (TLPLFPMH) downstream of the homeodomain called the WUS box. This protein also contains an acidic domain approximately 10 residues upstream of the WUS box.
At3g01460	Methyl binding domain proteins	Symbols: MBD9, ATMBD9 | MBD9; DNA binding / methyl-CpG binding | chr3:173316-182454 FORWARD	1381	1253	1466	2146	0.787	0.765	0.014	0.91	1.06	1.55	Encodes a protein with a methyl-CpG-binding domain. Has sequence similarity to human MBD proteins. Involved in the modification of the FLC chromatin acetylation state to affect FLC expression. Mutants show an early flowering, and enhanced shoot branching phenotypes.
At1g74840	MYB-related transcription factor family	myb family transcription factor | chr1:28115897-28117405 REVERSE	2930	2763	4128	4552	0.701	0.059	0.035	0.94	1.41	1.55	myb family transcription factor; similar to myb family transcription factor [Arabidopsis thaliana] (TAIR:AT1G19000.2); similar to myb family transcription factor [Arabidopsis thaliana] (TAIR:AT1G19000.1); similar to hypothetical protein [Vitis vinifera] (GB:CAN77681.1); contains InterPro domain SANT, DNA-binding; (InterPro:IPR001005); contains InterPro domain Homeodomain-like (InterPro:IPR009057)…
At5g27460	putative transcription regulator	pentatricopeptide (PPR) repeat-containing protein | chr5:9693262-9694840 REVERSE	1211	1567	1784	1873	0.307	0.063	0.036	1.29	1.47	1.55	pentatricopeptide (PPR) repeat-containing protein; similar to pentatricopeptide (PPR) repeat-containing protein [Arabidopsis thaliana] (TAIR:AT1G02150.1); similar to unnamed protein product [Vitis vinifera] (GB:CAO61647.1); contains InterPro domain Pentatricopeptide repeat (InterPro:IPR002885)
At2g17870	unclassified	cold-shock DNA-binding family protein | chr2:7763975-7765230 REVERSE	6843	7358	10299	10603	0.906	0.35	0.294	1.08	1.51	1.55	cold-shock DNA-binding family protein; similar to CSDP1 (COLD SHOCK DOMAIN PROTEIN 1), RNA binding / double-stranded DNA binding / nucleic acid binding / single-stranded DNA binding [Arabidopsis thaliana] (TAIR:AT4G36020.1); similar to hypothetical protein [Vitis vinifera] (GB:CAN59784.1); contains InterPro domain Cold shock protein; (InterPro:IPR011129); contains InterPro domain Zinc finger, CCH…
At4g24015	unclassified	zinc finger (RING-H2 type) protein-related | chr4:12469742-12471261 REVERSE	383	321	435	595	0.488	0.468	0.031	0.84	1.13	1.55	zinc finger (RING-H2 type) protein-related; Identical to RING-H2 zinc finger protein RHA4a (RHA4A) [Arabidopsis Thaliana] (GB:Q84TF5;GB:Q9ZT45); similar to protein binding / zinc ion binding [Arabidopsis thaliana] (TAIR:AT1G33480.1); similar to unnamed protein product [Vitis vinifera] (GB:CAO69491.1); contains InterPro domain Zinc finger, RING/FYVE/PHD-type (InterPro:IPR013083); contains InterPro…
At5g47110	unclassified	lil3 protein, putative | chr5:19133986-19135317 REVERSE	10462	10447	15700	16247	0.995	0.032	0.076	1	1.5	1.55	lil3 protein, putative; similar to LIL3:1, transcription factor [Arabidopsis thaliana] (TAIR:AT4G17600.1); similar to Lil3 protein, putative [Brassica oleracea] (GB:ABD64919.1); contains domain SSF103511 (SSF103511)
At5g37020	ARF, Auxin Response Factor family	Symbols: ARF8, ATARF8 | ARF8 (AUXIN RESPONSE FACTOR 8); transcription factor | chr5:14630028-14634387 FORWARD	2300	2310	2915	3541	0.978	0.169	0.035	1	1.27	1.54	Encodes a member of the auxin response factor family. Mediates auxin response via expression of auxin regulated genes. Acts redundantly with ARF6 to control stamen elongation and flower maturation. Expression of ARF8 is controlled by miR167.
At5g46915	B3 transcription factor family	transcriptional factor B3 family protein | chr5:19051568-19053200 REVERSE	80	77	114	123	0.653	0.01	0.001	0.96	1.43	1.54	transcriptional factor B3 family protein; similar to transcriptional factor B3 family protein [Arabidopsis thaliana] (TAIR:AT2G16210.1); contains domain PTHR23324 (PTHR23324); contains domain PTHR23324:SF2 (PTHR23324:SF2)
At3g61850	C2C2(Zn) DOF zinc finger family	Symbols: DAG1 | DAG1 (dof affecting germination 1); DNA binding / transcription factor | chr3:22895268-22897488 FORWARD	3089	3392	4677	4767	0.568	0.01	0.023	1.1	1.51	1.54	Zinc finger transcription factor of the Dof family involved in the control of seed germination.
At2g45050	C2C2(Zn) GATA transcription factor family	zinc finger (GATA type) family protein | chr2:18582872-18584083 FORWARD	212	205	179	327	0.902	0.431	0.054	0.97	0.85	1.54	zinc finger (GATA type) family protein; Identical to GATA transcription factor 2 (GATA2) [Arabidopsis Thaliana] (GB:O49741); similar to zinc finger (GATA type) family protein [Arabidopsis thaliana] (TAIR:AT3G60530.1); similar to unnamed protein product [Vitis vinifera] (GB:CAO70603.1); contains InterPro domain Zinc finger, NHR/GATA-type; (InterPro:IPR013088); contains InterPro domain GATA transcr…
At4g02670	C2H2 zinc finger family	Symbols: AtIDD12 | AtIDD12 (Arabidopsis thaliana Indeterminate(ID)-Domain 12); nucleic acid binding / transcription factor/ zinc ion binding | chr4:1176190-1178489 REVERSE	170	213	216	261	0.317	0.185	0.109	1.25	1.27	1.54	ATIDD12 (ARABIDOPSIS THALIANA INDETERMINATE(ID)-DOMAIN 12); nucleic acid binding / transcription factor/ zinc ion binding; similar to MGP (MAGPIE), nucleic acid binding / protein binding / transcription factor/ zinc ion binding [Arabidopsis thaliana] (TAIR:AT1G03840.1); similar to unnamed protein product [Vitis vinifera] (GB:CAO22597.1); contains InterPro domain Zinc finger, C2H2-like; (InterPro:…
At1g05120	Chromatin Remodeling Factors	SNF2 domain-containing protein / helicase domain-containing protein / RING finger domain-containing protein | chr1:1471406-1476078 REVERSE	1189	1024	1408	1833	0.553	0.238	0.002	0.86	1.18	1.54	SNF2 domain-containing protein / helicase domain-containing protein / RING finger domain-containing protein; similar to DNA repair protein, putative [Arabidopsis thaliana] (TAIR:AT1G02670.1); similar to putative DNA repair protein rhp16 [Oryza sativa (japonica cultivar-group)] (GB:BAD31171.1); similar to unnamed protein product [Vitis vinifera] (GB:CAO24011.1); similar to Os07g0511500 [Oryza sati…
At4g24540	MADS box transcription factor family	Symbols: AGL24 | AGL24 (AGAMOUS-LIKE 24); protein binding / protein heterodimerization/ protein homodimerization/ sequence-specific DNA binding / transcription factor | chr4:12670965-12674072 REVERSE	4578	4167	6685	7066	0.273	0.001	0.009	0.91	1.46	1.54	Encodes a MADS-box protein involved in flowering. Regulates the expression of SOC1 and is also upregulated by SOC1. Binds with IMK3 kinase domain. Phosphorylated by IMK3; likely to be a target for IMK3 kinase domain.
At5g58610	PHD finger transcription factor	PHD finger transcription factor, putative | chr5:23686771-23691053 REVERSE	210	196	267	324	0.491	0.099	0.08	0.93	1.27	1.54	PHD finger transcription factor, putative; similar to unknown protein [Arabidopsis thaliana] (TAIR:AT1G05380.2); similar to DNA binding [Arabidopsis thaliana] (TAIR:AT1G05380.1); similar to unnamed protein product [Vitis vinifera] (GB:CAO21435.1); contains InterPro domain Acyl-CoA N-acyltransferase (InterPro:IPR016181); contains InterPro domain Tudor-like, plant (InterPro:IPR014002); contains Int…
At3g28780	putative transcription regulator	unknown protein | chr3:10805911-10808458 REVERSE	132	99	223	203	0.664	0.166	0.264	0.75	1.69	1.54	similar to unknown protein [Arabidopsis thaliana] (TAIR:AT3G28840.1); contains InterPro domain Protein of unknown function DUF1216 (InterPro:IPR009605)
At4g04800	putative transcription regulator	Symbols: ATMSRB3 | methionine sulfoxide reductase domain-containing protein / SeIR domain-containing protein | chr4:2439546-2441205 FORWARD	698	471	728	1075	0.141	0.814	0.006	0.68	1.04	1.54	methionine sulfoxide reductase domain-containing protein / SeIR domain-containing protein; similar to MSRB2 (METHIONINE SULFOXIDE REDUCTASE B 2), peptide-methionine-(S)-S-oxide reductase [Arabidopsis thaliana] (TAIR:AT4G21860.1); similar to hypothetical protein [Vitis vinifera] (GB:CAN83184.1); contains InterPro domain Methionine sulphoxide reductase B; (InterPro:IPR002579); contains InterPro dom…
At1g06770	unclassified	Symbols: DRIP1 | DRIP1 (DREB2A-INTERACTING PROTEIN 1); protein binding / ubiquitin-protein ligase/ zinc ion binding | chr1:2078911-2081927 REVERSE	1216	1157	1490	1875	0.853	0.134	0.006	0.95	1.23	1.54	Encodes a C3HC4 RING-domain-containing ubiquitin E3 ligase capable of interacting with DREB2A. The DRIP1-GFP fusion protein is nuclear-localized. DRIP1 seems to be involved in regulating stress-related transcriptional changes and drought tolerance.
At5g64950	unclassified	mitochondrial transcription termination factor-related / mTERF-related | chr5:25953844-25955160 FORWARD	489	447	694	754	0.371	0.016	0.009	0.91	1.42	1.54	mitochondrial transcription termination factor-related / mTERF-related; similar to mitochondrial transcription termination factor family protein / mTERF family protein [Arabidopsis thaliana] (TAIR:AT5G07900.1); similar to unnamed protein product [Vitis vinifera] (GB:CAO71777.1); contains InterPro domain Mitochodrial transcription termination factor-related (InterPro:IPR003690)
At1g70790	C2H2 zinc finger family	C2 domain-containing protein | chr1:26700412-26702342 FORWARD	1778	2242	2356	2719	0	0.014	0	1.26	1.33	1.53	C2 domain-containing protein; similar to C2 domain-containing protein [Arabidopsis thaliana] (TAIR:AT2G01540.1); similar to hypothetical protein [Vitis vinifera] (GB:CAN75112.1); contains InterPro domain C2 calcium-dependent membrane targeting (InterPro:IPR000008); contains InterPro domain C2 calcium/lipid-binding region, CaLB (InterPro:IPR008973)
At1g30500	CCAAT box binding factor family, HAP2	Symbols: NF-YA7 | NF-YA7 (NUCLEAR FACTOR Y, SUBUNIT A7); specific transcriptional repressor/ transcription factor | chr1:10804450-10806319 REVERSE	425	785	502	649	0.239	0.701	0.29	1.85	1.18	1.53	CCAAT-binding transcription factor (CBF-B/NF-YA) family protein; Identical to Nuclear transcription factor Y subunit A-7 (NFYA7) [Arabidopsis Thaliana] (GB:Q84JP1;GB:Q9S9P9); similar to CCAAT-binding transcription factor (CBF-B/NF-YA) family protein [Arabidopsis thaliana] (TAIR:AT2G34720.1); similar to YA6 [Antirrhinum majus] (GB:CAM12544.1); contains InterPro domain CCAAT-binding transcription f…
At1g78355	GRF zinc finger family	transposable element gene | chr1:29478504-29479108 REVERSE	228	290	605	348	0.386	0.004	0.234	1.27	2.65	1.53	transposable element gene; similar to zinc ion binding [Arabidopsis thaliana] (TAIR:AT1G17277.1); similar to GRF zinc finger containing protein [Brassica oleracea] (GB:ABD64950.1); contains InterPro domain Homeodomain-like; (InterPro:IPR009057); contains InterPro domain Zinc finger, GRF-type; (InterPro:IPR010666)
At1g27050	HB,Homeobox transcription factor family	Symbols: ATHB54 | ATHB54 (ARABIDOPSIS THALIANA HOMEOBOX PROTEIN 54); nucleic acid binding / transcription factor | chr1:9391890-9394591 FORWARD	270	384	389	413	0.032	0.023	0.049	1.42	1.44	1.53	Encodes a homeodomain leucine zipper class I (HD-Zip I) protein.
At3g10113	MYB domain transcription factor family	myb family transcription factor | chr3:3118043-3119391 REVERSE	997	1313	1705	1526	0.132	0.011	0.015	1.32	1.71	1.53	myb family transcription factor; similar to EPR1 (EARLY-PHYTOCHROME-RESPONSIVE1) [Arabidopsis thaliana] (TAIR:AT1G18330.2); similar to EPR1 [Brassica rapa] (GB:ABL97969.1); contains InterPro domain SANT, DNA-binding; (InterPro:IPR001005); contains InterPro domain Homeodomain-like (InterPro:IPR009057); contains InterPro domain Myb, DNA-binding (InterPro:IPR014778); contains InterPro domain Myb-lik…
At5g37540	unclassified	aspartyl protease family protein | chr5:14912835-14914431 FORWARD	589	687	784	901	0.517	0.084	0.022	1.17	1.33	1.53	aspartyl protease family protein; similar to aspartyl protease family protein [Arabidopsis thaliana] (TAIR:AT1G66180.1); similar to unnamed protein product [Vitis vinifera] (GB:CAO44726.1); contains InterPro domain Peptidase aspartic, catalytic; (InterPro:IPR009007); contains InterPro domain Peptidase A1; (InterPro:IPR001461)
At4g31660	B3 transcription factor family	transcriptional factor B3 family protein | chr4:15334013-15335630 FORWARD	66	76	92	100	0.494	0.018	0.201	1.16	1.39	1.52	transcriptional factor B3 family protein; similar to transcriptional factor B3 family protein [Arabidopsis thaliana] (TAIR:AT2G24700.1); similar to reproductive meristem gene 1 [Brassica oleracea var. botrytis] (GB:AAC18082.1); contains InterPro domain Transcriptional factor B3; (InterPro:IPR003340)
At2g20180	bHLH,Basic Helix-Loop-Helix family	Symbols: PIL5 | PIL5 (PHYTOCHROME INTERACTING FACTOR 3-LIKE 5); DNA binding / phytochrome binding / transcription factor | chr2:8704024-8706547 REVERSE	4359	4905	6575	6610	0.348	0.048	0.01	1.13	1.51	1.52	Encodes a novel Myc-related bHLH transcription factor that has transcriptional activation activity in the dark. It is a key negative regulator of phytochrome-mediated seed germination and acts by inhibiting chlorophyll biosynthesis, light-mediated suppression of hypocotyl elongation and far-red light-mediated suppression of seed germination, and promoting negative gravitropism in hypocotyls. Ligh…
At1g03840	C2H2 zinc finger family	Symbols: MGP | MGP (Magpie); nucleic acid binding / protein binding / transcription factor/ zinc ion binding | chr1:967503-970130 REVERSE	202	208	240	306	0.782	0.38	0.132	1.03	1.19	1.52	MGP is a nuclear-localized putative transcription factor with three zinc finger domains. MGP can interact with three proteins implicated in root patterning: SCR, SHR, and JKD in Y2H assays, and these interactions depend on the first zinc finger in MGP. MGP appears to be a direct transcriptional target of SHR and SCR, based on promoter binding assays, though it is not expressed in the QC, based on…
At3g51060	C2H2 zinc finger family	Symbols: STY1, SRS1 | STY1 (STYLISH 1); protein heterodimerization/ transcription factor | chr3:18964344-18966405 FORWARD	488	604	656	739	0.171	0.096	0.149	1.24	1.35	1.52	A member of SHI gene family. Arabidopsis thaliana has ten members that encode proteins with a RING finger-like zinc finger motif. Despite being highly divergent in sequence, many of the SHI-related genes are partially redundant in function and synergistically promote gynoecium, stamen and leaf development in Arabidopsis. STY1/STY2 double mutants showed defective style, stigma as well as serrated …
At5g23090	CCAAT box binding factor family, DR1	Symbols: NF-YB13 | NF-YB13 (NUCLEAR FACTOR Y, SUBUNIT B13); transcription factor | chr5:7749070-7750544 FORWARD	496	464	673	754	0.552	0.081	0.011	0.94	1.36	1.52	TATA-binding protein-associated phosphoprotein Dr1 protein, putative (DR1); Identical to Dr1 protein homolog (DR1) [Arabidopsis Thaliana] (GB:P49592); similar to TATA-binding protein-associated phosphoprotein Dr1 protein, putative [Arabidopsis thaliana] (TAIR:AT5G08190.1); similar to repressor protein [Glycine max] (GB:AAL73489.1); contains InterPro domain Transcription factor CBF/NF-Y/archaeal h…
At2g22840	General Transcription	Symbols: AtGRF1 | AtGRF1 (GROWTH-REGULATING FACTOR 1); transcription activator | chr2:9728756-9731301 FORWARD	785	512	900	1194	0.217	0.452	0.126	0.65	1.15	1.52	Growth regulating factor encoding transcription activator. One of the nine members of a GRF gene family, containing nuclear targeting domain. Mutants result in smaller leaves indicating the role of the gene in leaf development. Expressed in root, shoot and flower
At1g16705	Histone acetyltransferases	p300/CBP acetyltransferase-related protein-related | chr1:5712088-5713752 FORWARD	80	88	124	122	0.643	0.035	0.064	1.11	1.55	1.52	p300/CBP acetyltransferase-related protein-related; similar to HAC12 (HISTONE ACETYLTRANSFERASE OF THE CBP FAMILY 12), H3/H4 histone acetyltransferase/ transcription cofactor [Arabidopsis thaliana] (TAIR:AT1G16710.1); similar to hypothetical protein [Vitis vinifera] (GB:CAN76416.1)
At2g38090	MYB-related transcription factor family	myb family transcription factor | chr2:15944711-15947085 FORWARD	1309	1591	2157	1986	0.026	0.004	0.121	1.22	1.65	1.52	myb family transcription factor; similar to myb family transcription factor [Arabidopsis thaliana] (TAIR:AT5G58900.1); similar to MYB transcription factor [Hevea brasiliensis] (GB:AAU06309.1); contains InterPro domain Molecular chaperone, heat shock protein, Hsp40, DnaJ (InterPro:IPR015609); contains InterPro domain Homeodomain-related; (InterPro:IPR012287); contains InterPro domain SANT, DNA-bin…
At1g02080	putative transcription regulator	transcriptional regulator-related | chr1:373501-386847 FORWARD	4387	5109	6094	6683	0.107	0.06	0.013	1.16	1.39	1.52	transcriptional regulator-related; similar to transcriptional regulator, putative, expressed [Oryza sativa (japonica cultivar-group)] (GB:AAP54975.2); similar to unnamed protein product [Vitis vinifera] (GB:CAO70605.1); similar to putative transcription regulatory protein [Oryza sativa (japonica cultivar-group)] (GB:AAK55455.1); contains InterPro domain CCR4-Not complex component, Not1 (InterPro:…
At1g01250	AP2/EREBP, APETALA2/Ethylene-responsive element binding protein family	AP2 domain-containing transcription factor, putative | chr1:104491-105330 REVERSE	306	430	412	462	0.016	0.026	0.015	1.41	1.35	1.51	encodes a member of the DREB subfamily A-4 of ERF/AP2 transcription factor family. The protein contains one AP2 domain. There are 17 members in this subfamily including TINY.
At5g41315	bHLH,Basic Helix-Loop-Helix family	Symbols: GL3, MYC6.2 | GL3 (GLABROUS 3); protein binding / transcription factor | chr5:16529455-16532879 FORWARD	540	427	596	814	0.284	0.402	0.088	0.79	1.1	1.51	encodes a basic helix loop helix domain protein that interacts with GL1 in trichome development.
At4g01120	bZIP transcription factor family	Symbols: GBF2, ATBZIP54 | GBF2 (G-BOX BINDING FACTOR 2); DNA binding / sequence-specific DNA binding / transcription factor | chr4:481597-484483 REVERSE	2545	3621	3541	3844	0.008	0.008	0.01	1.42	1.39	1.51	bZIP (basic leucine zipper) transcription factor that binds to the G-box regulatory element found in many plant promoters. GBF2 nuclear localization is increased by blue light
At5g10120	EIN3-like(EIL) transcription factor family	ethylene insensitive 3 family protein | chr5:3169732-3171147 FORWARD	98	95	136	147	0.902	0.131	0.108	0.97	1.39	1.51	ethylene insensitive 3 family protein; Identical to Putative ETHYLENE-INSENSITIVE 3-like 4 protein (EIL4) [Arabidopsis Thaliana] (GB:Q9LX16); similar to ethylene insensitive 3 family protein [Arabidopsis thaliana] (TAIR:AT5G65100.1); similar to 52O08_27 [Brassica rapa subsp. pekinensis] (GB:AAZ67573.1); contains InterPro domain Ethylene insensitive 3; (InterPro:IPR006957)
At1g07470	General Transcription	transcription factor IIA large subunit, putative / TFIIA large subunit, putative | chr1:2291457-2294588 FORWARD	2071	1858	2200	3131	0.665	0.782	0.127	0.9	1.06	1.51	transcription factor IIA large subunit, putative / TFIIA large subunit, putative; similar to transcription factor IIA large subunit / TFIIA large subunit (TFIIA-L) [Arabidopsis thaliana] (TAIR:AT1G07480.2); similar to transcription factor IIA large subunit / TFIIA large subunit (TFIIA-L) [Arabidopsis thaliana] (TAIR:AT1G07480.1); similar to unnamed protein product [Vitis vinifera] (GB:CAO21604.1)…
At5g52170	HB,Homeobox transcription factor family	Symbols: HDG7 | HDG7 (HOMEODOMAIN GLABROUS 7); DNA binding / sequence-specific DNA binding / transcription factor | chr5:21196974-21199959 FORWARD	105	126	165	160	0.082	0.001	0.006	1.2	1.57	1.51	Encodes a homeobox-leucine zipper family protein belonging to the HD-ZIP IV family.
At4g00840	unclassified	zinc ion binding | chr4:355258-357279 REVERSE	628	505	631	945	0.311	0.983	0.026	0.8	1	1.51	zinc ion binding; similar to zinc finger (DHHC type) family protein [Arabidopsis thaliana] (TAIR:AT3G60800.1); similar to unnamed protein product [Vitis vinifera] (GB:CAO24306.1); contains InterPro domain Zinc finger, DHHC-type; (InterPro:IPR001594)
At5g24820	unclassified	aspartyl protease family protein | chr5:8523406-8525297 FORWARD	74	68	121	112	0.459	0.005	0.045	0.91	1.62	1.51	aspartyl protease family protein; similar to aspartyl protease family protein [Arabidopsis thaliana] (TAIR:AT2G35615.1); similar to Aspartic proteinase nepenthesin-1 precursor (Nepenthesin-I) (GB:Q766C3); contains InterPro domain Peptidase aspartic, catalytic; (InterPro:IPR009007); contains InterPro domain Peptidase A1; (InterPro:IPR001461)
At5g20510	Alfin-like	Symbols: AL5 | AL5 (ALFIN-LIKE 5); DNA binding / methylated histone residue binding | chr5:6939813-6942908 REVERSE	822	596	1159	1232	0.13	0.04	0.168	0.72	1.41	1.5	AL5 encodes a member of the Alfin-Like family of nuclear-localized PhD domain containing homeodomain proteins. Binds to H3K4 di or trimethylated DNA.
At5g51780	bHLH,Basic Helix-Loop-Helix family	basix helix-loop-helix (bHLH) family protein | chr5:21034823-21036773 FORWARD	322	352	535	484	0.684	0.025	0.268	1.09	1.66	1.5	basix helix-loop-helix (bHLH) family protein; similar to basix helix-loop-helix (bHLH) family protein [Arabidopsis thaliana] (TAIR:AT4G25400.1); similar to hypothetical protein [Vitis vinifera] (GB:CAN67627.1); contains InterPro domain Basic helix-loop-helix dimerisation region bHLH; (InterPro:IPR001092); contains InterPro domain Helix-loop-helix DNA-binding; (InterPro:IPR011598)
At1g43850	C2H2 zinc finger family	Symbols: SEU | SEU (seuss); DNA binding / protein binding / protein heterodimerization/ transcription cofactor | chr1:16617152-16622049 FORWARD	7290	8337	10729	10935	0.343	0.039	0.026	1.14	1.47	1.5	Encodes a transcriptional co-regulator of AGAMOUS, that functions with LEUNIG to repress AG in the outer floral whorls.
At2g28710	C2H2 zinc finger family	zinc finger (C2H2 type) family protein | chr2:12322974-12323444 FORWARD	337	281	428	504	0.719	0.425	0.232	0.83	1.27	1.5	zinc finger (C2H2 type) family protein; similar to RHL41 (RESPONSIVE TO HIGH LIGHT 41), nucleic acid binding / transcription factor/ zinc ion binding [Arabidopsis thaliana] (TAIR:AT5G59820.1); similar to unnamed protein product [Vitis vinifera] (GB:CAO69249.1); contains InterPro domain Zinc finger, C2H2-like; (InterPro:IPR015880); contains InterPro domain Zinc finger, C2H2-type; (InterPro:IPR0070…
At1g46264	HSF,Heat-shock transcription factor family	Symbols: AT-HSFB4, HSFB4 | AT-HSFB4; DNA binding / transcription factor | chr1:17224842-17226280 FORWARD	1496	1524	2217	2244	0.844	0.014	0.035	1.02	1.48	1.5	member of Heat Stress Transcription Factor (Hsf) family
At5g46320	MADS box transcription factor family	FUNCTIONS IN: molecular_function unknown; INVOLVED IN: biological_process unknown; LOCATED IN: cellular_component unknown; EXPRESSED IN: embryo, flower; EXPRESSED DURING: C globular stage, petal differentiation and expansion stage; BEST Arabidopsis thaliana protein match is: AGL102 (AGAMOUS-LIKE 102); DNA binding / transcription factor (TAIR:AT1G47760.1); Has 6 Blast hits to 6 proteins in 1 speci…	67	67	103	101	0.986	0.068	0.129	1	1.54	1.5	similar to MADS-box protein (AGL102) [Arabidopsis thaliana] (TAIR:AT1G47760.1); contains domain gb def: Arabidopsis thaliana genomic DNA, chromosome 5, P1 clone:MPL12 (PTHR11945:SF5); contains domain MADS BOX PROTEIN (PTHR11945)
At5g48670	MADS box transcription factor family	Symbols: FEM111, AGL80 | AGL80 (AGAMOUS-LIKE 80); DNA binding / transcription factor | chr5:19738716-19739841 REVERSE	242	336	372	363	0.079	0.033	0.178	1.39	1.54	1.5	AGL80 is a member of the MADS box family of genes. AGL80 functions as a transcription factor within the central cell gene regulatory network and controls the expression of downstream genes required for central cell development and function.
At3g11100	Trihelix, Triple-Helix transcription factor family	transcription factor | chr3:3476187-3477405 REVERSE	2112	2148	2553	3174	0.872	0.08	0.005	1.02	1.21	1.5	transcription factor; similar to transcription factor [Arabidopsis thaliana] (TAIR:AT5G05550.1); similar to unnamed protein product [Vitis vinifera] (GB:CAO41403.1); contains InterPro domain Helix-turn-helix, Fis-type; (InterPro:IPR002197)
At5g46660	unclassified	CHP-rich zinc finger protein, putative | chr5:18932181-18933098 FORWARD	99	125	192	147	0.076	0.001	0.016	1.27	1.95	1.5	CHP-rich zinc finger protein, putative; similar to DC1 domain-containing protein [Arabidopsis thaliana] (TAIR:AT4G10370.1); similar to DC1 domain-containing protein [Brassica oleracea] (GB:ABD65623.1); contains InterPro domain C1-like (InterPro:IPR011424); contains InterPro domain Zinc finger, PHD-type; (InterPro:IPR001965)
At3g17100	bHLH,Basic Helix-Loop-Helix family	transcription factor | chr3:5831253-5832419 FORWARD	2683	2198	3414	3984	0.439	0.108	0.012	0.82	1.27	1.49	transcription factor; similar to transcription factor [Arabidopsis thaliana] (TAIR:AT3G06590.1); similar to unknown protein [Arabidopsis thaliana] (TAIR:AT3G06590.2); similar to unnamed protein product [Vitis vinifera] (GB:CAO44932.1); contains InterPro domain Helix-loop-helix DNA-binding; (InterPro:IPR011598)
At1g26960	HB,Homeobox transcription factor family	Symbols: AtHB23 | AtHB23 (ARABIDOPSIS THALIANA HOMEOBOX PROTEIN 23); DNA binding / transcription factor | chr1:9355920-9357460 FORWARD	2151	2028	3225	3209	0.774	0.029	0.039	0.94	1.5	1.49	Encodes a homeodomain leucine zipper class I (HD-Zip I) protein.
At2g27990	HB,Homeobox transcription factor family	Symbols: BLH8, PNF | BLH8 (BEL1-LIKE HOMEODOMAIN 8); DNA binding / transcription factor | chr2:11921433-11924698 REVERSE	848	1067	1064	1266	0.135	0.104	0.069	1.26	1.26	1.49	Encodes a BEL1-like homeobox gene that functions together with PNY in meristem maintenance by regulating the allocation process during vegetative and reproductive development. Both gene products are required for the competence of the SAM to respond properly to floral inductive signals.
At3g63030	Methyl binding domain proteins	Symbols: MBD4 | MBD4; DNA binding / DNA demethylase/ methyl-CpG binding | chr3:23295343-23296597 FORWARD	1969	1972	2921	2935	0.991	0.017	0.009	1	1.48	1.49	Protein containing methyl-CpG-binding domain.Has sequence similarity to human MBD proteins.
At1g49010	MYB-related transcription factor family	myb family transcription factor | chr1:18132645-18133925 FORWARD	2440	3002	2771	3633	0.685	0.743	0.308	1.23	1.14	1.49	myb family transcription factor; similar to myb family transcription factor [Arabidopsis thaliana] (TAIR:AT5G08520.1); similar to unnamed protein product [Vitis vinifera] (GB:CAO68017.1); contains InterPro domain Molecular chaperone, heat shock protein, Hsp40, DnaJ (InterPro:IPR015609); contains InterPro domain SANT, DNA-binding; (InterPro:IPR001005); contains InterPro domain Homeodomain-like (In…
At5g37340	unclassified	zinc finger (ZPR1-type) family protein | chr5:14787264-14792771 REVERSE	1665	1501	2404	2483	0.638	0.018	0.011	0.9	1.44	1.49	zinc finger (ZPR1-type) family protein; similar to zinc finger (ZPR1-type) family protein [Arabidopsis thaliana] (TAIR:AT5G22480.1); similar to Os08g0471900 [Oryza sativa (japonica cultivar-group)] (GB:NP_001062017.1); similar to hypothetical protein [Vitis vinifera] (GB:CAN71442.1); similar to predicted protein [Physcomitrella patens subsp. patens] (GB:EDQ68962.1); contains InterPro domain Zinc …
At1g29950	bHLH,Basic Helix-Loop-Helix family	transcription factor/ transcription regulator | chr1:10491698-10494598 FORWARD	4360	5322	5855	6441	0.14	0.004	0.018	1.22	1.34	1.48	transcription factor/ transcription regulator; similar to hypothetical protein [Vitis vinifera] (GB:CAN76054.1); similar to unnamed protein product [Vitis vinifera] (GB:CAO66920.1); contains InterPro domain Basic helix-loop-helix dimerisation region bHLH; (InterPro:IPR001092); contains InterPro domain Helix-loop-helix DNA-binding; (InterPro:IPR011598)
At5g47370	HB,Homeobox transcription factor family	Symbols: HAT2 | HAT2; DNA binding / transcription factor/ transcription repressor | chr5:19216312-19217909 REVERSE	1159	1440	1598	1717	0.166	0.071	0.047	1.24	1.38	1.48	homeobox-leucine zipper genes induced by auxin, but not by other phytohormones. Plays opposite roles in the shoot and root tissues in regulating auxin-mediated morphogenesis.
At4g13480	MYB domain transcription factor family	Symbols: AtMYB79 | AtMYB79 (myb domain protein 79); DNA binding / transcription factor | chr4:7836675-7837684 FORWARD	108	136	210	160	0.139	0.022	0.059	1.27	1.95	1.48	Member of the R2R3 factor gene family.
At5g49700	putative transcription regulator	DNA-binding protein-related | chr5:20192599-20193429 FORWARD	1319	2087	2293	1951	0.006	0	0.099	1.58	1.74	1.48	DNA-binding protein-related; similar to DNA-binding protein-related [Arabidopsis thaliana] (TAIR:AT1G14490.1); similar to hypothetical protein [Vitis vinifera] (GB:CAN74013.1); similar to unnamed protein product [Vitis vinifera] (GB:CAO61615.1); contains InterPro domain Predicted AT-hook DNA-binding (InterPro:IPR014476); contains InterPro domain Protein of unknown function DUF296 (InterPro:IPR005…
At1g03950	SNF7	Symbols: VPS2.3 | VPS2.3 (VACUOLAR PROTEIN SORTING-ASSOCIATED PROTEIN 2.3) | chr1:1011172-1013365 REVERSE	760	764	875	1125	0.986	0.441	0.006	1.01	1.15	1.48	VPS2.3; similar to VPS2.2 [Arabidopsis thaliana] (TAIR:AT5G44560.1); similar to unnamed protein product [Vitis vinifera] (GB:CAO40605.1); contains InterPro domain Snf7; (InterPro:IPR005024)
At3g58130	unclassified	N-acetylglucosaminyl-phosphatidylinositol de-N-acetylase-related | chr3:21527640-21529905 FORWARD	422	509	532	623	0.054	0.022	0.001	1.21	1.26	1.48	N-acetylglucosaminyl-phosphatidylinositol de-N-acetylase-related; similar to unknown protein [Arabidopsis thaliana] (TAIR:AT2G27340.2); similar to unknown protein [Arabidopsis thaliana] (TAIR:AT2G27340.3); similar to unknown protein [Arabidopsis thaliana] (TAIR:AT2G27340.4); similar to predicted protein [Physcomitrella patens subsp. patens] (GB:EDQ57647.1); similar to Os04g0678800 [Oryza sativa (…
At1g77200	AP2/EREBP, APETALA2/Ethylene-responsive element binding protein family	AP2 domain-containing transcription factor TINY, putative | chr1:29004357-29005091 REVERSE	73	58	87	108	0.482	0.383	0.35	0.79	1.19	1.47	encodes a member of the DREB subfamily A-4 of ERF/AP2 transcription factor family. The protein contains one AP2 domain. There are 17 members in this subfamily including TINY.
At4g31640	B3 transcription factor family	transcriptional factor B3 family protein | chr4:15328357-15329689 FORWARD	361	453	670	531	0.251	0.01	0.009	1.25	1.85	1.47	transcriptional factor B3 family protein; similar to transcriptional factor B3 family protein [Arabidopsis thaliana] (TAIR:AT4G31650.1); similar to reproductive meristem gene 1 [Brassica oleracea var. botrytis] (GB:AAC18082.1); contains InterPro domain Transcriptional factor B3; (InterPro:IPR003340)
At2g40620	bZIP transcription factor family	bZIP transcription factor family protein | chr2:16954541-16956978 REVERSE	808	741	876	1186	0.741	0.354	0.018	0.92	1.08	1.47	bZIP transcription factor family protein; similar to ATBZIP52 (ARABIDOPSIS THALIANA BASIC LEUCINE ZIPPER 52), DNA binding / transcription factor [Arabidopsis thaliana] (TAIR:AT1G06850.1); similar to unnamed protein product [Vitis vinifera] (GB:CAO41502.1); contains InterPro domain bZIP transcription factor, bZIP-1; (InterPro:IPR011616); contains InterPro domain Basic-leucine zipper (bZIP) transcr…
At5g47140	C2C2(Zn) GATA transcription factor family	zinc finger (GATA type) family protein | chr5:19144635-19147489 FORWARD	537	536	506	790	0.998	0.749	0.045	1	0.94	1.47	zinc finger (GATA type) family protein; Identical to GATA transcription factor 29 [Arabidopsis Thaliana] (GB:Q5PP38;GB:Q9LTB5); similar to zinc finger (GATA type) family protein [Arabidopsis thaliana] (TAIR:AT4G17570.1); similar to GATA zinc finger containing protein [Brassica oleracea] (GB:ABD65042.1); contains InterPro domain Zinc finger, GATA-type; (InterPro:IPR000679)
At3g24340	Chromatin Remodeling Factors	Symbols: chr40 | chr40 (chromatin remodeling 40); ATP binding / DNA binding / helicase/ nucleic acid binding | chr3:8832085-8835722 REVERSE	119	103	134	176	0.121	0.213	0.187	0.86	1.12	1.47	CHR40 (chromatin remodeling 40); ATP binding / DNA binding / helicase; similar to CHR31 (chromatin remodeling 31), ATP binding / DNA binding / helicase/ nucleic acid binding [Arabidopsis thaliana] (TAIR:AT1G05490.1); similar to unnamed protein product [Vitis vinifera] (GB:CAO63497.1); contains InterPro domain SNF2-related; (InterPro:IPR000330); contains InterPro domain Helicase, superfamily 1 and…
At1g14600	G2-like transcription factor family, GARP	DNA binding / transcription factor | chr1:5001011-5003370 REVERSE	595	762	665	875	0.087	0.26	0.007	1.28	1.12	1.47	DNA binding / transcription factor; Identical to Putative Myb family transcription factor At1g14600 [Arabidopsis Thaliana] (GB:Q700D9;GB:Q9MA23); similar to transcription factor [Arabidopsis thaliana] (TAIR:AT2G02060.1); similar to unnamed protein product [Vitis vinifera] (GB:CAO42449.1); similar to hypothetical protein [Vitis vinifera] (GB:CAN63286.1); contains InterPro domain Homeodomain-relate…
At3g12730	G2-like transcription factor family, GARP	myb family transcription factor | chr3:4047072-4048614 REVERSE	3199	3103	4518	4702	0.663	0.182	0.013	0.97	1.41	1.47	myb family transcription factor; similar to APL (ALTERED PHLOEM DEVELOPMENT), transcription factor [Arabidopsis thaliana] (TAIR:AT1G79430.2); similar to unnamed protein product [Vitis vinifera] (GB:CAO48914.1); contains InterPro domain Homeodomain-related; (InterPro:IPR012287); contains InterPro domain Homeodomain-like (InterPro:IPR009057); contains InterPro domain Myb, DNA-binding (InterPro:IPR0…
At1g77250	putative transcription regulator	PHD finger family protein | chr1:29020265-29023474 REVERSE	626	481	663	920	0.412	0.494	0.011	0.77	1.06	1.47	PHD finger family protein; similar to MBD9 (METHYL-CPG-BINDING DOMAIN 9), DNA binding [Arabidopsis thaliana] (TAIR:AT3G01460.1); similar to unnamed protein product [Vitis vinifera] (GB:CAO61934.1); contains InterPro domain Zinc finger, RING/FYVE/PHD-type (InterPro:IPR013083); contains InterPro domain Zinc finger, PHD-type; (InterPro:IPR001965); contains InterPro domain Zinc finger, FYVE/PHD-type;…
At4g18650	putative transcription regulator	transcription factor-related | chr4:10263969-10265439 REVERSE	170	161	240	249	0.77	0.06	0.035	0.95	1.41	1.47	transcription factor-related; similar to unknown protein [Arabidopsis thaliana] (TAIR:AT3G14880.2); similar to predicted protein [Gossypium hirsutum] (GB:AAT64037.1)
At2g17900	SET-domain transcriptional regulator family	Symbols: SDG37 | SDG37; zinc ion binding | chr2:7773328-7776683 REVERSE	784	666	1000	1151	0.474	0.11	0.018	0.85	1.28	1.47	Homology Subgroup S-ET - Protein containing an interrupted SET domain.
At1g16070	TUB transcription factor family	Symbols: AtTLP8 | AtTLP8 (TUBBY LIKE PROTEIN 8); transcription factor | chr1:5511874-5513896 REVERSE	1856	1759	2585	2723	0.557	0.042	0.096	0.95	1.39	1.47	Member of TLP family
At1g67340	unclassified	zinc finger (MYND type) family protein / F-box family protein | chr1:25230265-25231840 FORWARD	1663	1452	2162	2444	0.446	0.12	0.006	0.87	1.3	1.47	zinc finger (MYND type) family protein / F-box family protein; Identical to F-box protein At1g67340 [Arabidopsis Thaliana] (GB:Q9FYF9); similar to zinc finger (MYND type) family protein [Arabidopsis thaliana] (TAIR:AT5G50450.1); similar to unnamed protein product [Vitis vinifera] (GB:CAO66168.1); contains InterPro domain Tetratricopeptide-like helical; (InterPro:IPR011990); contains InterPro doma…
At3g22180	unclassified	zinc finger (DHHC type) family protein | chr3:7827036-7830813 FORWARD	845	832	944	1239	0.948	0.53	0.13	0.98	1.12	1.47	zinc finger (DHHC type) family protein; Identical to Zinc finger DHHC domain-containing protein At3g22180 [Arabidopsis Thaliana] (GB:Q9LIE4); similar to zinc finger (DHHC type) family protein [Arabidopsis thaliana] (TAIR:AT4G15080.1); similar to unnamed protein product [Vitis vinifera] (GB:CAO48960.1); contains InterPro domain Zinc finger, DHHC-type; (InterPro:IPR001594)
At1g15580	Aux/IAA family	Symbols: IAA5, ATAUX2-27, AUX2-27 | IAA5 (INDOLE-3-ACETIC ACID INDUCIBLE 5); transcription factor | chr1:5365665-5366497 REVERSE	234	282	230	342	0.635	0.93	0.191	1.2	0.98	1.46	auxin induced protein
At1g52830	Aux/IAA family	Symbols: IAA6, SHY1 | IAA6 (INDOLE-3-ACETIC ACID 6); transcription factor | chr1:19672496-19673644 REVERSE	221	166	366	322	0.08	0.034	0.032	0.75	1.66	1.46	An extragenic dominant suppressor of the hy2 mutant phenotype. Also exhibits aspects of constitutive photomorphogenetic phenotype in the absence of hy2. Mutants have dominant leaf curling phenotype shortened hypocotyls and reduced apical hook. Induced by indole-3-acetic acid.
At5g13920	C2H2 zinc finger family	zinc knuckle (CCHC-type) family protein | chr5:4485931-4487433 REVERSE	837	821	918	1224	0.83	0.497	0.018	0.98	1.1	1.46	zinc knuckle (CCHC-type) family protein; similar to zinc knuckle (CCHC-type) family protein [Arabidopsis thaliana] (TAIR:AT1G54930.1); similar to unnamed protein product [Vitis vinifera] (GB:CAO42675.1); similar to Os03g0786500 [Oryza sativa (japonica cultivar-group)] (GB:NP_001051489.1); contains InterPro domain Zinc finger, CCHC-type; (InterPro:IPR001878); contains InterPro domain Zinc finger, …
At5g65100	EIN3-like(EIL) transcription factor family	ethylene insensitive 3 family protein | chr5:26006835-26008508 REVERSE	175	250	265	254	0.067	0.01	0.022	1.43	1.52	1.46	ethylene insensitive 3 family protein; Identical to Putative ETHYLENE-INSENSITIVE 3-like 5 protein (EIL5) [Arabidopsis Thaliana] (GB:Q9FJQ5); similar to ethylene insensitive 3 family protein [Arabidopsis thaliana] (TAIR:AT5G10120.1); similar to 52O08_27 [Brassica rapa subsp. pekinensis] (GB:AAZ67573.1); contains InterPro domain Ethylene insensitive 3; (InterPro:IPR006957)
At1g52150	HB,Homeobox transcription factor family	Symbols: ATHB-15, ATHB15, CNA, ICU4 | ATHB-15; DNA binding / transcription factor | chr1:19409711-19414678 REVERSE	4253	3759	5367	6229	0.326	0.113	0.082	0.88	1.26	1.46	Member of the class III HD-ZIP protein family. Contains homeodomain and leucine zipper domain. Critical for vascular development and negatively regulates vascular cell differentiation.
At2g23290	MYB domain transcription factor family	Symbols: AtMYB70 | AtMYB70 (myb domain protein 70); DNA binding / transcription factor | chr2:9904787-9905920 REVERSE	2353	1898	2779	3440	0.363	0.399	0.123	0.81	1.18	1.46	Member of the R2R3 factor gene family.
At2g41870	putative transcription regulator	remorin family protein | chr2:17470866-17472936 REVERSE	398	562	506	580	0.212	0.06	0.04	1.41	1.27	1.46	remorin family protein; similar to remorin family protein [Arabidopsis thaliana] (TAIR:AT3G57540.1); similar to Remorin, C-terminal region [Medicago truncatula] (GB:ABN08208.1); contains InterPro domain Remorin, C-terminal region (InterPro:IPR005516)
At5g12980	unclassified	rcd1-like cell differentiation protein, putative | chr5:4105383-4108184 REVERSE	2326	2124	2718	3401	0.755	0.091	0.014	0.91	1.17	1.46	rcd1-like cell differentiation protein, putative; similar to rcd1-like cell differentiation protein, putative [Arabidopsis thaliana] (TAIR:AT3G20800.1); similar to unnamed protein product [Vitis vinifera] (GB:CAO38914.1); contains InterPro domain Cell differentiation proteins, Rcd1-like (InterPro:IPR007216)
At3g25730	AP2/EREBP, APETALA2/Ethylene-responsive element binding protein family	AP2 domain-containing transcription factor, putative | chr3:9396420-9397747 FORWARD	76	62	96	110	0.005	0.072	0.003	0.82	1.26	1.45	AP2 domain-containing transcription factor, putative; Identical to RAV1-like ethylene-responsive transcription factor AUXIN RESPONSE FACTOR 14 (ARF14) [Arabidopsis Thaliana] (GB:Q9LS06;GB:Q8LAA3); similar to RAV1 (Related to ABI3/VP1 1), DNA binding / transcription factor [Arabidopsis thaliana] (TAIR:AT1G13260.1); similar to hypothetical protein [Vitis vinifera] (GB:CAN68564.1); contains InterPro…
At3g62100	Aux/IAA family	Symbols: IAA30 | IAA30 (INDOLE-3-ACETIC ACID INDUCIBLE 30); transcription factor | chr3:22995791-22996761 FORWARD	122	110	144	177	0.433	0.151	0.197	0.9	1.18	1.45	Encodes a member of the Aux/IAA family of proteins implicated in auxin signaling. IAA30 lacks the conserved degron (domain II) found in many family members. IAA30 transcripts are induced by auxin treatment and accumulate preferentially in the quiescent center cells of the root meristem. Overexpression of IAA30 leads to defects in gravitropism, root development, root meristem maintenance, and coty…
At1g06850	bZIP transcription factor family	Symbols: AtbZIP52 | AtbZIP52 (Arabidopsis thaliana basic leucine zipper 52); DNA binding / transcription factor | chr1:2105048-2106749 FORWARD	1038	824	1038	1508	0.092	0.999	0.005	0.79	1	1.45	ATBZIP52 (ARABIDOPSIS THALIANA BASIC LEUCINE ZIPPER 52); DNA binding / transcription factor; similar to bZIP transcription factor family protein [Arabidopsis thaliana] (TAIR:AT2G40620.1); similar to hypothetical protein [Vitis vinifera] (GB:CAN65087.1); contains InterPro domain Basic-leucine zipper (bZIP) transcription factor; (InterPro:IPR004827); contains InterPro domain Basic leucine zipper; (…
At1g22070	bZIP transcription factor family	Symbols: TGA3 | TGA3; DNA binding / calmodulin binding / protein binding / transcription factor | chr1:7789348-7792114 FORWARD	2529	2192	2630	3677	0.48	0.742	0.024	0.87	1.04	1.45	Encodes a transcription factor. Like other TGAla-related factors, TGA3 has a highly conserved bZIP region and exhibits similar DNA-binding properties.
At1g26610	C2H2 zinc finger family	zinc finger (C2H2 type) family protein | chr1:9193350-9195280 FORWARD	73	88	103	106	0.292	0.037	0.171	1.21	1.41	1.45	zinc finger (C2H2 type) family protein; similar to zinc finger (C2H2 type) family protein [Arabidopsis thaliana] (TAIR:AT1G26590.1); similar to unnamed protein product [Vitis vinifera] (GB:CAO41887.1); contains InterPro domain Zinc finger, C2H2-like; (InterPro:IPR015880); contains InterPro domain Zinc finger, C2H2-type; (InterPro:IPR007087)
At5g06800	G2-like transcription factor family, GARP	myb family transcription factor | chr5:2103162-2105898 FORWARD	442	435	596	640	0.928	0.025	0.042	0.98	1.35	1.45	myb family transcription factor; similar to myb family transcription factor [Arabidopsis thaliana] (TAIR:AT2G01060.1); similar to unnamed protein product [Vitis vinifera] (GB:CAO23378.1); contains InterPro domain Homeodomain-related; (InterPro:IPR012287); contains InterPro domain Homeodomain-like (InterPro:IPR009057); contains InterPro domain Myb, DNA-binding (InterPro:IPR014778); contains InterP…
At3g04930	GeBP like	transcription regulator | chr3:1362914-1364799 FORWARD	3069	2393	3762	4456	0.072	0.212	0.001	0.78	1.23	1.45	transcription regulator; similar to transcription regulator [Arabidopsis thaliana] (TAIR:AT5G28040.1); similar to unnamed protein product [Vitis vinifera] (GB:CAO43009.1); contains InterPro domain Protein of unknown function DUF573 (InterPro:IPR007592)
At1g04950	putative transcription regulator	Symbols: TAFII59, TAF6, ATTAF6 | TAF6 (TBP-ASSOCIATED FACTOR 6); DNA binding / RNA polymerase II transcription factor/ transcription initiation factor | chr1:1403085-1407468 REVERSE	934	609	1155	1353	0.17	0.145	0.006	0.65	1.24	1.45	putative TBP-associated 59 kDa subunit protein (TAFII59)
At1g14410	putative transcription regulator	Symbols: ATWHY1, PTAC1, WHY1 | WHY1 (WHIRLY 1); DNA binding / telomeric DNA binding | chr1:4929123-4930904 REVERSE	1378	1171	1623	1995	0.526	0.258	0.031	0.85	1.18	1.45	Encodes a homolog of the potato p24 protein. Binds single strand telomeric repeats. Negatively regulates telomerase activity and telomere length.
At1g68730	putative transcription regulator	zinc finger (DNL type) family protein | chr1:25810321-25811128 REVERSE	704	598	779	1023	0.702	0.639	0.072	0.85	1.11	1.45	zinc finger (DNL type) family protein; similar to zinc finger (DNL type) family protein [Arabidopsis thaliana] (TAIR:AT5G27280.1); similar to unnamed protein product [Vitis vinifera] (GB:CAO42053.1); contains InterPro domain Zinc finger, Zim17-type (InterPro:IPR007853)
At3g04970	unclassified	zinc finger (DHHC type) family protein | chr3:1376175-1378500 FORWARD	896	805	1047	1299	0.538	0.105	0.024	0.9	1.17	1.45	zinc finger (DHHC type) family protein; similar to zinc finger (DHHC type) family protein [Arabidopsis thaliana] (TAIR:AT3G48760.1); similar to unnamed protein product [Vitis vinifera] (GB:CAO68606.1); contains InterPro domain Zinc finger, DHHC-type; (InterPro:IPR001594)
At3g12630	unclassified	zinc finger (AN1-like) family protein | chr3:4012608-4013583 FORWARD	3326	2536	3865	4814	0.392	0.418	0.009	0.76	1.16	1.45	zinc finger (AN1-like) family protein; Identical to Zinc finger A20 and AN1 domain-containing stress-associated protein 5 (SAP5) [Arabidopsis Thaliana] (GB:Q9LHJ8); similar to zinc finger (AN1-like) family protein [Arabidopsis thaliana] (TAIR:AT1G51200.2); similar to zinc finger (AN1-like) family protein [Arabidopsis thaliana] (TAIR:AT1G51200.1); similar to unnamed protein product [Vitis vinifera…
At3g56400	WRKY domain transcription factor family	Symbols: WRKY70, ATWRKY70 | WRKY70; transcription factor/ transcription repressor | chr3:20908928-20910481 REVERSE	2858	2453	3106	4155	0.467	0.595	0.203	0.86	1.09	1.45	member of WRKY Transcription Factor; Group III. Function as activator of SA-dependent defense genes and a repressor of JA-regulated genes. WRKY70-controlled suppression of JA-signaling is partly executed by NPR1.
At1g76510	AT-rich interaction domain containing transcription factor family	ARID/BRIGHT DNA-binding domain-containing protein | chr1:28708720-28712950 REVERSE	649	578	699	934	0.053	0.06	0.021	0.89	1.08	1.44	ARID/BRIGHT DNA-binding domain-containing protein; similar to ARID/BRIGHT DNA-binding domain-containing protein [Arabidopsis thaliana] (TAIR:AT1G20910.1); similar to unnamed protein product [Vitis vinifera] (GB:CAO66295.1); contains InterPro domain HSP20-like chaperone (InterPro:IPR008978); contains InterPro domain Heat shock protein Hsp20 (InterPro:IPR002068); contains InterPro domain AT-rich in…
At4g28640	Aux/IAA family	Symbols: IAA11 | IAA11 (INDOLE-3-ACETIC ACID INDUCIBLE 11); transcription factor | chr4:14142135-14143969 FORWARD	738	800	764	1064	0.691	0.74	0.014	1.08	1.03	1.44	Auxin induced gene, IAA11 (IAA11).
At1g36950	C2H2 zinc finger family	zinc finger protein-related | chr1:14009673-14010822 REVERSE	128	226	213	184	0.082	0.181	0.069	1.76	1.66	1.44	zinc finger protein-related; similar to zinc finger protein-related [Arabidopsis thaliana] (TAIR:AT4G00070.1); similar to unnamed protein product [Vitis vinifera] (GB:CAO68110.1); similar to hypothetical protein [Vitis vinifera] (GB:CAN83633.1); contains InterPro domain Zinc finger, RING/FYVE/PHD-type (InterPro:IPR013083); contains InterPro domain Zinc finger, RING-type; (InterPro:IPR001841)
At4g14140	DNA methyltransferases	Symbols: MET2, DMT02, DMT2, MET02 | DMT2 (DNA METHYLTRANSFERASE 2); DNA (cytosine-5-)-methyltransferase/ DNA binding / protein binding | chr4:8146345-8152131 FORWARD	227	202	228	326	0.524	0.988	0.015	0.89	1	1.44	This gene is predicted to encode a DNA methyltransferase. A plant line expressing an RNAi construct directed against DMT2 has reduced agrobacterium-mediated tumor formation.
At4g32880	HB,Homeobox transcription factor family	Symbols: ATHB-8, ATHB8 | ATHB-8 (HOMEOBOX GENE 8); DNA binding / transcription factor | chr4:15863452-15868625 REVERSE	1570	1524	1792	2266	0.86	0.283	0.027	0.97	1.14	1.44	member of homeodomain-leucine zipper family, acting as a differentiation-promoting transcription factor of the vascular meristems.
At4g12080	putative transcription regulator	DNA-binding family protein | chr4:7239219-7241494 FORWARD	432	391	603	622	0.117	0.007	0.022	0.91	1.4	1.44	DNA-binding family protein; similar to DNA-binding family protein [Arabidopsis thaliana] (TAIR:AT4G22770.1); similar to unnamed protein product [Vitis vinifera] (GB:CAO63596.1); contains InterPro domain Protein of unknown function DUF296 (InterPro:IPR005175); contains InterPro domain HMG-I and HMG-Y, DNA-binding (InterPro:IPR000637)
At1g13400	unclassified	Symbols: NUB, JGL | NUB (NUBBIN); nucleic acid binding / zinc ion binding | chr1:4597627-4598911 FORWARD	130	209	185	187	0.02	0.032	0.032	1.6	1.42	1.44	Along with JAG, it is involved in stamen and carpel development. Expression is limited to the adaxial side of lateral organs. Activated by AGAMOUS in a cal-1, ap1-1 background.
At3g20800	unclassified	rcd1-like cell differentiation protein, putative | chr3:7271137-7273947 REVERSE	968	1076	1115	1389	0.678	0.422	0.017	1.11	1.15	1.44	rcd1-like cell differentiation protein, putative; similar to rcd1-like cell differentiation protein, putative [Arabidopsis thaliana] (TAIR:AT5G12980.1); similar to unnamed protein product [Vitis vinifera] (GB:CAO38914.1); contains InterPro domain Cell differentiation proteins, Rcd1-like (InterPro:IPR007216)
At3g50050	unclassified	aspartyl protease family protein | chr3:18553984-18557209 REVERSE	1447	1340	1973	2078	0.725	0.094	0.032	0.93	1.36	1.44	aspartyl protease family protein; similar to aspartyl protease family protein [Arabidopsis thaliana] (TAIR:AT5G43100.1); similar to unnamed protein product [Vitis vinifera] (GB:CAO61442.1); similar to Os07g0592200 [Oryza sativa (japonica cultivar-group)] (GB:NP_001060161.1); contains InterPro domain Peptidase aspartic, catalytic; (InterPro:IPR009007); contains InterPro domain Peptidase A1; (Inter…
At3g53310	B3 transcription factor family	transcriptional factor B3 family protein | chr3:19766664-19768599 REVERSE	486	488	689	693	0.976	0.057	0.025	1	1.42	1.43	transcriptional factor B3 family protein; similar to transcriptional factor B3 family protein [Arabidopsis thaliana] (TAIR:AT3G06160.1); similar to hypothetical protein [Vitis vinifera] (GB:CAN82372.1); contains InterPro domain Transcriptional factor B3; (InterPro:IPR003340)
At1g05805	bHLH,Basic Helix-Loop-Helix family	basic helix-loop-helix (bHLH) family protein | chr1:1744773-1747693 FORWARD	2525	2210	2806	3612	0.456	0.286	0.042	0.88	1.11	1.43	basic helix-loop-helix (bHLH) family protein; similar to DNA binding / transcription factor [Arabidopsis thaliana] (TAIR:AT2G43140.1); similar to unnamed protein product [Vitis vinifera] (GB:CAO67768.1); contains InterPro domain Basic helix-loop-helix dimerisation region bHLH; (InterPro:IPR001092); contains InterPro domain Helix-loop-helix DNA-binding; (InterPro:IPR011598)
At1g59640	bHLH,Basic Helix-Loop-Helix family	Symbols: ZCW32, BPEP | ZCW32; DNA binding / transcription factor | chr1:21909180-21911201 REVERSE	344	404	395	493	0.456	0.432	0.142	1.17	1.15	1.43	A basic helix-loop-helix encoding gene (BIGPETAL, BPE) involved in the control of petal size. BPE is expressed via two mRNAs derived from an alternative splicing event. The BPEub (AT1G59640.1)transcript is expressed ubiquitously, whereas the BPEp (AT1G59640.2) transcript is preferentially expressed in petals. Plants that lack the petal-expressed variant BPEp have larger petals as a result of incr…
At3g60110	Bromodomain proteins	DNA binding | chr3:22197826-22201451 FORWARD	1851	1630	2347	2648	0.557	0.156	0.105	0.88	1.27	1.43	DNA-binding bromodomain-containing protein; similar to DNA-binding bromodomain-containing protein [Arabidopsis thaliana] (TAIR:AT2G44430.1); similar to hypothetical protein [Vitis vinifera] (GB:CAN75881.1); contains InterPro domain Bromodomain (InterPro:IPR001487)
At2g42380	bZIP transcription factor family	Symbols: ATBZIP34, BZIP34 | bZIP transcription factor family protein | chr2:17646900-17648945 REVERSE	2030	1358	2380	2905	0.092	0.319	0.003	0.67	1.17	1.43	Encodes a member of the BZIP family of transcription factors. Forms heterodimers with the related protein AtbZIP61. Binds to G-boxes in vitro and is localized to the nucleus in onion epidermal cells.
At5g07500	C3H zinc finger family	Symbols: PEI1 | PEI1; nucleic acid binding / transcription factor/ zinc-mediated transcriptional activator | chr5:2372619-2373655 FORWARD	90	82	121	129	0.671	0.065	0.183	0.91	1.34	1.43	Encodes an embryo-specific zinc finger transcription factor required for heart-stage embryo formation.
At3g01470	HB,Homeobox transcription factor family	Symbols: ATHB-1, ATHB1, HD-ZIP-1, HAT5 | ATHB-1 (ARABIDOPSIS THALIANA HOMEOBOX 1); DNA binding / protein homodimerization/ sequence-specific DNA binding / transcription activator/ transcription factor | chr3:182396-184403 REVERSE	4791	6758	6514	6844	0.173	0.1	0.045	1.41	1.36	1.43	Encodes a homeodomain leucine zipper class I (HD-Zip I) transcriptional activator involved in leaf development.
At5g63080	JUMONJI family	transcription factor jumonji (jmjC) domain-containing protein | chr5:25299935-25302444 REVERSE	933	955	1005	1334	0.905	0.306	0.002	1.02	1.08	1.43	transcription factor jumonji (jmjC) domain-containing protein; similar to transcription factor jumonji (jmjC) domain-containing protein [Arabidopsis thaliana] (TAIR:AT1G78280.1); similar to hypothetical protein OsI_002311 [Oryza sativa (indica cultivar-group)] (GB:EAY74464.1); similar to hypothetical protein OsJ_002098 [Oryza sativa (japonica cultivar-group)] (GB:EAZ12273.1); contains InterPro do…
At1g68210	Psudo ARR transcription factor family	Symbols: APRR6, PRR6 | APRR6 (PSEUDO-RESPONSE REGULATOR 6); transcription regulator/ two-component response regulator | chr1:25565983-25569302 FORWARD	93	84	148	132	0.427	0.075	0.038	0.91	1.6	1.43	Similar to ARR response regulator proteins that function in two-component signal transduction but lacking a conserved D-D-K motif in the receiver domain
At4g01990	putative transcription regulator	pentatricopeptide (PPR) repeat-containing protein | chr4:871145-872913 REVERSE	683	540	692	976	0.372	0.761	0.011	0.79	1.01	1.43	pentatricopeptide (PPR) repeat-containing protein; similar to pentatricopeptide (PPR) repeat-containing protein [Arabidopsis thaliana] (TAIR:AT1G02370.1); similar to unnamed protein product [Vitis vinifera] (GB:CAO40131.1); contains InterPro domain Tetratricopeptide-like helical; (InterPro:IPR011990); contains InterPro domain Pentatricopeptide repeat (InterPro:IPR002885)
At5g05140	putative transcription regulator	transcription elongation factor-related | chr5:1519913-1522667 FORWARD	3768	3494	4727	5387	0.467	0.078	0.01	0.93	1.25	1.43	transcription elongation factor-related; similar to DNA binding / protein binding / transcription regulator [Arabidopsis thaliana] (TAIR:AT3G10820.1); similar to unnamed protein product [Vitis vinifera] (GB:CAO18227.1); contains InterPro domain Transcription elongation factor, TFIIS/elongin A/CRSP70, N-terminal; (InterPro:IPR010990); contains InterPro domain Transcription elongation factor, TFIIS…
At5g22760	putative transcription regulator	PHD finger family protein | chr5:7571635-7577866 FORWARD	1104	852	1216	1585	0.36	0.506	0.035	0.77	1.1	1.43	PHD finger family protein; similar to peptidase M50 family protein / sterol-regulatory element binding protein (SREBP) site 2 protease family protein [Arabidopsis thaliana] (TAIR:AT5G35210.1); similar to peptidase M50 family protein / sterol-regulatory element binding protein (SREBP) site 2 protease family protein [Arabidopsis thaliana] (TAIR:AT5G35210.2); similar to unnamed protein product [Viti…
At5g01380	Trihelix, Triple-Helix transcription factor family	transcription factor | chr5:155639-157601 REVERSE	141	133	181	201	0.838	0.172	0.073	0.95	1.29	1.43	transcription factor; similar to DNA-binding protein-related [Arabidopsis thaliana] (TAIR:AT2G38250.1); similar to unnamed protein product [Vitis vinifera] (GB:CAO50136.1); contains InterPro domain SANT, DNA-binding; (InterPro:IPR001005)
At5g63260	unclassified	zinc finger (CCCH-type) family protein | chr5:25361750-25364714 FORWARD	4403	4728	5192	6316	0.648	0.151	0.005	1.07	1.18	1.43	zinc finger (CCCH-type) family protein; Identical to Zinc finger CCCH domain-containing protein ZFN-like 5 [Arabidopsis Thaliana] (GB:Q5RJC5;GB:Q9FMJ7); similar to zinc finger (CCCH-type) family protein [Arabidopsis thaliana] (TAIR:AT3G48440.1); similar to unnamed protein product [Vitis vinifera] (GB:CAO64177.1); contains InterPro domain Zinc finger, CCCH-type; (InterPro:IPR000571)
At5g39760	zf-HD	Symbols: AtHB23 | AtHB23 (ARABIDOPSIS THALIANA HOMEOBOX PROTEIN 23); DNA binding / transcription factor | chr5:15911416-15912830 FORWARD	1718	1761	2279	2462	0.887	0.058	0.046	1.02	1.33	1.43	ATHB23 (ARABIDOPSIS THALIANA HOMEOBOX PROTEIN 23); DNA binding / transcription factor; similar to ATHB34 (ARABIDOPSIS THALIANA HOMEOBOX PROTEIN 34), DNA binding / transcription factor [Arabidopsis thaliana] (TAIR:AT3G28920.1); similar to Homeobox domain, ZF-HD class; ZF-HD homeobox protein Cys/His-rich dimerisation region; Homeodomain-like [Medicago truncatula] (GB:ABN05735.1); contains InterPro …
At5g09780	B3 transcription factor family	transcriptional factor B3 family protein | chr5:3036956-3038484 REVERSE	111	127	129	158	0.252	0.102	0.033	1.14	1.16	1.42	transcriptional factor B3 family protein; similar to transcriptional factor B3 family protein [Arabidopsis thaliana] (TAIR:AT2G16210.1); similar to hypothetical protein [Vitis vinifera] (GB:CAN82372.1); contains InterPro domain Transcriptional factor B3; (InterPro:IPR003340)
At5g49450	bZIP transcription factor family	Symbols: AtbZIP1 | AtbZIP1 (Arabidopsis thaliana basic leucine-zipper 1); DNA binding / protein heterodimerization/ transcription factor | chr5:20051829-20052735 FORWARD	1095	760	1183	1560	0.022	0.117	0.065	0.69	1.08	1.42	ATBZIP1 (ARABIDOPSIS THALIANA BASIC LEUCINE-ZIPPER 1); DNA binding / protein heterodimerization/ transcription factor; similar to GBF6 (ARABIDOPSIS THALIANA BASIC LEUCINE-ZIPPER 11), DNA binding / protein heterodimerization/ transcription factor [Arabidopsis thaliana] (TAIR:AT4G34590.1); similar to bZIP transcription factor bZIP41 [Glycine max] (GB:ABI34673.1); contains InterPro domain Basic-leuc…
At2g18760	Chromatin Remodeling Factors	Symbols: CHR8 | CHR8 (chromatin remodeling 8); ATP binding / DNA binding / helicase/ nucleic acid binding | chr2:8129154-8133502 FORWARD	2346	2084	2664	3326	0.594	0.458	0.011	0.89	1.14	1.42	CHR8 (chromatin remodeling 8); ATP binding / DNA binding / helicase; similar to CHR24 (chromatin remodeling 24), ATP binding / DNA binding / helicase [Arabidopsis thaliana] (TAIR:AT5G63950.1); similar to hypothetical protein OsI_000022 [Oryza sativa (indica cultivar-group)] (GB:EAY72175.1); similar to hypothetical protein [Vitis vinifera] (GB:CAN67815.1); similar to unnamed protein product [Vitis…
At5g22220	E2F/DP transcription factor family	Symbols: E2F1, E2FB, ATE2FB | E2F1; DNA binding / protein binding / transcription factor | chr5:7360535-7364454 FORWARD	1593	1588	2159	2267	0.98	0.036	0.008	1	1.36	1.42
At3g25790	G2-like transcription factor family, GARP	myb family transcription factor | chr3:9413127-9415003 FORWARD	81	101	115	114	0.363	0.132	0.191	1.26	1.43	1.42	myb family transcription factor; similar to myb family transcription factor [Arabidopsis thaliana] (TAIR:AT1G13300.1); similar to unnamed protein product [Vitis vinifera] (GB:CAO42100.1); contains InterPro domain Homeodomain-related; (InterPro:IPR012287); contains InterPro domain Homeodomain-like (InterPro:IPR009057); contains InterPro domain Myb, DNA-binding (InterPro:IPR014778); contains InterP…
At1g63490	JUMONJI family	transcription factor jumonji (jmjC) domain-containing protein | chr1:23544656-23552030 REVERSE	1821	1672	2037	2579	0.609	0.097	0.005	0.92	1.12	1.42	transcription factor jumonji (jmjC) domain-containing protein; similar to transcription factor jumonji (jmj) family protein / zinc finger (C5HC2 type) family protein [Arabidopsis thaliana] (TAIR:AT4G20400.2); similar to transcription factor jumonji (jmj) family protein / zinc finger (C5HC2 type) family protein [Arabidopsis thaliana] (TAIR:AT1G08620.1); similar to transcription factor jumonji (jmj…
At1g65330	MADS box transcription factor family	Symbols: PHE1, AGL37 | PHE1 (PHERES1); DNA binding / transcription factor | chr1:24266481-24267320 REVERSE	99	134	154	141	0.208	0.18	0.192	1.35	1.56	1.42	Type I MADS-box protein, regulated by MEA and FIE, expressed transiently after fertilization in embryo and endosperm.
At3g13000	NAC domain transcription factor family	transcription factor | chr3:4157968-4162065 REVERSE	4070	4026	5167	5792	0.876	0.017	0.002	0.99	1.27	1.42	similar to unknown protein [Arabidopsis thaliana] (TAIR:AT1G16750.1); similar to Os06g0704100 [Oryza sativa (japonica cultivar-group)] (GB:NP_001058505.1); similar to Protein kinase PKN/PRK1, effector [Medicago truncatula] (GB:ABE81403.1); similar to Os06g0692800 [Oryza sativa (japonica cultivar-group)] (GB:NP_001058429.1); contains InterPro domain Helix-turn-helix, Fis-type; (InterPro:IPR002197)…
At1g04020	putative transcription regulator	Symbols: ATBARD1, BARD1 | BARD1 (BREAST CANCER ASSOCIATED RING 1); DNA binding / transcription coactivator | chr1:1036537-1040224 FORWARD	495	354	443	703	0.279	0.581	0.108	0.72	0.9	1.42	Encodes a protein containing two tandem BRCA1 C-Terminal (BRCT) domains, which function in phosphorylation-dependent proteinrotein interactions.Loss of function mutations cause defects in meristem organization due to failure to repress WUS. BARD1 binds to WUS promoter and over expression of BARD reduces the extent of WUS expression.
At5g43500	putative transcription regulator	Symbols: ATARP9 | ATARP9 (ACTIN-RELATED PROTEIN 9); protein binding | chr5:17469675-17473591 FORWARD	1243	1082	1225	1762	0.503	0.867	0.02	0.87	0.99	1.42	encodes a protein whose sequence is similar to actin-related proteins (ARPs) in other organisms. Member of nuclear ARP family of genes.
At5g02950	PWWP domain protein	PWWP domain-containing protein | chr5:690782-693010 FORWARD	1734	1788	2233	2467	0.739	0.226	0.009	1.03	1.29	1.42	PWWP domain-containing protein; similar to PWWP domain-containing protein [Arabidopsis thaliana] (TAIR:AT3G09670.2); similar to PWWP domain-containing protein [Arabidopsis thaliana] (TAIR:AT3G09670.1); similar to unnamed protein product [Vitis vinifera] (GB:CAO18109.1); contains InterPro domain PWWP (InterPro:IPR000313)
At1g09415	unclassified	Symbols: NIMIN-3 | NIMIN-3 (NIM1-INTERACTING 3) | chr1:3037754-3038408 REVERSE	1696	1442	2265	2416	0.002	0.099	0.02	0.85	1.34	1.42	encodes a kinase that physically interacts with NPR1/NIM1
At1g13920	unclassified	remorin family protein | chr1:4758188-4759754 FORWARD	223	34	236	317	0.016	0.775	0.196	0.15	1.06	1.42	remorin family protein; similar to remorin family protein [Arabidopsis thaliana] (TAIR:AT1G69325.1); similar to hypothetical protein [Vitis vinifera] (GB:CAN63833.1); contains InterPro domain Remorin, C-terminal region (InterPro:IPR005516)
At4g00380	unclassified	XH/XS domain-containing protein / XS zinc finger domain-containing protein | chr4:167959-170974 FORWARD	4452	5437	6457	6311	0.113	0.074	0.083	1.22	1.45	1.42	XH/XS domain-containing protein / XS zinc finger domain-containing protein; similar to XH/XS domain-containing protein / XS zinc finger domain-containing protein [Arabidopsis thaliana] (TAIR:AT1G80790.1); similar to XH/XS domain-containing protein / XS zinc finger domain-containing protein [Arabidopsis thaliana] (TAIR:AT1G15910.1); similar to unnamed protein product [Vitis vinifera] (GB:CAO64047.…
At3g43590	Zn-finger(CCHC)	zinc knuckle (CCHC-type) family protein | chr3:15509621-15512574 FORWARD	3376	3639	4607	4801	0.611	0.027	0.058	1.08	1.36	1.42	zinc knuckle (CCHC-type) family protein; similar to zinc knuckle (CCHC-type) family protein [Arabidopsis thaliana] (TAIR:AT5G36240.1); similar to unnamed protein product [Vitis vinifera] (GB:CAO67412.1); contains InterPro domain Zinc finger, CCHC-type; (InterPro:IPR001878); contains InterPro domain Zinc finger, CCHC retroviral-type; (InterPro:IPR013084)
At2g02470	Alfin-like	Symbols: AL6 | AL6 (ALFIN-LIKE 6); DNA binding / methylated histone residue binding | chr2:652580-654915 FORWARD	2794	2632	3547	3952	0.693	0.043	0.032	0.94	1.27	1.41	AL6 encodes a member of the Alfin-Like family of nuclear-localized PhD domain containing homeodomain proteins. Binds to H3K4 di or trimethylated DNA.
At1g72210	bHLH,Basic Helix-Loop-Helix family	basic helix-loop-helix (bHLH) family protein (bHLH096) | chr1:27179790-27182430 FORWARD	541	496	516	764	0.603	0.691	0.232	0.92	0.95	1.41	basic helix-loop-helix (bHLH) family protein (bHLH096); similar to basic helix-loop-helix (bHLH) family protein [Arabidopsis thaliana] (TAIR:AT1G22490.1); similar to unnamed protein product [Vitis vinifera] (GB:CAO61663.1); contains InterPro domain Basic helix-loop-helix dimerisation region bHLH; (InterPro:IPR001092); contains InterPro domain Helix-loop-helix DNA-binding; (InterPro:IPR011598)
At5g49300	C2C2(Zn) GATA transcription factor family	zinc finger (GATA type) family protein | chr5:19984849-19985697 REVERSE	726	940	840	1026	0.127	0.163	0.03	1.29	1.16	1.41	zinc finger (GATA type) family protein; Identical to Putative GATA transcription factor 23 [Arabidopsis Thaliana] (GB:Q9FJ10); similar to zinc finger (GATA type) family protein [Arabidopsis thaliana] (TAIR:AT3G06740.1); similar to unnamed protein product [Vitis vinifera] (GB:CAO44870.1); contains InterPro domain Zinc finger, NHR/GATA-type; (InterPro:IPR013088); contains InterPro domain Zinc finge…
At5g03150	C2H2 zinc finger family	Symbols: JKD | JKD (JACKDAW); nucleic acid binding / protein binding / protein homodimerization/ transcription factor/ zinc ion binding | chr5:745644-749007 FORWARD	8410	9045	11716	11866	0.246	0.001	0.065	1.08	1.39	1.41	JKD is a nuclear-localized putative transcription factor with three zinc finger domains. jkd mutants show a number of root patterning defects including ectopic periclinal divisions in the cortex, increased cell numbers in the cortical and epidermal layers, a disrupted QC marker expression pattern, and disorganized QC and columella cells. jkd mutants also have a reduced number of meristematic cell…
At3g24120	G2-like transcription factor family, GARP	myb family transcription factor | chr3:8705636-8708315 REVERSE	1461	1318	1714	2062	0.356	0.039	0.066	0.9	1.17	1.41	myb family transcription factor; similar to UNE16 (unfertilized embryo sac 16), transcription factor [Arabidopsis thaliana] (TAIR:AT4G13640.1); similar to unnamed protein product [Vitis vinifera] (GB:CAO43550.1); contains InterPro domain Homeodomain-related; (InterPro:IPR012287); contains InterPro domain Homeodomain-like (InterPro:IPR009057); contains InterPro domain Myb, DNA-binding (InterPro:IP…
At3g13840	GRAS transcription factor family	scarecrow transcription factor family protein | chr3:4555305-4556837 REVERSE	349	334	531	493	0.739	0.054	0.056	0.96	1.52	1.41	scarecrow transcription factor family protein; similar to scarecrow transcription factor family protein [Arabidopsis thaliana] (TAIR:AT3G49950.1); similar to Nodulation Signaling Pathway 1 protein homologue 1 [Populus trichocarpa] (GB:CAJ00014.1); contains InterPro domain GRAS transcription factor (InterPro:IPR005202)
At1g08460	HDA	Symbols: HDA08, HDA8, ATHDA8 | HDA08; histone deacetylase | chr1:2672451-2674628 FORWARD	1183	1437	1386	1663	0.477	0.377	0.034	1.22	1.17	1.41	HDA08 (histone deacetylase 8); histone deacetylase; Identical to Histone deacetylase 8 (HDA8) [Arabidopsis Thaliana] (GB:Q94EJ2;GB:Q944J5;GB:Q9SJE6); similar to HDA15 (HISTONE DEACETYLASE 15), histone deacetylase [Arabidopsis thaliana] (TAIR:AT3G18520.1); similar to HDA15 (HISTONE DEACETYLASE 15), histone deacetylase [Arabidopsis thaliana] (TAIR:AT3G18520.2); similar to unnamed protein product [V…
At2g22630	MADS box transcription factor family	Symbols: AGL17 | AGL17 (agamous-like 17); transcription factor | chr2:9618372-9621957 FORWARD	79	67	106	111	0.372	0.101	0.025	0.85	1.36	1.41	Encodes a MADs domain containing protein involved in promoting flowering. Loss of function mutations show delayed flowering in long days and reduced levels of LFY and AP1 expression.
At1g08810	MYB domain transcription factor family	Symbols: MYB60, AtMYB60 | MYB60 (myb domain protein 60); DNA binding / transcription factor | chr1:2819065-2820395 REVERSE	328	246	328	463	0.09	0.991	0.082	0.75	1	1.41	putative transcription factor of the R2R3-MYB gene family. Transcript increases under conditions that promote stomatal opening (white and blue light, abi1-1 mutation) and decreases under conditions that trigger stomatal closure (ABA, desiccation, darkness), with the exception of elevated CO2. Expressed exclusively in guard cells of all tissues. It is required for light-induced opening of stomata.…
At3g08500	MYB domain transcription factor family	Symbols: MYB83, AtMYB83 | MYB83 (myb domain protein 83); DNA binding / transcription factor | chr3:2576794-2578246 REVERSE	422	435	599	595	0.8	0.024	0.007	1.03	1.42	1.41	Encodes a putative R2R3-type MYB transcription factor (MYB83).
At5g14340	MYB domain transcription factor family	Symbols: AtMYB40 | AtMYB40 (myb domain protein 40); DNA binding / transcription factor | chr5:4623367-4624847 FORWARD	86	99	115	121	0.595	0.075	0.019	1.15	1.34	1.41	Member of the R2R3 factor gene family.
At3g58630	Trihelix, Triple-Helix transcription factor family	transcription factor | chr3:21683568-21685941 REVERSE	1122	1097	1260	1582	0.931	0.368	0.001	0.98	1.12	1.41	transcription factor; similar to transcription factor [Arabidopsis thaliana] (TAIR:AT5G05550.2); similar to transcription factor [Arabidopsis thaliana] (TAIR:AT5G05550.1); similar to 6b-interacting protein 1 [Nicotiana tabacum] (GB:BAB83610.1)
At5g36740	unclassified	PHD finger family protein | chr5:14460790-14465727 FORWARD	949	927	1330	1338	0.867	0.021	0.04	0.98	1.4	1.41	PHD finger family protein; similar to PHD finger family protein [Arabidopsis thaliana] (TAIR:AT5G36670.1); similar to unnamed protein product [Vitis vinifera] (GB:CAO22541.1); contains InterPro domain Acyl-CoA N-acyltransferase (InterPro:IPR016181); contains InterPro domain Zinc finger, RING/FYVE/PHD-type (InterPro:IPR013083); contains InterPro domain DNA-binding, integrase-type; (InterPro:IPR016…
At4g32010	ABI3/VP1-related B3-domain-containing transcription factor family	Symbols: HSL1, HSI2-L1, VAL2 | HSL1 (HSI2-LIKE 1); transcription factor | chr4:15479524-15485353 FORWARD	1878	1824	2482	2632	0.602	0.112	0.013	0.97	1.32	1.4	HSI2-L1/HSL1 (HSI2-LIKE 1); transcription factor; similar to HSI2 (HIGH-LEVEL EXPRESSION OF SUGAR-INDUCIBLE GENE 2), transcription factor/ transcription repressor [Arabidopsis thaliana] (TAIR:AT2G30470.1); similar to hypothetical protein OsJ_024584 [Oryza sativa (japonica cultivar-group)] (GB:EAZ41101.1); similar to unnamed protein product [Vitis vinifera] (GB:CAO48871.1); similar to Os07g0679700…
At5g06250	ABI3/VP1-related B3-domain-containing transcription factor family	transcription factor | chr5:1892714-1894124 REVERSE	428	431	635	598	0.94	0.012	0.035	1.01	1.48	1.4	transcription factor; similar to DNA-binding protein, putative [Arabidopsis thaliana] (TAIR:AT3G11580.2); similar to DNA-binding protein, putative [Arabidopsis thaliana] (TAIR:AT3G11580.1); similar to unnamed protein product [Vitis vinifera] (GB:CAO15860.1); contains InterPro domain Transcriptional factor B3; (InterPro:IPR003340)
At5g64750	AP2/EREBP, APETALA2/Ethylene-responsive element binding protein family	Symbols: ABR1 | ABR1 (ABA REPRESSOR1); DNA binding / transcription factor | chr5:25891506-25893888 FORWARD	503	651	845	704	0.139	0.058	0.092	1.29	1.68	1.4	Encodes a putative transcription factor containing an AP2 domain. Is a member of the ERF (ethylene response factor) subfamily B-4 of ERF/AP2 transcription factor family. Expressed in response to ABA, osmotic stress, sugar stress and drought. Mutants are hypersensitive to these stresses. May be involved in regulation of ABA mediated stress response.
At3g23030	Aux/IAA family	Symbols: IAA2 | IAA2 (INDOLE-3-ACETIC ACID INDUCIBLE 2); transcription factor | chr3:8180768-8181800 REVERSE	2664	3612	3371	3732	0.611	0.621	0.418	1.36	1.27	1.4	auxin inducible gene expressed in the nucleus
At1g48310	Chromatin Remodeling Factors	Symbols: CHR18, CHA18 | CHR18; ATP binding / DNA binding / helicase/ nucleic acid binding | chr1:17848421-17853807 REVERSE	1433	1138	1620	2003	0.452	0.355	0.001	0.79	1.13	1.4	SNF2 domain-containing protein / helicase domain-containing protein; similar to SNF2 domain-containing protein / helicase domain-containing protein / HNH endonuclease domain-containing protein [Arabidopsis thaliana] (TAIR:AT5G07810.1); similar to hypothetical protein OsJ_024282 [Oryza sativa (japonica cultivar-group)] (GB:EAZ40799.1); similar to unnamed protein product [Vitis vinifera] (GB:CAO709…
At3g18520	HDA	Symbols: HDA15, ATHDA15 | HDA15; histone deacetylase | chr3:6361176-6365615 FORWARD	2690	2346	2918	3773	0.638	0.506	0.014	0.87	1.08	1.4	Encodes a protein with similarity to histone deacetylases. Plants expressing RNAi directed against this gene show a moderate resistance to agrobacterium-mediated root transformation.
At1g26310	MADS box transcription factor family	Symbols: CAL, CAL1, agl10 | CAL (CAULIFLOWER); DNA binding / transcription factor | chr1:9100153-9103603 REVERSE	103	103	112	145	0.978	0.734	0.176	0.99	1.08	1.4	Floral homeotic gene encoding a MADS domain protein homologous to AP1. Enhances the flower to shoot transformation in ap1 mutants.
At1g71692	MADS box transcription factor family	Symbols: AGL12, XAL1 | AGL12 (AGAMOUS-LIKE 12); transcription factor | chr1:26952645-26955127 REVERSE	187	185	238	261	0.972	0.299	0.236	0.99	1.27	1.4	Encodes a member of the MADS box family of transcription factors. Involved in root cell differentiation and flowering time. Loss of function mutations have abnormal cellular differentiation in the roots and are late flowering. AGL12 along with AGL14, and AGL17 is preferentially expressed in root tissues and represent the only characterized MADS box genes expressed in roots.
At5g04560	Orphan family	Symbols: DME | DME (DEMETER); DNA N-glycosylase/ DNA-(apurinic or apyrimidinic site) lyase | chr5:1309202-1318401 FORWARD	3198	2894	3467	4477	0.432	0.633	0.044	0.9	1.08	1.4	Encodes a DNA glycosylase DEMETER (DME). Responsible for endosperm maternal-allele-specific hypomethylation at the MEDEA (MEA) gene. DME can excise 5-methylcytosine in vitro and when expressed in E. coli. DME establishes MEA imprinting by removing 5-methylcytosine to activate the maternal allele.
At1g54390	putative transcription regulator	Symbols: ING2 | PHD finger protein-related | chr1:20304583-20307024 REVERSE	2931	2783	2892	4090	0.734	0.919	0.02	0.95	0.99	1.4	ING2 encodes a member of the Inhibitor of Growth family of nuclear-localized PhD domain containing homeodomain proteins. Binds to H3K4 di or trimethylated DNA.
At1g75560	putative transcription regulator	zinc knuckle (CCHC-type) family protein | chr1:28371141-28373241 REVERSE	4919	4744	6482	6875	0.479	0.078	0.003	0.96	1.32	1.4	zinc knuckle (CCHC-type) family protein; similar to CSDP1 (COLD SHOCK DOMAIN PROTEIN 1), RNA binding / double-stranded DNA binding / nucleic acid binding / single-stranded DNA binding [Arabidopsis thaliana] (TAIR:AT4G36020.1); similar to unnamed protein product [Vitis vinifera] (GB:CAO47243.1); contains InterPro domain Zinc finger, CCHC-type; (InterPro:IPR001878); contains InterPro domain Zinc fi…
At4g11400	putative transcription regulator	ARID/BRIGHT DNA-binding domain-containing protein / ELM2 domain-containing protein / Myb-like DNA-binding domain-containing protein | chr4:6938717-6940539 FORWARD	159	156	185	222	0.948	0.584	0.225	0.98	1.16	1.4	ARID/BRIGHT DNA-binding domain-containing protein / ELM2 domain-containing protein / Myb-like DNA-binding domain-containing protein; similar to ARID/BRIGHT DNA-binding domain-containing protein / ELM2 domain-containing protein [Arabidopsis thaliana] (TAIR:AT2G46040.1); similar to unnamed protein product [Vitis vinifera] (GB:CAO39684.1); contains InterPro domain SANT, DNA-binding; (InterPro:IPR001…
At5g08070	TCP transcription factor family	Symbols: TCP17 | TCP17 (TCP DOMAIN PROTEIN 17); transcription factor | chr5:2584885-2585613 FORWARD	476	574	450	668	0.317	0.65	0.06	1.21	0.94	1.4	TCP gene involved in heterochronic control of leaf differentiation.
At1g61990	unclassified	mitochondrial transcription termination factor-related / mTERF-related | chr1:22911205-22912935 FORWARD	1377	855	1326	1927	0.048	0.356	0.002	0.62	0.96	1.4	mitochondrial transcription termination factor-related / mTERF-related; similar to mitochondrial transcription termination factor-related / mTERF-related [Arabidopsis thaliana] (TAIR:AT1G61960.1); similar to hypothetical protein [Vitis vinifera] (GB:CAN68941.1); contains InterPro domain Mitochodrial transcription termination factor-related (InterPro:IPR003690)
At2g20280	unclassified	zinc finger (CCCH-type) family protein | chr2:8739911-8742349 REVERSE	11221	10969	14438	15684	0.911	0.081	0.013	0.98	1.29	1.4	zinc finger (CCCH-type) family protein; similar to putative uncharacterized hypothalamus protein HT010 [Oryza sativa (japonica cultivar-group)] (GB:BAD73384.1); similar to Os01g0834700 [Oryza sativa (japonica cultivar-group)] (GB:NP_001044722.1); contains InterPro domain Zinc finger, CCCH-type; (InterPro:IPR000571)
At2g36930	unclassified	zinc finger (C2H2 type) family protein | chr2:15509898-15511514 REVERSE	6106	5350	8146	8571	0.276	0.091	0.076	0.88	1.33	1.4	zinc finger (C2H2 type) family protein; similar to unknown [Picea sitchensis] (GB:ABK23952.1); contains InterPro domain Zinc finger, C2H2-like; (InterPro:IPR015880); contains InterPro domain Zinc finger, C2H2-type; (InterPro:IPR007087); contains InterPro domain Zinc finger, U1-type; (InterPro:IPR003604)
At4g00980	Zn-finger(CCHC)	zinc knuckle (CCHC-type) family protein | chr4:422478-424588 REVERSE	1317	1168	1460	1840	0.559	0.297	0.007	0.89	1.11	1.4	zinc knuckle (CCHC-type) family protein; similar to KELP, DNA binding / transcription coactivator [Arabidopsis thaliana] (TAIR:AT4G10920.1); similar to KELP [Arabidopsis thaliana] (TAIR:AT4G10920.2); similar to PBF68 protein [Nicotiana tabacum] (GB:CAD10638.1); contains InterPro domain Zinc finger, CCHC-type; (InterPro:IPR001878); contains InterPro domain DEK C terminal (InterPro:IPR014876)
At1g36000	AS2,Lateral Organ Boundaries Gene Family	Symbols: LBD5 | LBD5 (LOB DOMAIN-CONTAINING PROTEIN 5) | chr1:13422554-13423028 FORWARD	72	68	88	100	0.771	0.282	0.055	0.94	1.22	1.39	LBD5 (LOB DOMAIN-CONTAINING PROTEIN 5); Identical to LOB domain-containing protein 5 (LBD5) [Arabidopsis Thaliana] (GB:Q9C8V8;GB:Q4PT06); similar to LBD8 (LOB DOMAIN-CONTAINING PROTEIN 8) [Arabidopsis thaliana] (TAIR:AT2G19510.1); similar to unknown [Picea sitchensis] (GB:ABK27054.1); similar to lateral organ boundaries (LOB) domain protein-like [Oryza sativa (japonica cultivar-group)] (GB:BAB917…
At5g60140	B3 transcription factor family	transcriptional factor B3 family protein | chr5:24214077-24215453 REVERSE	132	258	239	184	0.008	0.003	0.153	1.95	1.81	1.39	transcriptional factor B3 family protein; similar to transcriptional factor B3 family protein [Arabidopsis thaliana] (TAIR:AT5G60130.1); similar to hypothetical protein [Vitis vinifera] (GB:CAN82365.1); similar to Os11g0197600 [Oryza sativa (japonica cultivar-group)] (GB:NP_001067431.1); contains InterPro domain Transcriptional factor B3; (InterPro:IPR003340)
At5g67110	bHLH,Basic Helix-Loop-Helix family	Symbols: ALC | ALC (ALCATRAZ); DNA binding / transcription factor | chr5:26785106-26786383 REVERSE	336	289	471	465	0.274	0.044	0.023	0.86	1.4	1.39	encodes a myc/bHLH transcription factor-like protein. Gene product is involved in fruit dehiscence. Mutant siliques fail to dehisce.
At5g04340	C2H2 zinc finger family	Symbols: C2H2, CZF2, ZAT6 | ZAT6 (ZINC FINGER OF ARABIDOPSIS THALIANA 6); nucleic acid binding / transcription factor/ zinc ion binding | chr5:1216131-1217106 REVERSE	380	266	503	528	0.206	0.398	0.211	0.7	1.32	1.39	putative c2h2 zinc finger transcription factor mRNA,
At5g50470	CCAAT box binding factor family, HAP5	Symbols: NF-YC7 | NF-YC7 (NUCLEAR FACTOR Y, SUBUNIT C7); DNA binding / transcription factor | chr5:20555120-20555758 REVERSE	91	93	129	127	0.906	0.039	0.051	1.01	1.42	1.39	CCAAT-box binding transcription factor Hap5a, putative; Identical to Nuclear transcription factor Y subunit C-7 (NFYC7) [Arabidopsis Thaliana] (GB:Q9FGP8); similar to CCAAT-box binding transcription factor Hap5a, putative [Arabidopsis thaliana] (TAIR:AT5G50480.1); similar to hypothetical protein [Vitis vinifera] (GB:CAN73357.1); similar to CONSTANS interacting protein 2a [Lycopersicon esculentum]…
At1g61140	Chromatin Remodeling Factors	Symbols: EDA16 | EDA16 (embryo sac development arrest 16); ATP binding / DNA binding / helicase/ nucleic acid binding / protein binding / zinc ion binding | chr1:22534717-22540850 REVERSE	462	358	389	644	0.541	0.366	0.028	0.78	0.84	1.39	EDA16 (embryo sac development arrest 16); ATP binding / DNA binding / helicase/ protein binding / zinc ion binding; similar to SNF2 domain-containing protein / helicase domain-containing protein / RING finger domain-containing protein [Arabidopsis thaliana] (TAIR:AT1G50410.1); similar to SNF2 domain-containing protein / helicase domain-containing protein / zinc finger protein-related [Arabidopsis…
At5g07400	FHA transcription factor	forkhead-associated domain-containing protein / FHA domain-containing protein | chr5:2340642-2345458 FORWARD	993	1343	1226	1385	0.071	0.099	0.037	1.35	1.23	1.39	forkhead-associated domain-containing protein / FHA domain-containing protein; similar to tyrosyl-DNA phosphodiesterase-related [Arabidopsis thaliana] (TAIR:AT5G15170.1); similar to unnamed protein product [Vitis vinifera] (GB:CAO39513.1); similar to Os04g0403400 [Oryza sativa (japonica cultivar-group)] (GB:NP_001052698.1); contains InterPro domain Tyrosyl-DNA phosphodiesterase; (InterPro:IPR0103…
At5g26580	MADS box transcription factor family	Symbols: AGL34 | AGL34; DNA binding / transcription factor | chr5:9393065-9394102 REVERSE	243	324	418	338	0.206	0.06	0.198	1.33	1.72	1.39	Type I member of MADs box domain transcription factor family. This class lacks the K-domain required for dimerization that is characteristic of class II MADS box proteins.
At3g10820	unclassified	DNA binding / protein binding / transcription regulator | chr3:3387200-3389505 FORWARD	1865	2065	2283	2596	0.559	0.171	0.06	1.11	1.22	1.39	DNA binding / protein binding / transcription regulator; similar to transcription elongation factor-related [Arabidopsis thaliana] (TAIR:AT5G05140.1); similar to unnamed protein product [Vitis vinifera] (GB:CAO18227.1); contains InterPro domain Transcription elongation factor, TFIIS/elongin A/CRSP70, N-terminal; (InterPro:IPR010990); contains InterPro domain Transcription elongation factor, TFIIS…
At1g80840	WRKY domain transcription factor family	Symbols: WRKY40, ATWRKY40 | WRKY40; transcription factor | chr1:30383691-30385499 FORWARD	892	365	1698	1241	0.034	0.007	0.125	0.41	1.9	1.39	Pathogen-induced transcription factor. Binds W-box sequences in vitro. Forms protein complexes with itself and with WRKY40 and WRKY60. Coexpression with WRKY18 or WRKY60 made plants more susceptible to both P. syringae and B. cinerea. WRKY18, WRKY40, and WRKY60 have partially redundant roles in response to the hemibiotrophic bacterial pathogen Pseudomonas syringae and the necrotrophic fungal path…
At3g20300	AP2/EREBP, APETALA2/Ethylene-responsive element binding protein family	unknown protein | chr3:7079617-7081921 REVERSE	4688	4521	6345	6454	0.616	0.006	0.008	0.96	1.35	1.38	extracellular ligand-gated ion channel; similar to unknown protein [Arabidopsis thaliana] (TAIR:AT1G50630.1); similar to unnamed protein product [Vitis vinifera] (GB:CAO38904.1); contains InterPro domain Neurotransmitter-gated ion-channel ligand-binding; (InterPro:IPR006202)
At5g44160	C2H2 zinc finger family	Symbols: NUC | NUC (nutcracker); nucleic acid binding / transcription factor/ zinc ion binding | chr5:17772941-17775686 FORWARD	298	279	348	413	0.591	0.279	0.007	0.94	1.17	1.38	NUC (NUTCRACKER); nucleic acid binding / transcription factor/ zinc ion binding; similar to MGP (MAGPIE), nucleic acid binding / protein binding / transcription factor/ zinc ion binding [Arabidopsis thaliana] (TAIR:AT1G03840.1); similar to Os01g0242200 [Oryza sativa (japonica cultivar-group)] (GB:NP_001042553.1); similar to hypothetical protein OsJ_001036 [Oryza sativa (japonica cultivar-group)] …
At2g20110	CPP(Zn),CPP1-related transcription factor family	tesmin/TSO1-like CXC domain-containing protein | chr2:8684496-8687218 FORWARD	630	694	744	871	0.473	0.247	0.094	1.1	1.18	1.38	tesmin/TSO1-like CXC domain-containing protein; similar to tesmin/TSO1-like CXC domain-containing protein [Arabidopsis thaliana] (TAIR:AT4G29000.1); similar to unnamed protein product [Vitis vinifera] (GB:CAO65502.1); contains InterPro domain Tesmin/TSO1-like, CXC (InterPro:IPR005172)
At3g04850	CPP(Zn),CPP1-related transcription factor family	tesmin/TSO1-like CXC domain-containing protein | chr3:1331946-1335993 REVERSE	756	577	744	1041	0.202	0.894	0.172	0.76	0.98	1.38	tesmin/TSO1-like CXC domain-containing protein; similar to tesmin/TSO1-like CXC domain-containing protein [Arabidopsis thaliana] (TAIR:AT4G14770.1); similar to hypothetical protein [Vitis vinifera] (GB:CAN68781.1); contains InterPro domain Tesmin/TSO1-like, CXC (InterPro:IPR005172)
At1g17790	Global transcription factor group	DNA-binding bromodomain-containing protein | chr1:6125356-6127404 REVERSE	2658	3017	3390	3669	0.82	0.522	0.4	1.13	1.28	1.38	DNA-binding bromodomain-containing protein; similar to DNA-binding bromodomain-containing protein [Arabidopsis thaliana] (TAIR:AT1G73150.1); similar to unnamed protein product [Vitis vinifera] (GB:CAO39373.1); contains InterPro domain Bromodomain (InterPro:IPR001487)
At2g44910	HB,Homeobox transcription factor family	Symbols: ATHB4, ATHB-4 | ATHB4 (ARABIDOPSIS THALIANA HOMEOBOX-LEUCINE ZIPPER PROTEIN 4); DNA binding / transcription factor | chr2:18517887-18519525 REVERSE	365	296	464	504	0.4	0.171	0.204	0.81	1.27	1.38	Encodes a homeodomain protein whose expression displays a dependence on phyB for both red and far-red light response. Also involved in the shade avoidance syndrome.
At2g34450	High mobility group (HMG) family	high mobility group (HMG1/2) family protein | chr2:14527736-14529492 REVERSE	1631	1818	2182	2248	0.285	0.265	0.066	1.11	1.34	1.38	high mobility group (HMG1/2) family protein; similar to HMGB3 (HIGH MOBILITY GROUP B 3) [Arabidopsis thaliana] (TAIR:AT1G20696.3); similar to HMGB3 (HIGH MOBILITY GROUP B 3), transcription factor [Arabidopsis thaliana] (TAIR:AT1G20696.1); similar to unnamed protein product [Vitis vinifera] (GB:CAO66932.1); contains InterPro domain High mobility group box, HMG1/HMG2; (InterPro:IPR000910); contains…
At5g60970	TCP transcription factor family	Symbols: TCP5 | TCP5 (TEOSINTE BRANCHED1, CYCLOIDEA AND PCF TRANSCRIPTION FACTOR 5); transcription factor | chr5:24535570-24537047 REVERSE	599	566	689	829	0.85	0.582	0.051	0.94	1.15	1.38	TCP gene involved in heterochronic control of leaf differentiation.
At1g68120	Transscription factor	Symbols: BPC3, ATBPC3 | BPC3 (BASIC PENTACYSTEINE 3); DNA binding / transcription factor | chr1:25526215-25527534 REVERSE	284	318	317	392	0.502	0.218	0.039	1.12	1.12	1.38	ATBPC3/BBR/BPC3/BPC3 (BASIC PENTACYSTEINE 3); DNA binding / transcription factor; similar to BPC2 (BASIC PENTACYSTEINE 2) [Arabidopsis thaliana] (TAIR:AT1G14685.2); similar to BPC2 (BASIC PENTACYSTEINE 2) [Arabidopsis thaliana] (TAIR:AT1G14685.1); similar to BPC2 (BASIC PENTACYSTEINE 2) [Arabidopsis thaliana] (TAIR:AT1G14685.3); similar to unknown [Populus trichocarpa] (GB:ABK92855.1); contains I…
At3g24860	Trihelix, Triple-Helix transcription factor family	hydroxyproline-rich glycoprotein family protein | chr3:9073623-9074682 FORWARD	1274	981	1302	1762	0.402	0.91	0.219	0.77	1.02	1.38	hydroxyproline-rich glycoprotein family protein; similar to transcription factor [Arabidopsis thaliana] (TAIR:AT2G44730.1); similar to unnamed protein product [Vitis vinifera] (GB:CAO46127.1); contains InterPro domain SANT, DNA-binding; (InterPro:IPR001005)
At1g79220	unclassified	mitochondrial transcription termination factor family protein / mTERF family protein | chr1:29798935-29800525 FORWARD	337	309	413	466	0.743	0.229	0.098	0.92	1.23	1.38	mitochondrial transcription termination factor family protein / mTERF family protein; similar to mitochondrial transcription termination factor-related / mTERF-related [Arabidopsis thaliana] (TAIR:AT5G64950.1); similar to unnamed protein product [Vitis vinifera] (GB:CAO47894.1); contains InterPro domain Mitochodrial transcription termination factor-related (InterPro:IPR003690)
At2g01650	unclassified	Symbols: PUX2 | PUX2 (PLANT UBX DOMAIN-CONTAINING PROTEIN 2); nucleic acid binding / zinc ion binding | chr2:284672-286493 REVERSE	978	735	1112	1347	0.274	0.422	0.078	0.75	1.14	1.38	encodes a peripheral membrane protein that contains UBX domain and interacts with AtCDC48 in vitro and co-fractionates with membrane-associated but not soluble AtCDC48 in vivo.
At2g39830	unclassified	Symbols: DAR2 | DAR2 (DA1-RELATED PROTEIN 2); zinc ion binding | chr2:16619762-16623791 REVERSE	2169	1950	2489	2991	0.33	0.276	0.105	0.9	1.15	1.38	zinc ion binding; similar to ubiquitin interaction motif-containing protein / LIM domain-containing protein [Arabidopsis thaliana] (TAIR:AT1G19270.1); similar to hypothetical protein OsI_010623 [Oryza sativa (indica cultivar-group)] (GB:EAY89390.1); similar to Os03g0267800 [Oryza sativa (japonica cultivar-group)] (GB:NP_001049668.1); contains InterPro domain Zinc finger, LIM-type; (InterPro:IPR00…
At5g67420	AS2,Lateral Organ Boundaries Gene Family	Symbols: LBD37 | LBD37 (LOB DOMAIN-CONTAINING PROTEIN 37) | chr5:26904289-26906026 REVERSE	10816	11521	13603	14784	0.763	0.13	0.121	1.07	1.26	1.37	LBD37 (LOB DOMAIN-CONTAINING PROTEIN 37); Identical to LOB domain-containing protein 37 (LBD37) [Arabidopsis Thaliana] (GB:Q9FN11;GB:Q2HIV4;GB:Q8LA66); similar to LBD38 (LOB DOMAIN-CONTAINING PROTEIN 38) [Arabidopsis thaliana] (TAIR:AT3G49940.1); similar to unknown [Populus trichocarpa x Populus deltoides] (GB:ABK96782.1); contains InterPro domain Lateral organ boundaries, LOB (InterPro:IPR004883)
At4g36240	C2C2(Zn) GATA transcription factor family	zinc finger (GATA type) family protein | chr4:17147196-17148221 REVERSE	640	725	967	877	0.652	0.082	0.187	1.13	1.51	1.37	zinc finger (GATA type) family protein; Identical to GATA transcription factor 12 [Arabidopsis Thaliana] (GB:O65515); similar to zinc finger (GATA type) family protein [Arabidopsis thaliana] (TAIR:AT5G66320.2); similar to zinc finger (GATA type) family protein [Arabidopsis thaliana] (TAIR:AT5G66320.1); similar to unnamed protein product [Vitis vinifera] (GB:CAO48266.1); contains InterPro domain Z…
At4g25610	C2H2 zinc finger family	zinc finger (C2H2 type) family protein | chr4:13063264-13067228 FORWARD	4777	7302	6368	6527	0.369	0.441	0.41	1.53	1.33	1.37	zinc finger (C2H2 type) family protein; similar to unnamed protein product [Vitis vinifera] (GB:CAO49440.1); contains InterPro domain Zinc finger, C2H2-like; (InterPro:IPR015880); contains InterPro domain Zinc finger, C2H2-type; (InterPro:IPR007087)
At5g46910	JUMONJI family	transcription factor jumonji (jmj) family protein | chr5:19047780-19050880 FORWARD	1307	1223	1402	1788	0.855	0.679	0.033	0.94	1.07	1.37	transcription factor jumonji (jmj) family protein; similar to REF6 (RELATIVE OF EARLY FLOWERING 6), transcription factor [Arabidopsis thaliana] (TAIR:AT3G48430.1); similar to hypothetical protein OsJ_007755 [Oryza sativa (japonica cultivar-group)] (GB:EAZ24272.1); similar to hypothetical protein OsI_008397 [Oryza sativa (indica cultivar-group)] (GB:EAY87164.1); similar to unnamed protein product …
At4g00760	Psudo ARR transcription factor family	Symbols: APRR8, PRR8 | APRR8 (PSEUDO-RESPONSE REGULATOR 8); transcription regulator/ two-component response regulator | chr4:327025-329048 REVERSE	1681	1498	1755	2302	0.38	0.2	0.018	0.89	1.04	1.37	Encodes a response-regulator like protein.
At1g29220	putative transcription regulator	transcriptional regulator family protein | chr1:10210520-10212722 REVERSE	1896	1497	1759	2602	0.525	0.642	0.104	0.79	0.93	1.37	transcriptional regulator family protein; similar to predicted protein [Gossypium hirsutum] (GB:AAT64035.1); contains InterPro domain HCNGP-like (InterPro:IPR012479)
At1g32700	unclassified	zinc-binding family protein | chr1:11827433-11829759 FORWARD	3012	2555	3245	4123	0.179	0.347	0.012	0.85	1.08	1.37	zinc-binding family protein; similar to zinc-binding family protein [Arabidopsis thaliana] (TAIR:AT4G17900.1); similar to hypothetical protein [Vitis vinifera] (GB:CAN63851.1); contains InterPro domain Protein of unknown function DUF597 (InterPro:IPR006734)
At2g36480	unclassified	zinc finger (C2H2-type) family protein | chr2:15302567-15306274 REVERSE	2280	2439	2741	3115	0.591	0.105	0.002	1.07	1.2	1.37	zinc finger (C2H2-type) family protein; similar to pre-mRNA cleavage complex-related [Arabidopsis thaliana] (TAIR:AT4G04885.1); similar to unnamed protein product [Vitis vinifera] (GB:CAO15965.1); contains InterPro domain ENTH/VHS (InterPro:IPR008942); contains InterPro domain Zinc finger, C2H2-like; (InterPro:IPR015880); contains InterPro domain Zinc finger, C2H2-type; (InterPro:IPR007087); cont…
At3g18580	unclassified	single-strand-binding family protein | chr3:6396931-6398190 REVERSE	961	773	1134	1317	0.483	0.371	0.157	0.8	1.18	1.37	single-strand-binding family protein; similar to MTSSB (MITOCHONDRIALLY TARGETED SINGLE-STRANDED DNA BINDING PROTEIN), single-stranded DNA binding [Arabidopsis thaliana] (TAIR:AT4G11060.1); similar to unnamed protein product [Vitis vinifera] (GB:CAO16065.1); contains InterPro domain Primosome PriB/single-strand DNA-binding; (InterPro:IPR000424); contains InterPro domain Nucleic acid-binding, OB-f…
At2g33860	ARF, Auxin Response Factor family	Symbols: ETT, ARF3 | ETT (ETTIN); DNA binding / transcription factor | chr2:14325269-14328978 REVERSE	3113	2857	3667	4226	0.561	0.173	0.051	0.92	1.18	1.36	ettin (ett) mutations have pleiotropic effects on Arabidopsis flower development, causing increases in perianth organ number, decreases in stamen number and anther formation, and apical-basal patterning defects in the gynoecium. The ETTIN gene encodes a protein with homology to DNA binding proteins which bind to auxin response elements. ETT transcript is expressed throughout stage 1 floral merist…
At2g40470	AS2,Lateral Organ Boundaries Gene Family	Symbols: LBD15 | LBD15 (LOB DOMAIN-CONTAINING PROTEIN 15) | chr2:16902304-16903652 REVERSE	309	273	384	420	0.354	0.113	0.012	0.88	1.24	1.36	LBD15 (LOB DOMAIN-CONTAINING PROTEIN 15); Identical to LOB domain-containing protein 15 (LBD15) [Arabidopsis Thaliana] (GB:Q8L5T5;GB:A0MES9;GB:O22888;GB:Q1PEV4); similar to LBD13 (LOB DOMAIN-CONTAINING PROTEIN 13) [Arabidopsis thaliana] (TAIR:AT2G30340.1); similar to unnamed protein product [Vitis vinifera] (GB:CAO41471.1); contains InterPro domain Lateral organ boundaries, LOB (InterPro:IPR00488…
At4g14550	Aux/IAA family	Symbols: IAA14, SLR | IAA14 (INDOLE-3-ACETIC ACID INDUCIBLE 14); protein binding / transcription factor/ transcription repressor | chr4:8347822-8350019 REVERSE	330	360	368	448	0.662	0.467	0.125	1.09	1.11	1.36	IAA14 is a member of the Aux/IAA protein family. Involved in lateral root development. Gain of function mutation decreases auxin-inducible gene expression. Protein is localized to the nucleus. Expressed in stele and root tip epidermis. Functions as a negative regulator of ARF7/19.
At4g36930	bHLH,Basic Helix-Loop-Helix family	Symbols: SPT | SPT (SPATULA); DNA binding / transcription factor | chr4:17414127-17416294 FORWARD	267	263	341	364	0.931	0.242	0.172	0.99	1.28	1.36	Encodes a transcription factor of the bHLH protein family. Mutants have abnormal, unfused carpels and reduced seed dormancy.
At1g32150	bZIP transcription factor family	bZIP transcription factor family protein | chr1:11565518-11568531 FORWARD	1458	1640	1690	1986	0.437	0.32	0.006	1.12	1.16	1.36	bZIP transcription factor family protein; similar to bZIP transcription factor family protein [Arabidopsis thaliana] (TAIR:AT2G35530.1); similar to hypothetical protein [Vitis vinifera] (GB:CAN81625.1); contains InterPro domain G-box binding, MFMR; (InterPro:IPR012900); contains InterPro domain bZIP transcription factor, bZIP-1; (InterPro:IPR011616); contains InterPro domain Basic-leucine zipper …
At3g16870	C2C2(Zn) GATA transcription factor family	zinc finger (GATA type) family protein | chr3:5763586-5764654 REVERSE	652	655	806	884	0.978	0.158	0.002	1	1.24	1.36	zinc finger (GATA type) family protein; Identical to GATA transcription factor 17 [Arabidopsis Thaliana] (GB:Q9LIB5); similar to unknown protein [Arabidopsis thaliana] (TAIR:AT4G16141.1); similar to unnamed protein product [Vitis vinifera] (GB:CAO17469.1); similar to hypothetical protein [Vitis vinifera] (GB:CAN74414.1); contains InterPro domain Zinc finger, NHR/GATA-type; (InterPro:IPR013088); c…
At4g31420	C2H2 zinc finger family	zinc finger (C2H2 type) family protein | chr4:15245816-15247924 REVERSE	3704	3793	4531	5056	0.854	0.089	0.032	1.02	1.22	1.36	zinc finger (C2H2 type) family protein; similar to FZF, transcription factor [Arabidopsis thaliana] (TAIR:AT2G24500.1); similar to unnamed protein product [Vitis vinifera] (GB:CAO43939.1); contains InterPro domain Zinc finger, C2H2-like; (InterPro:IPR015880)
At2g25900	C3H zinc finger family	Symbols: ATCTH | ATCTH; transcription factor | chr2:11041718-11043171 FORWARD	5272	5036	5912	7190	0.693	0.222	0.039	0.96	1.12	1.36	putative Cys3His zinc finger protein (ATCTH) mRNA, complete
At3g14020	CCAAT box binding factor family, HAP2	Symbols: NF-YA6 | NF-YA6 (NUCLEAR FACTOR Y, SUBUNIT A6); transcription factor | chr3:4642968-4644301 FORWARD	518	554	513	706	0.854	0.95	0.085	1.07	0.99	1.36	CCAAT-binding transcription factor (CBF-B/NF-YA) family protein; Identical to Nuclear transcription factor Y subunit A-6 (NFYA6) [Arabidopsis Thaliana] (GB:Q9LVJ7); similar to CCAAT-binding transcription factor (CBF-B/NF-YA) family protein [Arabidopsis thaliana] (TAIR:AT1G54160.1); similar to RAPB protein [Oryza sativa (indica cultivar-group)] (GB:CAA71844.1); similar to Os03g0174900 [Oryza sativ…
At1g73360	HB,Homeobox transcription factor family	Symbols: HDG11, EDT1, ATHDG11 | HDG11 (HOMEODOMAIN GLABROUS 11); DNA binding / transcription factor | chr1:27578696-27582521 REVERSE	482	436	436	654	0.741	0.373	0.086	0.91	0.91	1.36	Encodes a homeobox-leucine zipper family protein belonging to the HD-ZIP IV family. It is involved in trichome branching.
At3g54610	Histone acetyltransferases	Symbols: HAT1, GCN5, HAG1, HAC3, HAG01, BGT | GCN5; DNA binding / H3 histone acetyltransferase/ histone acetyltransferase | chr3:20213560-20217653 FORWARD	2464	2300	2719	3346	0.726	0.417	0.023	0.93	1.1	1.36	Encodes a histone acetyltransferase that is plays a role in the determination of the embryonic root-shoot axis. It is also required to regulate the floral meristem activity by modulating the extent of expression of WUS and AG. In other eukaryotes, this protein is recruited to specific promoters by DNA binding transcription factors and is thought to promote transcription by acetylating the N-termi…
At3g51910	HSF,Heat-shock transcription factor family	Symbols: AT-HSFA7A, HSFA7A | AT-HSFA7A; DNA binding / transcription factor | chr3:19265294-19266619 FORWARD	139	168	214	189	0.328	0.067	0.126	1.21	1.54	1.36	member of Heat Stress Transcription Factor (Hsf) family
At1g01530	MADS box transcription factor family	Symbols: AGL28 | AGL28 (AGAMOUS-LIKE 28); DNA binding / transcription factor | chr1:192640-193670 REVERSE	135	130	163	184	0.908	0.361	0.277	0.96	1.21	1.36	AGL28 (AGAMOUS-LIKE 28); DNA binding / transcription factor; similar to AGL23, DNA binding / transcription factor [Arabidopsis thaliana] (TAIR:AT1G65360.1); similar to putative MADS-box transcription factor [Arabidopsis lyrata] (GB:AAO42470.1); contains InterPro domain Transcription factor, MADS-box; (InterPro:IPR002100)
At1g01210	putative transcription regulator	DNA-directed RNA polymerase III family protein | chr1:88898-89745 FORWARD	1344	1104	1585	1824	0.13	0.174	0.048	0.82	1.18	1.36	DNA-directed RNA polymerase III family protein; similar to DNA-directed RNA polymerase III family protein [Arabidopsis thaliana] (TAIR:AT4G07950.1); similar to Os02g0672700 [Oryza sativa (japonica cultivar-group)] (GB:NP_001047708.1); similar to hypothetical protein OsI_008269 [Oryza sativa (indica cultivar-group)] (GB:EAY87036.1); contains InterPro domain Zinc finger, TFIIS-type; (InterPro:IPR00…
At1g50620	putative transcription regulator	PHD finger family protein | chr1:18748537-18751338 FORWARD	5246	5212	6300	7114	0.922	0.063	0.002	0.99	1.2	1.36	PHD finger family protein; similar to PHD finger family protein [Arabidopsis thaliana] (TAIR:AT3G20280.1); similar to unnamed protein product [Vitis vinifera] (GB:CAO38890.1); contains InterPro domain Zinc finger, RING/FYVE/PHD-type (InterPro:IPR013083); contains InterPro domain Zinc finger, PHD-type; (InterPro:IPR001965); contains InterPro domain Zinc finger, FYVE/PHD-type; (InterPro:IPR011011)
At1g04100	Aux/IAA family	Symbols: IAA10 | IAA10; transcription factor | chr1:1059506-1061191 FORWARD	246	149	251	333	0.031	0.806	0.081	0.6	1.02	1.35	Auxin induced gene, IAA10 (IAA10).
At1g10610	bHLH,Basic Helix-Loop-Helix family	DNA binding / transcription factor | chr1:3506186-3509006 FORWARD	1122	941	1274	1519	0.569	0.594	0.165	0.84	1.14	1.35	DNA binding / transcription factor; similar to AMS (ABORTED MICROSPORES), DNA binding / transcription factor [Arabidopsis thaliana] (TAIR:AT2G16910.1); similar to unnamed protein product [Vitis vinifera] (GB:CAO66075.1); contains InterPro domain Basic helix-loop-helix dimerisation region bHLH; (InterPro:IPR001092); contains InterPro domain Helix-loop-helix DNA-binding; (InterPro:IPR011598)
At5g09750	bHLH,Basic Helix-Loop-Helix family	Symbols: HEC3 | HEC3 (HECATE 3); DNA binding / transcription factor | chr5:3026401-3027075 REVERSE	118	105	165	159	0.361	0.006	0.12	0.89	1.4	1.35	HEC3 (HECATE 3); DNA binding / transcription factor; Identical to Basic helix-loop-helix protein 43 (BHLH43) [Arabidopsis Thaliana] (GB:Q9LXD8); similar to EDA33/IND (INDEHISCENT), DNA binding / transcription factor [Arabidopsis thaliana] (TAIR:AT4G00120.1); similar to hypothetical protein OsI_026567 [Oryza sativa (indica cultivar-group)] (GB:EAZ05335.1); similar to hypothetical protein OsJ_02474…
At2g25990	C2C2(Zn) CO-like, Constans-like zinc finger family	unknown protein | chr2:11080586-11080706 FORWARD	433	418	495	585	0.886	0.443	0.265	0.97	1.14	1.35	unknown protein
At3g50410	C2C2(Zn) DOF zinc finger family	Symbols: OBP1 | OBP1 (OBF BINDING PROTEIN 1); DNA binding / protein binding / transcription factor | chr3:18709748-18710760 FORWARD	924	967	1237	1248	0.339	0.034	0.126	1.05	1.34	1.35	Arabidopsis Dof protein containing a single 51-amino acid zinc finger DNA-binding domain, which may play an important roles in plant growth and development.
At4g34680	C2C2(Zn) GATA transcription factor family	GATA transcription factor 3, putative (GATA-3) | chr4:16553408-16554740 FORWARD	661	507	818	893	0.256	0.126	0.062	0.77	1.24	1.35	GATA transcription factor 3, putative (GATA-3); Identical to GATA transcription factor 3 (GATA3) [Arabidopsis Thaliana] (GB:Q8L4M6;GB:O49742;GB:O65690); similar to zinc finger (GATA type) family protein [Arabidopsis thaliana] (TAIR:AT2G45050.1); similar to zinc finger (GATA type) family protein [Arabidopsis thaliana] (TAIR:AT3G60530.1); similar to unnamed protein product [Vitis vinifera] (GB:CAO4…
At5g32482	C2H2 zinc finger family	transposable element gene | chr5:12114982-12116007 FORWARD	236	269	337	319	0.337	0.085	0.154	1.14	1.43	1.35	transposable element gene; similar to unknown protein [Arabidopsis thaliana] (TAIR:AT5G33303.1); similar to Zinc knuckle containing protein [Brassica oleracea] (GB:ABD65024.1); contains InterPro domain Zinc finger, CCHC-type; (InterPro:IPR001878)
At5g39550	C2H2 zinc finger family	Symbols: VIM3, ORTH1 | VIM3 (VARIANT IN METHYLATION 3); methyl-CpG binding / methyl-CpNpG binding / methyl-CpNpN binding / protein binding / ubiquitin-protein ligase/ zinc ion binding | chr5:15837210-15840638 REVERSE	5468	4933	7043	7393	0.268	0.008	0.011	0.9	1.29	1.35	Encodes the VIM3/ORTH1 protein that is similar to VIM1. This protein has an N-terminal PHD domain and two RING domains surrounding an SRA domain. The protein has been shown to bind to methylated cytosines of CG, CNG and CNN motifs via its SRA domain but has a preference for the former. This protein functions as an E3 ubiquitin ligase in vitro with members of the UBC8 family E2s. Either of the two…
At3g20010	Chromatin Remodeling Factors	SNF2 domain-containing protein / helicase domain-containing protein / RING finger domain-containing protein | chr3:6971352-6976595 FORWARD	2418	2072	2637	3265	0.405	0.476	0.083	0.86	1.09	1.35	SNF2 domain-containing protein / helicase domain-containing protein / RING finger domain-containing protein; similar to SNF2 domain-containing protein / helicase domain-containing protein / RING finger domain-containing protein [Arabidopsis thaliana] (TAIR:AT1G50410.1); similar to EDA16 (embryo sac development arrest 16) [Arabidopsis thaliana] (TAIR:AT1G61140.3); similar to EDA16 (embryo sac deve…
At5g50320	Histone acetyltransferases	Symbols: ELO3, HAG3, HAC8 | ELO3 (ELONGATA 3); histone acetyltransferase | chr5:20480626-20484850 REVERSE	3895	3406	4338	5269	0.13	0.142	0.003	0.87	1.11	1.35	A subunit of Elongator, a histone acetyl transferase complex, consisting of six subunits (ELP1LP6), that copurifies with the elongating RNAPII in yeast and humans. Three Arabidopsis thaliana genes, encoding homologs of the yeast Elongator subunits ELP1, ELP3 (histone acetyl transferase), and ELP4 are responsible for the narrow leaf phenotype in elongata mutants and for reduced root growth that r…
At2g12000	MADS box transcription factor family	transposable element gene | chr2:4834744-4835118 FORWARD	390	426	570	528	0.793	0.079	0.157	1.09	1.46	1.35	transposable element gene; pseudogene, fragment of a MADS-box protein
At3g24010	putative transcription regulator	Symbols: ING1, ATING1 | ING1 (INHIBITOR OF GROWTH 1); DNA binding / methylated histone residue binding | chr3:8675956-8678220 REVERSE	1954	2073	2620	2644	0.346	0.002	0.01	1.06	1.34	1.35	ING1 encodes a member of the Inhibitor of Growth family of nuclear-localized PhD domain containing homeodomain proteins. Binds to H3K4 di or trimethylated DNA.
At4g28830	putative transcription regulator	methyltransferase/ nucleic acid binding | chr4:14232446-14234042 FORWARD	1480	1637	1865	1991	0.603	0.215	0.082	1.11	1.26	1.35	methyltransferase; similar to unnamed protein product [Vitis vinifera] (GB:CAO65488.1); contains InterPro domain Methyltransferase type 11; (InterPro:IPR013216)
At5g63740	unclassified	zinc finger protein-related | chr5:25510776-25511456 REVERSE	90	109	131	121	0.296	0.017	0.015	1.21	1.46	1.35	zinc finger protein-related; similar to IBR domain-containing protein [Arabidopsis thaliana] (TAIR:AT5G63750.1); contains domain PTHR11685:SF9 (PTHR11685:SF9); contains domain SSF57850 (SSF57850); contains domain PTHR11685 (PTHR11685)
At5g57720	B3 transcription factor family	transcriptional factor B3 family protein | chr5:23389745-23391620 REVERSE	437	396	498	585	0.401	0.233	0.195	0.91	1.14	1.34	transcriptional factor B3 family protein; similar to transcriptional factor B3 family protein [Arabidopsis thaliana] (TAIR:AT3G06160.1); similar to hypothetical protein [Vitis vinifera] (GB:CAN82365.1); contains InterPro domain Transcriptional factor B3; (InterPro:IPR003340)
At1g08320	bZIP transcription factor family	bZIP family transcription factor | chr1:2621904-2627848 REVERSE	222	166	238	298	0.025	0.404	0.177	0.75	1.07	1.34	bZIP family transcription factor; similar to bZIP family transcription factor [Arabidopsis thaliana] (TAIR:AT5G06839.1); similar to unnamed protein product [Vitis vinifera] (GB:CAO48751.1); contains InterPro domain bZIP transcription factor, bZIP-1; (InterPro:IPR011616); contains InterPro domain Basic-leucine zipper (bZIP) transcription factor; (InterPro:IPR004827)
At4g21050	C2C2(Zn) DOF zinc finger family	Dof-type zinc finger domain-containing protein | chr4:11238441-11239073 FORWARD	88	78	87	118	0.631	0.95	0.253	0.89	0.99	1.34	Dof-type zinc finger domain-containing protein; Identical to Dof zinc finger protein DOF4.4 (DOF4.4) [Arabidopsis Thaliana] (GB:Q9SUA9); similar to Dof-type zinc finger domain-containing protein [Arabidopsis thaliana] (TAIR:AT4G21040.1); similar to elicitor-responsive Dof protein ERDP [Pisum sativum] (GB:BAA85655.1); contains InterPro domain Zinc finger, Dof-type; (InterPro:IPR003851)
At1g04990	C2H2 zinc finger family	zinc finger (CCCH-type) family protein | chr1:1419141-1421639 REVERSE	3340	3228	3731	4464	0.919	0.37	0.122	0.97	1.12	1.34	zinc finger (CCCH-type) family protein; Identical to Zinc finger CCCH domain-containing protein ZFN-like 4 [Arabidopsis Thaliana] (GB:Q94AD9;GB:Q9MAU8); similar to ZFN2 (ZINC FINGER PROTEIN 2), nucleic acid binding [Arabidopsis thaliana] (TAIR:AT2G32930.1); similar to hypothetical protein [Vitis vinifera] (GB:CAN76191.1); contains InterPro domain Zinc finger, CCCH-type; (InterPro:IPR000571)
At5g27910	CCAAT box binding factor family, HAP5	Symbols: NF-YC8 | NF-YC8 (NUCLEAR FACTOR Y, SUBUNIT C8); DNA binding / transcription factor | chr5:9940736-9941299 REVERSE	284	327	445	380	0.551	0.09	0.027	1.15	1.57	1.34	CCAAT-box binding transcription factor Hap5a, putative; Identical to Nuclear transcription factor Y subunit C-8 (NFYC8) [Arabidopsis Thaliana] (GB:Q4PSE2); similar to CCAAT-box binding transcription factor Hap5a, putative [Arabidopsis thaliana] (TAIR:AT5G50490.1); similar to hypothetical protein [Vitis vinifera] (GB:CAN73357.1); contains InterPro domain Transcription factor CBF/NF-Y/archaeal hist…
At5g38140	CCAAT box binding factor family, HAP5	Symbols: NF-YC12 | NF-YC12 (NUCLEAR FACTOR Y, SUBUNIT C12); DNA binding / transcription factor | chr5:15220208-15222272 REVERSE	2169	2049	2694	2914	0.753	0.149	0.1	0.95	1.24	1.34	histone-like transcription factor (CBF/NF-Y) family protein; Identical to Nuclear transcription factor Y subunit C-10 (NFYC10) [Arabidopsis Thaliana] (GB:Q58CM8;GB:Q9FF42); similar to HAP5B (Heme activator protein (yeast) homolog 5B) [Arabidopsis thaliana] (TAIR:AT1G56170.2); similar to HAP5B (Heme activator protein (yeast) homolog 5B), DNA binding / transcription factor [Arabidopsis thaliana] (T…
At3g61420	General Transcription	FUNCTIONS IN: molecular_function unknown; INVOLVED IN: biological_process unknown; LOCATED IN: cellular_component unknown; CONTAINS InterPro DOMAIN/s: Kelch related (InterPro:IPR013089), BSD (InterPro:IPR005607); BEST Arabidopsis thaliana protein match is: transcription factor-related (TAIR:AT1G55750.1); Has 247 Blast hits to 247 proteins in 115 species: Archae - 1; Bacteria - 0; Metazoa - 116; F…	1033	979	1250	1389	0.841	0.04	0.089	0.95	1.21	1.34	transcription factor-related; similar to transcription factor-related [Arabidopsis thaliana] (TAIR:AT1G55750.1); similar to unnamed protein product [Vitis vinifera] (GB:CAO45216.1); contains InterPro domain BSD (InterPro:IPR005607); contains InterPro domain Kelch related (InterPro:IPR013089)
At1g55970	Histone acetyltransferases	Symbols: HAC04, HAG04, HAC4, HAG4, HAC6 | HAC4 (HISTONE ACETYLTRANSFERASE OF THE CBP FAMILY 4); histone acetyltransferase | chr1:20932129-20938290 REVERSE	873	912	1043	1171	0.627	0.036	0.016	1.04	1.19	1.34	HAC4 is most likely to be an expressed pseudogene that lacks HAT function. there is a single nucleotide deletion in both the HAC4 genomic and cDNA sequences relative to its homologs. The resulting frameshift within the open reading frame causes a stop codon to occur within the predicted acetyltransferase catalytic domain.
At3g15790	Methyl binding domain proteins	Symbols: MBD11, ATMBD11 | MBD11; DNA binding / methyl-CpG binding | chr3:5343016-5344700 FORWARD	7355	9686	8667	9852	0.101	0.211	0.056	1.32	1.18	1.34	Protein containing methyl-CpG-binding domain.Has sequence similarity to human MBD proteins.
At2g36960	MYB domain transcription factor family	Symbols: TKI1 | TKI1 (TSL-kinase interacting protein 1); DNA binding / transcription factor | chr2:15522920-15527477 FORWARD	2272	2110	2563	3037	0.783	0.596	0.142	0.93	1.13	1.34	Arabidopsis thaliana myb/SANT domain protein
At1g62120	unclassified	mitochondrial transcription termination factor-related / mTERF-related | chr1:22960191-22961779 REVERSE	1478	1395	1903	1977	0.827	0.261	0.089	0.94	1.29	1.34	mitochondrial transcription termination factor-related / mTERF-related; similar to mitochondrial transcription termination factor family protein / mTERF family protein [Arabidopsis thaliana] (TAIR:AT1G62085.1); similar to unnamed protein product [Vitis vinifera] (GB:CAO40592.1); contains InterPro domain Mitochodrial transcription termination factor-related (InterPro:IPR003690)
At2g15910	unclassified	CSL zinc finger domain-containing protein | chr2:6932406-6935333 REVERSE	82	98	104	110	0.343	0.226	0.092	1.2	1.27	1.34	CSL zinc finger domain-containing protein; similar to unknown protein [Arabidopsis thaliana] (TAIR:AT3G44150.1); similar to unnamed protein product [Vitis vinifera] (GB:CAO47722.1); contains InterPro domain Zinc finger, DPH-type (InterPro:IPR007872)
At5g46670	unclassified	CHP-rich zinc finger protein, putative | chr5:18939041-18940039 FORWARD	152	175	232	205	0.488	0.064	0.166	1.15	1.52	1.34	CHP-rich zinc finger protein, putative; similar to DC1 domain-containing protein [Arabidopsis thaliana] (TAIR:AT5G55780.1); similar to DC1 domain-containing protein [Brassica oleracea] (GB:ABD65623.1); contains InterPro domain C1-like (InterPro:IPR011424); contains InterPro domain Zinc finger, RING-type; (InterPro:IPR001841)
At2g35700	AP2/EREBP, APETALA2/Ethylene-responsive element binding protein family	Symbols: ATERF38, ERF38 | ERF38 (ERF FAMILY PROTEIN 38); DNA binding / transcription factor | chr2:15005205-15005789 FORWARD	457	402	362	609	0.581	0.233	0.135	0.88	0.79	1.33	encodes a member of the DREB subfamily A-4 of ERF/AP2 transcription factor family. The protein contains one AP2 domain. There are 17 members in this subfamily including TINY. Thought to be involved in secondary cell wall metabolism.
At3g50510	AS2,Lateral Organ Boundaries Gene Family	Symbols: LBD28 | LBD28 (LOB DOMAIN-CONTAINING PROTEIN 28) | chr3:18744887-18745623 REVERSE	380	454	727	506	0.416	0.036	0.135	1.19	1.91	1.33	LBD28 (LOB DOMAIN-CONTAINING PROTEIN 28); Identical to Putative LOB domain-containing protein 28 (LBD28) [Arabidopsis Thaliana] (GB:Q9SCS4); similar to LBD10 (LOB DOMAIN-CONTAINING PROTEIN 10) [Arabidopsis thaliana] (TAIR:AT2G23660.1); similar to unnamed protein product [Vitis vinifera] (GB:CAO49760.1); contains InterPro domain Lateral organ boundaries, LOB (InterPro:IPR004883)
At4g32280	Aux/IAA family	Symbols: IAA29 | IAA29 (INDOLE-3-ACETIC ACID INDUCIBLE 29); transcription factor | chr4:15583387-15584769 FORWARD	230	173	228	305	0.351	0.972	0.151	0.75	0.99	1.33	Auxin inducible protein.
At3g58120	bZIP transcription factor family	Symbols: ATBZIP61, BZIP61 | BZIP61; DNA binding / transcription activator/ transcription factor | chr3:21520974-21523327 REVERSE	11068	9506	12180	14774	0.024	0.214	0.001	0.86	1.1	1.33	Encodes a member of the BZIP family of transcription factors. Forms heterodimers with the related protein AtbZIP34. Binds to G-boxes in vitro and is localized to the nucleus in onion epidermal cells.
At4g37730	bZIP transcription factor family	Symbols: AtbZIP7 | AtbZIP7 (Arabidopsis thaliana basic leucine-zipper 7); DNA binding / transcription factor | chr4:17723666-17724915 FORWARD	202	230	237	268	0.169	0.039	0.051	1.14	1.17	1.33	ATBZIP7 (ARABIDOPSIS THALIANA BASIC LEUCINE-ZIPPER 7); DNA binding / transcription factor; similar to ATBZIP6 (ARABIDOPSIS THALIANA BASIC LEUCINE-ZIPPER 6), DNA binding / transcription factor [Arabidopsis thaliana] (TAIR:AT2G22850.1); similar to hypothetical protein [Vitis vinifera] (GB:CAN62264.1); contains InterPro domain Basic-leucine zipper (bZIP) transcription factor; (InterPro:IPR004827); c…
At5g06839	bZIP transcription factor family	bZIP family transcription factor | chr5:2120527-2126454 FORWARD	272	284	382	363	0.636	0.027	0.055	1.04	1.4	1.33	bZIP family transcription factor; similar to bZIP family transcription factor [Arabidopsis thaliana] (TAIR:AT1G08320.3); similar to bZIP family transcription factor [Arabidopsis thaliana] (TAIR:AT1G08320.1); similar to unnamed protein product [Vitis vinifera] (GB:CAO23367.1); contains InterPro domain bZIP transcription factor, bZIP-1; (InterPro:IPR011616); contains InterPro domain Basic-leucine z…
At2g23740	C2H2 zinc finger family	nucleic acid binding / transcription factor/ zinc ion binding | chr2:10097559-10103398 FORWARD	3570	3945	4011	4763	0.533	0.138	0.017	1.1	1.12	1.33	nucleic acid binding / transcription factor/ zinc ion binding; similar to SUVH6 (SU(VAR)3-9 HOMOLOG 6) [Arabidopsis thaliana] (TAIR:AT2G22740.2); similar to SUVH6 (SU(VAR)3-9 HOMOLOG 6) [Arabidopsis thaliana] (TAIR:AT2G22740.1); similar to putative SET domain protein SDG117 [Oryza sativa (japonica cultivar-group)] (GB:BAD08114.1); similar to unnamed protein product [Vitis vinifera] (GB:CAO22926.1…
At3g19580	C2H2 zinc finger family	Symbols: AZF2 | AZF2 (ARABIDOPSIS ZINC-FINGER PROTEIN 2); DNA binding / nucleic acid binding / transcription factor/ transcription repressor/ zinc ion binding | chr3:6803166-6804233 REVERSE	1010	680	1532	1344	0.124	0.005	0.107	0.67	1.52	1.33	Encodes zinc finger protein. mRNA levels are upregulated in response to ABA, high salt, and mild dessication. The protein is localized to the nucleus and acts as a transcriptional repressor.
At1g30490	HB,Homeobox transcription factor family	Symbols: PHV, ATHB9 | PHV (PHAVOLUTA); DNA binding / protein binding / transcription factor | chr1:10796135-10800961 REVERSE	5554	4887	7029	7360	0.565	0.327	0.106	0.88	1.27	1.33	Dominant PHV mutations cause transformation of abaxial leaf fates into adaxial leaf fates. Has overlapping functions with PHABULOSA, REVOLUTA and CORONA/ATHB15 in patterning the apical portion of the embryo. Encodes a member of HD-Zip family which contains homeodomain-leucine zipper domains and domain similar to a mammalian sterol binding domain.
At5g11510	MYB domain transcription factor family	Symbols: MYB3R-4, AtMYB3R4 | MYB3R-4 (myb domain protein 3R-4); DNA binding / transcription coactivator/ transcription factor | chr5:3679808-3684877 FORWARD	3328	3115	3738	4432	0.664	0.286	0.231	0.94	1.12	1.33	Arabidopsis thaliana putative c-myb-like transcription factor MYB3R-4
At2g30420	MYB-related transcription factor family	Symbols: ETC2 | ETC2; DNA binding / transcription factor | chr2:12960827-12962162 REVERSE	285	260	291	380	0.635	0.889	0.084	0.91	1.02	1.33	In a tandem repeat with AT2G30424 and AT2G30432
At3g56570	NAC domain transcription factor family	SET domain-containing protein | chr3:20958660-20961137 FORWARD	823	852	958	1096	0.816	0.058	0.009	1.03	1.16	1.33	SET domain-containing protein; similar to ribulose-1,5 bisphosphate carboxylase oxygenase large subunit N-methyltransferase, putative [Arabidopsis thaliana] (TAIR:AT1G14030.1); similar to unnamed protein product [Vitis vinifera] (GB:CAO67091.1); contains InterPro domain RuBisCO-cytochrome methylase, RMS1 (InterPro:IPR011383); contains InterPro domain SET; (InterPro:IPR001214)
At5g42400	SET-domain transcriptional regulator family	Symbols: ATXR7, SDG25 | SDG25 (SET DOMAIN PROTEIN 25) | chr5:16954469-16960671 REVERSE	5497	5597	6146	7332	0.888	0.284	0.119	1.02	1.12	1.33	SET domain-containing protein (TXR7); similar to ATX1 (ARABIDOPSIS HOMOLOGUE OF TRITHORAX), histone-lysine N-methyltransferase/ phosphatidylinositol-5-phosphate binding [Arabidopsis thaliana] (TAIR:AT2G31650.1); similar to unnamed protein product [Vitis vinifera] (GB:CAO21159.1); contains InterPro domain GYF (InterPro:IPR003169); contains InterPro domain SET; (InterPro:IPR001214)
At3g10585	unclassified	myb family transcription factor / I-box binding factor-related protein | chr3:3308697-3309429 REVERSE	173	238	245	230	0.53	0.193	0.334	1.37	1.41	1.33	myb family transcription factor / I-box binding factor-related protein; similar to myb family transcription factor [Arabidopsis thaliana] (TAIR:AT3G10580.1); similar to myb family transcription factor [Arabidopsis thaliana] (TAIR:AT3G10580.2); similar to I-box binding factor [Solanum lycopersicum] (GB:CAB65169.1); contains InterPro domain Homeodomain-like (InterPro:IPR009057); contains InterPro d…
At3g21480	unclassified	FUNCTIONS IN: molecular_function unknown; INVOLVED IN: biological_process unknown; LOCATED IN: intracellular; CONTAINS InterPro DOMAIN/s: BRCT (InterPro:IPR001357); BEST Arabidopsis thaliana protein match is: transcription coactivator (TAIR:AT4G03130.1); Has 489 Blast hits to 455 proteins in 115 species: Archae - 2; Bacteria - 37; Metazoa - 270; Fungi - 30; Plants - 45; Viruses - 0; Other Eukaryo…	940	722	994	1250	0.299	0.742	0.124	0.77	1.06	1.33	similar to BRCT domain-containing protein [Arabidopsis thaliana] (TAIR:AT4G03130.1); similar to BRCT [Medicago truncatula] (GB:ABE87308.1); contains InterPro domain BRCT; (InterPro:IPR001357)
At3g21810	unclassified	zinc finger (CCCH-type) family protein | chr3:7684430-7688616 FORWARD	3078	2281	3459	4092	0.179	0.315	0.012	0.74	1.12	1.33	zinc finger (CCCH-type) family protein; similar to unnamed protein product [Vitis vinifera] (GB:CAO24160.1); contains InterPro domain Zinc finger, CCCH-type; (InterPro:IPR000571)
At4g01730	unclassified	zinc ion binding | chr4:749574-752034 FORWARD	776	696	944	1035	0.561	0.232	0.196	0.9	1.22	1.33	zinc finger (DHHC type) family protein; similar to zinc finger (DHHC type) family protein [Arabidopsis thaliana] (TAIR:AT2G33640.1); similar to unnamed protein product [Vitis vinifera] (GB:CAO40224.1); contains InterPro domain Zinc finger, DHHC-type; (InterPro:IPR001594)
At5g06810	unclassified	mitochondrial transcription termination factor-related / mTERF-related | chr5:2108493-2112256 FORWARD	1409	1977	1765	1871	0.507	0.58	0.468	1.4	1.25	1.33	mitochondrial transcription termination factor-related / mTERF-related; similar to unknown protein [Arabidopsis thaliana] (TAIR:AT4G19650.1); similar to unnamed protein product [Vitis vinifera] (GB:CAO23377.1); contains InterPro domain Mitochodrial transcription termination factor-related (InterPro:IPR003690)
At1g50630	AP2/EREBP, APETALA2/Ethylene-responsive element binding protein family	unknown protein | chr1:18751456-18753669 REVERSE	1140	981	1006	1503	0.638	0.514	0.087	0.86	0.88	1.32	extracellular ligand-gated ion channel; similar to extracellular ligand-gated ion channel [Arabidopsis thaliana] (TAIR:AT3G20300.1); similar to AT3g20300/MQC12_5 [Medicago truncatula] (GB:ABD32643.1); contains InterPro domain Neurotransmitter-gated ion-channel ligand-binding; (InterPro:IPR006202)
At3g16770	AP2/EREBP, APETALA2/Ethylene-responsive element binding protein family	Symbols: RAP2.3, ATEBP, ERF72 | ATEBP (ETHYLENE-RESPONSIVE ELEMENT BINDING PROTEIN); DNA binding / protein binding / transcription activator/ transcription factor | chr3:5705662-5707023 FORWARD	13412	14508	15996	17680	0.691	0.243	0.104	1.08	1.19	1.32	Encodes a member of the ERF (ethylene response factor) subfamily B-2 of the plant specific ERF/AP2 transcription factor family (RAP2.3). The protein contains one AP2 domain. There are 5 members in this subfamily including RAP2.2 AND RAP2.12.It is localized to the nucleus and acts as a transcriptional activator through the GCC-box. It has been identified as a suppressor of Bax-induced cell death b…
At5g57420	Aux/IAA family	Symbols: IAA33 | IAA33 (INDOLE-3-ACETIC ACID INDUCIBLE 33); transcription factor | chr5:23270024-23270990 FORWARD	391	348	519	515	0.639	0.104	0.156	0.89	1.33	1.32	Belongs to auxin inducible gene family.
At3g17010	B3 transcription factor family	transcriptional factor B3 family protein | chr3:5800460-5802468 FORWARD	124	128	161	164	0.93	0.329	0.33	1.03	1.3	1.32	transcriptional factor B3 family protein, contains Pfam profile PF02362: B3 DNA binding domain. Activated by AGAMOUS ina a cal-1, ap1-1 background. Expressed in stamen primordia, the placental region of developing carpels and the ovary.
At5g60830	bZIP transcription factor family	Symbols: AtbZIP70 | AtbZIP70 (Arabidopsis thaliana basic leucine-zipper 70); DNA binding / transcription factor | chr5:24472639-24473319 FORWARD	168	186	188	221	0.594	0.656	0.215	1.11	1.12	1.32	ATBZIP70 (ARABIDOPSIS THALIANA BASIC LEUCINE-ZIPPER 70); DNA binding / transcription factor; similar to ATBZIP75 (ARABIDOPSIS THALIANA BASIC LEUCINE-ZIPPER 75), DNA binding / transcription factor [Arabidopsis thaliana] (TAIR:AT5G08141.1); similar to putative bZIPtranscription factor protein [Brassica oleracea] (GB:AAV25871.1); contains InterPro domain bZIP transcription factor, bZIP-1; (InterPro:…
At2g02070	C2H2 zinc finger family	Symbols: AtIDD5 | AtIDD5 (Arabidopsis thaliana Indeterminate(ID)-Domain 5); nucleic acid binding / transcription factor/ zinc ion binding | chr2:505487-509425 FORWARD	5513	4942	6615	7303	0.207	0.013	0.001	0.9	1.2	1.32	ATIDD5 (ARABIDOPSIS THALIANA INDETERMINATE(ID)-DOMAIN 5); nucleic acid binding / transcription factor/ zinc ion binding; similar to ATIDD4 (ARABIDOPSIS THALIANA INDETERMINATE(ID)-DOMAIN 4), transcription factor [Arabidopsis thaliana] (TAIR:AT2G02080.1); similar to unnamed protein product [Vitis vinifera] (GB:CAO46710.1); contains InterPro domain Zinc finger, C2H2-like; (InterPro:IPR015880); conta…
At4g17810	C2H2 zinc finger family	nucleic acid binding / transcription factor/ zinc ion binding | chr4:9906848-9907657 FORWARD	1435	2059	1676	1887	0.254	0.491	0.214	1.44	1.17	1.32	nucleic acid binding / transcription factor/ zinc ion binding; similar to zinc finger (C2H2 type) family protein [Arabidopsis thaliana] (TAIR:AT2G37740.1); similar to zinc finger (C2H2 type) containing protein [Brassica oleracea] (GB:ABD65171.1); contains InterPro domain Zinc finger, C2H2-like; (InterPro:IPR015880); contains InterPro domain Zinc finger, C2H2-type; (InterPro:IPR007087)
At3g48160	E2F/DP transcription factor family	Symbols: DEL1, E2L3, E2FE | DEL1 (DP-E2F-LIKE 1); DNA binding / transcription factor | chr3:17783331-17786099 FORWARD	2041	1935	1997	2696	0.841	0.894	0.176	0.95	0.98	1.32	E2F-like protein, an inhibitor of the endocycle, preserves the mitotic state of proliferating cells by suppressing transcription of genes that are required for cells to enter the DNA endoreduplication cycle.
At1g30810	JUMONJI family	transcription factor | chr1:10936765-10942292 REVERSE	2541	2896	2763	3359	0.063	0.144	0.032	1.14	1.09	1.32	transcription factor jumonji (jmj) family protein / zinc finger (C5HC2 type) family protein; similar to MEE27 (maternal effect embryo arrest 27), transcription factor [Arabidopsis thaliana] (TAIR:AT2G34880.1); similar to unnamed protein product [Vitis vinifera] (GB:CAO46776.1); contains InterPro domain FY-rich, C-terminal; (InterPro:IPR003889); contains InterPro domain FY-rich, N-terminal; (Inter…
At3g05380	MYB domain transcription factor family	Symbols: ALY2, ATALY2 | DNA binding / nucleic acid binding / transcription factor | chr3:1539582-1546396 FORWARD	3667	4024	4284	4850	0.318	0.078	0.093	1.1	1.17	1.32	DNA binding / transcription factor; similar to DNA binding / transcription factor [Arabidopsis thaliana] (TAIR:AT5G27610.1); similar to unnamed protein product [Vitis vinifera] (GB:CAO17588.1); contains InterPro domain SANT, DNA-binding; (InterPro:IPR001005); contains InterPro domain DIRP (InterPro:IPR010561); contains InterPro domain Myb, DNA-binding (InterPro:IPR014778)
At4g35590	NIN-like bZIP-related family	RWP-RK domain-containing protein | chr4:16892909-16894865 FORWARD	223	258	281	295	0.431	0.235	0.266	1.16	1.26	1.32	RWP-RK domain-containing protein; similar to RWP-RK domain-containing protein [Arabidopsis thaliana] (TAIR:AT1G18790.1); similar to hypothetical protein OsJ_015134 [Oryza sativa (japonica cultivar-group)] (GB:EAZ31651.1); similar to OSJNBa0017B10.3 [Oryza sativa (japonica cultivar-group)] (GB:CAE03088.2); similar to Os04g0564000 [Oryza sativa (japonica cultivar-group)] (GB:NP_001053566.1); contai…
At1g13790	putative transcription regulator	XH/XS domain-containing protein / XS zinc finger domain-containing protein | chr1:4727438-4730425 FORWARD	1244	1055	1325	1647	0.152	0.295	0.18	0.85	1.06	1.32	XH/XS domain-containing protein / XS zinc finger domain-containing protein; similar to XH/XS domain-containing protein / XS zinc finger domain-containing protein [Arabidopsis thaliana] (TAIR:AT3G48670.1); similar to XH/XS domain-containing protein / XS zinc finger domain-containing protein [Arabidopsis thaliana] (TAIR:AT3G48670.2); similar to unnamed protein product [Vitis vinifera] (GB:CAO21645.…
At1g17460	putative transcription regulator	Symbols: TRFL3 | TRFL3 (TRF-LIKE 3); DNA binding / transcription factor | chr1:5998814-6002716 FORWARD	464	393	578	611	0.105	0.126	0.025	0.85	1.25	1.32	Arabidopsis thaliana myb family transcription factor (At1g17460)
At3g48670	putative transcription regulator	XH/XS domain-containing protein / XS zinc finger domain-containing protein | chr3:18030781-18034065 FORWARD	6901	6926	8049	9082	0.974	0.1	0.267	1	1.17	1.32	XH/XS domain-containing protein / XS zinc finger domain-containing protein; similar to XH/XS domain-containing protein / XS zinc finger domain-containing protein [Arabidopsis thaliana] (TAIR:AT3G12550.1); similar to At3g12550-like protein [Boechera stricta] (GB:ABB89773.1); similar to unnamed protein product [Vitis vinifera] (GB:CAO69191.1); contains InterPro domain Region of unknown function XH …
At3g61740	SET-domain transcriptional regulator family	Symbols: SDG14, ATX3 | SDG14 (SET DOMAIN PROTEIN 14); DNA binding / protein binding / zinc ion binding | chr3:22850837-22856972 REVERSE	1478	1561	1750	1955	0.71	0.157	0.083	1.06	1.18	1.32	DNA binding; similar to PHD finger protein-related / SET domain-containing protein (TX4) [Arabidopsis thaliana] (TAIR:AT4G27910.1); similar to SDG29 (SET DOMAIN GROUP 29), DNA binding [Arabidopsis thaliana] (TAIR:AT5G53430.1); similar to unnamed protein product [Vitis vinifera] (GB:CAO48521.1); similar to unnamed protein product [Vitis vinifera] (GB:CAO39775.1); similar to hypothetical protein Os…
At2g02170	unclassified	remorin family protein | chr2:556493-558798 REVERSE	1361	1142	1315	1794	0.317	0.755	0.15	0.84	0.97	1.32	remorin family protein; similar to remorin family protein [Arabidopsis thaliana] (TAIR:AT1G30320.1); similar to hypothetical protein OsI_005438 [Oryza sativa (indica cultivar-group)] (GB:EAY84205.1); contains InterPro domain Remorin, C-terminal region (InterPro:IPR005516)
At3g09320	unclassified	zinc finger (DHHC type) family protein | chr3:2861743-2864245 REVERSE	2821	2801	2439	3736	0.973	0.075	0.037	0.99	0.86	1.32	zinc finger (DHHC type) family protein; similar to zinc ion binding [Arabidopsis thaliana] (TAIR:AT5G04270.1); similar to unnamed protein product [Vitis vinifera] (GB:CAO15666.1); contains InterPro domain Zinc finger, DHHC-type; (InterPro:IPR001594)
At3g32090	unclassified	transcription factor-related | chr3:13078956-13079921 FORWARD	76	92	114	100	0.118	0.014	0.032	1.22	1.5	1.32	transcription factor-related; similar to WRKY40 (WRKY DNA-binding protein 40), transcription factor [Arabidopsis thaliana] (TAIR:AT1G80840.1); similar to transcription factor wrky [Brassica napus] (GB:ABA71354.1); contains InterPro domain DNA-binding WRKY; (InterPro:IPR003657)
At4g31540	unclassified	Symbols: ATEXO70G1 | ATEXO70G1 (exocyst subunit EXO70 family protein G1); protein binding | chr4:15284389-15287306 REVERSE	1727	1600	2072	2285	0.635	0.06	0.01	0.93	1.2	1.32	A member of EXO70 gene family, putative exocyst subunits, conserved in land plants. Arabidopsis thaliana contains 23 putative EXO70 genes, which can be classified into eight clusters on the phylogenetic tree.
At4g16110	ARR	Symbols: ARR2 | ARR2 (ARABIDOPSIS RESPONSE REGULATOR 2); transcription factor/ two-component response regulator | chr4:9112686-9116164 FORWARD	4319	3765	5479	5660	0.05	0.077	0.025	0.87	1.27	1.31	Encodes a pollen-specific transcription factor involved in the expression of nuclear genes for components of mitochondrial complex I in Arabidopsis. Acts in concert with other type-B ARRs in the cytokinin signaling pathway. AHK3 mediates cytokinin-induced phosphorylation of ARR2 on the Asp-80 residue. This phosphorylation plays a positive role of ARR2 in cytokinin-mediated control of leaf longevi…
At3g11090	AS2,Lateral Organ Boundaries Gene Family	Symbols: LBD21 | LBD21 (LOB DOMAIN-CONTAINING PROTEIN 21) | chr3:3475002-3475604 FORWARD	457	303	436	598	0.268	0.804	0.172	0.66	0.95	1.31	LBD21 (LOB DOMAIN-CONTAINING PROTEIN 21); Identical to Putative LOB domain-containing protein 21 (LBD21) [Arabidopsis Thaliana] (GB:Q9SRL8); similar to LBD25 (LOB DOMAIN-CONTAINING PROTEIN 25) [Arabidopsis thaliana] (TAIR:AT3G27650.1); similar to unnamed protein product [Vitis vinifera] (GB:CAO41404.1); contains InterPro domain Lateral organ boundaries, LOB (InterPro:IPR004883)
At1g16640	B3 transcription factor family	transcriptional factor B3 family protein | chr1:5686603-5687715 FORWARD	542	541	637	709	0.983	0.058	0.013	1	1.17	1.31	transcriptional factor B3 family protein; Identical to Uncharacterized protein At1g16640 [Arabidopsis Thaliana] (GB:Q9FX77); similar to DNA binding / transcription factor [Arabidopsis thaliana] (TAIR:AT3G06220.1); similar to hypothetical protein [Vitis vinifera] (GB:CAN82365.1); similar to Os01g0723700 [Oryza sativa (japonica cultivar-group)] (GB:NP_001044109.1); contains InterPro domain Transcri…
At5g50010	bHLH,Basic Helix-Loop-Helix family	transcription factor/ transcription regulator | chr5:20348615-20350830 FORWARD	926	983	1283	1213	0.583	0.077	0.157	1.06	1.39	1.31	transcription factor/ transcription regulator; similar to SAC51 (SUPPRESSOR OF ACAULIS 51), transcription factor/ transcription regulator [Arabidopsis thaliana] (TAIR:AT5G64340.1); similar to hypothetical protein [Vitis vinifera] (GB:CAN73178.1); contains InterPro domain Helix-loop-helix DNA-binding; (InterPro:IPR011598)
At1g76380	Bromodomain proteins	DNA-binding bromodomain-containing protein | chr1:28651154-28654577 REVERSE	2034	1849	2374	2674	0.592	0.105	0.216	0.91	1.17	1.31	DNA-binding bromodomain-containing protein; similar to DNA-binding bromodomain-containing protein [Arabidopsis thaliana] (TAIR:AT1G20670.1); similar to unnamed protein product [Vitis vinifera] (GB:CAO66243.1); contains InterPro domain Bromodomain (InterPro:IPR001487)
At5g39660	C2C2(Zn) DOF zinc finger family	Symbols: CDF2 | CDF2 (CYCLING DOF FACTOR 2); DNA binding / protein binding / transcription factor | chr5:15878699-15881023 FORWARD	6438	6189	6102	8460	0.792	0.694	0.059	0.96	0.95	1.31	Dof-type zinc finger domain-containing protein, identical to H-protein promoter binding factor-2a GI:3386546 from (Arabidopsis thaliana). Interacts with LKP2 and FKF1, but its overexpression does not change flowering time under short or long day conditions.
At3g55770	General Transcription	LIM domain-containing protein | chr3:20703239-20705320 FORWARD	7094	8502	8618	9279	0.515	0.357	0.315	1.2	1.21	1.31	LIM domain-containing protein; similar to LIM domain-containing protein [Arabidopsis thaliana] (TAIR:AT2G39900.1); similar to unknown [Populus trichocarpa] (GB:ABK94456.1); contains InterPro domain Zinc finger, LIM-type; (InterPro:IPR001781)
At3g01770	Global transcription factor group	Symbols: ATBET10 | ATBET10 (Arabidopsis thaliana BROMODOMAIN AND EXTRATERMINAL DOMAIN PROTEIN 10); DNA binding | chr3:275411-278785 REVERSE	7006	6099	7438	9183	0.544	0.708	0.154	0.87	1.06	1.31	ATBET10 (ARABIDOPSIS THALIANA BROMODOMAIN AND EXTRATERMINAL DOMAIN PROTEIN 10); DNA binding; similar to ATBET9 (ARABIDOPSIS THALIANA BROMODOMAIN AND EXTRATERMINAL DOMAIN PROTEIN 9), DNA binding [Arabidopsis thaliana] (TAIR:AT5G14270.1); similar to unnamed protein product [Vitis vinifera] (GB:CAO14610.1); contains InterPro domain Bromodomain (InterPro:IPR001487)
At3g46580	Methyl binding domain proteins	Symbols: MBD05, MBD5, ATMBD5 | MBD5 (METHYL-CPG-BINDING DOMAIN PROTEIN 5); DNA binding / methyl-CpG binding | chr3:17148342-17149589 FORWARD	1271	1161	1546	1670	0.424	0.044	0.049	0.91	1.22	1.31	Protein containing a putative methyl-CpG-binding domain.Has sequence similarity to human MBD proteins.
At5g66350	Orphan family	Symbols: SHI | SHI (SHORT INTERNODES); protein binding / protein heterodimerization/ transcription factor | chr5:26504467-26506569 REVERSE	664	681	702	869	0.921	0.748	0.153	1.03	1.06	1.31	A member of SHI gene family. Arabidopsis thaliana has ten members that encode proteins with a RING finger-like zinc finger motif. Despite being highly divergent in sequence, many of the SHI-related genes are partially redundant in function and synergistically promote gynoecium, stamen and leaf development in Arabidopsis. Shi mutant is dominant, has dwarf phenotype. Loss of function mutations have…
At1g26760	SET-domain transcriptional regulator family	Symbols: ATXR1, SDG35 | SDG35 (SET DOMAIN PROTEIN 35); binding | chr1:9248152-9249943 REVERSE	428	347	438	560	0.174	0.809	0.416	0.81	1.02	1.31	binding; similar to ASHR2 (ASH1-RELATED PROTEIN 2) [Arabidopsis thaliana] (TAIR:AT2G19640.2); similar to ASHR2 (ASH1-RELATED PROTEIN 2) [Arabidopsis thaliana] (TAIR:AT2G19640.1); similar to unnamed protein product [Vitis vinifera] (GB:CAO69710.1); contains InterPro domain Tetratricopeptide-like helical; (InterPro:IPR011990); contains InterPro domain Tetratricopeptide TPR-1 (InterPro:IPR001440); c…
At2g37000	TCP transcription factor family	TCP family transcription factor, putative | chr2:15540299-15541248 FORWARD	89	67	110	117	0.097	0.194	0.222	0.75	1.23	1.31	TCP family transcription factor, putative; similar to TCP family transcription factor, putative [Arabidopsis thaliana] (TAIR:AT3G47620.1); similar to unnamed protein product [Vitis vinifera] (GB:CAO18178.1); contains InterPro domain Transcription factor, TCP (InterPro:IPR005333)
At1g61970	unclassified	mitochondrial transcription termination factor-related / mTERF-related | chr1:22904506-22907630 FORWARD	1575	2230	2053	2068	0.121	0.052	0.024	1.42	1.3	1.31	mitochondrial transcription termination factor-related / mTERF-related; similar to mitochondrial transcription termination factor-related / mTERF-related [Arabidopsis thaliana] (TAIR:AT1G61980.1); similar to unnamed protein product [Vitis vinifera] (GB:CAO40592.1); contains InterPro domain Mitochodrial transcription termination factor-related (InterPro:IPR003690)
At3g48940	unclassified	remorin family protein | chr3:18142863-18144163 REVERSE	172	196	210	226	0.197	0.151	0.061	1.14	1.22	1.31	remorin family protein; similar to remorin family protein [Arabidopsis thaliana] (TAIR:AT5G23750.1); similar to Remorin (pp34) (GB:P93788); contains InterPro domain Remorin, C-terminal region (InterPro:IPR005516); contains InterPro domain Remorin, N-terminal region (InterPro:IPR005518)
At4g21430	unclassified	Symbols: B160 | B160; protein binding / transcription factor/ zinc ion binding | chr4:11407804-11412159 REVERSE	1484	1327	1764	1938	0.703	0.237	0.134	0.89	1.19	1.31	B160; transcription factor; similar to transcription factor [Arabidopsis thaliana] (TAIR:AT1G11950.1); similar to unnamed protein product [Vitis vinifera] (GB:CAO21257.1); contains InterPro domain Transcription factor jumonji/aspartyl beta-hydroxylase (InterPro:IPR003347); contains InterPro domain WRC (InterPro:IPR014977); contains InterPro domain Zinc finger, RING-type; (InterPro:IPR001841)
At5g60480	zf-HD	Symbols: AtHB26 | AtHB26 (ARABIDOPSIS THALIANA HOMEOBOX PROTEIN 26); DNA binding / transcription factor | chr5:24323594-24324169 FORWARD	184	105	202	241	0.346	0.756	0.407	0.57	1.1	1.31	ATHB26 (ARABIDOPSIS THALIANA HOMEOBOX PROTEIN 26); DNA binding / transcription factor; similar to ATHB29/ZFHD1 (ZINC FINGER HOMEODOMAIN 1), DNA binding / transcription activator/ transcription factor [Arabidopsis thaliana] (TAIR:AT1G69600.1); similar to unnamed protein product [Vitis vinifera] (GB:CAO14979.1); contains InterPro domain Homeobox domain, ZF-HD class (InterPro:IPR006455); contains In…
At5g60450	ARF, Auxin Response Factor family	Symbols: ARF4 | ARF4 (AUXIN RESPONSE FACTOR 4); transcription factor | chr5:24308322-24312698 REVERSE	4273	3942	4533	5565	0.71	0.571	0.16	0.92	1.06	1.3	Encodes a member of the ARF family of transcription factors which mediate auxin responses. ARF4 appears to have redundant function with ETT(ARF3) in specifying abaxial cell identity.
At3g04730	Aux/IAA family	Symbols: IAA16 | IAA16; transcription factor | chr3:1288612-1290602 REVERSE	1651	1674	1905	2141	0.949	0.365	0.283	1.01	1.15	1.3	early auxin-induced (IAA16)
At1g06150	bHLH,Basic Helix-Loop-Helix family	transcription factor | chr1:1868987-1873718 REVERSE	3055	3291	3138	3972	0.786	0.78	0.011	1.08	1.03	1.3	transcription factor; similar to CPuORF7 (Conserved peptide upstream open reading frame 7) [Arabidopsis thaliana] (TAIR:AT2G31280.3); similar to CPuORF7 (Conserved peptide upstream open reading frame 7) [Arabidopsis thaliana] (TAIR:AT2G31280.2); similar to CPuORF7 (Conserved peptide upstream open reading frame 7), transcription factor [Arabidopsis thaliana] (TAIR:AT2G31280.1); similar to unnamed …
At2g40200	bHLH,Basic Helix-Loop-Helix family	basic helix-loop-helix (bHLH) family protein | chr2:16791098-16792090 FORWARD	374	253	369	484	0.258	0.954	0.309	0.68	0.99	1.3	basic helix-loop-helix (bHLH) family protein; similar to basic helix-loop-helix (bHLH) family protein [Arabidopsis thaliana] (TAIR:AT3G25710.1); similar to unnamed protein product [Vitis vinifera] (GB:CAO41394.1); contains InterPro domain Basic helix-loop-helix dimerisation region bHLH; (InterPro:IPR001092); contains InterPro domain Helix-loop-helix DNA-binding; (InterPro:IPR011598)
At3g57800	bHLH,Basic Helix-Loop-Helix family	basic helix-loop-helix (bHLH) family protein | chr3:21407789-21411612 REVERSE	3704	2881	4074	4820	0.261	0.494	0.086	0.78	1.1	1.3	basic helix-loop-helix (bHLH) family protein; similar to basic helix-loop-helix (bHLH) family protein [Arabidopsis thaliana] (TAIR:AT2G42300.1); similar to unnamed protein product [Vitis vinifera] (GB:CAO23529.1); contains InterPro domain Basic helix-loop-helix dimerisation region bHLH; (InterPro:IPR001092); contains InterPro domain Helix-loop-helix DNA-binding; (InterPro:IPR011598)
At5g57150	bHLH,Basic Helix-Loop-Helix family	basic helix-loop-helix (bHLH) family protein | chr5:23152319-23155066 FORWARD	1031	897	1128	1337	0.606	0.636	0.233	0.87	1.09	1.3	basic helix-loop-helix (bHLH) family protein; similar to basic helix-loop-helix (bHLH) family protein [Arabidopsis thaliana] (TAIR:AT4G29930.1); similar to unnamed protein product [Vitis vinifera] (GB:CAO69579.1); contains InterPro domain Basic helix-loop-helix dimerisation region bHLH; (InterPro:IPR001092); contains InterPro domain Helix-loop-helix DNA-binding; (InterPro:IPR011598)
At1g77920	bZIP transcription factor family	bZIP family transcription factor | chr1:29298243-29300863 FORWARD	922	784	984	1199	0.629	0.605	0.023	0.85	1.07	1.3	bZIP family transcription factor; Identical to Transcription factor TGA7 (TGA7) [Arabidopsis Thaliana] (GB:Q93ZE2;GB:Q9SH09); similar to TGA3 (TGA1a-related gene 3), DNA binding / calmodulin binding / transcription factor [Arabidopsis thaliana] (TAIR:AT1G22070.1); similar to bZIP transcription factor [Brassica juncea] (GB:ABU96774.1); contains InterPro domain bZIP transcription factor, bZIP-1; (I…
At3g60530	C2C2(Zn) GATA transcription factor family	zinc finger (GATA type) family protein | chr3:22373215-22374387 FORWARD	1210	1179	1452	1574	0.621	0.027	0.082	0.97	1.2	1.3	zinc finger (GATA type) family protein; Identical to GATA transcription factor 4 (GATA4) [Arabidopsis Thaliana] (GB:O49743); similar to zinc finger (GATA type) family protein [Arabidopsis thaliana] (TAIR:AT2G45050.1); similar to unnamed protein product [Vitis vinifera] (GB:CAO70603.1); contains InterPro domain Zinc finger, NHR/GATA-type; (InterPro:IPR013088); contains InterPro domain GATA transcr…
At5g66320	C2C2(Zn) GATA transcription factor family	zinc finger (GATA type) family protein | chr5:26495955-26497855 REVERSE	1055	801	1269	1374	0.297	0.491	0.222	0.76	1.2	1.3	Encodes GATA transcription factor gene GNC, involved in regulating carbon and nitrogen metabolism. Expression occurs in aerial tissue at an early stage of development and is inducible by nitrate.
At3g53820	C2H2 zinc finger family	zinc finger (C2H2 type) family protein | chr3:19938706-19939134 FORWARD	58	62	113	75	0.466	0.114	0.193	1.07	1.94	1.3	zinc finger (C2H2 type) family protein; similar to TAC1 (TELOMERASE ACTIVATOR1), nucleic acid binding / transcription factor/ zinc ion binding [Arabidopsis thaliana] (TAIR:AT3G09290.1); similar to unnamed protein product [Vitis vinifera] (GB:CAO15690.1); contains InterPro domain Zinc finger, C2H2-like; (InterPro:IPR015880); contains InterPro domain Zinc finger, C2H2-type; (InterPro:IPR007087)
At5g06650	C2H2 zinc finger family	Symbols: GIS2 | GIS2 (GLABROUS INFLORESCENCE STEMS 2); nucleic acid binding / transcription factor/ zinc ion binding | chr5:2043486-2044061 FORWARD	164	146	178	213	0.5	0.636	0.435	0.89	1.08	1.3	GIS2 (GLABROUS INFLORESCENCE STEMS 2); nucleic acid binding / transcription factor/ zinc ion binding; similar to GIS (GLABROUS INFLORESCENCE STEMS), nucleic acid binding / transcription factor/ zinc ion binding [Arabidopsis thaliana] (TAIR:AT3G58070.1); similar to hypothetical protein [Vitis vinifera] (GB:CAN68511.1); similar to unnamed protein product [Vitis vinifera] (GB:CAO23430.1); contains I…
At2g33610	Chromatin Remodeling Factors	Symbols: ATSWI3B, CHB2 | ATSWI3B (SWITCH SUBUNIT 3); DNA binding | chr2:14228972-14231309 FORWARD	2487	2343	2746	3236	0.82	0.509	0.105	0.94	1.1	1.3	Homologous to yeast SWI3 & RSC8, components of the SWI/SNF and RSC chromatin remodeling complexes. Interacts with BSH, AtSWI3A, SWI3C and FCA. Expressed ubiquitously.
At2g22800	HB,Homeobox transcription factor family	Symbols: HAT9 | HAT9; DNA binding / transcription factor | chr2:9704706-9706150 REVERSE	452	1223	496	587	0.005	0.459	0.096	2.71	1.1	1.3	Encodes homeobox protein HAT9.
At1g01510	Orphan family	Symbols: AN | AN (ANGUSTIFOLIA); protein binding | chr1:187211-190056 FORWARD	5929	6570	7226	7700	0.103	0.054	0.007	1.11	1.22	1.3	Encodes a homolog of human CtBP. Mutant has longer and thicker leaves than wild type. Involved in controlling polar cell expansion in the leaf width direction.
At2g33620	putative transcription regulator	DNA-binding family protein / AT-hook protein 1 (AHP1) | chr2:14234220-14236883 FORWARD	13707	14808	18075	17794	0.484	0.04	0.05	1.08	1.32	1.3	DNA-binding family protein / AT-hook protein 1 (AHP1); similar to DNA-binding family protein [Arabidopsis thaliana] (TAIR:AT4G17950.1); similar to unnamed protein product [Vitis vinifera] (GB:CAO66284.1); contains InterPro domain Protein of unknown function DUF296 (InterPro:IPR005175); contains InterPro domain HMG-I and HMG-Y, DNA-binding (InterPro:IPR000637)
At3g21820	SET-domain transcriptional regulator family	Symbols: ATXR2, SDG36 | ATXR2 (HISTONE-LYSINE N-METHYLTRANSFERASE ATXR2); zinc ion binding | chr3:7688434-7691504 REVERSE	3666	2695	4406	4778	0.097	0.079	0.135	0.73	1.2	1.3	ATXR2 (HISTONE-LYSINE N-METHYLTRANSFERASE ATXR2); zinc ion binding; Identical to Histone-lysine N-methyltransferase ATXR2 (ATXR2) [Arabidopsis Thaliana] (GB:Q5PP37;GB:Q9LSY2); similar to SDG37 (SET DOMAIN GROUP 37), zinc ion binding [Arabidopsis thaliana] (TAIR:AT2G17900.1); similar to unnamed protein product [Vitis vinifera] (GB:CAO24162.1); contains InterPro domain Zinc finger, MYND-type; (Inte…
At1g03150	Silencing Group	GCN5-related N-acetyltransferase (GNAT) family protein | chr1:756414-758612 FORWARD	1035	1028	1251	1346	0.979	0.403	0.095	0.99	1.21	1.3	GCN5-related N-acetyltransferase (GNAT) family protein; similar to GCN5-related N-acetyltransferase, putative [Arabidopsis thaliana] (TAIR:AT5G13780.1); similar to hypothetical protein [Trifolium pratense] (GB:BAE71298.1); similar to unnamed protein product [Vitis vinifera] (GB:CAO22531.1); contains InterPro domain Acyl-CoA N-acyltransferase (InterPro:IPR016181); contains InterPro domain GCN5-rel…
At1g21200	Trihelix, Triple-Helix transcription factor family	transcription factor | chr1:7421217-7423143 FORWARD	1473	1496	1600	1908	0.882	0.476	0.094	1.02	1.09	1.3	transcription factor; similar to unknown protein [Arabidopsis thaliana] (TAIR:AT1G76870.1); similar to unnamed protein product [Vitis vinifera] (GB:CAO43641.1); similar to hypothetical protein [Vitis vinifera] (GB:CAN65038.1); contains InterPro domain SANT, DNA-binding; (InterPro:IPR001005)
At1g74120	unclassified	mitochondrial transcription termination factor-related / mTERF-related | chr1:27871274-27873260 REVERSE	1836	1509	2694	2389	0.115	0.004	0.02	0.82	1.47	1.3	mitochondrial transcription termination factor-related / mTERF-related; similar to PTAC15 (PLASTID TRANSCRIPTIONALLY ACTIVE15) [Arabidopsis thaliana] (TAIR:AT5G54180.1); similar to unnamed protein product [Vitis vinifera] (GB:CAO62450.1); contains InterPro domain Mitochodrial transcription termination factor-related (InterPro:IPR003690)
At2g47850	unclassified	zinc finger (CCCH-type) family protein | chr2:19595673-19598581 FORWARD	2148	1932	2294	2788	0.407	0.598	0.029	0.9	1.07	1.3	zinc finger (CCCH-type) family protein; Identical to Zinc finger CCCH domain-containing protein ZFN-like 1 [Arabidopsis Thaliana] (GB:Q84W91;GB:O82252); similar to nucleic acid binding [Arabidopsis thaliana] (TAIR:AT3G06410.1); similar to unnamed protein product [Vitis vinifera] (GB:CAO22402.1); contains InterPro domain Zinc finger, CCCH-type; (InterPro:IPR000571)
At3g10815	unclassified	zinc finger (C3HC4-type RING finger) family protein | chr3:3384807-3386327 REVERSE	982	1246	1792	1280	0.128	0.019	0.174	1.27	1.82	1.3	zinc finger (C3HC4-type RING finger) family protein; similar to RHC1A (RING-H2 finger C1A), protein binding / zinc ion binding [Arabidopsis thaliana] (TAIR:AT2G40830.1); similar to RHC1A (RING-H2 finger C1A), protein binding / zinc ion binding [Arabidopsis thaliana] (TAIR:AT2G40830.2); similar to RHC1A (RING-H2 finger C1A), protein binding / zinc ion binding [Arabidopsis thaliana] (TAIR:AT2G40830…
At5g18090	B3 transcription factor family	transcriptional factor B3 family protein | chr5:5985365-5987165 FORWARD	258	300	266	331	0.487	0.88	0.253	1.16	1.03	1.29	transcriptional factor B3 family protein; similar to transcriptional factor B3 family protein [Arabidopsis thaliana] (TAIR:AT5G18000.1); similar to hypothetical protein [Vitis vinifera] (GB:CAN82372.1); contains InterPro domain Transcriptional factor B3; (InterPro:IPR003340)
At3g05800	bHLH,Basic Helix-Loop-Helix family	transcription factor | chr3:1727306-1728296 FORWARD	743	639	662	958	0.61	0.581	0.051	0.86	0.89	1.29	transcription factor; similar to transcription factor [Arabidopsis thaliana] (TAIR:AT1G09250.1); similar to hypothetical protein [Vitis vinifera] (GB:CAN64723.1); contains InterPro domain Helix-loop-helix DNA-binding; (InterPro:IPR011598)
At3g23690	bHLH,Basic Helix-Loop-Helix family	basic helix-loop-helix (bHLH) family protein | chr3:8528632-8531012 REVERSE	7877	8922	8996	10190	0.433	0.335	0.037	1.13	1.14	1.29	basic helix-loop-helix (bHLH) family protein; similar to basic helix-loop-helix (bHLH) family protein [Arabidopsis thaliana] (TAIR:AT5G48560.1); similar to hypothetical protein [Vitis vinifera] (GB:CAN73299.1); contains InterPro domain Basic helix-loop-helix dimerisation region bHLH; (InterPro:IPR001092); contains InterPro domain Helix-loop-helix DNA-binding; (InterPro:IPR011598)
At2g34140	C2C2(Zn) DOF zinc finger family	Dof-type zinc finger domain-containing protein | chr2:14413758-14414765 REVERSE	185	156	160	238	0.604	0.581	0.257	0.85	0.86	1.29	Dof-type zinc finger domain-containing protein; Identical to Dof zinc finger protein DOF2.3 (DOF2.3) [Arabidopsis Thaliana] (GB:O22967); similar to Dof-type zinc finger domain-containing protein [Arabidopsis thaliana] (TAIR:AT1G29160.1); similar to unnamed protein product [Vitis vinifera] (GB:CAO48059.1); contains InterPro domain Zinc finger, Dof-type; (InterPro:IPR003851)
At3g50870	C2C2(Zn) GATA transcription factor family	Symbols: MNP | MNP (MONOPOLE); transcription factor | chr3:18910990-18912608 FORWARD	692	474	751	890	0.002	0.257	0.325	0.69	1.09	1.29	mutant has Embryo defect; GATA Factor Transcriptional Regulator
At5g14140	C2H2 zinc finger family	zinc finger (C2H2 type) family protein | chr5:4561156-4564600 FORWARD	1158	1128	1279	1490	0.862	0.269	0.081	0.97	1.1	1.29	zinc finger (C2H2 type) family protein; similar to unknown protein [Arabidopsis thaliana] (TAIR:AT1G50080.1); similar to hypothetical protein [Vitis vinifera] (GB:CAN67772.1); contains InterPro domain Zinc finger, C2H2-like; (InterPro:IPR015880)
At5g16470	C2H2 zinc finger family	zinc finger (C2H2 type) family protein | chr5:5379416-5380040 FORWARD	2842	2603	2994	3652	0.565	0.593	0.056	0.92	1.05	1.29	zinc finger (C2H2 type) family protein; similar to zinc finger (C2H2 type) family protein [Arabidopsis thaliana] (TAIR:AT3G02790.1); similar to unknown [Populus trichocarpa] (GB:ABK94760.1); contains InterPro domain Zinc finger, C2H2-like; (InterPro:IPR015880)
At1g28420	HB,Homeobox transcription factor family	Symbols: HB-1 | HB-1 (homeobox-1); transcription factor | chr1:9979802-9987638 FORWARD	3146	3165	3368	4049	0.975	0.574	0.193	1.01	1.07	1.29	HB-1 (homeobox-1); transcription factor; similar to homeobox transcription factor, putative [Arabidopsis thaliana] (TAIR:AT5G44180.1); similar to unnamed protein product [Vitis vinifera] (GB:CAO66398.1); similar to DDT; Homeodomain-related [Medicago truncatula] (GB:ABN08705.1); similar to hypothetical protein [Vitis vinifera] (GB:CAN65380.1); contains InterPro domain DDT (InterPro:IPR004022); con…
At3g63350	HSF,Heat-shock transcription factor family	Symbols: AT-HSFA7B, HSFA7B | AT-HSFA7B; DNA binding / transcription factor | chr3:23399468-23400812 FORWARD	179	191	281	231	0.878	0.225	0.17	1.06	1.57	1.29	member of Heat Stress Transcription Factor (Hsf) family
At4g22745	Methyl binding domain proteins	Symbols: MBD1 | MBD1; DNA binding / DNA demethylase/ methyl-CpG binding | chr4:11947313-11948757 REVERSE	1417	1233	1529	1832	0.313	0.545	0.016	0.87	1.08	1.29	Protein containing methyl-CpG-binding domain.
At1g74430	MYB domain transcription factor family	Symbols: MYB95, ATMYB95, ATMYBCP66 | MYB95 (myb domain protein 95); DNA binding / transcription factor | chr1:27975179-27977434 FORWARD	324	300	400	417	0.48	0.152	0.103	0.93	1.23	1.29	Encodes a putative transcription factor (MYB95).
At3g09230	MYB domain transcription factor family	Symbols: AtMYB1 | AtMYB1 (myb domain protein 1); DNA binding / transcription factor | chr3:2833398-2835338 FORWARD	1508	1217	1572	1942	0.149	0.713	0.152	0.81	1.04	1.29	member of MYB3R- and R2R3- type MYB- encoding genes
At3g11440	MYB domain transcription factor family	Symbols: ATMYB65, MYB65 | MYB65 (MYB DOMAIN PROTEIN 65); DNA binding / transcription factor | chr3:3602093-3605104 FORWARD	370	372	502	478	0.981	0.173	0.153	1.01	1.36	1.29	Member of the R2R3-MYB gene family. Similar to GA-induced Barley myb gene. May be induced during germination in response to GA. Double mutants with MYB33 are male sterile, showing defects in pollen development and anther development. Contains a binding site for miRNA159 and may be spatially regulated by this micro RNA. The male sterile phenotype of the MYB33/MYB65 double mutant is light and tempe…
At5g59780	MYB domain transcription factor family	Symbols: MYB59, ATMYB59-3 | MYB59 (MYB DOMAIN PROTEIN 59); DNA binding / transcription factor | chr5:24082197-24083424 REVERSE	933	1129	780	1201	0.441	0.128	0.118	1.21	0.84	1.29	Encodes a putative transcription factor (MYB59).
At3g15170	NAC domain transcription factor family	Symbols: CUC1, anac054, ATNAC1 | CUC1 (CUP-SHAPED COTYLEDON1); transcription factor | chr3:5109883-5111447 FORWARD	454	507	490	586	0.37	0.63	0.281	1.12	1.08	1.29	Encodes a transcription factor involved in shoot apical meristem formation and auxin-mediated lateral root formation. The gene is thought not to be involved in stress responses (NaCl, auxins, ethylene). <i>Cuc</i> mutant was first recognized at the heart stage, where embryos lacking two distinct bulges of cotyledonary primordia were observed.
At5g19490	putative transcription regulator	DNA binding / sequence-specific DNA binding | chr5:6576769-6578273 REVERSE	179	162	210	231	0.74	0.366	0.224	0.91	1.17	1.29	DNA binding / sequence-specific DNA binding; similar to transcription factor, putative [Arabidopsis thaliana] (TAIR:AT3G12480.1); similar to hypothetical protein [Vitis vinifera] (GB:CAN71308.1); contains InterPro domain Transcription factor CBF/NF-Y/archaeal histone; (InterPro:IPR003958); contains InterPro domain Histone-fold; (InterPro:IPR009072)
At5g27610	putative transcription regulator	Symbols: ATALY1, ALY1 | DNA binding / transcription factor | chr5:9764135-9769903 FORWARD	689	534	676	890	0.011	0.729	0.077	0.77	0.98	1.29	DNA binding / transcription factor; similar to DNA binding / transcription factor [Arabidopsis thaliana] (TAIR:AT3G05380.2); similar to unknown protein [Arabidopsis thaliana] (TAIR:AT3G05380.3); similar to DNA binding / transcription factor [Arabidopsis thaliana] (TAIR:AT3G05380.1); similar to unnamed protein product [Vitis vinifera] (GB:CAO17588.1); contains InterPro domain Homeodomain-like (Int…
At5g09260	SNF7	Symbols: VPS20.2 | VPS20.2 (VACUOLAR PROTEIN SORTING-ASSOCIATED PROTEIN 20.2) | chr5:2876753-2878700 FORWARD	4039	4583	5157	5213	0.297	0.013	0.001	1.13	1.28	1.29	VPS20.2; similar to VPS20.1 [Arabidopsis thaliana] (TAIR:AT5G63880.1); similar to hypothetical protein [Vitis vinifera] (GB:CAN81116.1); contains InterPro domain Snf7; (InterPro:IPR005024)
At1g68800	TCP transcription factor family	Symbols: BRC2, TCP12 | TCP12 (TCP DOMAIN PROTEIN 12); transcription factor | chr1:25847066-25848540 REVERSE	319	342	422	411	0.748	0.145	0.077	1.07	1.32	1.29	Encodes a TCP transcription factor, closely related to teosinte branched1, arrests axillary bud development and prevents axillary bud outgrowth. Transcription level and mutant phenotype are weaker than its homolog BRC1 (At3G18550).
At1g17040	unclassified	Symbols: SHA, ATSHA, STATLA | SHA (SH2 DOMAIN PROTEIN A); protein binding / signal transducer/ transcription factor | chr1:5824848-5828233 FORWARD	944	823	1006	1215	0.232	0.455	0.022	0.87	1.07	1.29	Encodes a protein that contains an SH2 domain. It can pull down a 120-kD tyrosine-phosphorylated protein in vitro. It is predicted to act as a transcription factor.
At1g50190	unclassified	FUNCTIONS IN: molecular_function unknown; INVOLVED IN: intracellular signaling cascade; LOCATED IN: cellular_component unknown; CONTAINS InterPro DOMAIN/s: Protein kinase C, phorbol ester/diacylglycerol binding (InterPro:IPR002219), DC1 (InterPro:IPR004146), C1-like (InterPro:IPR011424); BEST Arabidopsis thaliana protein match is: DC1 domain-containing protein (TAIR:AT5G42280.1). | chr1:18588229-…	248	304	242	319	0.512	0.908	0.219	1.22	0.97	1.29	pseudogene, CHP-rich zinc finger protein, putative, identical to hypothetical protein GB:AAD50045 GI:5734780 from (Arabidopsis thaliana)
At1g62110	unclassified	mitochondrial transcription termination factor family protein / mTERF family protein | chr1:22957876-22959711 REVERSE	420	346	459	542	0.431	0.567	0.261	0.82	1.09	1.29	mitochondrial transcription termination factor family protein / mTERF family protein; similar to mitochondrial transcription termination factor family protein / mTERF family protein [Arabidopsis thaliana] (TAIR:AT1G62085.1); similar to unnamed protein product [Vitis vinifera] (GB:CAO40592.1); contains InterPro domain Mitochodrial transcription termination factor-related (InterPro:IPR003690)
At1g62490	unclassified	mitochondrial transcription termination factor-related / mTERF-related | chr1:23130405-23131533 REVERSE	84	81	114	108	0.748	0.051	0.136	0.96	1.35	1.29	mitochondrial transcription termination factor-related / mTERF-related; similar to mitochondrial transcription termination factor-related / mTERF-related [Arabidopsis thaliana] (TAIR:AT1G61960.1); similar to hypothetical protein [Vitis vinifera] (GB:CAN65474.1); contains InterPro domain Mitochodrial transcription termination factor-related (InterPro:IPR003690)
At3g42790	Alfin-like	Symbols: AL3 | AL3 (ALFIN-LIKE 3); DNA binding / methylated histone residue binding | chr3:14877958-14879781 REVERSE	6601	7200	8468	8449	0.64	0.062	0.108	1.09	1.28	1.28	AL3 encodes a member of the Alfin-Like family of nuclear-localized PhD domain containing homeodomain proteins. Binds to H3K4 di or trimethylated DNA.
At1g35240	ARF, Auxin Response Factor family	Symbols: ARF20 | ARF20 (AUXIN RESPONSE FACTOR 20); transcription factor | chr1:12927457-12930523 REVERSE	119	143	159	153	0.456	0.176	0.21	1.2	1.33	1.28	ARF20 (AUXIN RESPONSE FACTOR 20); transcription factor; Identical to Putative auxin response factor 20 (ARF20) [Arabidopsis Thaliana] (GB:Q9C7I9); similar to ARF21 (AUXIN RESPONSE FACTOR 21), transcription factor [Arabidopsis thaliana] (TAIR:AT1G34410.1); similar to ARF22 (AUXIN RESPONSE FACTOR 22), transcription factor [Arabidopsis thaliana] (TAIR:AT1G34390.1); similar to ARF15 (AUXIN RESPONSE F…
At2g01760	ARR	Symbols: ARR14 | ARR14 (ARABIDOPSIS RESPONSE REGULATOR 14); transcription factor/ two-component response regulator | chr2:332967-334696 FORWARD	1162	1227	1385	1485	0.677	0.435	0.068	1.06	1.19	1.28	member of Response Regulator: B- Type
At2g41310	ARR	Symbols: ATRR3, ARR8 | ATRR3 (RESPONSE REGULATOR 3); transcription regulator/ two-component response regulator | chr2:17221933-17224427 FORWARD	13332	16880	19268	17043	0.093	0.008	0.003	1.27	1.45	1.28	Encodes an A- type response Regulator that is primarily expressed in the root and is involved in cytokinin-mediated signalling.
At5g25890	Aux/IAA family	Symbols: IAA28, IAR2 | IAA28 (INDOLE-3-ACETIC ACID INDUCIBLE 28); transcription factor | chr5:9033415-9034834 FORWARD	1447	1573	1793	1852	0.8	0.48	0.236	1.09	1.24	1.28	encodes a protein that may be a negative regulator of lateral root formation in response to auxin. It is a member of IAA/ARF gene family and is plant-specific. Gain of function mutations in this gene suppresses lateral root formation and is resistant to inhibition of root elongation by auxin, cytokinin, and ethylene.
At3g06160	B3 transcription factor family	transcriptional factor B3 family protein | chr3:1864326-1867192 FORWARD	216	198	215	277	0.62	0.968	0.26	0.91	1	1.28	transcriptional factor B3 family protein; similar to DNA binding / transcription factor [Arabidopsis thaliana] (TAIR:AT3G06220.1); similar to hypothetical protein [Vitis vinifera] (GB:CAN82365.1); similar to hypothetical protein [Vitis vinifera] (GB:CAN76392.1); contains InterPro domain Transcriptional factor B3; (InterPro:IPR003340)
At1g51070	bHLH,Basic Helix-Loop-Helix family	basic helix-loop-helix (bHLH) family protein | chr1:18927887-18929762 FORWARD	5970	6990	8138	7642	0.015	0.008	0.034	1.17	1.36	1.28	basic helix-loop-helix (bHLH) family protein; similar to ILR3 (IAA-LEUCINE RESISTANT3), DNA binding / transcription factor [Arabidopsis thaliana] (TAIR:AT5G54680.1); similar to unnamed protein product [Vitis vinifera] (GB:CAO39052.1); contains InterPro domain Basic helix-loop-helix dimerisation region bHLH; (InterPro:IPR001092); contains InterPro domain Helix-loop-helix DNA-binding; (InterPro:IPR…
At1g68240	bHLH,Basic Helix-Loop-Helix family	transcription factor | chr1:25574864-25576129 REVERSE	187	206	173	239	0.712	0.757	0.52	1.1	0.93	1.28	transcription factor; contains InterPro domain Basic helix-loop-helix dimerisation region bHLH; (InterPro:IPR001092); contains InterPro domain Helix-loop-helix DNA-binding; (InterPro:IPR011598)
At2g42300	bHLH,Basic Helix-Loop-Helix family	basic helix-loop-helix (bHLH) family protein | chr2:17621156-17624841 FORWARD	2280	2069	2288	2918	0.689	0.979	0.133	0.91	1	1.28	basic helix-loop-helix (bHLH) family protein; similar to basic helix-loop-helix (bHLH) family protein [Arabidopsis thaliana] (TAIR:AT3G57800.2); similar to unnamed protein product [Vitis vinifera] (GB:CAO23529.1); contains InterPro domain Basic helix-loop-helix dimerisation region bHLH; (InterPro:IPR001092); contains InterPro domain Helix-loop-helix DNA-binding; (InterPro:IPR011598)
At1g06040	C2C2(Zn) CO-like, Constans-like zinc finger family	Symbols: STO | STO (SALT TOLERANCE); DNA binding / protein binding / transcription factor/ zinc ion binding | chr1:1828413-1829890 REVERSE	1319	2021	1677	1693	0.037	0.039	0.147	1.53	1.27	1.28	Encodes salt tolerance protein (STO) which confers salt tolerance to yeast cells. Fully complements calcineurin deficient yeast but does not encode a phosphoprotein phosphatase. Sequence has similarities to CONSTANS. STO co-localizes with COP1 and plays a role in light signaling.
At1g72830	CCAAT box binding factor family, HAP2	Symbols: HAP2C, ATHAP2C, NF-YA3 | NF-YA3 (NUCLEAR FACTOR Y, SUBUNIT A3); transcription factor | chr1:27405461-27407969 REVERSE	1944	1745	2443	2495	0.566	0.062	0.054	0.9	1.26	1.28	Encodes a subunit of CCAAT-binding complex, binds to CCAAT box motif present in some plant promoter sequences. One of three members of this class (HAP2A, HAP2B, HAP2C), it is expressed in vegetative and reproductive tissues.
At2g16390	Chromatin Remodeling Factors	Symbols: DRD1, CHR35, DMS1 | DRD1 (DEFECTIVE IN RNA-DIRECTED DNA METHYLATION 1); ATP binding / DNA binding / helicase/ nucleic acid binding | chr2:7097638-7101096 FORWARD	1739	1608	1817	2227	0.74	0.761	0.05	0.92	1.05	1.28	Putative chromatin remodeling protein, member of a plant-specific subfamily of SWI2/SNF2-like proteins. Mutations nearly eliminate non-CpG methylation at a target promoter but do not affect rDNA or centromere methylation. Cooperates with PolIVb to facilitate RNA-directed de novo methylation and silencing of homologous DNA. Endogenous targets include intergenic regions near retrotransposon LTRs or…
At5g16560	G2-like transcription factor family, GARP	Symbols: KAN, KAN1 | KAN (KANADI); transcription factor | chr5:5406863-5411424 REVERSE	1216	1378	1587	1556	0.622	0.156	0.099	1.13	1.3	1.28	Encodes a KANADI protein (KAN) that regulates organ polarity in Arabidopsis. KAN is required for abaxial identity in both leaves and carpels, and encodes a nuclear-localized protein in the GARP family of putative transcription factors. Together with KAN2, this gene appears to be involved in the development of the carpel and the outer integument of the ovule.Along with KAN2 and KAN4, KAN1 appears …
At3g52280	Global transcription factor group	Symbols: GTE6 | GTE6 (GENERAL TRANSCRIPTION FACTOR GROUP E6); DNA binding / H3/H4 histone acetyltransferase | chr3:19389103-19391289 REVERSE	1371	1228	1394	1758	0.693	0.911	0.055	0.9	1.02	1.28	Bromodomain containing nuclear-localized protein involved in leaf development. GTE6 binds to the promoter and intron of AS1 and regulates its expression via histone acetylation.
At5g61060	HDA	Symbols: HDA05, HDA5, ATHDA5 | HDA05 (HISTONE DEACETYLASE 5); histone deacetylase | chr5:24566791-24571066 REVERSE	2136	1988	2199	2727	0.729	0.813	0.005	0.93	1.03	1.28	Encodes a member of the histone deacetylase family.
At1g01150	MYB domain transcription factor family	DNA binding / protein binding / zinc ion binding | chr1:70115-72138 REVERSE	229	196	315	293	0.391	0.042	0.197	0.85	1.38	1.28	DNA binding / zinc ion binding; similar to TRFL10 (TRF-LIKE 10), DNA binding [Arabidopsis thaliana] (TAIR:AT5G03780.1); similar to hypothetical protein [Vitis vinifera] (GB:CAN80644.1); similar to unnamed protein product [Vitis vinifera] (GB:CAO23553.1); contains InterPro domain Homeodomain-related; (InterPro:IPR012287); contains InterPro domain SANT, DNA-binding; (InterPro:IPR001005); contains I…
At1g13880	MYB domain transcription factor family	ELM2 domain-containing protein | chr1:4748873-4751212 FORWARD	4157	4205	4738	5310	0.932	0.023	0.091	1.01	1.14	1.28	ELM2 domain-containing protein; similar to myb family transcription factor / ELM2 domain-containing protein [Arabidopsis thaliana] (TAIR:AT2G03470.2); similar to unnamed protein product [Vitis vinifera] (GB:CAO41886.1); contains InterPro domain SANT, DNA-binding; (InterPro:IPR001005); contains InterPro domain ELM2 (InterPro:IPR000949)
At4g05100	MYB domain transcription factor family	Symbols: AtMYB74 | AtMYB74 (myb domain protein 74); DNA binding / transcription factor | chr4:2618454-2619887 FORWARD	1080	1375	1638	1380	0.119	0.02	0.075	1.27	1.52	1.28	Member of the R2R3 factor gene family.
At5g16770	MYB domain transcription factor family	Symbols: AtMYB9 | AtMYB9 (myb domain protein 9); DNA binding / transcription factor | chr5:5514884-5516936 FORWARD	163	220	215	208	0.063	0	0.091	1.35	1.32	1.28	Member of the R2R3 factor gene family.
At5g65230	MYB domain transcription factor family	Symbols: AtMYB53 | AtMYB53 (myb domain protein 53); DNA binding / transcription factor | chr5:26068290-26069652 FORWARD	790	730	1173	1011	0.626	0.005	0.162	0.92	1.49	1.28	Member of the R2R3 factor gene family.
At1g10170	putative transcription regulator	Symbols: ATNFXL1 | ATNFXL1 (ARABIDOPSIS THALIANA NF-X-LIKE 1); protein binding / transcription factor/ zinc ion binding | chr1:3333595-3337491 REVERSE	3071	3900	2865	3931	0.166	0.635	0.076	1.27	0.93	1.28	Encodes AtNFXL1, a homologue of the putative human transcription repressor NF-X1. Functions as a negative regulator of the trichothecene phytotoxin-induced defense response.
At3g05210	putative transcription regulator	Symbols: ERCC1, UVR7 | ERCC1; 5'-flap endonuclease | chr3:1479538-1482042 FORWARD	5027	5207	6477	6426	0.781	0.029	0.099	1.04	1.29	1.28	encodes a homolog of human ERCC1 protein (yeast RAD10), which is a DNA repair endonuclease. Mutants are sensitive to UV-B and gamma radiation (G2 cell cycle phase arrest) and are defective in dark-repair of pyrimidine pyrimidone dimers. This protein incises the 5' end of damaged DNA, similar to ERCC1/RAD10.
At5g09790	SET-domain transcriptional regulator family	Symbols: ATXR5, SDG15 | ATXR5; DNA binding / protein binding | chr5:3038981-3040970 REVERSE	1381	1404	1729	1774	0.831	0.104	0.132	1.02	1.25	1.28	Encodes a SET-domain protein. Contains a PCNA-binding domain. ATXR5 accumulates preferentially during the late G1 or S phase, suggesting that it plays a role in cell-cycle regulation or progression. A plant line expressing an RNAi construct directed against this gene has reduced agrobacterium-mediated tumor formation.
At1g29800	unclassified	phosphoinositide binding / zinc ion binding | chr1:10432601-10435441 FORWARD	1704	1625	1866	2173	0.831	0.622	0.158	0.95	1.1	1.28	zinc ion binding; similar to zinc finger (FYVE type) family protein [Arabidopsis thaliana] (TAIR:AT3G43230.1); similar to unnamed protein product [Vitis vinifera] (GB:CAO48008.1); similar to unnamed protein product [Vitis vinifera] (GB:CAO39438.1); contains InterPro domain Zinc finger, FYVE-type; (InterPro:IPR000306); contains InterPro domain Zinc finger, RING/FYVE/PHD-type (InterPro:IPR013083); …
At5g03500	unclassified	transcription coactivator | chr5:876521-878336 REVERSE	599	564	942	770	0.857	0.053	0.601	0.94	1.57	1.28	transcription coactivator; similar to transcriptional co-activator-related [Arabidopsis thaliana] (TAIR:AT5G03220.1); similar to unknown [Brassica rapa] (GB:ABL97954.1); contains InterPro domain MED7; (InterPro:IPR009244)
At5g46710	unclassified	zinc-binding family protein | chr5:18952616-18954692 REVERSE	523	479	641	672	0.709	0.228	0.157	0.92	1.23	1.28	zinc-binding family protein; similar to zinc-binding family protein [Arabidopsis thaliana] (TAIR:AT4G17900.1); similar to putative zinc-binding protein [Platanus x acerifolia] (GB:CAL25342.1); contains InterPro domain Protein of unknown function DUF597 (InterPro:IPR006734)
At5g63830	unclassified	FUNCTIONS IN: molecular_function unknown; INVOLVED IN: biological_process unknown; LOCATED IN: chloroplast; EXPRESSED IN: 20 plant structures; EXPRESSED DURING: 7 growth stages; CONTAINS InterPro DOMAIN/s: Zinc finger, HIT-type (InterPro:IPR007529); Has 339 Blast hits to 334 proteins in 111 species: Archae - 0; Bacteria - 0; Metazoa - 177; Fungi - 84; Plants - 29; Viruses - 0; Other Eukaryotes - …	903	1104	1011	1157	0.012	0.447	0.003	1.22	1.12	1.28	zinc finger (HIT type) family protein; similar to Predicted Zn-finger protein (ISS) [Ostreococcus tauri] (GB:CAL52783.1); similar to Os10g0520700 [Oryza sativa (japonica cultivar-group)] (GB:NP_001065086.1); contains domain ZINC FINGER HIT DOMAIN CONTAINING PROTEIN 2 (PROTEIN FON)-RELATED (PTHR15555); contains domain gb def: Arabidopsis thaliana genomic DNA, chromosome 5, P1 clone:MGI19 (PTHR1555…
At5g64220	AtSR Transcription Factor family	calmodulin-binding protein | chr5:25686246-25692215 FORWARD	1787	2140	2144	2271	0.086	0.258	0.015	1.2	1.2	1.27	calmodulin-binding protein; Identical to Calmodulin-binding transcription activator 2 (CMTA2) [Arabidopsis Thaliana] (GB:Q6NPP4;GB:Q9FMG3); similar to ethylene-responsive calmodulin-binding protein, putative (SR1) [Arabidopsis thaliana] (TAIR:AT2G22300.2); similar to EICBP.B (ETHYLENE INDUCED CALMODULIN BINDING PROTEIN), calmodulin binding / transcription regulator [Arabidopsis thaliana] (TAIR:AT…
At3g57980	Bromodomain proteins	DNA-binding bromodomain-containing protein | chr3:21466919-21469148 REVERSE	2308	2171	2233	2932	0.732	0.676	0.031	0.94	0.97	1.27	DNA-binding bromodomain-containing protein; similar to DNA-binding bromodomain-containing protein [Arabidopsis thaliana] (TAIR:AT2G42150.1); similar to hypothetical protein [Vitis vinifera] (GB:CAN75881.1); contains InterPro domain Bromodomain (InterPro:IPR001487); contains InterPro domain SANT, DNA-binding; (InterPro:IPR001005); contains InterPro domain Myb, DNA-binding (InterPro:IPR014778)
At1g68880	bZIP transcription factor family	Symbols: AtbZIP | AtbZIP (Arabidopsis thaliana basic leucine-zipper 8); DNA binding / transcription factor | chr1:25894499-25894915 REVERSE	93	110	120	118	0.363	0.083	0.278	1.19	1.29	1.27	ATBZIP (ARABIDOPSIS THALIANA BASIC LEUCINE-ZIPPER 8); DNA binding / transcription factor; similar to ATBZIP43 (ARABIDOPSIS THALIANA BASIC LEUCINE-ZIPPER 43), DNA binding / transcription factor [Arabidopsis thaliana] (TAIR:AT5G38800.1); similar to unnamed protein product [Vitis vinifera] (GB:CAO49243.1); contains InterPro domain bZIP transcription factor, bZIP-1; (InterPro:IPR011616); contains Int…
At4g00940	C2C2(Zn) DOF zinc finger family	Dof-type zinc finger domain-containing protein | chr4:403320-404810 REVERSE	827	854	884	1052	0.697	0.418	0.038	1.03	1.07	1.27	Dof-type zinc finger domain-containing protein; Identical to Dof zinc finger protein DOF4.1 (DOF4.1) [Arabidopsis Thaliana] (GB:Q9M161;GB:O23083); similar to DAG1 (DOF AFFECTING GERMINATION 1) [Arabidopsis thaliana] (TAIR:AT3G61850.3); similar to DAG1 (DOF AFFECTING GERMINATION 1), DNA binding / transcription factor [Arabidopsis thaliana] (TAIR:AT3G61850.1); similar to DAG1 (DOF AFFECTING GERMINA…
At5g43250	CCAAT box binding factor family, HAP5	Symbols: NF-YC13 | NF-YC13 (NUCLEAR FACTOR Y, SUBUNIT C13); DNA binding / transcription factor | chr5:17356174-17356566 REVERSE	599	552	673	762	0.842	0.722	0.274	0.92	1.12	1.27	transcription factor, putative; similar to HAP5B (Heme activator protein (yeast) homolog 5B) [Arabidopsis thaliana] (TAIR:AT1G56170.2); similar to HAP5B (Heme activator protein (yeast) homolog 5B), DNA binding / transcription factor [Arabidopsis thaliana] (TAIR:AT1G56170.1); similar to unnamed protein product [Vitis vinifera] (GB:CAO66176.1); contains InterPro domain Transcription factor CBF/NF-Y…
At3g12810	Chromatin Remodeling Factors	Symbols: PIE1, SRCAP, chr13 | PIE1 (PHOTOPERIOD-INDEPENDENT EARLY FLOWERING 1); ATP binding / DNA binding / helicase/ nucleic acid binding | chr3:4065042-4074078 FORWARD	2907	3115	3255	3682	0.475	0.202	0.006	1.07	1.12	1.27	Encodes a protein similar to ATP-dependent, chromatin-remodeling proteins of the ISWI and SWI2/SNF2 family. Genetic analyses suggest that this gene is involved in multiple flowering pathways. Mutations in PIE1 results in suppression of FLC-mediated delay of flowering and causes early flowering in noninductive photoperiods independently of FLC. PIE1 is required for expression of FLC in the shoot a…
At5g63950	Chromatin Remodeling Factors	Symbols: CHR24 | CHR24 (chromatin remodeling 24); ATP binding / DNA binding / helicase/ nucleic acid binding | chr5:25591956-25598505 REVERSE	2038	1906	2349	2587	0.652	0.311	0.084	0.94	1.15	1.27	CHR24 (chromatin remodeling 24); ATP binding / DNA binding / helicase; similar to CHR8 (chromatin remodeling 8), ATP binding / DNA binding / helicase [Arabidopsis thaliana] (TAIR:AT2G18760.1); similar to SNF2 family DNA-dependent ATPase [Physcomitrella patens subsp. patens] (GB:EDQ68757.1); similar to hypothetical protein OsI_017406 [Oryza sativa (indica cultivar-group)] (GB:EAY96173.1); similar …
At2g40970	G2-like transcription factor family, GARP	myb family transcription factor | chr2:17097550-17098695 REVERSE	671	975	723	849	0.037	0.63	0.049	1.45	1.08	1.27	myb family transcription factor; similar to myb family transcription factor [Arabidopsis thaliana] (TAIR:AT3G10760.1); similar to Homeodomain-related [Medicago truncatula] (GB:ABN09175.1); contains InterPro domain Homeodomain-related; (InterPro:IPR012287); contains InterPro domain Homeodomain-like (InterPro:IPR009057); contains InterPro domain Myb, DNA-binding (InterPro:IPR014778); contains Inter…
At4g00270	GeBP like	DNA-binding storekeeper protein-related | chr4:117152-118577 REVERSE	1287	1167	1466	1632	0.616	0.245	0.129	0.91	1.14	1.27	DNA-binding storekeeper protein-related; similar to DNA-binding storekeeper protein-related [Arabidopsis thaliana] (TAIR:AT2G25650.1); similar to unnamed protein product [Vitis vinifera] (GB:CAO39806.1); similar to unnamed protein product [Vitis vinifera] (GB:CAO38810.1); contains InterPro domain Protein of unknown function DUF573 (InterPro:IPR007592)
At5g41410	HB,Homeobox transcription factor family	Symbols: BEL1 | BEL1 (BELL 1); DNA binding / protein binding / transcription factor | chr5:16580044-16584008 FORWARD	3580	4223	3897	4536	0.347	0.244	0.096	1.18	1.09	1.27	Homeodomain protein required for ovule identity.Loss of function mutations show homeotic conversion of integuments to carpels.Forms heterodimers with STM and KNAT1. Interacts with AG-SEP heterodimers is thought to restrict WUS expression. BEL interacts with MADS box dimers composed of SEP1(or SEP3) and AG, SHP1, SHP2 and STK. The interaction of BEL1 with AG-SEP3 is required for proper integument …
At5g62020	HSF,Heat-shock transcription factor family	Symbols: AT-HSFB2A, HSFB2A | AT-HSFB2A; DNA binding / transcription factor | chr5:24916089-24917643 FORWARD	272	278	293	346	0.936	0.707	0.304	1.02	1.08	1.27	member of Heat Stress Transcription Factor (Hsf) family
At5g37490	PHOR1	U-box domain-containing protein | chr5:14887478-14889151 FORWARD	267	297	374	339	0.183	0.156	0.006	1.11	1.4	1.27	U-box domain-containing protein; similar to U-box domain-containing protein [Arabidopsis thaliana] (TAIR:AT1G66160.1); similar to unnamed protein product [Vitis vinifera] (GB:CAO42397.1); contains InterPro domain Armadillo-type fold; (InterPro:IPR016024); contains InterPro domain Zinc finger, RING/FYVE/PHD-type (InterPro:IPR013083); contains InterPro domain Armadillo-like helical; (InterPro:IPR01…
At4g00200	putative transcription regulator	DNA binding | chr4:82445-84694 REVERSE	615	637	706	779	0.885	0.477	0.233	1.04	1.15	1.27	DNA binding; similar to DNA-binding family protein [Arabidopsis thaliana] (TAIR:AT4G12080.1); similar to hypothetical protein [Vitis vinifera] (GB:CAN62363.1); contains InterPro domain Protein of unknown function DUF296 (InterPro:IPR005175); contains InterPro domain HMG-I and HMG-Y, DNA-binding (InterPro:IPR000637)
At4g04830	putative transcription regulator	Symbols: ATMSRB5 | methionine sulfoxide reductase domain-containing protein / SeIR domain-containing protein | chr4:2445859-2447086 FORWARD	1775	710	1842	2252	0.047	0.808	0.102	0.4	1.04	1.27	methionine sulfoxide reductase domain-containing protein / SeIR domain-containing protein; similar to methionine sulfoxide reductase domain-containing protein / SeIR domain-containing protein [Arabidopsis thaliana] (TAIR:AT4G04810.1); similar to hypothetical protein [Vitis vinifera] (GB:CAN83184.1); contains InterPro domain Methionine sulphoxide reductase B; (InterPro:IPR002579); contains InterPr…
At1g73030	SNF7	Symbols: VPS46.2 | VPS46.2 | chr1:27473826-27475122 FORWARD	1441	1357	1206	1823	0.747	0.025	0.199	0.94	0.84	1.27	VPS46.2; similar to VPS46.1 [Arabidopsis thaliana] (TAIR:AT1G17730.1); similar to putative developmental protein [Nicotiana benthamiana] (GB:AAO59435.1); contains InterPro domain Snf7; (InterPro:IPR005024)
At1g56460	unclassified	PAPA-1-like family protein / zinc finger (HIT type) family protein | chr1:21146289-21149616 FORWARD	1129	944	1063	1432	0.45	0.319	0.113	0.84	0.94	1.27	PAPA-1-like family protein / zinc finger (HIT type) family protein; similar to PAPA-1-like family protein / zinc finger (HIT type) family protein [Arabidopsis thaliana] (TAIR:AT2G47350.1); similar to unnamed protein product [Vitis vinifera] (GB:CAO17423.1); contains InterPro domain Zinc finger, HIT-type (InterPro:IPR007529); contains InterPro domain PAPA-1-like conserved region (InterPro:IPR00688…
At5g04270	unclassified	zinc ion binding | chr5:1182718-1184765 REVERSE	1616	1328	1991	2045	0.411	0.143	0.088	0.82	1.23	1.27	zinc ion binding; similar to zinc finger (DHHC type) family protein [Arabidopsis thaliana] (TAIR:AT3G09320.1); similar to unnamed protein product [Vitis vinifera] (GB:CAO68911.1); contains InterPro domain Zinc finger, DHHC-type; (InterPro:IPR001594)
At5g41060	unclassified	zinc finger (DHHC type) family protein | chr5:16435322-16437699 FORWARD	4761	4654	6139	6071	0.835	0.073	0.111	0.98	1.29	1.27	zinc finger (DHHC type) family protein; similar to zinc finger (DHHC type) family protein [Arabidopsis thaliana] (TAIR:AT3G26935.1); similar to unnamed protein product [Vitis vinifera] (GB:CAO49059.1); contains InterPro domain Zinc finger, DHHC-type; (InterPro:IPR001594)
At3g16857	ARR	Symbols: ARR1 | ARR1 (ARABIDOPSIS RESPONSE REGULATOR 1); transcription factor/ two-component response regulator | chr3:5755821-5759443 FORWARD	9864	10099	11328	12419	0.592	0.153	0.116	1.02	1.15	1.26	Encodes an Arabidopsis response regulator (ARR) protein that acts in concert with other type-B ARRs in the cytokinin signaling pathway.
At4g31615	B3 transcription factor family	DNA binding / transcription factor | chr4:15320297-15322194 REVERSE	589	461	754	742	0.24	0.106	0.303	0.78	1.28	1.26	DNA binding / transcription factor; similar to transcriptional factor B3 family protein [Arabidopsis thaliana] (TAIR:AT4G31620.1); similar to reproductive meristem gene 1 [Brassica oleracea var. botrytis] (GB:AAC18082.1); contains InterPro domain Transcriptional factor B3; (InterPro:IPR003340)
At4g36620	C2C2(Zn) GATA transcription factor family	zinc finger (GATA type) family protein | chr4:17268906-17269743 REVERSE	216	169	275	272	0.009	0.075	0.364	0.78	1.27	1.26	zinc finger (GATA type) family protein; Identical to Putative GATA transcription factor 21 [Arabidopsis Thaliana] (GB:Q6QPM2;GB:O23219); similar to MNP (MONOPOLE), transcription factor [Arabidopsis thaliana] (TAIR:AT3G50870.1); similar to hypothetical protein [Vitis vinifera] (GB:CAN72981.1); similar to unnamed protein product [Vitis vinifera] (GB:CAO22839.1); contains InterPro domain Zinc finger…
At5g14960	E2F/DP transcription factor family	Symbols: DEL2, E2L1, E2FD | DEL2 (DP-E2F-LIKE 2); DNA binding / transcription factor | chr5:4843948-4846394 FORWARD	872	703	939	1099	0.317	0.627	0.212	0.81	1.08	1.26	DEL2/E2FD/E2L1 (DP-E2F-LIKE 2); DNA binding / transcription factor; similar to DEL3 (DP-E2F-like 3), transcription factor [Arabidopsis thaliana] (TAIR:AT3G01330.1); similar to unnamed protein product [Vitis vinifera] (GB:CAO14875.1); contains InterPro domain E2F Family (InterPro:IPR015633); contains InterPro domain Winged helix repressor DNA-binding (InterPro:IPR011991); contains InterPro domain …
At1g79430	G2-like transcription factor family, GARP	Symbols: APL, WDY | APL (ALTERED PHLOEM DEVELOPMENT); transcription factor/ transcription regulator | chr1:29877228-29879206 REVERSE	1452	1066	1583	1827	0.149	0.348	0.27	0.73	1.09	1.26	Encodes gene product that is required for several aspects of phloem development in the root: (1) the specific divisions organizing the phloem pole, (2) sieve element differentiation and (3) the expression of a companion-specific gene. Mutant has a defect in the organization of phloem poles in the root. apl seedlings have a short, determinate root with only occasional lateral branches.
At2g20400	G2-like transcription factor family, GARP	myb family transcription factor | chr2:8799187-8801973 FORWARD	1402	1260	1644	1773	0.521	0.267	0.092	0.9	1.17	1.26	myb family transcription factor; similar to PHR1 (PHOSPHATE STARVATION RESPONSE 1), transcription factor [Arabidopsis thaliana] (TAIR:AT4G28610.1); similar to unnamed protein product [Vitis vinifera] (GB:CAO40570.1); contains InterPro domain Homeodomain-related; (InterPro:IPR012287); contains InterPro domain Homeodomain-like (InterPro:IPR009057); contains InterPro domain Myb, DNA-binding (InterPr…
At5g51870	MADS box transcription factor family	Symbols: AGL71 | AGL71 (AGAMOUS-LIKE 71); transcription factor | chr5:21085635-21087923 REVERSE	132	139	171	166	0.82	0.211	0.375	1.05	1.29	1.26	AGL71; transcription factor; similar to MADS-box protein (AGL72) [Arabidopsis thaliana] (TAIR:AT5G51860.2); similar to MADS-box protein (AGL72) [Arabidopsis thaliana] (TAIR:AT5G51860.1); similar to unnamed protein product [Vitis vinifera] (GB:CAO17703.1); contains InterPro domain Transcription factor, MADS-box; (InterPro:IPR002100); contains InterPro domain Transcription factor, K-box; (InterPro:…
At1g26580	MYB domain transcription factor family	FUNCTIONS IN: molecular_function unknown; INVOLVED IN: biological_process unknown; LOCATED IN: cellular_component unknown; EXPRESSED IN: 24 plant structures; EXPRESSED DURING: 15 growth stages; BEST Arabidopsis thaliana protein match is: myb family transcription factor / ELM2 domain-containing protein (TAIR:AT2G03470.1); Has 82 Blast hits to 82 proteins in 12 species: Archae - 0; Bacteria - 0; Me…	9507	10004	11791	12005	0.464	0.023	0.008	1.05	1.24	1.26	similar to myb family transcription factor / ELM2 domain-containing protein [Arabidopsis thaliana] (TAIR:AT2G03470.1); similar to Os03g0425800 [Oryza sativa (japonica cultivar-group)] (GB:NP_001050406.1); similar to expressed protein [Oryza sativa (japonica cultivar-group)] (GB:AAS07212.1)
At1g07370	putative transcription regulator	Symbols: PCNA1 | PCNA1 (PROLIFERATING CELLULAR NUCLEAR ANTIGEN); DNA binding / DNA polymerase processivity factor/ protein binding | chr1:2263140-2264551 FORWARD	1562	1171	1794	1976	0.259	0.35	0.165	0.75	1.15	1.26	Encodes putative proliferating cell nuclear antigen involved in cell cycle regulation.
At2g41350	putative transcription regulator	unknown protein | chr2:17231341-17233458 FORWARD	949	783	994	1194	0.374	0.723	0.066	0.83	1.05	1.26	similar to unknown protein [Arabidopsis thaliana] (TAIR:AT2G21980.1); similar to Helix-turn-helix, AraC type [Medicago truncatula] (GB:ABE89508.1)
At2g37120	S1FA	DNA-binding S1FA family protein | chr2:15594030-15594961 REVERSE	1515	1490	1662	1906	0.938	0.539	0.019	0.98	1.1	1.26	DNA-binding S1FA family protein; Identical to DNA-binding protein S1FA2 (S1FA2) [Arabidopsis Thaliana] (GB:Q42337;GB:Q9ZQC9); contains InterPro domain DNA binding protein S1FA; (InterPro:IPR006779)
At1g04050	SET-domain transcriptional regulator family	Symbols: SUVR1, SDG13 | SUVR1 (ARABIDOPSIS HOMOLOG OF SU(VAR)3-9 1); histone-lysine N-methyltransferase/ zinc ion binding | chr1:1045598-1049297 REVERSE	826	786	937	1037	0.711	0.321	0.022	0.95	1.14	1.26	Encodes SUVR1, one of the four closely related Arabidopsis SUVR proteins that belong to the SU(VAR)3-9 subgroup of SET-domain proteins. Proteins containing the evolutionarily conserved SET domain are involved in regulation of eukaryotic gene expression and chromatin structure through their histone lysine methyltransferase (HMTase) activity. SUVR1, SUVR2 and SUVR4 proteins contain a novel domain a…
At1g21150	unclassified	mitochondrial transcription termination factor family protein / mTERF family protein | chr1:7406296-7407764 REVERSE	243	221	293	306	0.728	0.006	0.027	0.91	1.21	1.26	mitochondrial transcription termination factor family protein / mTERF family protein; similar to mitochondrial transcription termination factor family protein / mTERF family protein [Arabidopsis thaliana] (TAIR:AT5G07900.1); similar to hypothetical protein [Vitis vinifera] (GB:CAN68939.1); contains InterPro domain Mitochodrial transcription termination factor-related (InterPro:IPR003690)
At1g77060	unclassified	mutase family protein | chr1:28951685-28953509 REVERSE	2154	1623	2215	2721	0.278	0.838	0.058	0.75	1.03	1.26	mutase family protein; Identical to Putative carboxyvinyl-carboxyphosphonate phosphorylmutase [Arabidopsis Thaliana] (GB:O49290;GB:Q8LFA2); similar to mutase family protein [Arabidopsis thaliana] (TAIR:AT1G21440.1); similar to hypothetical protein OsI_036463 [Oryza sativa (indica cultivar-group)] (GB:EAY82504.1); contains InterPro domain Isocitrate lyase and phosphorylmutase; (InterPro:IPR000918)…
At4g02220	unclassified	zinc finger (MYND type) family protein / programmed cell death 2 C-terminal domain-containing protein | chr4:976278-979163 FORWARD	5278	4715	5788	6666	0.537	0.47	0.058	0.89	1.1	1.26	zinc finger (MYND type) family protein / programmed cell death 2 C-terminal domain-containing protein; similar to programmed cell death 2 C-terminal domain-containing protein [Arabidopsis thaliana] (TAIR:AT5G64830.1); similar to unnamed protein product [Vitis vinifera] (GB:CAO40060.1); contains InterPro domain Programmed cell death protein 2, C-terminal; (InterPro:IPR007320); contains InterPro do…
At4g06634	unclassified	zinc finger (C2H2 type) family protein | chr4:3764302-3766578 REVERSE	2260	1686	2262	2856	0.198	0.996	0.11	0.75	1	1.26	zinc finger (C2H2 type) family protein; Identical to Uncharacterized zinc finger protein At4g06634 [Arabidopsis Thaliana] (GB:Q2V3L3;GB:Q27GJ7;GB:Q8W3M5); similar to ELF6 (EARLY FLOWERING 6), transcription factor [Arabidopsis thaliana] (TAIR:AT5G04240.1); similar to unknown [Populus trichocarpa x Populus deltoides] (GB:ABK96475.1); contains InterPro domain Zinc finger, C2H2-like; (InterPro:IPR015…
At2g24570	WRKY domain transcription factor family	Symbols: WRKY17, ATWRKY17 | WRKY17; calmodulin binding / transcription factor | chr2:10437398-10439298 REVERSE	2274	2155	2824	2872	0.721	0.015	0.167	0.95	1.24	1.26	member of WRKY Transcription Factor; Group II-d; negative regulator of basal resistance to Pseudomonas syringae.
At5g05410	AP2/EREBP, APETALA2/Ethylene-responsive element binding protein family	Symbols: DREB2A, DREB2 | DREB2A; DNA binding / transcription activator/ transcription factor | chr5:1602205-1603911 FORWARD	264	264	444	330	0.998	0.041	0.392	1	1.68	1.25	Encodes a transcription factor that specifically binds to DRE/CRT cis elements (responsive to drought and low-temperature stress). Belongs to the DREB subfamily A-2 of ERF/AP2 transcription factor family (DREB2A). There are eight members in this subfamily including DREB2B. The protein contains one AP2 domain. Overexpression of transcriptional activation domain of DREB2A resulted in significant dr…
At5g67180	AP2/EREBP, APETALA2/Ethylene-responsive element binding protein family	Symbols: TOE3 | AP2 domain-containing transcription factor, putative | chr5:26801949-26804249 REVERSE	569	591	622	712	0.791	0.519	0.021	1.04	1.09	1.25	AP2 domain-containing transcription factor, putative; Identical to AP2-like ethylene-responsive transcription factor TARGET OF EAT 3 (TOE3) [Arabidopsis Thaliana] (GB:Q9FH95); similar to AP2 (APETALA 2), transcription factor [Arabidopsis thaliana] (TAIR:AT4G36920.1); similar to LIPLESS1 [Antirrhinum majus] (GB:AAO52746.1); contains InterPro domain DNA-binding, integrase-type; (InterPro:IPR016177)…
At2g45410	AS2,Lateral Organ Boundaries Gene Family	Symbols: LBD19 | LBD19 (LOB DOMAIN-CONTAINING PROTEIN 19) | chr2:18712287-18713116 REVERSE	89	103	125	112	0.54	0.122	0.282	1.15	1.39	1.25	LBD19 (LOB DOMAIN-CONTAINING PROTEIN 19); Identical to LOB domain-containing protein 19 (LBD19) [Arabidopsis Thaliana] (GB:O22132); similar to LBD18 (LOB DOMAIN-CONTAINING PROTEIN 18) [Arabidopsis thaliana] (TAIR:AT2G45420.1); similar to unnamed protein product [Vitis vinifera] (GB:CAO24487.1); contains InterPro domain Lateral organ boundaries, LOB (InterPro:IPR004883)
At4g38960	C2C2(Zn) CO-like, Constans-like zinc finger family	zinc finger (B-box type) family protein | chr4:18161353-18163303 FORWARD	2023	2076	2253	2525	0.911	0.302	0.031	1.03	1.11	1.25	zinc finger (B-box type) family protein; similar to zinc finger (B-box type) family protein [Arabidopsis thaliana] (TAIR:AT2G21320.1); similar to unnamed protein product [Vitis vinifera] (GB:CAO47249.1); contains InterPro domain Zinc finger, B-box; (InterPro:IPR000315); contains InterPro domain Zinc finger, CONSTANS-type; (InterPro:IPR002926)
At2g37740	C2H2 zinc finger family	Symbols: ATZFP10, ZFP10 | ZFP10 (ZINC-FINGER PROTEIN 10); nucleic acid binding / transcription factor/ zinc ion binding | chr2:15827706-15828620 REVERSE	93	102	120	116	0.539	0.172	0.171	1.1	1.29	1.25	zinc finger (C2H2 type) family protein; similar to RBE (RABBIT EARS), nucleic acid binding / transcription factor/ zinc ion binding [Arabidopsis thaliana] (TAIR:AT5G06070.1); similar to hypothetical protein [Vitis vinifera] (GB:CAN72262.1); similar to hypothetical protein OsI_023697 [Oryza sativa (indica cultivar-group)] (GB:EAZ02465.1); similar to hypothetical protein OsJ_021877 [Oryza sativa (j…
At4g25440	C3H zinc finger family	Symbols: ZFWD1 | ZFWD1 (zinc finger WD40 repeat protein 1); nucleic acid binding / zinc ion binding | chr4:13006727-13009608 REVERSE	1772	2258	2376	2220	0.163	0.082	0.088	1.27	1.34	1.25	ZFWD1 (zinc finger WD40 repeat protein 1); nucleic acid binding / zinc ion binding; similar to WD-40 repeat family protein / zfwd2 protein (ZFWD2), putative [Arabidopsis thaliana] (TAIR:AT5G51980.1); similar to WD-40 repeat family protein / zfwd2 protein (ZFWD2), putative [Arabidopsis thaliana] (TAIR:AT5G51980.2); similar to unnamed protein product [Vitis vinifera] (GB:CAO66448.1); contains Inter…
At5g12850	C3H zinc finger family	zinc finger (CCCH-type) family protein | chr5:4056187-4059580 FORWARD	6992	5671	6559	8761	0.565	0.654	0.081	0.81	0.94	1.25	zinc finger (CCCH-type) family protein; similar to zinc finger (CCCH-type) family protein [Arabidopsis thaliana] (TAIR:AT2G41900.1); similar to Zinc finger, CCCH-type [Medicago truncatula] (GB:ABN08215.1); similar to hypothetical protein [Vitis vinifera] (GB:CAN74402.1); similar to unnamed protein product [Vitis vinifera] (GB:CAO23558.1); contains InterPro domain Zinc finger, CCCH-type; (InterPro…
At5g26040	HDA	Symbols: HDA2 | HDA2; histone deacetylase | chr5:9099157-9101636 REVERSE	397	240	308	498	0.055	0.061	0.173	0.61	0.78	1.25	Class III RPD3 type protein
At5g64610	Histone acetyltransferases	Symbols: HAM1 | HAM1 (HISTONE ACETYLTRANSFERASE OF THE MYST FAMILY 1); H3/H4 histone acetyltransferase/ histone acetyltransferase/ nucleic acid binding / zinc ion binding | chr5:25828160-25830524 REVERSE	2220	2146	2627	2769	0.885	0.329	0.192	0.97	1.18	1.25	Encodes an enzyme with histone acetyltransferase activity. HAM1 primarily acetylate histone H4, but also display some ability to acetylate H3. Prior acetylation of lysine 5 on histone H4 reduces radioactive acetylation by either HAM1. HAM1 acetylates histone H4 lysine 5.
At2g26150	HSF,Heat-shock transcription factor family	Symbols: ATHSFA2, HSFA2 | ATHSFA2; DNA binding / transcription factor | chr2:11135682-11137396 FORWARD	258	211	338	323	0.104	0.142	0.019	0.82	1.31	1.25	member of Heat Stress Transcription Factor (Hsf) family
At3g20810	JUMONJI family	transcription factor jumonji (jmjC) domain-containing protein | chr3:7275674-7278379 FORWARD	2197	2646	2731	2746	0.194	0.153	0.11	1.2	1.24	1.25	transcription factor jumonji (jmjC) domain-containing protein; similar to transcription factor jumonji (jmjC) domain-containing protein [Arabidopsis thaliana] (TAIR:AT5G19840.1); similar to unnamed protein product [Vitis vinifera] (GB:CAO21956.1); contains InterPro domain Cupin 4 (InterPro:IPR013109); contains InterPro domain Transcription factor jumonji/aspartyl beta-hydroxylase (InterPro:IPR003…
At5g26660	MYB domain transcription factor family	Symbols: ATMYB4, ATMYB86 | ATMYB86 (MYB DOMAIN PROTEIN 86); specific transcriptional repressor/ transcription repressor | chr5:9331573-9333174 REVERSE	3300	3533	4815	4132	0.768	0.008	0.353	1.07	1.46	1.25	a MYB gene encodes a transcriptional repressor of the C4H gene which is involved in the biosynthesis of sinapate esters.
At5g17300	MYB-related transcription factor family	myb family transcription factor | chr5:5690227-5692902 REVERSE	12867	12633	13526	16137	0.874	0.587	0.108	0.98	1.05	1.25	myb family transcription factor; similar to EPR1 (EARLY-PHYTOCHROME-RESPONSIVE1) [Arabidopsis thaliana] (TAIR:AT1G18330.2); similar to myb family transcription factor [Arabidopsis thaliana] (TAIR:AT3G10113.1); similar to EPR1 (EARLY-PHYTOCHROME-RESPONSIVE1), DNA binding / transcription factor [Arabidopsis thaliana] (TAIR:AT1G18330.1); similar to putative At5g37260-like protein [Solanum chilense] …
At5g47430	putative transcription regulator	zinc ion binding | chr5:19235631-19241221 REVERSE	1430	1047	1311	1790	0.127	0.502	0.041	0.73	0.92	1.25	similar to unknown protein [Arabidopsis thaliana] (TAIR:AT4G17410.1); similar to hypothetical protein 31.t00039 [Brassica oleracea] (GB:ABD65123.1); similar to Zinc finger, RING-type; Zinc finger, CCHC-type [Medicago truncatula] (GB:ABE84222.1); similar to hypothetical protein 24.t00020 [Brassica oleracea] (GB:ABD64942.1); contains domain RING/U-box (SSF57850); contains domain Retrovirus zinc fin…
At1g19560	unclassified	pseudogene, putative CHP-rich zinc finger protein | chr1:6768814-6770752 REVERSE	80	84	96	100	0.817	0.264	0.444	1.05	1.2	1.25	pseudogene, putative CHP-rich zinc finger protein
At2g13920	unclassified	pseudogene, CHP-rich zinc finger protein, putative, contains weak PHD zinc finger motifscontains weak PHD zinc finger motifsDC1 domain, a divergent protein kinase C domain of unknown function. | chr2:5844029-5845726 FORWARD	125	208	178	156	0.211	0.395	0.43	1.67	1.43	1.25	pseudogene, CHP-rich zinc finger protein, putative, contains weak PHD zinc finger motifs contains weak PHD zinc finger motifs DC1 domain, a divergent protein kinase C domain of unknown function.
At4g15080	unclassified	zinc finger (DHHC type) family protein | chr4:8608700-8612693 REVERSE	6613	6527	8219	8235	0.955	0.048	0.118	0.99	1.24	1.25	zinc finger (DHHC type) family protein; similar to zinc finger (DHHC type) family protein [Arabidopsis thaliana] (TAIR:AT3G22180.1); similar to unnamed protein product [Vitis vinifera] (GB:CAO48960.1); similar to hypothetical protein [Vitis vinifera] (GB:CAN61220.1); contains InterPro domain Zinc finger, DHHC-type; (InterPro:IPR001594)
At1g75240	zf-HD	Symbols: AtHB33 | AtHB33 (ARABIDOPSIS THALIANA HOMEOBOX PROTEIN 33); DNA binding / transcription factor | chr1:28241072-28242756 FORWARD	6199	5378	6598	7736	0.433	0.607	0.371	0.87	1.06	1.25	ATHB33 (ARABIDOPSIS THALIANA HOMEOBOX PROTEIN 33); DNA binding / transcription factor; similar to ATHB24 (ARABIDOPSIS THALIANA HOMEOBOX PROTEIN 24), DNA binding / transcription factor [Arabidopsis thaliana] (TAIR:AT2G18350.1); similar to unnamed protein product [Vitis vinifera] (GB:CAO22836.1); contains InterPro domain Homeobox domain, ZF-HD class (InterPro:IPR006455); contains InterPro domain ZF…
At4g22700	AS2,Lateral Organ Boundaries Gene Family	Symbols: LBD32 | LBD32 (LOB DOMAIN-CONTAINING PROTEIN 32) | chr4:11933297-11933886 FORWARD	137	153	216	170	0.631	0.049	0.366	1.11	1.57	1.24	LBD32 (LOB DOMAIN-CONTAINING PROTEIN 32); Identical to LOB domain-containing protein 32 (LBD32) [Arabidopsis Thaliana] (GB:O49651;GB:Q4PSI2); similar to LBD35 (LOB DOMAIN-CONTAINING PROTEIN 35) [Arabidopsis thaliana] (TAIR:AT5G35900.1); similar to hypothetical protein OsJ_011256 [Oryza sativa (japonica cultivar-group)] (GB:EAZ27773.1); similar to hypothetical protein OsI_012223 [Oryza sativa (ind…
At5g65590	C2C2(Zn) DOF zinc finger family	Dof-type zinc finger domain-containing protein | chr5:26211746-26213136 REVERSE	462	560	729	573	0.034	0.003	0.368	1.21	1.58	1.24	Dof-type zinc finger domain-containing protein; Identical to Dof zinc finger protein DOF5.7 (DOF5.7) [Arabidopsis Thaliana] (GB:Q9LSL6); similar to OBP4 (OBF BINDING PROTEIN 4), DNA binding / transcription factor [Arabidopsis thaliana] (TAIR:AT5G60850.1); similar to hypothetical protein [Vitis vinifera] (GB:CAN63716.1); contains InterPro domain Zinc finger, Dof-type; (InterPro:IPR003851)
At5g20220	C2H2 zinc finger family	zinc knuckle (CCHC-type) family protein | chr5:6821990-6825981 FORWARD	1993	1763	2198	2467	0.396	0.26	0.156	0.88	1.1	1.24	zinc knuckle (CCHC-type) family protein; similar to unnamed protein product [Vitis vinifera] (GB:CAO41044.1); contains InterPro domain Heat shock protein DnaJ, cysteine-rich region; (InterPro:IPR001305); contains InterPro domain Zinc finger, CCHC-type; (InterPro:IPR001878)
At3g20910	CCAAT box binding factor family, HAP2	Symbols: NF-YA9 | NF-YA9 (NUCLEAR FACTOR Y, SUBUNIT A9); specific transcriptional repressor/ transcription factor | chr3:7326382-7328576 FORWARD	894	687	903	1112	0.012	0.961	0.101	0.77	1.01	1.24	CCAAT-binding transcription factor (CBF-B/NF-YA) family protein; Identical to Nuclear transcription factor Y subunit A-9 (NFYA9) [Arabidopsis Thaliana] (GB:Q945M9;GB:Q9LIH3); similar to HAP2A (EMBRYO DEFECTIVE 2220), transcription factor [Arabidopsis thaliana] (TAIR:AT5G12840.4); similar to HAP2A (EMBRYO DEFECTIVE 2220), transcription factor [Arabidopsis thaliana] (TAIR:AT5G12840.3); similar to H…
At3g49400	MADS box transcription factor family	transducin family protein / WD-40 repeat family protein | chr3:18319249-18324482 REVERSE	345	265	252	429	0.154	0.02	0.049	0.77	0.73	1.24	transducin family protein / WD-40 repeat family protein; similar to hypothetical protein [Vitis vinifera] (GB:CAN71593.1); contains InterPro domain WD40 repeat-like (InterPro:IPR011046); contains InterPro domain WD40/YVTN repeat-like (InterPro:IPR015943); contains InterPro domain WD40 repeat (InterPro:IPR001680)
At3g51120	PHD finger transcription factor	DNA binding / nucleic acid binding / protein binding / zinc ion binding | chr3:18985900-18992010 REVERSE	2390	2168	2655	2973	0.568	0.272	0.056	0.91	1.11	1.24	zinc finger (CCCH-type) family protein; similar to PHD finger family protein / SWIB complex BAF60b domain-containing protein / GYF domain-containing protein [Arabidopsis thaliana] (TAIR:AT2G18090.1); similar to unnamed protein product [Vitis vinifera] (GB:CAO47242.1); contains InterPro domain Zinc finger, CCCH-type; (InterPro:IPR000571); contains InterPro domain Zinc finger, RING/FYVE/PHD-type (I…
At1g30660	putative transcription regulator	nucleic acid binding | chr1:10876853-10879017 FORWARD	184	179	227	228	0.795	0.027	0.158	0.97	1.23	1.24	toprim domain-containing protein; similar to toprim domain-containing protein [Arabidopsis thaliana] (TAIR:AT1G30680.1); similar to unnamed protein product [Vitis vinifera] (GB:CAO42605.1); contains InterPro domain Toprim, primase; (InterPro:IPR006647); contains InterPro domain Toprim subdomain; (InterPro:IPR006154); contains InterPro domain TOPRIM; (InterPro:IPR006171)
At3g24870	putative transcription regulator	DNA binding | chr3:9074665-9084278 REVERSE	8159	8133	8273	10125	0.974	0.91	0.073	1	1.01	1.24	DNA binding; similar to DNA binding [Arabidopsis thaliana] (TAIR:AT3G24880.1); similar to unnamed protein product [Vitis vinifera] (GB:CAO46128.1); similar to hypothetical protein [Vitis vinifera] (GB:CAN78796.1); contains InterPro domain HAS subgroup (InterPro:IPR013999); contains InterPro domain Helicase/SANT-associated, DNA binding (InterPro:IPR014012); contains InterPro domain SANT, DNA-bindi…
At4g02560	putative transcription regulator	Symbols: LD | LD (luminidependens); transcription factor | chr4:1123490-1128421 REVERSE	4986	5264	5550	6203	0.715	0.335	0.104	1.06	1.11	1.24	Encodes a nuclear localized protein with similarity to transcriptional regulators. Recessive mutants are late flowering. Expression of LFY is reduced in LD mutants.
At5g14510	putative transcription regulator	armadillo/beta-catenin repeat family protein | chr5:4677973-4679194 REVERSE	1353	1354	1461	1673	0.986	0.107	0.045	1	1.08	1.24	armadillo/beta-catenin repeat family protein; similar to armadillo/beta-catenin repeat family protein [Arabidopsis thaliana] (TAIR:AT4G12710.1); similar to unnamed protein product [Vitis vinifera] (GB:CAO14697.1); contains InterPro domain Armadillo-type fold; (InterPro:IPR016024); contains InterPro domain Armadillo (InterPro:IPR000225); contains InterPro domain Armadillo-like helical; (InterPro:I…
At5g51590	putative transcription regulator	DNA-binding protein-related | chr5:20956567-20959113 REVERSE	1380	1246	1470	1705	0.638	0.676	0.296	0.9	1.07	1.24	DNA-binding protein-related; similar to DNA-binding protein-related [Arabidopsis thaliana] (TAIR:AT4G25320.1); similar to hypothetical protein [Vitis vinifera] (GB:CAN77019.1); contains InterPro domain Protein of unknown function DUF296 (InterPro:IPR005175); contains InterPro domain HMG-I and HMG-Y, DNA-binding (InterPro:IPR000637)
At5g22950	SNF7	Symbols: VPS24.1 | VPS24.1 | chr5:7681305-7682903 FORWARD	3608	3301	3406	4477	0.542	0.612	0.143	0.91	0.94	1.24	VPS24.1; similar to VPS24.2 [Arabidopsis thaliana] (TAIR:AT3G45000.1); similar to putative endosomal Vps protein complex subunit [Oryza sativa (japonica cultivar-group)] (GB:BAC45115.1); contains InterPro domain Snf7; (InterPro:IPR005024)
At3g12680	unclassified	Symbols: HUA1 | HUA1 (ENHANCER OF AG-4 1); RNA binding | chr3:4025076-4029140 REVERSE	1556	1553	1523	1933	0.992	0.776	0.006	1	0.98	1.24	Member of the floral homeotic AGAMOUS pathway.
At4g23980	ARF, Auxin Response Factor family	Symbols: ARF9 | ARF9 (AUXIN RESPONSE FACTOR 9); transcription factor | chr4:12451277-12455014 FORWARD	2427	2837	2156	2997	0.276	0.201	0.097	1.17	0.89	1.23	Encodes auxin response factor 9 (ARF9).
At1g04550	Aux/IAA family	Symbols: IAA12, BDL | IAA12 (AUXIN-INDUCED PROTEIN 12); transcription factor/ transcription repressor | chr1:1240375-1242121 FORWARD	5634	6567	7962	6918	0.021	0.001	0.033	1.17	1.41	1.23	IAA12/BDL plays a role in auxin-mediated processes of apical-basal patterning in the embryo. bdl mutants lack a primary root meristem
At2g41070	bZIP transcription factor family	Symbols: EEL, ATBZIP12, DPBF4 | EEL (ENHANCED EM LEVEL); DNA binding / transcription factor | chr2:17130788-17132370 FORWARD	921	1015	1030	1132	0.753	0.517	0.243	1.1	1.12	1.23	Transcription factor homologous to ABI5. Regulates AtEm1 expression by binding directly at the AtEm1 promoter. Located in the nucleus and expressed during seed maturation in the cotyledons and later in the whole embryo.
At5g44080	bZIP transcription factor family	bZIP transcription factor family protein | chr5:17738652-17739873 REVERSE	2245	2377	2514	2767	0.805	0.332	0.141	1.06	1.12	1.23	bZIP transcription factor family protein; similar to GBF4 (G-box binding factor 4), transcription factor [Arabidopsis thaliana] (TAIR:AT1G03970.1); similar to unnamed protein product [Vitis vinifera] (GB:CAO43627.1); contains InterPro domain bZIP transcription factor, bZIP-1; (InterPro:IPR011616); contains InterPro domain Basic-leucine zipper (bZIP) transcription factor; (InterPro:IPR004827)
At1g64620	C2C2(Zn) DOF zinc finger family	Dof-type zinc finger domain-containing protein | chr1:24006992-24008694 FORWARD	1507	1600	1748	1849	0.745	0.316	0.223	1.06	1.16	1.23	Dof-type zinc finger domain-containing protein; Identical to Dof zinc finger protein DOF1.8 (DOF1.8) [Arabidopsis Thaliana] (GB:Q84JQ8;GB:Q8LFE3;GB:Q9SGV3); similar to Dof-type zinc finger domain-containing protein [Arabidopsis thaliana] (TAIR:AT4G24060.1); similar to unnamed protein product [Vitis vinifera] (GB:CAO69473.1); contains InterPro domain Zinc finger, Dof-type; (InterPro:IPR003851)
At3g06740	C2C2(Zn) GATA transcription factor family	zinc finger (GATA type) family protein | chr3:2126414-2127467 FORWARD	991	609	945	1216	0.109	0.796	0.036	0.61	0.95	1.23	zinc finger (GATA type) family protein; Identical to GATA transcription factor 16 [Arabidopsis Thaliana] (GB:Q8LG10;GB:Q8VZR1;GB:Q9M7Y0); similar to zinc finger (GATA type) family protein [Arabidopsis thaliana] (TAIR:AT5G49300.1); similar to unnamed protein product [Vitis vinifera] (GB:CAO44870.1); contains InterPro domain Zinc finger, NHR/GATA-type; (InterPro:IPR013088); contains InterPro domain…
At1g49900	C2H2 zinc finger family	zinc finger (C2H2 type) family protein | chr1:18473908-18477643 REVERSE	117	163	156	145	0.334	0.228	0.385	1.39	1.33	1.23	zinc finger (C2H2 type) family protein; similar to AZF2 (ARABIDOPSIS ZINC-FINGER PROTEIN 2) [Arabidopsis thaliana] (TAIR:AT3G19580.2); similar to AZF2 (ARABIDOPSIS ZINC-FINGER PROTEIN 2), nucleic acid binding / transcription factor/ zinc ion binding [Arabidopsis thaliana] (TAIR:AT3G19580.1); similar to C2H2 zinc finger protein 1 [Thellungiella halophila] (GB:ABI74621.1); contains InterPro domain …
At3g58070	C2H2 zinc finger family	Symbols: GIS | GIS (GLABROUS INFLORESCENCE STEMS); nucleic acid binding / transcription factor/ zinc ion binding | chr3:21506613-21507654 REVERSE	707	606	562	871	0.576	0.059	0.333	0.86	0.79	1.23	Putative transcription factor, contains C2H2 domain, regulates aspects of shoot maturation in Arabidopsis thaliana. GIS loss-of-function mutations affect the epidermal differentiation of inflorescence organs, causing a premature decrease in trichome production on successive leaves, stem internodes, and branches. Overexpression has the opposite effect on trichome initiation and causes other hetero…
At5g32613	C3H zinc finger family	zinc knuckle (CCHC-type) family protein | chr5:12263255-12265041 FORWARD	161	148	194	198	0.785	0.512	0.311	0.92	1.2	1.23	zinc knuckle (CCHC-type) family protein; similar to zinc knuckle (CCHC-type) family protein [Arabidopsis thaliana] (TAIR:AT2G07760.1); similar to putative DNA/RNA binding protein [Brassica napus] (GB:AAM82603.1); contains InterPro domain Zinc finger, CCHC-type; (InterPro:IPR001878)
At5g63470	CCAAT box binding factor family, HAP5	Symbols: NF-YC4 | NF-YC4 (NUCLEAR FACTOR Y, SUBUNIT C4); DNA binding / transcription factor | chr5:25415701-25417098 REVERSE	6049	6396	7388	7446	0.674	0.167	0.054	1.06	1.22	1.23	CCAAT-box binding transcription factor Hap5a, putative; Identical to Nuclear transcription factor Y subunit C-4 (NFYC4) [Arabidopsis Thaliana] (GB:Q9FMV5); similar to HAP5A (Heme activator protein (yeast) homolog 5A), DNA binding / transcription factor [Arabidopsis thaliana] (TAIR:AT3G48590.1); similar to unknown [Populus trichocarpa] (GB:ABK95059.1); contains InterPro domain Transcription factor…
At1g69770	DNA methyltransferases	Symbols: CMT3 | CMT3 (chromomethylase 3); DNA (cytosine-5-)-methyltransferase | chr1:26248318-26253585 REVERSE	4487	3023	4803	5534	0.131	0.59	0.284	0.67	1.07	1.23	Encodes a chromomethylase involved in methylating cytosine residues at non-CG sites. Involved in preferentially methylating transposon-related sequences, reducing their mobility. CMT3 interacts with an Arabidopsis homologue of HP1 (heterochromatin protein 1), which in turn interacts with methylated histones. Involved in gene silencing.
At5g09230	HDA	Symbols: SRT2 | SRT2 (SIRTUIN 2); DNA binding / NAD or NADH binding / NAD-dependent histone deacetylase/ zinc ion binding | chr5:2871474-2873779 FORWARD	1823	1735	1808	2240	0.819	0.941	0.072	0.95	0.99	1.23	Encodes SRT2, a member of the SIR2 (sirtuin) family HDAC (histone deacetylase) (SRT1/AT5g55760, SRT2/AT5G09230).
At1g03650	Histone acetyltransferases	GCN5-related N-acetyltransferase (GNAT) family protein | chr1:910023-911193 REVERSE	722	525	821	888	0.101	0.297	0.053	0.73	1.14	1.23	GCN5-related N-acetyltransferase (GNAT) family protein; similar to unnamed protein product [Vitis vinifera] (GB:CAO23952.1); similar to hypothetical protein [Vitis vinifera] (GB:CAN83475.1); contains InterPro domain Acyl-CoA N-acyltransferase (InterPro:IPR016181); contains InterPro domain GCN5-related N-acetyltransferase; (InterPro:IPR000182)
At1g16710	Histone acetyltransferases	Symbols: HAC12 | HAC12 (histone acetyltransferase of the CBP family 12); H3/H4 histone acetyltransferase/ histone acetyltransferase/ transcription cofactor | chr1:5714289-5722366 FORWARD	2268	2378	2495	2796	0.629	0.297	0.019	1.05	1.1	1.23	Encodes an enzyme with histone acetyltransferase activity that can use both H3 and H4 histones as substrates. No single prior lysine acetylation is sufficient to block HAC12 acetylation of the H3 or H4 peptides, suggesting that HAC12 can acetylate any of several lysines present in the peptides.
At4g37280	Histone acetyltransferases	MRG family protein | chr4:17546584-17549424 REVERSE	7586	7348	7941	9353	0.567	0.43	0.005	0.97	1.05	1.23	MRG family protein; similar to chromatin binding [Arabidopsis thaliana] (TAIR:AT1G02740.1); similar to MRG family protein, putative, expressed [Oryza sativa (japonica cultivar-group)] (GB:ABA94215.2); contains InterPro domain Histone H4 acetyltransferase, NuA4 complex, Eaf3/MRG15 subunit (InterPro:IPR017398); contains InterPro domain MRG; (InterPro:IPR008676); contains InterPro domain Chromo doma…
At4g20400	JUMONJI family	transcription factor jumonji (jmj) family protein / zinc finger (C5HC2 type) family protein | chr4:11008666-11013842 FORWARD	3729	2959	3637	4572	0.017	0.613	0.032	0.79	0.98	1.23	transcription factor jumonji (jmj) family protein / zinc finger (C5HC2 type) family protein; similar to transcription factor jumonji (jmj) family protein / zinc finger (C5HC2 type) family protein [Arabidopsis thaliana] (TAIR:AT1G30810.1); similar to MEE27 (maternal effect embryo arrest 27), transcription factor [Arabidopsis thaliana] (TAIR:AT2G34880.1); similar to Os05g0302300 [Oryza sativa (japo…
At2g36890	MYB domain transcription factor family	Symbols: RAX2, MYB38, ATMYB38, BIT1 | RAX2 (REGULATOR OF AXILLARY MERISTEMS 2); DNA binding / transcription factor | chr2:15485779-15487277 FORWARD	898	1374	1341	1102	0.241	0.101	0.394	1.53	1.49	1.23	Putative homolog of the Blind gene in tomato. Together with RAX1 and RAX3 belong to the class R2R3 MYB genes; encoded by the Myb-like transcription factor MYB38, regulates axillary meristem formation.
At4g21440	MYB domain transcription factor family	Symbols: ATMYB102, ATM4 | ATMYB102 (ARABIDOPSIS MYB-LIKE 102); DNA binding / transcription factor | chr4:11418246-11419760 REVERSE	1380	1505	1940	1700	0.232	0.01	0.011	1.09	1.41	1.23	Encodes a MYB transcription factor involved in wounding and osmotic stress response. Member of the R2R3 factor gene family.
At1g20696	Nucleosome/chromatin assembly factor group	Symbols: HMGB3, NFD3, NFD03 | HMGB3 (HIGH MOBILITY GROUP B 3); DNA binding / chromatin binding / structural constituent of chromatin / transcription factor | chr1:7179453-7181499 FORWARD	12028	10096	14279	14833	0.425	0.174	0.109	0.84	1.19	1.23	Encodes a protein belonging to the subgroup of HMGB (high mobility group B) proteins that have a distinctive DNA-binding motif, the HMG-box domain. The motif confers non-sequence specific interaction with linear DNA and structure-specific binding to distorted DNA sites. The HMGB proteins are involved in the assembly of nucleoprotein complexes. Can be phosphorylated by CK2alpha.
At4g35570	Nucleosome/chromatin assembly factor group	Symbols: HMGB5, NFD5, HMGD, NFD05 | HMGB5 (HIGH MOBILITY GROUP B 5); DNA binding / chromatin binding / structural constituent of chromatin / transcription factor | chr4:16887165-16888356 REVERSE	3424	3031	3884	4227	0.3	0.249	0.193	0.89	1.13	1.23	Encodes a protein belonging to the subgroup of HMGB (high mobility group B) proteins that have a distinctive DNA-binding motif, the HMG-box domain. The motif confers non-sequence specific interaction with linear DNA and structure-specific binding to distorted DNA sites. The HMGB proteins are involved in the assembly of nucleoprotein complexes. Cannot be phosphorylated by CK2alpha.
At5g64630	Nucleosome/chromatin assembly factor group	Symbols: FAS2, NFB01, NFB1, MUB3.9 | FAS2 (FASCIATA 2); nucleotide binding / protein binding | chr5:25833174-25836384 FORWARD	4082	3525	4018	5009	0.31	0.829	0.055	0.86	0.98	1.23
At3g14980	PHD finger transcription factor	PHD finger transcription factor, putative | chr3:5039931-5045403 REVERSE	3967	3455	3787	4863	0.256	0.68	0.206	0.87	0.95	1.23	PHD finger transcription factor, putative; similar to unknown protein [Arabidopsis thaliana] (TAIR:AT1G05380.2); similar to DNA binding [Arabidopsis thaliana] (TAIR:AT1G05380.1); similar to unnamed protein product [Vitis vinifera] (GB:CAO39386.1); contains InterPro domain Acyl-CoA N-acyltransferase (InterPro:IPR016181); contains InterPro domain Zinc finger, RING/FYVE/PHD-type (InterPro:IPR013083)…
At5g65910	Polycomb Group (PcG)	BSD domain-containing protein | chr5:26361440-26363460 REVERSE	3123	3463	3177	3852	0.707	0.825	0.154	1.11	1.02	1.23	BSD domain-containing protein; similar to BSD domain-containing protein [Arabidopsis thaliana] (TAIR:AT3G49800.1); similar to hypothetical protein OsI_019892 [Oryza sativa (indica cultivar-group)] (GB:EAY98659.1); contains InterPro domain BSD (InterPro:IPR005607)
At3g09735	S1FA	DNA-binding S1FA family protein | chr3:2986626-2987969 REVERSE	4250	3915	4384	5232	0.255	0.699	0.026	0.92	1.03	1.23	DNA-binding S1FA family protein; Identical to DNA-binding protein S1FA3 (S1FA3) [Arabidopsis Thaliana] (GB:Q93VI0); contains InterPro domain DNA binding protein S1FA; (InterPro:IPR006779)
At3g62080	SNF7	SNF7 family protein | chr3:22986174-22988777 FORWARD	2793	2720	3059	3425	0.776	0.518	0.044	0.97	1.1	1.23	SNF7 family protein; similar to hypothetical protein [Vitis vinifera] (GB:CAN69261.1); contains InterPro domain Snf7; (InterPro:IPR005024)
At5g09830	Transscription factor	BolA-like family protein | chr5:3057646-3058821 REVERSE	1035	1271	1078	1272	0.232	0.611	0.047	1.23	1.04	1.23	BolA-like family protein; similar to unnamed protein product [Vitis vinifera] (GB:CAO46485.1); contains InterPro domain BolA-like protein (InterPro:IPR002634)
At3g57170	unclassified	N-acetylglucosaminyl transferase component family protein / Gpi1 family protein | chr3:21159407-21163184 REVERSE	1106	1154	1163	1360	0.809	0.787	0.151	1.04	1.05	1.23	N-acetylglucosaminyl transferase component family protein / Gpi1 family protein; similar to unnamed protein product [Vitis vinifera] (GB:CAO23341.1); contains InterPro domain N-acetylglucosaminyl transferase component; (InterPro:IPR007720)
At5g13150	unclassified	Symbols: ATEXO70C1 | ATEXO70C1 (exocyst subunit EXO70 family protein C1); protein binding | chr5:4172829-4174930 REVERSE	149	217	244	184	0.436	0.077	0.232	1.46	1.64	1.23	A member of EXO70 gene family, putative exocyst subunits, conserved in land plants. Arabidopsis thaliana contains 23 putative EXO70 genes, which can be classified into eight clusters on the phylogenetic tree.
At4g31060	AP2/EREBP, APETALA2/Ethylene-responsive element binding protein family	AP2 domain-containing transcription factor, putative | chr4:15116797-15117756 FORWARD	1678	1945	2061	2046	0.097	0.021	0.03	1.16	1.23	1.22	encodes a member of the DREB subfamily A-5 of ERF/AP2 transcription factor family. The protein contains one AP2 domain. There are 15 members in this subfamily including RAP2.1, RAP2.9 and RAP2.10.
At1g49190	ARR	Symbols: ARR19 | ARR19 (ARABIDOPSIS RESPONSE REGULATOR 19); transcription factor/ two-component response regulator | chr1:18191342-18193598 FORWARD	88	90	117	107	0.891	0.133	0.173	1.02	1.33	1.22	member of Response Regulator: B- Type
At2g02080	C2H2 zinc finger family	Symbols: AtIDD4 | AtIDD4 (Arabidopsis thaliana Indeterminate(ID)-Domain 4); transcription factor | chr2:518159-521707 REVERSE	1823	1608	2094	2228	0.496	0.357	0.094	0.88	1.15	1.22	ATIDD4 (ARABIDOPSIS THALIANA INDETERMINATE(ID)-DOMAIN 4); transcription factor; similar to zinc finger (C2H2 type) family protein [Arabidopsis thaliana] (TAIR:AT1G14580.1); similar to INDETERMINATE-related protein 7 [Zea mays] (GB:NP_001105282.1); similar to Os08g0554400 [Oryza sativa (japonica cultivar-group)] (GB:NP_001062466.1); contains InterPro domain Zinc finger, C2H2-like; (InterPro:IPR015…
At4g17020	General Transcription	transcription factor-related | chr4:9577776-9581392 REVERSE	2222	1780	2354	2718	0.115	0.643	0.004	0.8	1.06	1.22	transcription factor-related; similar to hypothetical protein [Vitis vinifera] (GB:CAN81292.1); similar to OSJNBb0017I01.15 [Oryza sativa (japonica cultivar-group)] (GB:CAE05735.1); contains InterPro domain Transcription factor Tfb2; (InterPro:IPR004598)
At3g07740	Histone acetyltransferases	Symbols: ADA2A, ATADA2A, HAC10, HXA02, HXA2 | ADA2A (HOMOLOG OF YEAST ADA2 2A); DNA binding / transcription factor/ zinc ion binding | chr3:2469783-2473095 REVERSE	2954	2684	2994	3609	0.639	0.942	0.176	0.91	1.01	1.22	encodes a transcriptional adaptor ADA2a that interacts with histone acetyltransferase GCN5 homolog and CBF1
At5g35330	Methyl binding domain proteins	Symbols: MBD02, MBD2, ATMBD2 | MBD02 (METHYL-CPG-BINDING DOMAIN PROTEIN 02); DNA binding / DNA demethylase | chr5:13523475-13525787 REVERSE	2497	2208	2592	3035	0.25	0.543	0.078	0.88	1.04	1.22	Protein containing methyl-CpG-binding domain.Has sequence similarity to human MBD proteins.
At1g64530	NIN-like bZIP-related family	RWP-RK domain-containing protein | chr1:23959661-23963081 FORWARD	3335	4075	3830	4075	0.155	0.302	0.122	1.22	1.15	1.22	RWP-RK domain-containing protein; similar to RWP-RK domain-containing protein [Arabidopsis thaliana] (TAIR:AT4G24020.1); similar to Os01g0236700 [Oryza sativa (japonica cultivar-group)] (GB:NP_001042530.1); similar to unnamed protein product [Vitis vinifera] (GB:CAO69486.1); similar to hypothetical protein OsI_001042 [Oryza sativa (indica cultivar-group)] (GB:EAY73195.1); contains InterPro domain…
At1g05380	PHD finger transcription factor	DNA binding | chr1:1576863-1582614 FORWARD	2798	2900	3091	3422	0.834	0.528	0.12	1.04	1.1	1.22	DNA binding; similar to PHD finger transcription factor, putative [Arabidopsis thaliana] (TAIR:AT4G14920.1); similar to unnamed protein product [Vitis vinifera] (GB:CAO71166.1); contains InterPro domain Acyl-CoA N-acyltransferase (InterPro:IPR016181); contains InterPro domain Zinc finger, RING/FYVE/PHD-type (InterPro:IPR013083); contains InterPro domain Zinc finger, PHD-type; (InterPro:IPR001965)…
At4g12540	putative transcription regulator	unknown protein | chr4:7429876-7431602 REVERSE	307	213	196	374	0.271	0.04	0.374	0.69	0.64	1.22	similar to unknown protein [Oryza sativa (japonica cultivar-group)] (GB:AAT47078.1)
At5g38110	Silencing Group	Symbols: SGA1, SGA01, ASF1B | ASF1B (ANTI- SILENCING FUNCTION 1B) | chr5:15208470-15210215 FORWARD	651	603	664	792	0.614	0.889	0.266	0.92	1.02	1.22	This gene is predicted to encode a silencing group A protein. Plant lines expressing RNAi constructs directed against SGA1 have reduced levels of agrobacterium-mediated root transformation.
At3g10040	Trihelix, Triple-Helix transcription factor family	transcription factor | chr3:3096415-3098071 REVERSE	1982	1774	2074	2413	0.574	0.629	0.215	0.9	1.05	1.22	transcription factor; similar to transcription factor [Arabidopsis thaliana] (TAIR:AT1G21200.1); similar to unnamed protein product [Vitis vinifera] (GB:CAO16002.1)
At1g32540	unclassified	Symbols: LOL1 | LOL1 (LSD ONE LIKE 1); DNA binding | chr1:11767504-11769880 FORWARD	3897	4349	5376	4773	0.197	0.01	0.196	1.12	1.38	1.22	Encodes a protein with 3 plant-specific zinc finger domains that acts as a positive regulator of cell death.
At1g64260	unclassified	zinc finger protein-related | chr1:23847756-23849915 FORWARD	181	222	225	220	0.31	0.162	0.098	1.23	1.24	1.22	zinc finger protein-related; similar to SWIM zinc finger family protein [Arabidopsis thaliana] (TAIR:AT1G64255.1); similar to zinc finger protein-related [Arabidopsis thaliana] (TAIR:AT1G49920.1); similar to hypothetical protein [Vitis vinifera] (GB:CAN72427.1); contains InterPro domain Zinc finger, PMZ-type; (InterPro:IPR006564); contains InterPro domain Transposase, MuDR, plant (InterPro:IPR004…
At2g15520	unclassified	transposable element gene | chr2:6770784-6772235 REVERSE	70	61	110	85	0.142	0.041	0.221	0.87	1.57	1.22	transposable element gene; similar to zinc finger protein, putative [Arabidopsis thaliana] (TAIR:AT3G24680.1); similar to 80C09_29 [Brassica rapa subsp. pekinensis] (GB:AAZ41840.1)
At2g37810	unclassified	CHP-rich zinc finger protein, putative | chr2:15845350-15846051 REVERSE	217	234	259	264	0.764	0.486	0.24	1.08	1.2	1.22	CHP-rich zinc finger protein, putative; similar to DC1 domain-containing protein [Arabidopsis thaliana] (TAIR:AT2G37800.1); similar to hypothetical protein [Vitis vinifera] (GB:CAN63103.1); contains InterPro domain C1-like (InterPro:IPR011424); contains InterPro domain DC1 (InterPro:IPR004146)
At3g61820	unclassified	aspartyl protease family protein | chr3:22879804-22881630 REVERSE	2279	1473	2410	2788	0.077	0.695	0.222	0.65	1.06	1.22	aspartyl protease family protein; similar to aspartyl protease family protein [Arabidopsis thaliana] (TAIR:AT1G01300.1); similar to hypothetical protein [Vitis vinifera] (GB:CAN64659.1); contains InterPro domain Peptidase aspartic, catalytic; (InterPro:IPR009007); contains InterPro domain Peptidase A1; (InterPro:IPR001461)
At5g23750	unclassified	remorin family protein | chr5:8009806-8011619 REVERSE	5752	6221	8018	7040	0.419	0.036	0.122	1.08	1.39	1.22	remorin family protein; similar to remorin family protein [Arabidopsis thaliana] (TAIR:AT3G48940.1); similar to hypothetical protein [Vitis vinifera] (GB:CAN73187.1); contains InterPro domain Remorin, C-terminal region (InterPro:IPR005516); contains InterPro domain Remorin, N-terminal region (InterPro:IPR005518)
At1g53910	AP2/EREBP, APETALA2/Ethylene-responsive element binding protein family	Symbols: RAP2.12 | RAP2.12; DNA binding / transcription factor | chr1:20135112-20136970 FORWARD	16199	17915	18327	19615	0.198	0.097	0.011	1.11	1.13	1.21	encodes a member of the ERF (ethylene response factor) subfamily B-2 of ERF/AP2 transcription factor family (RAP2.12). The protein contains one AP2 domain. There are 5 members in this subfamily including RAP2.2 AND RAP2.12.
At1g74930	AP2/EREBP, APETALA2/Ethylene-responsive element binding protein family	Symbols: ORA47 | ORA47; DNA binding / transcription factor | chr1:28144132-28145049 FORWARD	167	139	195	202	0.32	0.182	0.217	0.83	1.17	1.21	encodes a member of the DREB subfamily A-5 of ERF/AP2 transcription factor family. The protein contains one AP2 domain. There are 15 members in this subfamily including RAP2.1, RAP2.9 and RAP2.10.
At4g00210	AS2,Lateral Organ Boundaries Gene Family	Symbols: LBD31 | LBD31 (LOB DOMAIN-CONTAINING PROTEIN 31) | chr4:85693-86895 REVERSE	98	95	127	119	0.812	0.149	0.161	0.97	1.29	1.21	LBD31 (LOB DOMAIN-CONTAINING PROTEIN 31); Identical to LOB domain-containing protein 31 (LBD31) [Arabidopsis Thaliana] (GB:O81322); similar to LBD19 (LOB DOMAIN-CONTAINING PROTEIN 19) [Arabidopsis thaliana] (TAIR:AT2G45410.1); similar to unnamed protein product [Vitis vinifera] (GB:CAO24487.1); contains InterPro domain Lateral organ boundaries, LOB (InterPro:IPR004883)
At5g66870	AS2,Lateral Organ Boundaries Gene Family	Symbols: ASL1, LBD36 | ASL1 | chr5:26705862-26708676 FORWARD	206	263	290	250	0.362	0.011	0.184	1.28	1.41	1.21	Encodes LOB domain protein whose overexpression results in KNOX gene repression. Overexpression also results in plants with hyponastic leaves, downward pointing flowers and reduced apical dominance. May be involved in the transcriptional regulation of the homeobox gene BP (brevipedicellus) during lateral organ differentiation. Acts together with AS2 in proximal-distal symmetry determination.
At3g16940	AtSR Transcription Factor family	calmodulin-binding protein | chr3:5781775-5785985 FORWARD	9826	12113	11573	11857	0.093	0.1	0.169	1.23	1.18	1.21	calmodulin-binding protein; Identical to Calmodulin-binding transcription activator 6 (CMTA6) [Arabidopsis Thaliana] (GB:Q9LSP8;GB:Q56WD5); similar to calmodulin-binding protein [Arabidopsis thaliana] (TAIR:AT4G16150.1); similar to Os07g0490200 [Oryza sativa (japonica cultivar-group)] (GB:NP_001059672.1); similar to hypothetical protein [Vitis vinifera] (GB:CAN70197.1); similar to unnamed protein…
At2g22670	Aux/IAA family	Symbols: IAA8 | IAA8; transcription factor | chr2:9636440-9638683 FORWARD	12421	12164	16913	15078	0.783	0.057	0.036	0.98	1.36	1.21	IAA8 (IAA8) gene is auxin inducible.
At5g58280	B3 transcription factor family	transcriptional factor B3 family protein | chr5:23567338-23568670 FORWARD	99	93	116	119	0.595	0.127	0.332	0.95	1.18	1.21	transcriptional factor B3 family protein; similar to DNA binding [Arabidopsis thaliana] (TAIR:AT3G19184.1); similar to unnamed protein product [Vitis vinifera] (GB:CAO21292.1); contains InterPro domain Transcriptional factor B3; (InterPro:IPR003340)
At1g10120	bHLH,Basic Helix-Loop-Helix family	DNA binding / transcription factor | chr1:3304039-3306824 REVERSE	5461	4389	6222	6585	0.02	0.03	0.151	0.8	1.14	1.21	DNA binding / transcription factor; similar to basic helix-loop-helix (bHLH) family protein [Arabidopsis thaliana] (TAIR:AT1G68920.2); similar to basic helix-loop-helix (bHLH) family protein [Arabidopsis thaliana] (TAIR:AT1G68920.1); similar to basic helix-loop-helix protein [Sesamum indicum] (GB:ABN51065.1); contains InterPro domain Basic helix-loop-helix dimerisation region bHLH; (InterPro:IPR0…
At3g47640	bHLH,Basic Helix-Loop-Helix family	basic helix-loop-helix (bHLH) family protein | chr3:17567597-17569315 FORWARD	2044	2244	2427	2473	0.574	0.196	0.154	1.1	1.19	1.21	basic helix-loop-helix (bHLH) family protein; similar to basic helix-loop-helix (bHLH) family protein [Arabidopsis thaliana] (TAIR:AT3G19860.1); similar to basic helix-loop-helix (bHLH) family protein [Arabidopsis thaliana] (TAIR:AT3G19860.2); similar to hypothetical protein [Vitis vinifera] (GB:CAN76902.1); contains InterPro domain Basic helix-loop-helix dimerisation region bHLH; (InterPro:IPR00…
At4g36540	bHLH,Basic Helix-Loop-Helix family	Symbols: BEE2 | BEE2 (BR Enhanced Expression 2); DNA binding / transcription factor | chr4:17243583-17245296 FORWARD	10556	10765	11594	12823	0.829	0.41	0.115	1.02	1.1	1.21	BEE2 (BR ENHANCED EXPRESSION 2); DNA binding / transcription factor; Identical to Protein BEE 2 (BEE2) [Arabidopsis Thaliana] (GB:Q93VJ4;GB:O23226;GB:Q3E9Q1;GB:Q6YJU3;GB:Q8LF81;GB:Q8S3E4;GB:Q940I6); similar to basic helix-loop-helix (bHLH) family protein [Arabidopsis thaliana] (TAIR:AT2G18300.2); similar to unnamed protein product [Vitis vinifera] (GB:CAO47615.1); contains InterPro domain Basic h…
At5g62940	C2C2(Zn) DOF zinc finger family	Dof-type zinc finger domain-containing protein | chr5:25256919-25258681 REVERSE	2083	1623	2360	2523	0.258	0.374	0.297	0.78	1.13	1.21	Dof-type zinc finger domain-containing protein; Identical to Dof zinc finger protein DOF5.6 (DOF5.6) [Arabidopsis Thaliana] (GB:Q9FM03;GB:Q5HZ57); similar to Dof-type zinc finger domain-containing protein [Arabidopsis thaliana] (TAIR:AT4G24060.1); similar to Dof-type zinc finger domain-containing protein [Arabidopsis thaliana] (TAIR:AT2G28510.1); similar to unnamed protein product [Vitis vinifera…
At1g68130	C2H2 zinc finger family	Symbols: AtIDD14 | AtIDD14 (Arabidopsis thaliana Indeterminate(ID)-Domain 14); nucleic acid binding / transcription factor/ zinc ion binding | chr1:25532244-25534586 FORWARD	3620	4273	4010	4397	0.227	0.583	0.106	1.18	1.11	1.21	ATIDD14 (ARABIDOPSIS THALIANA INDETERMINATE(ID)-DOMAIN 14); nucleic acid binding / transcription factor/ zinc ion binding; similar to ATIDD16 (ARABIDOPSIS THALIANA INDETERMINATE(ID)-DOMAIN 16), nucleic acid binding / transcription factor/ zinc ion binding [Arabidopsis thaliana] (TAIR:AT1G25250.1); similar to unknown [Populus trichocarpa] (GB:ABK95103.1); contains InterPro domain Zinc finger, C2H2…
At4g36260	C2H2 zinc finger family	Symbols: STY2, SRS2 | STY2 (STYLISH 2); transcription factor | chr4:17155556-17157245 REVERSE	2156	1990	2370	2614	0.773	0.728	0.535	0.92	1.1	1.21	A member of SHI gene family. Arabidopsis thaliana has ten members that encode proteins with a RING finger-like zinc finger motif. Despite being highly divergent in sequence, many of the SHI-related genes are partially redundant in function and synergistically promote gynoecium, stamen and leaf development in Arabidopsis. Encodes protein with a single zinc finger motif and a members of a small gen…
At5g16540	C2H2 zinc finger family	Symbols: ZFN3 | ZFN3 (ZINC FINGER NUCLEASE 3); DNA binding / nuclease/ nucleic acid binding | chr5:5403188-5405154 FORWARD	4317	3943	4621	5214	0.541	0.416	0.052	0.91	1.07	1.21	Encodes a zinc finger protein.
At2g15185	C3H zinc finger family	zinc knuckle (CCHC-type) protein-related | chr2:6590876-6591544 REVERSE	341	529	531	413	0.038	0.128	0.179	1.55	1.56	1.21	zinc knuckle (CCHC-type) protein-related; similar to nucleic acid binding / zinc ion binding [Arabidopsis thaliana] (TAIR:AT3G43470.1)
At2g34720	CCAAT box binding factor family, HAP2	Symbols: NF-YA4 | NF-YA4 (NUCLEAR FACTOR Y, SUBUNIT A4); specific transcriptional repressor/ transcription factor | chr2:14649767-14651627 REVERSE	2390	2850	2568	2903	0.2	0.438	0.068	1.19	1.07	1.21	CCAAT-binding transcription factor (CBF-B/NF-YA) family protein; Identical to Nuclear transcription factor Y subunit A-4 (NFYA4) [Arabidopsis Thaliana] (GB:Q8VY64;GB:O64585); similar to CCAAT-binding transcription factor (CBF-B/NF-YA) family protein [Arabidopsis thaliana] (TAIR:AT1G30500.2); similar to YA6 [Antirrhinum majus] (GB:CAM12544.1); contains InterPro domain CCAAT-binding transcription f…
At2g40770	Chromatin Remodeling Factors	ATP binding / DNA binding / helicase/ nucleic acid binding / protein binding / zinc ion binding | chr2:17013269-17021315 REVERSE	2151	1622	2118	2595	0.041	0.937	0.096	0.75	0.98	1.21	SNF2 domain-containing protein / helicase domain-containing protein / zinc finger (C3HC4 type RING finger) family protein; similar to RAD5, ATP binding / DNA binding / helicase/ protein binding / zinc ion binding [Arabidopsis thaliana] (TAIR:AT5G22750.1); similar to unnamed protein product [Vitis vinifera] (GB:CAO41527.1); similar to hypothetical protein OsJ_024588 [Oryza sativa (japonica cultiva…
At4g25210	GeBP like	transcription regulator | chr4:12918328-12919742 FORWARD	2070	1796	2097	2496	0.047	0.851	0.015	0.87	1.01	1.21	transcription regulator; similar to unknown protein [Arabidopsis thaliana] (TAIR:AT4G00130.1); similar to unknown [Populus trichocarpa] (GB:ABK93310.1); contains InterPro domain Protein of unknown function DUF573 (InterPro:IPR007592)
At4g40060	HB,Homeobox transcription factor family	Symbols: ATHB16, ATHB-16 | ATHB16 (ARABIDOPSIS THALIANA HOMEOBOX PROTEIN 16); sequence-specific DNA binding / transcription activator/ transcription factor | chr4:18571359-18573084 REVERSE	3444	4391	5022	4156	0.15	0.048	0.306	1.28	1.46	1.21	Encodes a homeodomain leucine zipper class I (HD-Zip I) protein.
At1g09710	MYB domain transcription factor family	DNA binding | chr1:3140872-3144370 FORWARD	1768	1672	1907	2137	0.637	0.251	0.141	0.95	1.08	1.21	DNA binding; similar to myb family transcription factor [Arabidopsis thaliana] (TAIR:AT1G58220.1); similar to unnamed protein product [Vitis vinifera] (GB:CAO61600.1); contains InterPro domain Myb transcription factor (InterPro:IPR015495); contains InterPro domain Homeodomain-related; (InterPro:IPR012287); contains InterPro domain SANT, DNA-binding; (InterPro:IPR001005); contains InterPro domain …
At3g06490	MYB domain transcription factor family	Symbols: MYB108, AtMYB108, BOS1 | MYB108 (myb domain protein 108); DNA binding / transcription factor | chr3:2004144-2006624 FORWARD	223	275	315	270	0.184	0.226	0.322	1.23	1.42	1.21	putative transcription factor MYB108 (MYB108) mRNA,
At4g09450	MYB-related transcription factor family	myb family transcription factor | chr4:5983277-5984531 FORWARD	275	320	327	334	0.335	0.401	0.099	1.16	1.19	1.21	myb family transcription factor; similar to myb family transcription factor [Arabidopsis thaliana] (TAIR:AT3G10580.1); similar to myb family transcription factor [Arabidopsis thaliana] (TAIR:AT3G10580.2); similar to syringolide-induced protein 1-3-1A [Glycine max] (GB:BAB86892.1); contains InterPro domain SANT, DNA-binding; (InterPro:IPR001005); contains InterPro domain Homeodomain-like (InterPro…
At1g10200	putative transcription regulator	Symbols: WLIM1 | WLIM1; transcription factor/ zinc ion binding | chr1:3346390-3347885 REVERSE	3961	3942	3601	4803	0.978	0.256	0.073	1	0.91	1.21	WLIM1; transcription factor; similar to LIM domain-containing protein [Arabidopsis thaliana] (TAIR:AT2G39900.1); similar to LIM-domain protein [Brassica napus] (GB:ABB51614.1); contains InterPro domain Zinc finger, LIM-type; (InterPro:IPR001781)
At3g05060	putative transcription regulator	SAR DNA-binding protein, putative | chr3:1412867-1415966 REVERSE	6461	7099	5452	7794	0.804	0.75	0.556	1.1	0.84	1.21	SAR DNA-binding protein, putative, strong similarity to SAR DNA-binding protein-1 (Pisum sativum) GI:3132696; contains Pfam profile PF01798: Putative snoRNA binding domain; encodes NOP58-like protein
At4g01960	putative transcription regulator	unknown protein | chr4:851210-853165 REVERSE	3737	3662	4119	4515	0.894	0.451	0.235	0.98	1.1	1.21	similar to unknown protein [Arabidopsis thaliana] (TAIR:AT1G02380.1); similar to hypothetical protein MtrDRAFT_AC153352g19v1 [Medicago truncatula] (GB:ABE87668.1)
At5g55600	putative transcription regulator	agenet domain-containing protein / bromo-adjacent homology (BAH) domain-containing protein | chr5:22521849-22525645 REVERSE	7076	8507	8407	8573	0.261	0.232	0.302	1.2	1.19	1.21	agenet domain-containing protein / bromo-adjacent homology (BAH) domain-containing protein; similar to agenet domain-containing protein / bromo-adjacent homology (BAH) domain-containing protein [Arabidopsis thaliana] (TAIR:AT1G68580.2); similar to unnamed protein product [Vitis vinifera] (GB:CAO45102.1); contains InterPro domain Tudor-like, plant (InterPro:IPR014002); contains InterPro domain Age…
At2g33540	Transscription factor	Symbols: CPL3, ATCPL3 | CPL3 (C-TERMINAL DOMAIN PHOSPHATASE-LIKE 3); CTD phosphatase/ phosphoprotein phosphatase | chr2:14203505-14208797 REVERSE	1670	1587	1670	2014	0.634	0.997	0.236	0.95	1	1.21	CPL3 (C-TERMINAL DOMAIN PHOSPHATASE-LIKE 3); CTD phosphatase; similar to CPL4 (C-TERMINAL DOMAIN PHOSPHATASE-LIKE 4), phosphoprotein phosphatase [Arabidopsis thaliana] (TAIR:AT5G58003.1); similar to NLI interacting factor-like phosphatase family protein, expressed [Oryza sativa (japonica cultivar-group)] (GB:ABA93957.1); similar to putative transcription regulator CPL1 [Lycopersicon esculentum] (…
At5g05550	Trihelix, Triple-Helix transcription factor family	transcription factor | chr5:1639032-1640606 REVERSE	2893	2188	3189	3501	0.043	0.151	0.037	0.76	1.1	1.21	transcription factor; similar to transcription factor [Arabidopsis thaliana] (TAIR:AT3G11100.1); similar to unnamed protein product [Vitis vinifera] (GB:CAO41403.1)
At1g09950	unclassified	transcription factor-related | chr1:3240606-3241632 REVERSE	122	132	171	147	0.684	0.084	0.423	1.09	1.41	1.21	transcription factor-related; similar to ZW2 [Arabidopsis thaliana] (TAIR:AT1G58330.1); similar to predicted protein [Gossypium hirsutum] (GB:AAT64037.1)
At1g54930	unclassified	zinc knuckle (CCHC-type) family protein | chr1:20478267-20479671 REVERSE	197	238	216	238	0.43	0.386	0.387	1.21	1.09	1.21	zinc knuckle (CCHC-type) family protein; similar to zinc knuckle (CCHC-type) family protein [Arabidopsis thaliana] (TAIR:AT5G13920.1); similar to unnamed protein product [Vitis vinifera] (GB:CAO42675.1); similar to Os03g0786500 [Oryza sativa (japonica cultivar-group)] (GB:NP_001051489.1); contains InterPro domain Zinc finger, CCHC-type; (InterPro:IPR001878); contains InterPro domain Zinc finger, …
At3g02320	unclassified	RNA binding / tRNA (guanine-N2-)-methyltransferase | chr3:469934-473717 FORWARD	1356	961	1467	1642	0.227	0.483	0.051	0.71	1.08	1.21	RNA binding / tRNA (guanine-N2-)-methyltransferase; Identical to Probable N [Arabidopsis Thaliana] (GB:Q9SRU7); similar to N2,N2-dimethylguanosine tRNA methyltransferase family protein [Arabidopsis thaliana] (TAIR:AT5G15810.1); similar to hypothetical protein [Cleome spinosa] (GB:ABD96899.1); similar to hypothetical protein [Vitis vinifera] (GB:CAN65976.1); similar to hypothetical protein [Cleome…
At4g32800	AP2/EREBP, APETALA2/Ethylene-responsive element binding protein family	AP2 domain-containing transcription factor TINY, putative | chr4:15819524-15820871 FORWARD	352	223	206	424	0.257	0.062	0.437	0.63	0.58	1.2	encodes a member of the DREB subfamily A-4 of ERF/AP2 transcription factor family. The protein contains one AP2 domain. There are 17 members in this subfamily including TINY.
At4g36900	AP2/EREBP, APETALA2/Ethylene-responsive element binding protein family	Symbols: RAP2.10 | RAP2.10 (related to AP2 10); DNA binding / transcription factor | chr4:17388814-17389837 FORWARD	241	256	312	290	0.243	0.091	0.214	1.06	1.29	1.2	encodes a member of the DREB subfamily A-5 of ERF/AP2 transcription factor family (RAP2.10). The protein contains one AP2 domain. There are 16 members in this subfamily including RAP2.9 and RAP2.1.
At5g11190	AP2/EREBP, APETALA2/Ethylene-responsive element binding protein family	Symbols: SHN3 | SHN3 (shine3); DNA binding / transcription factor | chr5:3564976-3566051 FORWARD	324	314	218	388	0.882	0.212	0.127	0.97	0.67	1.2	encodes a member of the ERF (ethylene response factor) subfamily B-6 of ERF/AP2 transcription factor family. The protein contains one AP2 domain. There are 12 members in this subfamily including RAP2.11.
At5g65670	Aux/IAA family	Symbols: IAA9 | IAA9 (INDOLE-3-ACETIC ACID INDUCIBLE 9); transcription factor | chr5:26253658-26256468 FORWARD	15709	14198	18607	18893	0.04	0.018	0.011	0.9	1.18	1.2	auxin (indole-3-acetic acid) induced gene
At2g36270	bZIP transcription factor family	Symbols: ABI5, GIA1 | ABI5 (ABA INSENSITIVE 5); DNA binding / transcription activator/ transcription factor | chr2:15204764-15207528 REVERSE	355	394	407	425	0.696	0.611	0.545	1.11	1.14	1.2	Encodes a member of the basic leucine zipper transcription factor family, involved in ABA signalling during seed maturation and germination. The Arabidopsis abscisic acid (ABA)-insensitive abi5 mutants have pleiotropic defects in ABA response, including decreased sensitivity to ABA inhibition of germination and altered expression of some ABA-regulated genes. Comparison of seed and ABA-inducible v…
At3g21175	C2C2(Zn) GATA transcription factor family	Symbols: ZML1, TIFY2B | ZML1 (ZIM-LIKE 1); sequence-specific DNA binding / transcription factor/ zinc ion binding | chr3:7422036-7424905 FORWARD	3752	2662	4066	4501	0.021	0.561	0.222	0.71	1.08	1.2	member of a novel family of plant-specific GATA-type transcription factors.
At1g55110	C2H2 zinc finger family	Symbols: AtIDD7 | AtIDD7 (Arabidopsis thaliana Indeterminate(ID)-Domain 7); nucleic acid binding / transcription factor/ zinc ion binding | chr1:20560284-20563171 REVERSE	5416	7014	5444	6515	0.095	0.972	0.057	1.3	1.01	1.2	ATIDD7 (ARABIDOPSIS THALIANA INDETERMINATE(ID)-DOMAIN 7); nucleic acid binding / transcription factor/ zinc ion binding; similar to ATIDD11 (ARABIDOPSIS THALIANA INDETERMINATE(ID)-DOMAIN 11), nucleic acid binding / transcription factor/ zinc ion binding [Arabidopsis thaliana] (TAIR:AT3G13810.1); similar to hypothetical protein [Vitis vinifera] (GB:CAN79105.1); contains InterPro domain Zinc finger…
At2g29660	C2H2 zinc finger family	zinc finger (C2H2 type) family protein | chr2:12678890-12680667 FORWARD	1668	1525	1995	2009	0.187	0.29	0.174	0.91	1.2	1.2	zinc finger (C2H2 type) family protein; similar to zinc finger (C2H2 type) family protein [Arabidopsis thaliana] (TAIR:AT1G75710.1); similar to unnamed protein product [Vitis vinifera] (GB:CAO21496.1); contains InterPro domain Zinc finger, C2H2-like; (InterPro:IPR015880); contains InterPro domain Zinc finger, C2H2-type; (InterPro:IPR007087)
At5g47670	CCAAT box binding factor family, HAP3	Symbols: NF-YB6 | NF-YB6 (NUCLEAR FACTOR Y, SUBUNIT B6); transcription activator/ transcription activator binding / transcription factor | chr5:19315023-19316169 FORWARD	117	130	177	140	0.124	0.001	0.181	1.12	1.52	1.2	CCAAT-box binding transcription factor family protein / leafy cotyledon 1-related (L1L); Identical to Nuclear transcription factor Y subunit B-6 (NFYB6) [Arabidopsis Thaliana] (GB:Q84W66;GB:Q8GV55;GB:Q9FGJ0); similar to LEC1 (LEAFY COTYLEDON 1), transcription factor [Arabidopsis thaliana] (TAIR:AT1G21970.1); similar to leafy cotyledon 1-like L1L protein, putative [Brassica oleracea] (GB:ABD64986.…
At3g07220	FHA transcription factor	transcriptional activator, putative | chr3:2297886-2299572 FORWARD	3724	3733	4242	4483	0.988	0.413	0.162	1	1.14	1.2	transcriptional activator, putative; similar to forkhead-associated domain-containing protein / FHA domain-containing protein [Arabidopsis thaliana] (TAIR:AT3G07260.1); similar to unnamed protein product [Vitis vinifera] (GB:CAO17274.1); contains InterPro domain Forkhead-associated (InterPro:IPR000253); contains InterPro domain SMAD/FHA (InterPro:IPR008984)
At5g05090	G2-like transcription factor family, GARP	myb family transcription factor | chr5:1503232-1504494 FORWARD	3155	3658	4419	3797	0.11	0.008	0.006	1.16	1.4	1.2	myb family transcription factor; similar to myb family transcription factor [Arabidopsis thaliana] (TAIR:AT3G10760.1); similar to hypothetical protein [Vitis vinifera] (GB:CAN73573.1); similar to Homeodomain-related [Medicago truncatula] (GB:ABN09175.1); similar to unnamed protein product [Vitis vinifera] (GB:CAO18236.1); contains InterPro domain Homeodomain-related; (InterPro:IPR012287); contain…
At1g14350	MYB domain transcription factor family	Symbols: FLP, AtMYB124, MYB124 | FLP (FOUR LIPS); DNA binding / transcription factor | chr1:4908255-4911168 FORWARD	3441	3137	3870	4123	0.008	0.258	0.031	0.91	1.12	1.2	Encodes a putative MYB transcription factor involved in stomata development, loss of FLP activity results in a failure of guard mother cells (GMCs) to adopt the guard cell fate, thus they continue to divide resulting in abnormal stomata consisting of clusters of numerous guard cell-like cells. This phenotype is enhanced in double mutants with MYB88.
At1g25360	MYB domain transcription factor family	pentatricopeptide (PPR) repeat-containing protein | chr1:8894428-8896800 FORWARD	1418	1858	1695	1696	0.132	0.049	0.157	1.31	1.2	1.2	pentatricopeptide (PPR) repeat-containing protein; similar to pentatricopeptide (PPR) repeat-containing protein [Arabidopsis thaliana] (TAIR:AT2G22070.1); similar to pentatricopeptide (PPR) repeat-containing protein-like protein [Oryza sativa (japonica cultivar-group)] (GB:BAC83258.1); similar to hypothetical protein OsJ_023963 [Oryza sativa (japonica cultivar-group)] (GB:EAZ40480.1); similar to …
At3g47600	MYB domain transcription factor family	Symbols: MYB94, ATMYBCP70, ATMYB94 | ATMYB94 (MYB DOMAIN PROTEIN 94); DNA binding / transcription factor | chr3:17539338-17541230 REVERSE	2108	2158	3280	2527	0.955	0.063	0.324	1.02	1.56	1.2	Encodes a putative transcription factor (MYB94).
At3g52250	MYB domain transcription factor family	DNA binding / transcription factor | chr3:19376138-19383100 FORWARD	8603	9225	8608	10353	0.677	0.997	0.272	1.07	1	1.2	DNA binding / transcription factor; similar to hypothetical protein [Vitis vinifera] (GB:CAN62996.1); similar to unnamed protein product [Vitis vinifera] (GB:CAO68977.1); contains InterPro domain SANT, DNA-binding; (InterPro:IPR001005); contains InterPro domain Homeodomain-like (InterPro:IPR009057); contains InterPro domain Myb, DNA-binding (InterPro:IPR014778)
At5g58340	MYB-related transcription factor family	DNA binding | chr5:23582495-23584412 FORWARD	2737	2910	3292	3273	0.175	0.003	0.064	1.06	1.2	1.2	DNA binding; similar to TRFL5 (TRF-LIKE 5), DNA binding / transcription factor [Arabidopsis thaliana] (TAIR:AT1G15720.1); similar to hypothetical protein [Vitis vinifera] (GB:CAN65086.1); contains InterPro domain Homeodomain-related; (InterPro:IPR012287); contains InterPro domain SANT, DNA-binding; (InterPro:IPR001005); contains InterPro domain Homeodomain-like (InterPro:IPR009057); contains Inte…
At4g02020	Polycomb Group (PcG)	Symbols: EZA1, SWN, SDG10 | SWN (SWINGER); transcription factor | chr4:886600-891955 FORWARD	8455	9529	9071	10153	0.457	0.578	0.181	1.13	1.07	1.2	Encodes a polycomb group protein. Forms part of a large protein complex that can include VRN2 (VERNALIZATION 2), VIN3 (VERNALIZATION INSENSITIVE 3) and polycomb group proteins FERTILIZATION INDEPENDENT ENDOSPERM (FIE) and CURLY LEAF (CLF). The complex has a role in establishing FLC (FLOWERING LOCUS C) repression during vernalization. Performs a partially redundant role to MEA in controlling seed …
At1g02370	putative transcription regulator	pentatricopeptide (PPR) repeat-containing protein | chr1:474500-476511 FORWARD	830	733	910	999	0.247	0.147	0.005	0.88	1.1	1.2	pentatricopeptide (PPR) repeat-containing protein; similar to pentatricopeptide (PPR) repeat-containing protein [Arabidopsis thaliana] (TAIR:AT4G01990.1); similar to unnamed protein product [Vitis vinifera] (GB:CAO40131.1); contains InterPro domain Pentatricopeptide repeat (InterPro:IPR002885)
At1g08370	putative transcription regulator	Symbols: DCP1, ATDCP1 | DCP1 (decapping 1); m7G(5')pppN diphosphatase/ protein homodimerization | chr1:2638181-2640554 FORWARD	9778	9111	11941	11716	0.472	0.199	0.092	0.93	1.22	1.2	Encodes DCP1 involved in mRNA decapping. DCP1 forms a mRNA decapping complex with DCP2 (At5g13570) and VCS (VARICOSE) (At3g13300). However, unlike DCP2, DCP1 itself does not have mRNA decapping activity in vitro. DCP1, DCP2 and VCS colocalize in cytoplasmic loci, which are putative Arabidopsis mRNA processing bodies. Null mutants of DCP1, DCP2, and VCS accumulate capped mRNAs with a reduced degra…
At1g72650	putative transcription regulator	Symbols: TRFL6 | TRFL6 (TRF-LIKE 6); DNA binding / transcription factor | chr1:27349467-27353740 FORWARD	2279	2032	2317	2724	0.46	0.903	0.128	0.89	1.02	1.2	Arabidopsis thaliana myb family transcription factor (At1g72650)
At5g04290	putative transcription regulator	Symbols: KTF1 | KTF1 (KOW DOMAIN-CONTAINING TRANSCRIPTION FACTOR 1); nucleotide binding | chr5:1196069-1202653 FORWARD	2520	2308	2943	3031	0.422	0.19	0.259	0.92	1.17	1.2	KOW domain-containing transcription factor family protein; similar to KOW domain-containing transcription factor family protein [Arabidopsis thaliana] (TAIR:AT4G08350.1); similar to unnamed protein product [Vitis vinifera] (GB:CAO68890.1); contains InterPro domain Transcription antitermination protein, NusG, archaea; (InterPro:IPR003257); contains InterPro domain KOW (InterPro:IPR005824)
At5g61150	putative transcription regulator	Symbols: VIP4 | VIP4 (VERNALIZATION INDEPENDENCE 4); protein binding | chr5:24603656-24607725 REVERSE	6487	5644	5804	7765	0.495	0.242	0.149	0.87	0.89	1.2	Encodes highly hydrophilic protein involved in positively regulating FLC expression. Mutants are early flowering and show a loss of FLC expression in the absence of cold.
At3g02150	TCP transcription factor family	Symbols: PTF1, TFPD | PTF1 (PLASTID TRANSCRIPTION FACTOR 1); transcription factor | chr3:391057-392741 FORWARD	859	779	847	1033	0.653	0.927	0.255	0.91	0.99	1.2	a chloroplast trans-acting factor of the psbD light-responsive promoter.TCP gene involved in heterochronic control of leaf differentiation.
At1g66810	unclassified	zinc finger (CCCH-type) family protein | chr1:24927613-24928803 REVERSE	465	264	501	559	0.072	0.703	0.133	0.57	1.08	1.2	zinc finger (CCCH-type) family protein; similar to zinc finger (CCCH-type) family protein [Arabidopsis thaliana] (TAIR:AT1G68200.2); similar to unnamed protein product [Vitis vinifera] (GB:CAO42208.1); contains InterPro domain Zinc finger, CCCH-type; (InterPro:IPR000571)
At4g27680	unclassified	MSP1 protein, putative / intramitochondrial sorting protein, putative | chr4:13821106-13823342 FORWARD	1207	1056	1366	1443	0.58	0.47	0.277	0.87	1.13	1.2	MSP1 protein, putative / intramitochondrial sorting protein, putative; similar to MSP1 protein, putative / intramitochondrial sorting protein, putative [Arabidopsis thaliana] (TAIR:AT5G53540.1); similar to unnamed protein product [Vitis vinifera] (GB:CAO48603.1); contains InterPro domain AAA ATPase, conserved site; (InterPro:IPR003960); contains InterPro domain AAA+ ATPase, core; (InterPro:IPR003…
At5g45113	unclassified	mitochondrial transcription termination factor-related / mTERF-related | chr5:18232277-18233521 REVERSE	412	483	600	492	0.557	0.064	0.413	1.17	1.46	1.2	mitochondrial transcription termination factor-related / mTERF-related; similar to unknown protein [Arabidopsis thaliana] (TAIR:AT4G19650.1); similar to unnamed protein product [Vitis vinifera] (GB:CAO44451.1); contains InterPro domain Mitochodrial transcription termination factor-related (InterPro:IPR003690)
At5g49400	Zn-finger(CCHC)	zinc knuckle (CCHC-type) family protein | chr5:20030700-20032175 FORWARD	1658	1208	1625	1985	0.22	0.785	0.013	0.73	0.98	1.2	zinc knuckle (CCHC-type) family protein; similar to unnamed protein product [Vitis vinifera] (GB:CAO44895.1); contains InterPro domain Zinc finger, CCHC-type; (InterPro:IPR001878)
At1g06170	AP2/EREBP, APETALA2/Ethylene-responsive element binding protein family	basic helix-loop-helix (bHLH) family protein | chr1:1884991-1886897 REVERSE	830	1089	1015	986	0.04	0.282	0.24	1.31	1.22	1.19	basic helix-loop-helix (bHLH) family protein; similar to basic helix-loop-helix (bHLH) family protein [Arabidopsis thaliana] (TAIR:AT2G31220.1); similar to unnamed protein product [Vitis vinifera] (GB:CAO65796.1); contains InterPro domain Basic helix-loop-helix dimerisation region bHLH; (InterPro:IPR001092); contains InterPro domain Helix-loop-helix DNA-binding; (InterPro:IPR011598)
At4g39780	AP2/EREBP, APETALA2/Ethylene-responsive element binding protein family	AP2 domain-containing transcription factor, putative | chr4:18457957-18459180 REVERSE	4440	3331	6093	5275	0.185	0.048	0.205	0.75	1.37	1.19	encodes a member of the DREB subfamily A-6 of ERF/AP2 transcription factor family. The protein contains one AP2 domain. There are 8 members in this subfamily including RAP2.4.
At2g27040	Argonaute	Symbols: AGO4, OCP11 | AGO4 (ARGONAUTE 4); nucleic acid binding | chr2:11536534-11542357 REVERSE	7625	8820	8930	9046	0.196	0.029	0.153	1.16	1.17	1.19	AGO4 is a member of a class of PAZ/PIWI domain containing proteins involved in siRNA mediated gene silencing.Loss of function mutations have reduced site specific CpNpG and CpHpH methylation and increased susceptibility to bacterial pathogens.
At3g48100	ARR	Symbols: ARR5, ATRR2, IBC6 | ARR5 (ARABIDOPSIS RESPONSE REGULATOR 5); transcription regulator/ two-component response regulator | chr3:17758427-17760874 REVERSE	3015	2541	3208	3588	0.343	0.616	0.135	0.84	1.06	1.19	Encodes a transcription repressor that mediates a negative feedback loop in cytokinin signalling. ARR5 expression is upregulated by Class I KNOX genes. Arr5 protein is stabilized by cytokinin in a two-component phosphorelay.
At4g31920	ARR	Symbols: ARR10 | ARR10 (ARABIDOPSIS RESPONSE REGULATOR 10); transcription factor/ two-component response regulator | chr4:15444117-15446959 REVERSE	1843	1680	1774	2199	0.709	0.756	0.155	0.91	0.96	1.19	Encodes an Arabidopsis response regulator (ARR) protein that acts in concert with other type-B ARRs in the cytokinin signaling pathway.
At2g45420	AS2,Lateral Organ Boundaries Gene Family	Symbols: LBD18 | LBD18 (LOB DOMAIN-CONTAINING PROTEIN 18) | chr2:18718348-18720729 FORWARD	129	118	162	154	0.615	0.276	0.206	0.91	1.25	1.19	LBD18 (LOB DOMAIN-CONTAINING PROTEIN 18); Identical to LOB domain-containing protein 18 (LBD18) [Arabidopsis Thaliana] (GB:O22131;GB:Q1ECL8;GB:Q8W1D7); similar to JLO/LBD30 (JAGGED LATERAL ORGANS) [Arabidopsis thaliana] (TAIR:AT4G00220.1); similar to unnamed protein product [Vitis vinifera] (GB:CAO24488.1); contains InterPro domain Lateral organ boundaries, LOB (InterPro:IPR004883); contains Inte…
At2g27230	bHLH,Basic Helix-Loop-Helix family	Symbols: LHW | LHW (LONESOME HIGHWAY); protein homodimerization/ transcription activator/ transcription factor | chr2:11650358-11654116 FORWARD	5637	4953	5948	6704	0.62	0.583	0.084	0.88	1.06	1.19	Encodes a nuclear-localized transcriptional activator with weak sequence similarity to basic helix-loop-helix(bHLH)-domain proteins. It promotes the production of stele cells in root meristems and is required to establish and maintain the normal vascular cell number and pattern in primary and lateral roots.
At4g02590	bHLH,Basic Helix-Loop-Helix family	Symbols: UNE12 | UNE12 (unfertilized embryo sac 12); DNA binding / transcription factor | chr4:1137498-1140491 REVERSE	7415	6659	7714	8814	0.431	0.685	0.104	0.9	1.04	1.19	UNE12 (unfertilized embryo sac 12); DNA binding / transcription factor; similar to basic helix-loop-helix (bHLH) family protein [Arabidopsis thaliana] (TAIR:AT1G03040.1); similar to unnamed protein product [Vitis vinifera] (GB:CAO22631.1); contains InterPro domain Basic helix-loop-helix dimerisation region bHLH; (InterPro:IPR001092); contains InterPro domain Helix-loop-helix DNA-binding; (InterPr…
At4g29930	bHLH,Basic Helix-Loop-Helix family	basic helix-loop-helix (bHLH) family protein | chr4:14644009-14645505 FORWARD	93	83	98	110	0.769	0.833	0.428	0.89	1.05	1.19	basic helix-loop-helix (bHLH) family protein; similar to basic helix-loop-helix (bHLH) family protein [Arabidopsis thaliana] (TAIR:AT5G57150.1); similar to unnamed protein product [Vitis vinifera] (GB:CAO69579.1); contains InterPro domain Basic helix-loop-helix dimerisation region bHLH; (InterPro:IPR001092); contains InterPro domain Helix-loop-helix DNA-binding; (InterPro:IPR011598)
At1g13600	bZIP transcription factor family	Symbols: AtbZIP58 | AtbZIP58 (Arabidopsis thaliana basic leucine-zipper 58); DNA binding / protein heterodimerization/ protein homodimerization/ transcription factor | chr1:4650787-4651469 REVERSE	1396	1507	1837	1655	0.498	0.03	0.192	1.08	1.32	1.19	ATBZIP58 (ARABIDOPSIS THALIANA BASIC LEUCINE-ZIPPER 58); DNA binding / protein heterodimerization/ protein homodimerization/ transcription factor; similar to ATBZIP48 (ARABIDOPSIS THALIANA BASIC LEUCINE-ZIPPER 48), DNA binding / transcription factor [Arabidopsis thaliana] (TAIR:AT2G04038.1); similar to unnamed protein product [Vitis vinifera] (GB:CAO15359.1); contains InterPro domain Basic-leucin…
At3g07650	C2C2(Zn) CO-like, Constans-like zinc finger family	Symbols: COL9 | COL9 (CONSTANS-LIKE 9); transcription factor/ zinc ion binding | chr3:2441657-2444532 FORWARD	4238	3289	4214	5057	0.291	0.969	0.311	0.78	0.99	1.19	This gene belongs to the CO (CONSTANS) gene family. This gene family is divided in three subgroups: groups III, to which COL9 belongs, is characterised by one B-box (supposed to regulate protein-protein interactions) and a second diverged zinc finger. COL9 downregulates expression of CO (CONSTANS) as well as FT and SOC1 which are known regulatory targets of CO.
At5g60850	C2C2(Zn) DOF zinc finger family	Symbols: OBP4 | OBP4; DNA binding / transcription factor | chr5:24480449-24481873 FORWARD	4888	5605	5251	5833	0.059	0.459	0.171	1.15	1.07	1.19	Encodes a zinc finger protein.
At1g25250	C2H2 zinc finger family	Symbols: AtIDD16 | AtIDD16 (Arabidopsis thaliana Indeterminate(ID)-Domain 16); nucleic acid binding / transcription factor/ zinc ion binding | chr1:8849549-8851612 FORWARD	872	1018	1058	1037	0.112	0.031	0.138	1.17	1.21	1.19	ATIDD16 (ARABIDOPSIS THALIANA INDETERMINATE(ID)-DOMAIN 16); nucleic acid binding / transcription factor/ zinc ion binding; similar to ATIDD14 (ARABIDOPSIS THALIANA INDETERMINATE(ID)-DOMAIN 14), nucleic acid binding / transcription factor/ zinc ion binding [Arabidopsis thaliana] (TAIR:AT1G68130.1); similar to unnamed protein product [Vitis vinifera] (GB:CAO68251.1); contains InterPro domain Zinc f…
At5g45580	G2-like transcription factor family, GARP	transcription factor | chr5:18481092-18482643 REVERSE	169	203	197	201	0.492	0.532	0.384	1.2	1.16	1.19	transcription factor; similar to myb family transcription factor [Arabidopsis thaliana] (TAIR:AT3G24120.1); similar to unnamed protein product [Vitis vinifera] (GB:CAO50003.1); contains InterPro domain Homeodomain-related; (InterPro:IPR012287); contains InterPro domain Homeodomain-like (InterPro:IPR009057); contains InterPro domain Myb, DNA-binding (InterPro:IPR014778); contains InterPro domain M…
At2g36400	General Transcription	Symbols: AtGRF3 | AtGRF3 (GROWTH-REGULATING FACTOR 3); transcription activator | chr2:15270088-15272823 REVERSE	1023	612	996	1215	0.214	0.898	0.544	0.6	0.97	1.19	Growth regulating factor encoding transcription activator. One of the nine members of a GRF gene family, containing nuclear targeting domain. Mutants result in smaller leaves indicating the role of the gene in leaf development. Expressed in root, shoot and flower.
At4g35540	General Transcription	transcription regulator/ zinc ion binding | chr4:16873835-16875598 FORWARD	2315	2572	2763	2753	0.249	0.077	0.375	1.11	1.19	1.19	transcription regulator/ zinc ion binding; similar to unnamed protein product [Vitis vinifera] (GB:CAO48066.1); contains InterPro domain Transcription factor TFIIB related; (InterPro:IPR000812); contains InterPro domain Zinc finger, TFIIB-type; (InterPro:IPR013137); contains InterPro domain Cyclin-like (InterPro:IPR011028)
At3g19510	HB,Homeobox transcription factor family	Symbols: HAT3.1 | HAT3.1; DNA binding / sequence-specific DNA binding / transcription activator/ transcription factor | chr3:6762764-6766588 REVERSE	3017	2884	3462	3578	0.72	0.112	0.254	0.96	1.15	1.19	Encodes a member of the PHD-finger homeodomain protein family. The HAT3.1 homeodomain is highly divergent in sequence even at positions that are almost invariable among homeodomains. HAT3.1 shows a preference for the sequence T(A/G)(A/C)ACCA, different from those bound by other homeodomains.
At3g66656	MADS box transcription factor family	Symbols: AGL91 | AGL91; transcription factor | chr3:2091262-2091798 REVERSE	84	93	131	101	0.604	0.015	0.273	1.1	1.55	1.19	AGL91; transcription factor; similar to AGL29, transcription factor [Arabidopsis thaliana] (TAIR:AT2G34440.1); similar to unnamed protein product [Vitis vinifera] (GB:CAO17740.1); contains InterPro domain Transcription factor, MADS-box; (InterPro:IPR002100)
At5g27960	MADS box transcription factor family	MADS-box protein (AGL90) | chr5:9991685-9992770 REVERSE	361	509	572	428	0.18	0.069	0.224	1.41	1.58	1.19	MADS-box protein (AGL90); similar to AGL36, DNA binding / transcription factor [Arabidopsis thaliana] (TAIR:AT5G26650.1); similar to putative MADS-box transcription factor [Arabidopsis lyrata] (GB:AAO42467.1); contains InterPro domain Transcription factor, MADS-box; (InterPro:IPR002100)
At5g59380	Methyl binding domain proteins	Symbols: MBD6, ATMBD6 | MBD6; DNA binding / DNA demethylase/ methyl-CpG binding | chr5:23952261-23953707 FORWARD	1416	993	1545	1682	0.213	0.566	0.232	0.7	1.09	1.19	Protein containing methyl-CpG-binding domain.Has sequence similarity to human MBD proteins.
At2g31180	MYB domain transcription factor family	Symbols: ATMYB14, MYB14AT, MYB14 | MYB14 (MYB DOMAIN PROTEIN 14); DNA binding / transcription factor | chr2:13286721-13288176 REVERSE	88	108	110	105	0.225	0.11	0.104	1.24	1.25	1.19	Member of the R2R3 factor gene family.
At5g12870	MYB domain transcription factor family	Symbols: ATMYB46, MYB46 | MYB46 (MYB DOMAIN PROTEIN 46); DNA binding / transcription factor | chr5:4062724-4064992 REVERSE	976	984	1345	1158	0.949	0.119	0.029	1.01	1.38	1.19	Member of the R2R3 factor gene family.
At5g23000	MYB domain transcription factor family	Symbols: RAX1, MYB37, ATMYB37 | MYB37 (MYB DOMAIN PROTEIN 37); DNA binding / transcription factor | chr5:7696135-7697927 FORWARD	151	167	188	179	0.127	0.009	0.078	1.11	1.25	1.19	Putative homolog of the Blind gene in tomato. Together with RAX2 and RAX3 belong to the class R2R3 MYB genes; encoded by the Myb-like transcription factor MYB37, regulates axillary meristem formation. RAX1 is expressed in a small central domain within the boundary zone separating SAM and leaf primordia during early leaf primordium development and is currently the earliest spatial marker for futur…
At2g43500	NIN-like bZIP-related family	RWP-RK domain-containing protein | chr2:18061925-18066639 FORWARD	984	952	833	1170	0.726	0.115	0.065	0.97	0.85	1.19	RWP-RK domain-containing protein; similar to RWP-RK domain-containing protein [Arabidopsis thaliana] (TAIR:AT3G59580.1); similar to RWP-RK domain-containing protein [Arabidopsis thaliana] (TAIR:AT3G59580.2); similar to unnamed protein product [Vitis vinifera] (GB:CAO46233.1); similar to hypothetical protein [Vitis vinifera] (GB:CAN71840.1); similar to NIN-like protein 2 [Lotus japonicus] (GB:CAE3…
At1g15910	putative transcription regulator	XH/XS domain-containing protein / XS zinc finger domain-containing protein | chr1:5465336-5469125 FORWARD	3264	4225	3235	3874	0.183	0.937	0.227	1.29	0.99	1.19	XH/XS domain-containing protein / XS zinc finger domain-containing protein; similar to XH/XS domain-containing protein / XS zinc finger domain-containing protein [Arabidopsis thaliana] (TAIR:AT4G00380.1); similar to XH/XS domain-containing protein / XS zinc finger domain-containing protein [Arabidopsis thaliana] (TAIR:AT1G80790.1); similar to unnamed protein product [Vitis vinifera] (GB:CAO64047.…
At3g04380	SET-domain transcriptional regulator family	Symbols: SUVR4, SDG31 | SUVR4; histone-lysine N-methyltransferase | chr3:1161387-1164929 FORWARD	567	456	439	677	0.446	0.251	0.384	0.81	0.78	1.19	Encodes SUVR4, a nucleolar histone methyltransferase with preference for monomethylated H3K9. One of the four closely related Arabidopsis SUVR proteins that belong to the SU(VAR)3-9 subgroup of SET-domain proteins. Proteins containing the evolutionarily conserved SET domain are involved in regulation of eukaryotic gene expression and chromatin structure through their histone lysine methyltransfer…
At2g21240	Transscription factor	Symbols: BPC4, BBR, ATBPC4 | BPC4 (BASIC PENTACYSTEINE 4); DNA binding / transcription factor | chr2:9101316-9103050 REVERSE	4526	4881	4915	5388	0.355	0.485	0.129	1.08	1.09	1.19	ATBPC4/BBR/BPC4/BPC4 (BASIC PENTACYSTEINE 4); DNA binding / transcription factor; similar to ATBPC5/BBR/BPC5/BPC5 (BASIC PENTACYSTEINE 5), DNA binding / transcription factor [Arabidopsis thaliana] (TAIR:AT4G38910.1); similar to unknown [Populus trichocarpa x Populus deltoides] (GB:ABK96608.1); contains InterPro domain GAGA binding-like (InterPro:IPR010409)
[truncated: 1,424 more rows]

## Sheet: (b) Root TFs
Additional file 11b. Transcription factors in the roots.
[truncated: 2,351 more rows]
