# Supplementary material for: Global transcriptome analysis of AtPAP2 - overexpressing Arabidopsisthaliana with elevated ATP
Source: BMC Genomics. 2013 Nov 1;14:752. doi: 10.1186/1471-2164-14-752 (PMC3829102; doi:10.1186/1471-2164-14-752)
Supplement: Additional file 12 — Nucleus-encoded chloroplastic and mitochondrial proteins in leaves and roots. [file 1471-2164-14-752-S12.xlsx]

## Sheet: (a) Chloroplast-leaves
Additional file 12a. Genes of nuclear-encoded proteins identified in proteomics datasets of chloroplasts (leaves).
SEQ_ID	WT-mean	T-DNA-mean	OE7-mean	OE21-mean	P (T-DNA vs WT)	P OE7 (vs WT)	P OE21 (vs WT)	FC T-DNA	FC OE7	FC OE21	Symbol	Gene Model Description
At1g13900	4726	34	51519	48557	0.001	0.001	0	0.00719424	10.9012	10.2744	AtPAP2	calcineurin-like phosphoesterase family protein; similar to ATPAP9/PAP9 (purple acid phosphatase 9), acid phosphatase/ protein serine/threonine phosphatase [Arabidopsis thaliana] (TAIR:AT2G03450.1); similar to unnamed protein product [Vitis vinifera] (GB:CAO41881.1); similar to hypothetical protein [Vitis vinifera] (GB:CAN70143.1); similar to calcineurin-like phosphoesterase family-like protein […
At1g54040	4850	5625	36945	33760	0.214	0.002	0	1.15979	7.61753	6.96082	EPITHIOSPECIFIER PROTEIN (ESP)	Epithiospecifier protein, interacts with WRKY53. Involved in pathogen resistance and leaf senescence.
At1g69830	2295	1445	6828	9383	0.181	0.007	0	0.62963	2.97516	4.08845	ALPHA-AMYLASE-LIKE 3 (AMY3)	Encodes a plastid-localized amylase. Expression is reduced in the SEX4 mutant. Loss of function mutations show normal diurnal pattern of starch accumulation/degradation. Expression follows circadian rhythms.
At2g42540	195	246	567	724	0.359	0.007	0	1.26154	2.90769	3.71282	COLD-REGULATED 15A (COR15A)	A cold-regulated gene whose product is targeted to the chloroplast and constitutive expression increases freezing tolerance in protoplasts in vitro and chloroplasts in vivo. NMR and x-ray diffraction studies suggest that COR15a alters the intrinsic curvature of the inner membrane of chloroplast envelope.
At3g53130	99	89	220	300	0.09	0.06	0.035	0.89899	2.22222	3.0303	LUTEIN DEFICIENT 1 (LUT1)	Lutein-deficient 1 (LUT1) required for lutein biosynthesis, member of the xanthophyll class of carotenoids. Involved in epsilon ring hydroxylation. Maps at 67.3 cM on chromosome 3.
At1g07660	857	700	1974	2517	0.253	0.003	0.004	0.816803	2.30338	2.93699	Histone H4	histone H4; Identical to Histone H4 [Arabidopsis Thaliana] (GB:P59259;GB:P02308); similar to histone H4 [Arabidopsis thaliana] (TAIR:AT5G59690.1); similar to histone H4 [Arabidopsis thaliana] (TAIR:AT5G59970.1); similar to histone H4 [Arabidopsis thaliana] (TAIR:AT3G53730.1); similar to hypothetical protein OsJ_028319 [Oryza sativa (japonica cultivar-group)] (GB:EAZ44836.1); similar to histone 4 …
At1g53180	339	386	911	872	0.221	0.011	0.011	1.13864	2.68732	2.57227	Unknown protein	similar to unknown protein [Arabidopsis thaliana] (TAIR:AT3G15115.1)
At4g11960	1241	1983	2320	2883	0.162	0.038	0.015	1.5979	1.86946	2.32313	PGR5-Like B (PGRL1B)	Encodes PGRL1B, a transmembrane protein present in thylakoids. PGRL1B has a highly homologous isoform PGRL1A encoded by At4g22890. Plants lacking PGRL1 show perturbation of cyclic electron flow, similar to PGR5-deficient plants. PGRL1 and PGR5 interact physically and associate with PSI (photosystem I).
At1g31490	231	160	328	536	0.196	0.073	0.038	0.692641	1.41991	2.32035		transferase family protein; similar to transferase family protein [Arabidopsis thaliana] (TAIR:AT1G78990.1); similar to unnamed protein product [Vitis vinifera] (GB:CAO63773.1); contains InterPro domain Copper amine oxidase, N-terminal region; (InterPro:IPR016182); contains InterPro domain Transferase (InterPro:IPR003480)
At3g47590	424	721	786	957	0.242	0.006	0.036	1.70047	1.85377	2.25708		esterase/lipase/thioesterase family protein; similar to esterase/lipase/thioesterase family protein [Arabidopsis thaliana] (TAIR:AT1G29840.1); similar to unnamed protein product [Vitis vinifera] (GB:CAO65343.1); contains InterPro domain Protein of unknown function DUF1749 (InterPro:IPR013744)
At1g17745	5809	6630	12604	12400	0.245	0.013	0.015	1.14133	2.16974	2.13462	3-PHOSPHOGLYCERATE DEHYDROGENASE (PGDH)	encodes a 3-Phosphoglycerate dehydrogenase
At4g19170	1359	1457	2333	2812	0.412	0.07	0.002	1.07211	1.7167	2.06917	NINE-CIS-EPOXYCAROTENOID DIOXYGENASE 4 (NCED4)	chloroplast-targeted member of a family of enzymes similar to nine-cis-epoxycarotenoid dioxygenase
At2g30930	491	319	1070	979	0.198	0.072	0.013	0.649695	2.17923	1.99389	Unknown protein	similar to unknown protein [Arabidopsis thaliana] (TAIR:AT1G06540.1)
At2g45290	2415	2446	4776	4725	0.475	0.021	0.005	1.01284	1.97764	1.95652	transketolase	transketolase, putative; similar to transketolase, putative [Arabidopsis thaliana] (TAIR:AT3G60750.1); similar to unknown [Populus trichocarpa] (GB:ABK95795.1); similar to Transketolase, chloroplast precursor (TK) (GB:Q43848); similar to unknown [Populus trichocarpa] (GB:ABK92500.1); contains InterPro domain Transketolase, C-terminal/Pyruvate-ferredoxin oxidoreductase, domain II; (InterPro:IPR009…
At1g51900	95	113	190	181	0.126	0.009	0.003	1.18947	2	1.90526	Unknown protein	similar to unknown protein [Arabidopsis thaliana] (TAIR:AT2G14830.1); similar to Protein of unknown function DUF292, eukaryotic [Medicago truncatula] (GB:ABE90208.1); contains InterPro domain Protein of unknown function DUF292, eukaryotic; (InterPro:IPR005061)
At1g13230	84	90	121	159	0.283	0.006	0.008	1.07143	1.44048	1.89286		Encodes a leucine-rich repeat protein pii-2. Located in the endoplasmic reticulum/plasma membrane continuum in Arabidopsis roots. Required for growth promotion and enhanced seed production mediated by the endophytic fungus Piriformospora indica in Arabidopsis.
At1g16030	1294	1203	2341	2395	0.376	0.016	0	0.929675	1.80912	1.85085	Hsp70b	HSP70B (heat shock protein 70B); ATP binding; similar to HSP70 (heat shock protein 70), ATP binding [Arabidopsis thaliana] (TAIR:AT3G12580.1); similar to heat shock cognate 70 kDa protein 3 (HSC70-3) (HSP70-3) [Arabidopsis thaliana] (TAIR:AT3G09440.1); similar to HSC70-1 (heat shock cognate 70 kDa protein 1), ATP binding [Arabidopsis thaliana] (TAIR:AT5G02500.1); similar to Heat shock 70 kDa prot…
At2g43940	326	291	349	599	0.303	0.358	0.001	0.892638	1.07055	1.83742		thiol methyltransferase, putative; similar to thiol methyltransferase, putative [Arabidopsis thaliana] (TAIR:AT2G43910.1); similar to unnamed protein product [Vitis vinifera] (GB:CAO46360.1); contains InterPro domain Thiopurine S-methyltransferase; (InterPro:IPR008854)
At3g03780	8375	7461	14917	15366	0.237	0.036	0.014	0.890866	1.78113	1.83475	(AtMS2)	Encodes a cytosolic methionine synthase, involved in methionine regeneration via the activated methyl cycle (or SAM cycle)
At1g36280	2881	2904	4540	5250	0.488	0.001	0.001	1.00798	1.57584	1.82228		adenylosuccinate lyase, putative / adenylosuccinase, putative; similar to adenylosuccinate lyase, putative / adenylosuccinase, putative [Arabidopsis thaliana] (TAIR:AT4G18440.1); similar to adenylosuccinate-AMP lyase [Vigna unguiculata] (GB:AAL48316.1); similar to adenylosuccinate lyase [Nicotiana tabacum] (GB:AAR06293.1); similar to hypothetical protein [Vitis vinifera] (GB:CAN81287.1); contains…
At5g15530	4116	6126	6258	7469	0.185	0.153	0.07	1.48834	1.52041	1.81463	BIOTIN CARBOXYL CARRIER PROTEIN 2 (BCCP2)	biotin carboxyl carrier protein isoform 2 (BCCP2) mRNA,
At1g11320	597	609	1154	1079	0.448	0.003	0.004	1.0201	1.933	1.80737	Unknown protein	similar to expressed protein [Oryza sativa (japonica cultivar-group)] (GB:AAP53947.1); similar to Os06g0724200 [Oryza sativa (japonica cultivar-group)] (GB:NP_001058610.1)
At4g39970	4494	3667	7841	8113	0.182	0.003	0.024	0.815977	1.74477	1.8053		haloacid dehalogenase-like hydrolase family protein; similar to haloacid dehalogenase-like hydrolase family protein [Arabidopsis thaliana] (TAIR:AT3G48420.1); similar to unknown [Picea sitchensis] (GB:ABK25826.1); similar to Os08g0485900 [Oryza sativa (japonica cultivar-group)] (GB:NP_001062091.1); contains InterPro domain Haloacid dehalogenase-like hydrolase; (InterPro:IPR005834); contains Inter…
At4g29920	122	92	130	220	0.219	0.426	0.134	0.754098	1.06557	1.80328		heat shock protein-related; similar to protein binding [Arabidopsis thaliana] (TAIR:AT5G57130.1); similar to hypothetical protein [Vitis vinifera] (GB:CAN66169.1); similar to unnamed protein product [Vitis vinifera] (GB:CAO69572.1); contains InterPro domain Clp, N-terminal; (InterPro:IPR004176)
At2g38810	866	792	1216	1550	0.292	0.045	0.002	0.91455	1.40416	1.78984	HISTONE H2A 8 (HTA8)	Encodes HTA8, a histone H2A protein.
At2g32290	341	233	610	609	0.275	0.088	0.109	0.683284	1.78886	1.78592	BETA-AMYLASE 6 (BAM6)	BAM6/BMY5 (BETA-AMYLASE 6); beta-amylase; similar to ATBETA-AMY (BETA-AMYLASE), beta-amylase [Arabidopsis thaliana] (TAIR:AT4G15210.1); similar to Chain A, Crystal Structure Of Soybean Beta-Amylase Mutant Substituted At Surface Region (GB:1UKO); similar to beta-amylase [Glycine max] (GB:AAY40266.1); similar to beta-amylase [Castanea crenata] (GB:AAK30294.1); contains InterPro domain Glycoside hyd…
At1g21440	6739	6421	9140	11834	0.325	0.079	0.004	0.952812	1.35628	1.75605		mutase family protein; similar to mutase family protein [Arabidopsis thaliana] (TAIR:AT1G77060.1); similar to Carboxyvinyl-carboxyphosphonate phosphorylmutase, putative, expressed [Oryza sativa (japonica cultivar-group)] (GB:ABA96021.1); similar to hypothetical protein OsI_036463 [Oryza sativa (indica cultivar-group)] (GB:EAY82504.1); contains InterPro domain Isocitrate lyase and phosphorylmutase…
At4g00690	484	550	734	844	0.137	0.006	0.005	1.13636	1.51653	1.7438	UB-LIKE PROTEASE 1B (ULP1B)	Ulp1 protease family protein; similar to ESD4 (EARLY IN SHORT DAYS 4), cysteine-type peptidase [Arabidopsis thaliana] (TAIR:AT4G15880.1); similar to unnamed protein product [Vitis vinifera] (GB:CAO70965.1); contains InterPro domain Peptidase C48, SUMO/Sentrin/Ubl1; (InterPro:IPR003653)
At5g10540	1602	1428	2146	2790	0.261	0.17	0.003	0.891386	1.33958	1.74157		peptidase M3 family protein / thimet oligopeptidase family protein; similar to peptidase M3 family protein / thimet oligopeptidase family protein [Arabidopsis thaliana] (TAIR:AT5G65620.1); similar to hypothetical protein OsJ_008669 [Oryza sativa (japonica cultivar-group)] (GB:EAZ25186.1); similar to oligopeptidase A [Medicago truncatula] (GB:ABY48141.1); similar to hypothetical protein [Vitis vin…
At1g13280	940	1182	1175	1637	0.336	0.341	0.083	1.25745	1.25	1.74149	ALLENE OXIDE CYCLASE 4 (AOC4)	Encodes allene oxide cyclase. One of four genes in Arabidopsis that encode this enzyme, which catalyzes an essential step in jasmonic acid biosynthesis. Gene expression is reduced during senescence, a process that involves jasmonic acid signalling pathway.
At1g20816	845	792	1149	1461	0.359	0.041	0.001	0.937278	1.35976	1.72899	Unknown protein	similar to unknown protein [Arabidopsis thaliana] (TAIR:AT1G76405.2); similar to chloroplast channel forming outer membrane protein [Pisum sativum] (GB:CAB58442.1); contains domain Clavaminate synthase-like (SSF51197)
At1g17260	118	98	140	204	0.097	0.2	0.048	0.830508	1.18644	1.72881	Autoinhibited H(+)-ATPase isoform 10 (AHA10)	belongs to H+-APTase gene family, involved in proanthocyanidin biosynthesis, disturbs the vacuolar biogenesis and acidification process
At5g60660	635	665	1159	1093	0.437	0	0.071	1.04724	1.8252	1.72126	PLASMA MEMBRANE INTRINSIC PROTEIN 2;4 (PIP2;4)	PIP2;4/PIP2F (plasma membrane intrinsic protein 2;4); water channel; Identical to Probable aquaporin PIP2-4 (PIP2-4) [Arabidopsis Thaliana] (GB:Q9FF53;GB:Q0WQH7); similar to PIP2B (plasma membrane intrinsic protein 2,2), water channel [Arabidopsis thaliana] (TAIR:AT2G37170.1); similar to MipC [Mesembryanthemum crystallinum] (GB:AAB18227.1); contains InterPro domain Aquaporin; (InterPro:IPR012269)…
At5g14740	3413	3551	5664	5801	0.446	0.007	0.003	1.04043	1.65954	1.69968	CARBONIC ANHYDRASE 2 (CA2)	Encodes a beta carbonic anhydrase likely to be localized in the cytoplasm. Expression of its mRNA is seen in etiolated seedlings and points to a possible nonphotosynthetic role for this isoform.
At4g16060	531	376	621	901	0.159	0.227	0.002	0.708098	1.16949	1.6968		similar to Os05g0358400 [Oryza sativa (japonica cultivar-group)] (GB:NP_001055302.1); similar to hypothetical protein MED92_03118 [Oceanospirillum sp. MED92] (GB:ZP_01165985.1)
At4g03205	872	799	1051	1477	0.41	0.053	0.015	0.916284	1.20528	1.69381	(hemf2)	HEMF2; coproporphyrinogen oxidase; similar to LIN2 (LESION INITIATION 2), coproporphyrinogen oxidase [Arabidopsis thaliana] (TAIR:AT1G03475.1); similar to Coproporphyrinogen III oxidase, chloroplast precursor (Coproporphyrinogenase) (Coprogen oxidase) (GB:P35055); contains InterPro domain Coproporphyrinogen III oxidase; (InterPro:IPR001260)
At1g07790	5476	4294	8900	9167	0.099	0.017	0.022	0.784149	1.62527	1.67403	(HTB1)	Encodes a histone 2B (H2B) protein.
At1g35730	106	88	146	177	0.137	0.029	0.031	0.830189	1.37736	1.66981	Arabidopsis Pumilio 9 (APUM9)	APUM9 (ARABIDOPSIS PUMILIO 9); RNA binding; similar to APUM10 (ARABIDOPSIS PUMILIO 10), RNA binding [Arabidopsis thaliana] (TAIR:AT1G35750.1); similar to unnamed protein product [Vitis vinifera] (GB:CAO62675.1); contains InterPro domain Armadillo-type fold; (InterPro:IPR016024); contains InterPro domain Pumilio RNA-binding region; (InterPro:IPR001313); contains InterPro domain Armadillo-like heli…
At5g42960	1815	1542	2775	3006	0.281	0.002	0.003	0.849587	1.52893	1.6562	Unknown protein	similar to unknown protein [Arabidopsis thaliana] (TAIR:AT1G45170.1); similar to pore protein of 24 kD (OEP24) [Pisum sativum] (GB:CAA04468.1)
At1g65130	245	207	310	405	0.087	0.104	0.016	0.844898	1.26531	1.65306		ubiquitin carboxyl-terminal hydrolase-related; similar to ubiquitin carboxyl-terminal hydrolase-related [Arabidopsis thaliana] (TAIR:AT1G65200.1); similar to ubiquitin carboxyl-terminal hydrolase-related [Arabidopsis thaliana] (TAIR:AT1G65110.1); similar to ubiquitin carboxyl-terminal hydrolase-related [Arabidopsis thaliana] (TAIR:AT1G65120.2); similar to hypothetical protein OsI_009911 [Oryza sa…
At1g31230	3146	2821	5014	5163	0.305	0.002	0.025	0.896694	1.59377	1.64113	ASPARTATE KINASE-HOMOSERINE DEHYDROGENASE I (AK-HSDH I)	Encodes a bifunctional aspartate kinase/homoserine dehydrogenase. These two activities catalyze the first and the third steps toward the synthesis of the essential amino acids threonine, isoleucine and methionine.
At3g63390	3320	5698	6028	5415	0.121	0.103	0.11	1.71627	1.81566	1.63102		similar to Os11g0616200 [Oryza sativa (japonica cultivar-group)] (GB:NP_001068282.1); similar to putative protein [Zea mays] (GB:AAN40032.1); contains domain Protozoan pheromone proteins (SSF47014)
At3g53420	22062	24342	34007	35850	0.197	0.006	0.001	1.10335	1.54143	1.62497	PLASMA MEMBRANE INTRINSIC PROTEIN 2A (PIP2A)	a member of the plasma membrane intrinsic protein subfamily PIP2. localizes to the plasma membrane and exhibits water transport activity in Xenopus oocyte. expressed specifically in the vascular bundles and protein level increases slightly during leaf dev
At5g49360	20094	24490	28234	32547	0.083	0.035	0.008	1.21877	1.4051	1.61974	BETA-XYLOSIDASE 1 (BXL1)	encodes a beta-xylosidase located in the extracellular matrix. Gene is expressed specifically in tissues undergoing secondary wall thickening. This is a member of glycosyl hydrolase family 3 and has six other closely related members.
At1g21750	4110	3986	5480	6618	0.448	0.012	0.001	0.96983	1.33333	1.61022	PDI-LIKE 1-1 (ATPDIL1-1)	Encodes a protein disulfide isomerase-like (PDIL) protein, a member of a multigene family within the thioredoxin (TRX) superfamily; isoform contains non-consensus GA donor splice site at intron 9. Transcript levels for this gene are up-regulated in response to three different chemical inducers of ER stress (dithiothreitol, beta-mercaptoethanol, and tunicamycin). Neither AtIRE1-2 nor AtbZIP60 appe…
At1g61730	441	319	556	708	0.265	0.064	0.009	0.723356	1.26077	1.60544		DNA-binding storekeeper protein-related; similar to transcription regulator [Arabidopsis thaliana] (TAIR:AT4G00390.1); similar to unknown [Populus trichocarpa] (GB:ABK93310.1); contains InterPro domain Protein of unknown function DUF573 (InterPro:IPR007592)
At5g14200	3245	2954	4539	5177	0.3	0.097	0.007	0.910324	1.39877	1.59538		The AtIMD1 is one out of 3 genes encoding the enzyme 3-isopropylmalate dehydrogenase involved in leucine biosynthesis in Arabidopsis. Its subcellular location has been targeted to plastids.
At3g45450	103	134	132	164	0.331	0.171	0.033	1.30097	1.28155	1.59223		Clp amino terminal domain-containing protein; similar to ATCLPC (CASEINOLYTIC PROTEASE C), ATP binding / ATPase [Arabidopsis thaliana] (TAIR:AT3G48870.1); similar to predicted protein [Physcomitrella patens subsp. patens] (GB:EDQ56008.1); contains InterPro domain Clp, N-terminal; (InterPro:IPR004176)
At1g72250	1007	857	1184	1603	0.08	0.158	0.055	0.851043	1.17577	1.59186		kinesin motor protein-related; similar to kinesin motor protein-related [Arabidopsis thaliana] (TAIR:AT2G22610.1); similar to hypothetical protein OsJ_035437 [Oryza sativa (japonica cultivar-group)] (GB:EAZ21228.1); similar to hypothetical protein OsI_037860 [Oryza sativa (indica cultivar-group)] (GB:EAY83901.1); similar to kinesin motor protein, putative, expressed [Oryza sativa (japonica cultiv…
At3g05625	3911	3707	5810	6223	0.332	0.011	0.004	0.947839	1.48555	1.59115		binding; similar to TPR repeat [Medicago truncatula] (GB:ABD28339.2); contains InterPro domain Tetratricopeptide-like helical; (InterPro:IPR011990); contains InterPro domain Tetratricopeptide TPR2 (InterPro:IPR013105); contains InterPro domain Tetratricopeptide region (InterPro:IPR013026)
At2g36145	2937	1909	3732	4598	0.151	0.023	0.012	0.649983	1.27068	1.56554		similar to Os01g0862200 [Oryza sativa (japonica cultivar-group)] (GB:NP_001044880.1)
At5g40370	8032	6501	11767	12574	0.045	0.007	0.006	0.809387	1.46501	1.56549		glutaredoxin, putative; Identical to Glutaredoxin-C2 (GRXC2) [Arabidopsis Thaliana] (GB:Q9FNE2); similar to glutaredoxin, putative [Arabidopsis thaliana] (TAIR:AT5G63030.1); similar to glutaredoxin [Tilia platyphyllos] (GB:AAL04507.1); contains InterPro domain Thioredoxin-like fold (InterPro:IPR012336); contains InterPro domain Glutaredoxin active site; (InterPro:IPR011767); contains InterPro dom…
At5g56000	1010	984	1103	1581	0.468	0.288	0.007	0.974257	1.09208	1.56535		heat shock protein 81-4 (HSP81-4); Identical to Heat shock protein 81-3 (HSP81-3) [Arabidopsis Thaliana] (GB:P51818;GB:O03985;GB:Q8VYT8;GB:Q94A60;GB:Q9FKU5); similar to HSP81-1 (HEAT SHOCK PROTEIN 81-1), ATP binding / unfolded protein binding [Arabidopsis thaliana] (TAIR:AT5G52640.1); similar to HSP81-2 (EARLY-RESPONSIVE TO DEHYDRATION 8), ATP binding [Arabidopsis thaliana] (TAIR:AT5G56030.1); si…
At4g34240	2163	1731	3035	3362	0.269	0.008	0.002	0.800277	1.40314	1.55432	ALDEHYDE DEHYDROGENASE 3|1 (ALDH3I1)	Aldehyde dehydrogenase induced by ABA and dehydration
At3g49910	3128	2850	4379	4851	0.39	0.03	0.006	0.911125	1.39994	1.55083	60S ribosomal protein L26	60S ribosomal protein L26 (RPL26A); Identical to 60S ribosomal protein L26-1 (RPL26A) [Arabidopsis Thaliana] (GB:P51414;GB:Q9M2W7); similar to 60S ribosomal protein L26 (RPL26B) [Arabidopsis thaliana] (TAIR:AT5G67510.1); similar to unknown [Populus trichocarpa] (GB:ABK93553.1); contains InterPro domain Ribosomal protein L24, SH3-like (InterPro:IPR014723); contains InterPro domain Translation prot…
At3g25760	146	149	141	226	0.481	0.444	0.029	1.02055	0.965753	1.54795	ALLENE OXIDE CYCLASE 1 (AOC1)	encodes allene oxide cyclase. One of four genes in Arabidopsis that encode this enzyme, which catalyzes an essential step in jasmonic acid biosynthesis. Gene expression is induced during senescence, a process that involves jasmonic acid signalling pathway.
At3g58160	745	593	990	1151	0.296	0.096	0.002	0.795973	1.32886	1.54497	(XIJ)	Class XI myosin gene expressed in flowers from 4-6 week old plants and leaves from 3 week old plants
At1g15700	960	795	1409	1483	0.109	0.004	0.03	0.828125	1.46771	1.54479	(ATPC2)	One of two genes that encode the gamma subunit of Arabidopsis chloroplast ATP synthase. It is thought to be involved in the regulation of the ATP synthase activity.
At1g12250	7284	6772	11650	11200	0.208	0.027	0.015	0.929709	1.5994	1.53762		thylakoid lumenal protein-related; similar to thylakoid lumenal 15 kDa protein, chloroplast [Arabidopsis thaliana] (TAIR:AT2G44920.2); similar to unnamed protein product [Vitis vinifera] (GB:CAO70323.1); contains InterPro domain Pentapeptide repeat (InterPro:IPR001646)
At5g07760	419	458	609	644	0.367	0.06	0.057	1.09308	1.45346	1.53699		formin homology 2 domain-containing protein / FH2 domain-containing protein; similar to formin homology 2 domain-containing protein / FH2 domain-containing protein [Arabidopsis thaliana] (TAIR:AT5G07650.1); similar to unnamed protein product [Vitis vinifera] (GB:CAO64507.1); contains InterPro domain Actin-binding FH2 and DRF autoregulatory; (InterPro:IPR003104); contains InterPro domain Actin-bin…
At4g21445	1959	1550	2535	3008	0.141	0.136	0.003	0.79122	1.29403	1.53548		similar to Os04g0635700 [Oryza sativa (japonica cultivar-group)] (GB:NP_001054010.1); similar to H0410G08.9 [Oryza sativa (indica cultivar-group)] (GB:CAH67654.1)
At3g25780	237	227	331	362	0.378	0.013	0.006	0.957806	1.39662	1.52743	ALLENE OXIDE CYCLASE 3 (AOC3)	Encodes allene oxide cyclase, one of the enzymes involved in jasmonic acid biosynthesis. One of four genes in Arabidopsis that encode this enzyme. mRNA expression is upregulated in senescing leaves. Note: Nomenclature for Arabidopsis allene oxide cyclase 3 (AOC3, AT3G25780) gene is based on Stenzel et al. 2003 Plant Molecular Biology 51:895-911. AOC3 (AT3G25780) is also referred to as AOC2 in He …
At3g45060	369	317	492	563	0.219	0.033	0.023	0.859079	1.33333	1.52575	ATNRT2.6	member of High affinity nitrate transporter family
At3g45890	3307	3670	4122	5001	0.167	0.126	0.001	1.10977	1.24645	1.51225	ROOT UVB SENSITIVE 1 (RUS1)	Encodes RUS1 (root UVB sensitive 1), a protein that contains DUF647 (domain of unknown function 647), a domain highly conserved in eukaryotes. The primary root of rus1 is hypersensitive to very low-fluence-rate (VLF) UVB.
At5g06430	293	234	353	441	0.302	0.138	0.021	0.798635	1.20478	1.50512		thioredoxin-related; similar to HCF164 (High chlorophyll fluorescence 164), thiol-disulfide exchange intermediate [Arabidopsis thaliana] (TAIR:AT4G37200.1); similar to unnamed protein product [Vitis vinifera] (GB:CAO61283.1); contains InterPro domain Thioredoxin-like fold (InterPro:IPR012336)
At5g16010	11377	15557	15116	17091	0.257	0.267	0.172	1.36741	1.32865	1.50224		3-oxo-5-alpha-steroid 4-dehydrogenase family protein / steroid 5-alpha-reductase family protein; similar to DET2 (DE-ETIOLATED 2) [Arabidopsis thaliana] (TAIR:AT2G38050.1); similar to unnamed protein product [Vitis vinifera] (GB:CAO39507.1); contains InterPro domain 3-oxo-5-alpha-steroid 4-dehydrogenase, C-terminal; (InterPro:IPR001104)
At1g66430	9485	8208	12685	14100	0.005	0.058	0.007	0.865366	1.33737	1.48656		pfkB-type carbohydrate kinase family protein; similar to pfkB-type carbohydrate kinase family protein [Arabidopsis thaliana] (TAIR:AT5G51830.1); similar to fructokinase 3 [Lycopersicon esculentum] (GB:AAR24912.1); contains InterPro domain Carbohydrate/purine kinase (InterPro:IPR011611); contains InterPro domain Carbohydrate/puine kinase, PfkB, conserved site (InterPro:IPR002173); contains InterPr…
At2g21370	2376	2221	2892	3521	0.437	0.014	0.014	0.934764	1.21717	1.4819		xylulose kinase, putative; similar to unnamed protein product [Vitis vinifera] (GB:CAO47227.1); contains InterPro domain Carbohydrate kinase, FGGY; (InterPro:IPR000577)
At4g33690	703	682	814	1041	0.399	0.141	0.005	0.970128	1.15789	1.4808		similar to nucleic acid binding [Arabidopsis thaliana] (TAIR:AT3G23900.2); similar to Os07g0213400 [Oryza sativa (japonica cultivar-group)] (GB:NP_001059181.1); similar to unknown protein [Oryza sativa (japonica cultivar-group)] (GB:BAD05599.1)
At4g22570	23486	27992	32567	34756	0.171	0.033	0.001	1.19186	1.38666	1.47986	ADENINE PHOSPHORIBOSYL TRANSFERASE 3 (APT3)	Encodes an adenine phosphoribosyltransferase (APT; EC 2.4.2.7), which is a constitutively expressed enzyme involved in the one-step salvage of adenine to AMP. APT3 has higher affinity for zeatin, isopentenyladenine and benzyladenine than APT1 but lower Vmax than APT1.
At5g04710	2168	2049	2774	3177	0.419	0.107	0.003	0.945111	1.27952	1.46541		aspartyl aminopeptidase, putative; similar to aspartyl aminopeptidase, putative [Arabidopsis thaliana] (TAIR:AT5G60160.1); similar to unnamed protein product [Vitis vinifera] (GB:CAO64137.1); similar to Os01g0967900 [Oryza sativa (japonica cultivar-group)] (GB:NP_001045513.1); contains InterPro domain Peptidase M18, aminopeptidase I; (InterPro:IPR001948)
At1g76760	271	235	264	396	0.344	0.366	0.002	0.867159	0.97417	1.46125	Arabidopsis thioredoxin y1 (AtY1)	ATY1 (Arabidopsis thioredoxin y1); thiol-disulfide exchange intermediate; similar to ATY2 (Arabidopsis thioredoxin y2), thiol-disulfide exchange intermediate [Arabidopsis thaliana] (TAIR:AT1G43560.1); similar to unnamed protein product [Vitis vinifera] (GB:CAO43620.1); contains InterPro domain Thioredoxin family (InterPro:IPR015467); contains InterPro domain Thioredoxin-like fold (InterPro:IPR012…
At1g14410	1378	1171	1623	1995	0.267	0.173	0.016	0.849782	1.17779	1.44775	WHIRLY 1 (WHY1)	Encodes a homolog of the potato p24 protein. Binds single strand telomeric repeats. Negatively regulates telomerase activity and telomere length.
At1g33780	3272	3127	3890	4725	0.424	0.009	0.001	0.955685	1.18888	1.44407		similar to unknown protein [Arabidopsis thaliana] (TAIR:AT3G29240.2); similar to Protein of unknown function DUF179 [Medicago truncatula] (GB:ABE94310.1); contains InterPro domain Protein of unknown function DUF179; (InterPro:IPR003774)
At3g46060	131	95	100	189	0.111	0.141	0.137	0.725191	0.763359	1.44275	(ATRAB8A)	small GTP-binding protein (ara-3)
At2g03520	52	63	66	75	0.122	0.009	0.011	1.21154	1.26923	1.44231	Arabidopsis thaliana ureide permease 4 (ATUPS4)	Encodes AtUPS4, a member of the Arabidopsis ureide permease family.
At3g02900	4947	4012	7168	7132	0.177	0.005	0.025	0.810997	1.44896	1.44168	Unknown protein	similar to unknown protein [Arabidopsis thaliana] (TAIR:AT5G16660.1); similar to hypothetical protein [Plantago major] (GB:CAH59416.1)
At1g07780	1328	1221	1526	1906	0.394	0.013	0.024	0.919428	1.1491	1.43524	PHOSPHORIBOSYLANTHRANILATE ISOMERASE 1 (PAI1)	Encodes phosphoribosylanthranilate isomerase which catalyzes the third step of the tryptophan biosynthetic pathway. Member of gene family.
At2g35800	8192	10895	11872	11624	0.193	0.057	0.023	1.32996	1.44922	1.41895		mitochondrial substrate carrier family protein; similar to binding [Arabidopsis thaliana] (TAIR:AT2G26360.1); similar to unnamed protein product [Vitis vinifera] (GB:CAO68989.1); similar to Os12g0103000 [Oryza sativa (japonica cultivar-group)] (GB:NP_001065240.1); similar to Os11g0103700 [Oryza sativa (japonica cultivar-group)] (GB:NP_001065524.1); contains InterPro domain EF-Hand type; (InterPro…
At2g12550	772	672	847	1093	0.234	0.326	0.023	0.870466	1.09715	1.4158		ubiquitin-associated (UBA)/TS-N domain-containing protein; similar to unnamed protein product [Vitis vinifera] (GB:CAO67754.1); contains InterPro domain Ubiquitin-associated/translation elongation factor EF1B, N-terminal, eukaryote (InterPro:IPR015940); contains InterPro domain Ubiquitin; (InterPro:IPR000626); contains InterPro domain UBA-like (InterPro:IPR009060); contains InterPro domain Ubiqui…
At1g26630	26551	35496	33260	37544	0.046	0.134	0.018	1.3369	1.25268	1.41403	fumonisin B1-resistant12 (FBR12)	Eukaryotic translation initiation factor 5A-2. Involved in programmed cell death triggered as a response to pseudomonas syringae infection. Loss of function mutants are more resistant to infection.
At4g13150	1851	1829	2868	2607	0.482	0.019	0.048	0.988115	1.54943	1.40843	Unknown protein	unknown protein
At1g31160	997	662	1006	1403	0.216	0.48	0.064	0.663992	1.00903	1.40722		zinc-binding protein, putative / protein kinase C inhibitor, putative; similar to zinc-binding protein, putative / protein kinase C inhibitor, putative [Arabidopsis thaliana] (TAIR:AT3G56490.1); similar to unnamed protein product [Vitis vinifera] (GB:CAO41969.1); contains InterPro domain Histidine triad (HIT) protein (InterPro:IPR001310); contains InterPro domain Histidine triad-like motif; (Inte…
At2g38540	15342	19109	19238	21588	0.026	0.131	0.02	1.24554	1.25394	1.40712	(LP1)	Non-specific lipid transfer protein. Binds calmodulin in a Ca2+-independent manner. Localized to the cell wall. Specifically expressed in L1 epidermal layer. Predicted to be a member of PR-14 pathogenesis-related protein family with the following members: At2g38540/LTP1, At2g38530/LTP2, At5g59320/LTP3, At5g59310/LTP4, At3g51600/LTP5, At3g08770/LTP6, At2g15050/LTP7, At2g18370/LTP8, At2g15325/LTP9,…
At5g60930	2062	1728	2566	2897	0.217	0.046	0.023	0.838021	1.24442	1.40495		chromosome-associated kinesin, putative; similar to KICP-02, microtubule motor [Arabidopsis thaliana] (TAIR:AT3G50240.1); similar to FRA1 (FRAGILE FIBER 1), microtubule motor [Arabidopsis thaliana] (TAIR:AT5G47820.1); similar to FRA1 (FRAGILE FIBER 1), microtubule motor [Arabidopsis thaliana] (TAIR:AT5G47820.2); similar to hypothetical protein OsJ_008067 [Oryza sativa (japonica cultivar-group)] (…
At3g53220	512	395	476	719	0.216	0.386	0.039	0.771484	0.929688	1.4043		thioredoxin family protein; similar to ATTRX2 (ARABIDOPSIS THIOREDOXIN H2), thiol-disulfide exchange intermediate [Arabidopsis thaliana] (TAIR:AT5G39950.1); similar to unnamed protein product [Vitis vinifera] (GB:CAO63023.1); contains InterPro domain Thioredoxin family (InterPro:IPR015467); contains InterPro domain Thioredoxin-like fold (InterPro:IPR012336); contains InterPro domain Thioredoxin f…
At4g09160	2864	2845	3988	4006	0.491	0.028	0.021	0.993366	1.39246	1.39874		SEC14 cytosolic factor family protein / phosphoglyceride transfer family protein; Identical to Patellin-5 (PATL5) [Arabidopsis Thaliana] (GB:Q9M0R2;GB:Q0WP99); similar to SEC14 cytosolic factor family protein / phosphoglyceride transfer family protein [Arabidopsis thaliana] (TAIR:AT1G72160.1); similar to unnamed protein product [Vitis vinifera] (GB:CAO71605.1); contains InterPro domain Cellular r…
At1g64970	6561	7989	8328	9150	0.122	0.073	0.018	1.21765	1.26932	1.3946	GAMMA-TOCOPHEROL METHYLTRANSFERASE (G-TMT)	gamma-tocopherol methyltransferase (g-TMT) mRNA, nuclear; mutant has Deficient in alpha and beta tocopherol; Accumulates gamma tocopherol in leaves
At1g07040	2353	2233	3001	3281	0.407	0.068	0.026	0.949001	1.27539	1.39439		similar to unknown protein [Arabidopsis thaliana] (TAIR:AT1G27030.1); similar to unknown protein [Oryza sativa (japonica cultivar-group)] (GB:AAN05517.1); similar to Os10g0463800 [Oryza sativa (japonica cultivar-group)] (GB:NP_001064789.1)
At4g13200	1856	1565	2242	2587	0.252	0.044	0.022	0.843211	1.20797	1.39386		similar to COG0840: Methyl-accepting chemotaxis protein [Nostoc punctiforme PCC 73102] (GB:ZP_00112432.1); similar to Os04g0513000 [Oryza sativa (japonica cultivar-group)] (GB:NP_001053301.1)
At5g45170	3452	4033	3779	4806	0.324	0.063	0.001	1.16831	1.09473	1.39224		CbbY protein-related; similar to haloacid dehalogenase-like hydrolase family protein [Arabidopsis thaliana] (TAIR:AT3G48420.1); similar to unnamed protein product [Vitis vinifera] (GB:CAO47075.1); similar to Os12g0630700 [Oryza sativa (japonica cultivar-group)] (GB:NP_001067339.1); contains domain SSF56784 (SSF56784); contains domain PTHR18901 (PTHR18901)
At5g47860	2639	2613	3321	3673	0.485	0.011	0.013	0.990148	1.25843	1.39182		similar to unknown protein [Arabidopsis thaliana] (TAIR:AT3G43540.1); similar to H0502B11.12 [Oryza sativa (indica cultivar-group)] (GB:CAH66532.1); contains InterPro domain Protein of unknown function DUF1350; (InterPro:IPR010765)
At5g26260	113	126	138	157	0.32	0.127	0.026	1.11504	1.22124	1.38938		meprin and TRAF homology domain-containing protein / MATH domain-containing protein; similar to meprin and TRAF homology domain-containing protein / MATH domain-containing protein [Arabidopsis thaliana] (TAIR:AT5G26280.1); similar to unknown [Populus trichocarpa] (GB:ABK94833.1); contains InterPro domain MATH (InterPro:IPR002083); contains InterPro domain TRAF-like (InterPro:IPR008974)
At5g64380	4652	4422	6288	6447	0.321	0.014	0.004	0.950559	1.35168	1.38586	fructose-1,6-bisphosphatase	fructose-1,6-bisphosphatase family protein; similar to fructose-1,6-bisphosphatase, putative / D-fructose-1,6-bisphosphate 1-phosphohydrolase, putative / FBPase, putative [Arabidopsis thaliana] (TAIR:AT3G54050.1); similar to chloroplast fructose-1,6-bisphosphatase II [Fragaria x ananassa] (GB:ABW38331.1); contains InterPro domain Inositol phosphatase/fructose-1,6-bisphosphatase; (InterPro:IPR0001…
At1g66770	134	138	185	185	0.413	0.039	0.138	1.02985	1.3806	1.3806	nodulin MtN21 family protein	nodulin MtN3 family protein; similar to nodulin MtN3 family protein [Arabidopsis thaliana] (TAIR:AT4G10850.1); similar to unnamed protein product [Vitis vinifera] (GB:CAO69485.1); contains InterPro domain MtN3 and saliva related transmembrane protein (InterPro:IPR004316)
At3g15900	2186	2025	2744	3015	0.435	0.256	0.201	0.926349	1.25526	1.37923		similar to Os02g0804400 [Oryza sativa (japonica cultivar-group)] (GB:NP_001048433.1)
At5g24300	13515	13128	15676	18624	0.437	0.119	0.021	0.971365	1.1599	1.37802	SUPPRESSOR OF SALICYLIC ACID INSENSITIVITY 1 (SSI1)	SSI is a plastidial enzyme and crucial for the synthesis of normal amylopectin in the leaves of Arabidopsis. The absence of SSI results in a deficiency in the number of shorter glucans which in turn affect the formation and connection of the amylopectin clusters in starch.
At5g62720	9973	8121	11962	13704	0.117	0.027	0.006	0.814299	1.19944	1.37411		integral membrane HPP family protein; similar to integral membrane HPP family protein [Arabidopsis thaliana] (TAIR:AT3G47980.1); similar to unnamed protein product [Vitis vinifera] (GB:CAO62501.1); contains InterPro domain HPP (InterPro:IPR007065)
At1g20440	1080	1244	1907	1478	0.27	0.022	0.07	1.15185	1.76574	1.36852	COLD-REGULATED 47 (COR47)	Belongs to the dehydrin protein family, which contains highly conserved stretches of 7-17 residues that are repetitively scattered in their sequences, the K-, S-, Y- and lysine rich segments. Cold regulated gene, amino acid sequence homology with Group II LEA (late embryogenesis abundant) proteins. Also responds to osmotic stress, ABA, dehydration and inhibits e.coli growth while overexpressed. C…
At5g20250	26243	22911	29056	35809	0.257	0.21	0.003	0.873033	1.10719	1.36452	DARK INDUCIBLE 10 (DIN10)	encodes a member of glycosyl hydrolase family 36. Expression is induced within 3 hours of dark treatment, in senescing leaves and treatment with exogenous photosynthesis inhibitor. Induction of gene expression was suppressed in excised leaves supplied with sugar. The authors suggest that the gene's expression pattern is responding to the level of sugar in the cell.
AtCg00670	31971	43420	41618	43533	0.192	0.24	0.167	1.35811	1.30174	1.36164	PLASTID-ENCODED CLP P (PCLPP)	Encodes the only ClpP (caseinolytic protease) encoded within the plastid genome. Contains a highly conserved catalytic triad of Ser-type proteases (Ser-His-Asp). Part of the 350 kDa chloroplast Clp complex. The name reflects nomenclature described in Adam et. al (2001).
At3g48730	15769	15953	22358	21342	0.473	0.022	0.049	1.01167	1.41785	1.35341	glutamate-1-semialdehyde 2,1-aminomutase 2 (GSA2)	GSA2 (GLUTAMATE-1-SEMIALDEHYDE 2,1-AMINOMUTASE 2); glutamate-1-semialdehyde 2,1-aminomutase; Identical to Glutamate-1-semialdehyde 2,1-aminomutase 2, chloroplast precursor (GSA2) [Arabidopsis Thaliana] (GB:Q42522;GB:Q1JPM9;GB:Q9SMM6); similar to GSA1 (GLUTAMATE-1-SEMIALDEHYDE-2,1-AMINOMUTASE), glutamate-1-semialdehyde 2,1-aminomutase [Arabidopsis thaliana] (TAIR:AT5G63570.1); similar to Glutamate…
At5g36880	10668	12262	14767	14422	0.051	0	0.004	1.14942	1.38423	1.35189	Acetyl-CoA synthetase	acetyl-CoA synthetase, putative / acetate-CoA ligase, putative; similar to acyl-activating enzyme 17 (AAE17) [Arabidopsis thaliana] (TAIR:AT5G23050.1); similar to unnamed protein product [Vitis vinifera] (GB:CAO49143.1); similar to acetyl-CoA synthetase [Solanum tuberosum] (GB:CAA67130.1); similar to H0502B11.5 [Oryza sativa (indica cultivar-group)] (GB:CAH66525.1); contains InterPro domain Aceta…
At1g30410	1695	2017	2083	2281	0.313	0.023	0.02	1.18997	1.22891	1.34572	(ATMRP13)	member of MRP subfamily
At1g69840	4131	5389	6036	5556	0.029	0.011	0.012	1.30453	1.46115	1.34495		band 7 family protein; similar to band 7 family protein [Arabidopsis thaliana] (TAIR:AT5G62740.1); similar to hypersensitive-induced response protein [Cucumis sativus] (GB:AAQ72788.1); contains InterPro domain Band 7 protein (InterPro:IPR001107)
At1g29910	21976	19755	31691	29509	0.127	0.006	0.007	0.898935	1.44207	1.34278	LHCB1.2	member of Chlorophyll a/b-binding protein family
At5g24020	774	609	795	1038	0.312	0.431	0.016	0.786822	1.02713	1.34109	(MIND)	Encodes a Ca2+ dependent ATPase required for correct positioning of the chloroplast division apparatus. Its ATPase activity is stimulated by AtMinE1, a topological specificity factor.
At5g58230	1015	816	1091	1360	0.303	0.361	0.025	0.803941	1.07488	1.3399	MULTICOPY SUPRESSOR OF IRA1 (MSI1)	Encodes a WD-40 repeat containing protein that functions in chromatin assembly as part of the CAF1 and FIE complex. Mutants exhibit parthenogenetic development that includes proliferation of unfertilized endosperm and embryos. In heterozygous plants 50% of embryos abort. Of the aborted embryos the early aborted class are homozygous and the later aborting lass are heterozygotes in which the defect…
At5g65430	1117	801	858	1495	0.075	0.198	0.065	0.717099	0.768129	1.33841	GENERAL REGULATORY FACTOR 8 (GRF8)	member of 14-3-3 proteins. This protein is reported to interact with the BZR1 transcription factor involved in brassinosteroid signaling and may affect the nucleocytoplasmic shuttling of BZR1
At1g72810	2088	1544	2700	2793	0.108	0.034	0.118	0.739464	1.2931	1.33764		threonine synthase, putative; similar to MTO2 (METHIONINE OVER-ACCUMULATOR), threonine synthase [Arabidopsis thaliana] (TAIR:AT4G29840.1); similar to unnamed protein product [Vitis vinifera] (GB:CAO44290.1); similar to Threonine synthase, chloroplast precursor (TS) (GB:Q9MT28); similar to unnamed protein product [Vitis vinifera] (GB:CAO65305.1); contains InterPro domain Threonine synthase; (Inter…
At1g76180	16365	15146	21999	21816	0.159	0.012	0.004	0.925512	1.34427	1.33309	EARLY RESPONSE TO DEHYDRATION 14 (ERD14)	Encodes a dehydrin protein whose expression is induced early on in response to dehydration stress. This gene's expression to cold occurs in two waves, with early induction occurring within 1 h and secondary induction occurring 5 h after the beginning of cold stress. Expression is also induced in response to ABA but not in response to 2,4-D, BA, and GA3. ERD14 protein is capable of binding Ca2+, e…
At1g73060	210	203	245	278	0.437	0.272	0.147	0.966667	1.16667	1.32381		similar to unknown protein [Arabidopsis thaliana] (TAIR:AT5G48790.1); similar to unnamed protein product [Ostreococcus tauri] (GB:CAL50320.1); similar to Os02g0117100 [Oryza sativa (japonica cultivar-group)] (GB:NP_001045684.1)
At1g71920	7171	7099	9725	9491	0.471	0.004	0.016	0.98996	1.35616	1.32353		histidinol-phosphate aminotransferase, putative; Identical to Histidinol-phosphate aminotransferase, chloroplast precursor (HPA2) [Arabidopsis Thaliana] (GB:Q949X3;GB:Q6S4C1;GB:Q6S4D6;GB:Q9LD56); similar to EMB2196/HISN6A/HPA1 (EMBRYO DEFECTIVE 2196) [Arabidopsis thaliana] (TAIR:AT5G10330.3); similar to EMB2196/HISN6A/HPA1 (EMBRYO DEFECTIVE 2196), histidinol-phosphate transaminase [Arabidopsis th…
At1g25375	2623	2795	2678	3462	0.303	0.294	0	1.06557	1.02097	1.31986		metallo-beta-lactamase family protein; similar to unnamed protein product [Vitis vinifera] (GB:CAO42171.1); contains InterPro domain Beta-lactamase-like; (InterPro:IPR001279)
At4g20160	80	80	108	105	0.498	0.071	0.025	1	1.35	1.3125		similar to protein binding / zinc ion binding [Arabidopsis thaliana] (TAIR:AT1G30860.1); similar to hypothetical protein DDBDRAFT_0188541 [Dictyostelium discoideum AX4] (GB:XP_636078.1); contains domain NEURALIZED (PTHR12429)
At5g63840	12129	12870	13699	15896	0.346	0.202	0.008	1.06109	1.12944	1.31058	RADIAL SWELLING 3 (RSW3)	radial swelling mutant shown to be specifically impaired in cellulose production. Encodes the alpha-subunit of a glucosidase II enzyme.
At5g38660	8174	9082	10022	10711	0.269	0.111	0.057	1.11108	1.22608	1.31037	ACCLIMATION OF PHOTOSYNTHESIS TO ENVIRONMENT (APE1)	mutant has Altered acclimation responses;
At5g09810	19422	24232	21881	25417	0.152	0.106	0.079	1.24766	1.12661	1.30867	ACTIN 7 (ACT7)	Member of Actin gene family.Mutants are defective in germination and root growth.
At1g18060	19325	24936	21138	25264	0.056	0.301	0.038	1.29035	1.09382	1.30732		similar to unnamed protein product [Ostreococcus tauri] (GB:CAL52789.1); similar to Os01g0120500 [Oryza sativa (japonica cultivar-group)] (GB:NP_001041868.1)
At3g26050	1589	1239	1907	2073	0.133	0.079	0.054	0.779736	1.20013	1.30459		similar to unknown protein [Arabidopsis thaliana] (TAIR:AT3G01710.1); similar to Targeting for Xklp2 [Medicago truncatula] (GB:ABE84619.1); contains InterPro domain Targeting for Xklp2; (InterPro:IPR009675)
At2g36160	1617	1639	1603	2109	0.441	0.456	0.047	1.01361	0.991342	1.30427		40S ribosomal protein S14 (RPS14A); Identical to 40S ribosomal protein S14-1 (RPS14A) [Arabidopsis Thaliana] (GB:Q9SIH0); similar to 40S ribosomal protein S14 (RPS14B) [Arabidopsis thaliana] (TAIR:AT3G11510.1); similar to cytoplasmic ribosomal protein S14 [Brassica napus] (GB:AAO41731.1); contains InterPro domain Ribosomal protein S11; (InterPro:IPR001971)
At1g51040	79	77	111	103	0.425	0.045	0.023	0.974684	1.40506	1.3038	phosphatidylinositol 4-kinase (PI5K)	phosphatidylinositol 4-kinase, putative; similar to ATPI4K ALPHA (Arabidopsis thaliana phosphatidylinositol 4-kinase alpha), inositol or phosphatidylinositol kinase [Arabidopsis thaliana] (TAIR:AT1G49340.2); similar to ATPI4K ALPHA (Arabidopsis thaliana phosphatidylinositol 4-kinase alpha), inositol or phosphatidylinositol kinase [Arabidopsis thaliana] (TAIR:AT1G49340.1); similar to hypothetical …
At5g65760	7396	7188	9073	9637	0.446	0.085	0.009	0.971877	1.22674	1.303		serine carboxypeptidase S28 family protein; similar to serine carboxypeptidase S28 family protein [Arabidopsis thaliana] (TAIR:AT2G24280.1); similar to unnamed protein product [Vitis vinifera] (GB:CAO17745.1); similar to Os01g0767100 [Oryza sativa (japonica cultivar-group)] (GB:NP_001044360.1); contains InterPro domain Peptidase S28; (InterPro:IPR008758)
At3g28760	1734	1428	1861	2257	0.284	0.302	0.008	0.823529	1.07324	1.30161		similar to 3-dehydroquinate synthase [Methanothermobacter thermautotrophicus str. Delta H] (GB:NP_275723.1); similar to Os03g0170300 [Oryza sativa (japonica cultivar-group)] (GB:NP_001049107.1); contains InterPro domain 3-dehydroquinate synthase; (InterPro:IPR002812)
At1g29840	1215	1046	1370	1578	0.364	0.129	0.032	0.860905	1.12757	1.29877		esterase/lipase/thioesterase family protein; similar to esterase/lipase/thioesterase family protein [Arabidopsis thaliana] (TAIR:AT3G47560.1); similar to unnamed protein product [Vitis vinifera] (GB:CAO65343.1); contains domain PTHR10992 (PTHR10992); contains domain SSF53474 (SSF53474); contains domain G3DSA:3.40.50.1820 (G3DSA:3.40.50.1820)
At4g35630	2136	1101	2320	2773	0.008	0.318	0.034	0.515449	1.08614	1.29822	(PSAT)	Encodes a phosphoserine aminotransferase which is involved in serine biosynthesis in the chloroplast which operates via the phosphorylated pathway.
At3g51870	8625	7504	8444	11197	0.174	0.257	0.07	0.870029	0.979014	1.2982		mitochondrial substrate carrier family protein; Identical to Probable envelope ADP,ATP carrier protein, chloroplast precursor (EAAC) [Arabidopsis Thaliana] (GB:O65023;GB:Q0WNR4); similar to mitochondrial substrate carrier family protein [Arabidopsis thaliana] (TAIR:AT5G01500.1); similar to unnamed protein product [Vitis vinifera] (GB:CAO15815.1); contains InterPro domain Mitochondrial substrate c…
At3g13180	5994	6772	6898	7772	0.139	0.188	0.049	1.1298	1.15082	1.29663	NOL1/NOP2/sun family protein	NOL1/NOP2/sun family protein / antitermination NusB domain-containing protein; similar to nucleolar protein, putative [Arabidopsis thaliana] (TAIR:AT4G26600.1); similar to unnamed protein product [Vitis vinifera] (GB:CAO45139.1); contains InterPro domain NusB/RsmB/TIM44; (InterPro:IPR006027); contains InterPro domain Bacterial Fmu (Sun)/eukaryotic nucleolar NOL1/Nop2p (InterPro:IPR001678)
At5g64050	7720	7995	10803	10005	0.452	0.051	0.088	1.03562	1.39935	1.29598	GLUTAMATE TRNA SYNTHETASE (ERS)	Glutamate-tRNA ligase. Targeted to mitochondria and chloroplast. Its inactivation causes developmental arrest of chloroplasts and mitochondria in Nicotiana benthamiana.
At1g21200	1473	1496	1600	1908	0.432	0.199	0.047	1.01561	1.08622	1.29532		transcription factor; similar to unknown protein [Arabidopsis thaliana] (TAIR:AT1G76870.1); similar to unnamed protein product [Vitis vinifera] (GB:CAO43641.1); similar to hypothetical protein [Vitis vinifera] (GB:CAN65038.1); contains InterPro domain SANT, DNA-binding; (InterPro:IPR001005)
At3g22400	1850	1731	1803	2392	0.117	0.152	0.129	0.935676	0.974595	1.29297	(LOX5)	LOX5; lipoxygenase; similar to LOX1 (Lipoxygenase 1), lipoxygenase [Arabidopsis thaliana] (TAIR:AT1G55020.1); similar to lipoxygenase, putative [Arabidopsis thaliana] (TAIR:AT1G72520.1); similar to LOX3 (Lipoxygenase 3), iron ion binding / lipoxygenase/ metal ion binding / oxidoreductase, acting on single donors with incorporation of molecular oxygen, incorporation of two atoms of oxygen [Arabido…
At5g13720	5424	6585	6705	7007	0.007	0.056	0.064	1.21405	1.23617	1.29185		structural constituent of ribosome; similar to unknown protein [Arabidopsis thaliana] (TAIR:AT4G19390.1); similar to Os07g0656700 [Oryza sativa (japonica cultivar-group)] (GB:NP_001060506.1); similar to Os07g0656600 [Oryza sativa (japonica cultivar-group)] (GB:NP_001060505.1); similar to putative integral membrane protein [Methanococcus maripaludis S2] (GB:NP_987845.1); contains InterPro domain U…
At5g58270	7966	7204	9950	10275	0.229	0.063	0.083	0.904343	1.24906	1.28986	STARIK 1 (STA1)	Encodes a mitochondrial half-molecule ABC transporter, a member of ATM subfamily. Mutants are dwarfed, chlorotic plants with altered leaf morphology. ATM3 transcription is induced by Cd(II) or Pb(II). Involved in heavy metal resistance.
At4g29130	544	439	572	700	0.277	0.388	0.152	0.806985	1.05147	1.28676	HEXOKINASE 1 (HXK1)	Encodes a hexokinase (HXK1) in the plant glucose-signaling network. Functions as a glucose sensor to interrelate nutrient, light, and hormone signaling networks for controlling growth and development in response to the changing environment.
At5g62140	1552	1165	1679	1997	0.243	0.339	0.034	0.750644	1.08183	1.28673		similar to Os02g0677600 [Oryza sativa (japonica cultivar-group)] (GB:NP_001047728.1); similar to hypothetical protein PMN2A_1395 [Prochlorococcus marinus str. NATL2A] (GB:YP_292586.1)
At1g12520	7347	7803	7207	9420	0.416	0.38	0.021	1.06207	0.980945	1.28216	COPPER CHAPERONE FOR SOD1 (ATCCS)	Copper/zinc superoxide dismutase copper chaperone. Localized to the chloroplast. Expressed in roots and shoots. Up-regulated in response to copper and senescence. The AtACC activates all three CuZnSOD activities located in three different subcellular compartments. Contains three domains, central, ATX-1 like and C-terminal. ATX-1 like domain essential for the copper chaperone function of AtCCS in …
At5g48960	7405	6083	7970	9485	0.183	0.295	0.014	0.821472	1.0763	1.28089		5' nucleotidase family protein; similar to 5' nucleotidase family protein [Arabidopsis thaliana] (TAIR:AT1G75210.1); similar to unnamed protein product [Vitis vinifera] (GB:CAO70936.1); similar to unknown [Populus trichocarpa] (GB:ABK95470.1); similar to hypothetical protein OsJ_001087 [Oryza sativa (japonica cultivar-group)] (GB:EAZ11262.1); contains InterPro domain HAD-superfamily hydrolase, su…
At2g46100	3935	3463	4641	5033	0.275	0.195	0.074	0.880051	1.17942	1.27903		similar to unknown protein [Arabidopsis thaliana] (TAIR:AT3G04890.1); similar to H0404F02.9 [Oryza sativa (indica cultivar-group)] (GB:CAH66733.1); similar to Os04g0578200 [Oryza sativa (japonica cultivar-group)] (GB:NP_001053638.1); contains domain NTF2-like (SSF54427)
At4g27070	1074	1346	1456	1372	0.142	0.074	0.039	1.25326	1.35568	1.27747	TRYPTOPHAN SYNTHASE BETA-SUBUNIT 2 (TSB2)	Tryptophan synthase beta. Expressed at low levels in all tissues.
At5g58330	26421	35534	30321	33609	0.034	0.121	0.037	1.34492	1.14761	1.27206		malate dehydrogenase (NADP), chloroplast, putative; similar to malate dehydrogenase, cytosolic, putative [Arabidopsis thaliana] (TAIR:AT5G56720.1); similar to Malate dehydrogenase [NADP], chloroplast precursor (NADP-MDH) (GB:O48902); contains InterPro domain Lactate dehydrogenase/glycoside hydrolase, family 4, C-terminal; (InterPro:IPR015955); contains InterPro domain Lactate/malate dehydrogenase…
At1g70710	14934	14528	18533	18991	0.424	0.105	0.079	0.972814	1.24099	1.27166	ARABIDOPSIS THALIANA GLYCOSYL HYDROLASE 9B1 (ATGH9B1)	endo-1,4-beta-glucanase. Involved in cell elongation.
At4g19390	2437	1966	2492	3091	0.295	0.458	0.027	0.80673	1.02257	1.26836		similar to structural constituent of ribosome [Arabidopsis thaliana] (TAIR:AT5G13720.1); similar to Os07g0656700 [Oryza sativa (japonica cultivar-group)] (GB:NP_001060506.1); similar to Os06g0710300 [Oryza sativa (japonica cultivar-group)] (GB:NP_001058543.1); similar to Uncharacterized protein UPF0114 [Thiomicrospira denitrificans ATCC 33889] (GB:YP_393149.1); contains InterPro domain Uncharacte…
At1g77060	2154	1623	2215	2721	0.233	0.439	0.029	0.753482	1.02832	1.26323		mutase family protein; Identical to Putative carboxyvinyl-carboxyphosphonate phosphorylmutase [Arabidopsis Thaliana] (GB:O49290;GB:Q8LFA2); similar to mutase family protein [Arabidopsis thaliana] (TAIR:AT1G21440.1); similar to hypothetical protein OsI_036463 [Oryza sativa (indica cultivar-group)] (GB:EAY82504.1); contains InterPro domain Isocitrate lyase and phosphorylmutase; (InterPro:IPR000918)…
At2g45770	2026	1407	1880	2558	0.175	0.4	0.072	0.694472	0.927937	1.26259	(CPFTSY)	chloroplast SRP receptor homolog, alpha subunit CPFTSY. Required for LHCP integration into isolated thylakoids.
At2g21330	21930	22688	26205	27679	0.362	0.082	0.023	1.03456	1.19494	1.26215		fructose-bisphosphate aldolase, putative; Identical to Probable fructose-bisphosphate aldolase 1, chloroplast precursor (FBA1) [Arabidopsis Thaliana] (GB:Q9SJU4;GB:Q2V473;GB:Q93WF5;GB:Q94C97); similar to fructose-bisphosphate aldolase, putative [Arabidopsis thaliana] (TAIR:AT4G38970.1); similar to plastidic aldolase [Solanum tuberosum] (GB:ABY58016.1); similar to unnamed protein product [Vitis vi…
At1g56410	103	80	139	130	0.182	0.02	0.146	0.776699	1.34951	1.26214	Hsp	encodes a heat shock protein whose gene expression is induced by heat and dehydration.
At1g23180	5265	4903	6049	6643	0.402	0.162	0.025	0.931244	1.14891	1.26173		armadillo/beta-catenin repeat family protein; similar to armadillo/beta-catenin repeat family protein / F-box family protein [Arabidopsis thaliana] (TAIR:AT2G44900.1); similar to Os01g0524700 [Oryza sativa (japonica cultivar-group)] (GB:NP_001043222.1); similar to unnamed protein product [Vitis vinifera] (GB:CAO42318.1); contains InterPro domain Armadillo-type fold; (InterPro:IPR016024); contains…
At1g60000	11136	11262	12168	14045	0.443	0.036	0.012	1.01131	1.09267	1.26122		29 kDa ribonucleoprotein, chloroplast, putative / RNA-binding protein cp29, putative; similar to 31 kDa ribonucleoprotein, chloroplast, putative / RNA-binding protein RNP-T, putative / RNA-binding protein 1/2/3, putative / RNA-binding protein cp31, putative [Arabidopsis thaliana] (TAIR:AT5G50250.1); similar to unknown [Populus trichocarpa] (GB:ABK95252.1); similar to unnamed protein product [Viti…
At3g23790	1435	1319	1627	1808	0.112	0.06	0.088	0.919164	1.1338	1.25993		AMP-binding protein, putative; similar to AAE15 (ACYL-ACTIVATING ENZYME 15), long-chain-fatty-acid-[acyl-carrier-protein] ligase [Arabidopsis thaliana] (TAIR:AT4G14070.1); similar to unnamed protein product [Vitis vinifera] (GB:CAO39827.1); similar to hypothetical protein OsJ_012769 [Oryza sativa (japonica cultivar-group)] (GB:EAZ29286.1); similar to AMP-binding protein [Brassica napus] (GB:CAA96…
At1g79280	5126	5493	5357	6453	0.373	0.369	0.108	1.0716	1.04506	1.25888	NUCLEAR PORE ANCHOR (NUA)	237-kDA protein with similarity to vertebrate Tpr, a long coiled-coil proteins of nuclear pore inner basket filaments. It is localized to the inner surface of the nuclear envelope and is a component of the nuclear pore-associated steps of sumoylation and mRNA export in plants. Mutations affect flowering time regulation and other developmental processes. Probably acts in the same pathway as ESD4 i…
At4g27090	6237	7208	7480	7850	0.241	0.029	0.153	1.15568	1.19929	1.25862		60S ribosomal protein L14 (RPL14B); Identical to 60S ribosomal protein L14-2 (RPL14B) [Arabidopsis Thaliana] (GB:Q9T043); similar to 60S ribosomal protein L14 (RPL14A) [Arabidopsis thaliana] (TAIR:AT2G20450.1); similar to unknown [Populus trichocarpa] (GB:ABK94606.1); contains InterPro domain Ribosomal protein L14; (InterPro:IPR002784)
At1g11870	3385	3690	3906	4253	0.17	0.248	0.083	1.0901	1.15391	1.25643	SERYL-TRNA SYNTHETASE (SRS)	Seryl-tRNA synthetase targeted to chloroplasts and mitochondria. Its inactivation causes developmental arrest of chloroplasts and mitochondria in Nicotiana benthamiana.
At3g61540	2108	2004	2098	2648	0.403	0.484	0.015	0.950664	0.995256	1.25617		peptidase family protein; similar to unnamed protein product [Vitis vinifera] (GB:CAO39649.1); contains InterPro domain Peptidase S33, prolyl aminopeptidase; (InterPro:IPR002410); contains InterPro domain Alpha/beta hydrolase fold-1 (InterPro:IPR000073)
At4g12770	3119	3107	3312	3917	0.494	0.212	0.156	0.996153	1.06188	1.25585		heat shock protein binding; similar to auxilin-related [Arabidopsis thaliana] (TAIR:AT4G12780.1); similar to unnamed protein product [Vitis vinifera] (GB:CAO71688.1); contains InterPro domain Heat shock protein DnaJ, N-terminal; (InterPro:IPR001623)
At5g57960	4337	4310	4888	5446	0.476	0.256	0	0.993774	1.12705	1.25571		GTP-binding family protein; similar to pentatricopeptide (PPR) repeat-containing protein [Arabidopsis thaliana] (TAIR:AT3G49730.1); similar to hypothetical protein OsJ_033148 [Oryza sativa (japonica cultivar-group)] (GB:EAZ18939.1); similar to hypothetical protein OsI_014370 [Oryza sativa (indica cultivar-group)] (GB:EAY93137.1); similar to unknown [Picea sitchensis] (GB:ABK25394.1); contains Int…
At2g14880	3131	3433	3427	3918	0.403	0.385	0.223	1.09645	1.09454	1.25136		SWIB complex BAF60b domain-containing protein; similar to SWIB complex BAF60b domain-containing protein [Arabidopsis thaliana] (TAIR:AT4G34290.1); similar to unnamed protein product [Vitis vinifera] (GB:CAO70872.1); contains InterPro domain SWIB/MDM2; (InterPro:IPR003121)
At1g16290	80	90	110	100	0.166	0.159	0.074	1.125	1.375	1.25		similar to Os02g0170900 [Oryza sativa (japonica cultivar-group)] (GB:NP_001046030.1); contains InterPro domain Lytic transglycosylase, catalytic; (InterPro:IPR008258)
At1g68560	9636	10219	12469	12044	0.379	0.016	0.038	1.0605	1.294	1.2499	ALPHA-XYLOSIDASE 1 (XYL1)	Encodes a bifunctional alpha-l-arabinofuranosidase/beta-d-xylosidase that belongs to family 3 of glycoside hydrolases.
At4g13670	10353	10553	12128	12933	0.201	0.03	0.076	1.01932	1.17145	1.2492	PLASTID TRANSCRIPTIONALLY ACTIVE5 (PTAC5)	PTAC5 (PLASTID TRANSCRIPTIONALLY ACTIVE5); heat shock protein binding / unfolded protein binding; similar to unnamed protein product [Vitis vinifera] (GB:CAO71584.1); contains InterPro domain Heat shock protein DnaJ, cysteine-rich region; (InterPro:IPR001305); contains InterPro domain Peptidoglycan binding-like; (InterPro:IPR002477)
At2g34585	3329	4328	4057	4156	0.063	0.246	0.077	1.30009	1.21868	1.24842		similar to Os07g0154300 [Oryza sativa (japonica cultivar-group)] (GB:NP_001058914.1)
At1g02140	6874	7712	8237	8570	0.161	0.072	0.036	1.12191	1.19828	1.24673	MAGO NASHI (MAGO)	HAP1/MAGO/MEE63 (MATERNAL EFFECT EMBRYO ARREST 63); protein binding; Identical to Protein mago nashi homolog [Arabidopsis Thaliana] (GB:O23676); similar to unknown [Populus trichocarpa] (GB:ABK93059.1); similar to mago nashi-like protein 1 [Physalis pubescens] (GB:ABQ11262.1); contains InterPro domain Mago nashi protein; (InterPro:IPR004023)
At5g52410	881	856	852	1097	0.448	0.378	0.006	0.971623	0.967083	1.24518		similar to unknown protein [Arabidopsis thaliana] (TAIR:AT5G23890.1); similar to expressed protein [Oryza sativa (japonica cultivar-group)] (GB:ABG00038.1); similar to Os03g0862100 [Oryza sativa (japonica cultivar-group)] (GB:NP_001051986.1); contains InterPro domain S-layer homology region; (InterPro:IPR001119)
At3g14270	5060	4671	6118	6281	0.057	0.11	0.01	0.923123	1.20909	1.2413		Encodes a FYVE domain protein containing the following domains: FYVE + Chaperonin + PIP5K.
At1g23730	514	492	370	638	0.344	0.084	0.098	0.957198	0.719844	1.24125	BETA CARBONIC ANHYDRASE 4 (BCA3)	carbonic anhydrase, putative / carbonate dehydratase, putative; similar to carbonic anhydrase, putative / carbonate dehydratase, putative [Arabidopsis thaliana] (TAIR:AT1G70410.2); similar to carbonic anhydrase, putative / carbonate dehydratase, putative [Arabidopsis thaliana] (TAIR:AT1G70410.3); similar to carbonic anhydrase, putative / carbonate dehydratase, putative [Arabidopsis thaliana] (TAI…
At1g72640	3959	3718	4702	4912	0.324	0.086	0.066	0.939126	1.18767	1.24072		binding / catalytic; similar to binding / catalytic/ coenzyme binding [Arabidopsis thaliana] (TAIR:AT4G31530.1); similar to unnamed protein product [Vitis vinifera] (GB:CAO45638.1); contains InterPro domain von Willebrand factor, type A (InterPro:IPR002035); contains InterPro domain NAD(P)-binding; (InterPro:IPR016040)
At3g25680	2598	2359	2346	3221	0.227	0.254	0.023	0.908006	0.903002	1.2398		similar to unknown protein [Arabidopsis thaliana] (TAIR:AT5G23890.1); similar to Os06g0499000 [Oryza sativa (japonica cultivar-group)] (GB:NP_001057703.1); similar to unknown protein [Oryza sativa (japonica cultivar-group)] (GB:BAD45364.1); contains InterPro domain S-layer homology region; (InterPro:IPR001119)
At1g09180	1110	1080	1373	1374	0.445	0.092	0.052	0.972973	1.23694	1.23784	ARABIDOPSIS THALIANA SECRETION-ASSOCIATED RAS SUPER FAMILY 1 (ATSARA1A)	A member of ARF-like GTPase family. A thaliana has 21 members, in two subfamilies, ARF and ARF-like (ARL) GTPases.
At3g59760	1521	1725	1209	1881	0.234	0.153	0.134	1.13412	0.794872	1.23669	O-ACETYLSERINE (THIOL) LYASE ISOFORM C (OASC)	Arabidopsis thaliana O-acetylserine (thiol) lyase (OAS-TL) isoform oasC
At2g05120	1116	972	1119	1380	0.174	0.485	0.017	0.870968	1.00269	1.23656		transporter; similar to Unknown protein [Oryza sativa (japonica cultivar-group)] (GB:AAN52748.1); similar to nucleoporin [Lotus japonicus] (GB:CAI64810.1); similar to Os03g0225500 [Oryza sativa (japonica cultivar-group)] (GB:NP_001049433.1); contains InterPro domain Nup133 nucleoporin; (InterPro:IPR007187)
At1g78620	51	56	51	63	0.177	0.489	0.17	1.09804	1	1.23529		integral membrane family protein; similar to unknown [Picea sitchensis] (GB:ABK22124.1); similar to Os01g0729100 [Oryza sativa (japonica cultivar-group)] (GB:NP_001044132.1); contains InterPro domain Protein of unknown function DUF92, transmembrane (InterPro:IPR002794)
At2g44610	3879	3333	4739	4791	0.111	0.197	0.101	0.859242	1.22171	1.23511	(RAB6A)	Encodes a GTP-binding protein with similarity to yeast YPT6 . RAB6 can complement the yeast YTP mutant.
At4g25650	12181	12059	13507	15039	0.479	0.235	0.068	0.989984	1.10886	1.23463	ACD1-LIKE (ACD1-LIKE)	Similar to ACD1. Leaves of antisense ACD1-like plants turn yellow in darkness like wild-type whereas antisense ACD1 plants remain dark after five days of dark treatment.
At3g04890	418	486	424	516	0.208	0.477	0.131	1.16268	1.01435	1.23445		similar to unknown protein [Arabidopsis thaliana] (TAIR:AT2G46100.1); similar to unknown [Picea sitchensis] (GB:ABK21558.1); contains domain SSF54427 (SSF54427)
At1g56340	8977	8747	8790	11066	0.422	0.401	0.011	0.974379	0.979169	1.23271	CALRETICULIN 1 (CRT1)	Encodes calreticulin CRT1.
At3g26740	2966	2337	2808	3655	0.079	0.323	0.037	0.78793	0.94673	1.2323	CCR-LIKE (CCL)	transcripts are differentially regulated at the level of mRNA stability at different times of day controlled by the circadian clock. mRNAs are targets of the mRNA degradation pathway mediated by the downstream (DST) instability determinant.
At5g22790	4043	3885	5698	4981	0.412	0.044	0.154	0.96092	1.40935	1.23201	RETICULATA-RELATED 1 (RER1)	RER1 (RETICULATA-RELATED 1); similar to LCD1 (LOWER CELL DENSITY 1) [Arabidopsis thaliana] (TAIR:AT2G37860.3); similar to unnamed protein product [Vitis vinifera] (GB:CAO15721.1)
At2g34590	15855	17605	17491	19533	0.186	0.119	0.042	1.11038	1.10319	1.23198		transketolase family protein; similar to PDH-E1 BETA (PYRUVATE DEHYDROGENASE E1 BETA), pyruvate dehydrogenase (acetyl-transferring) [Arabidopsis thaliana] (TAIR:AT1G30120.1); similar to unknown [Populus trichocarpa] (GB:ABK93053.1); contains InterPro domain Transketolase, C-terminal/Pyruvate-ferredoxin oxidoreductase, domain II; (InterPro:IPR009014); contains InterPro domain Transketolase C-termi…
At4g35100	23377	24029	31288	28747	0.372	0.004	0.058	1.02789	1.33841	1.22971	PLASMA MEMBRANE INTRINSIC PROTEIN 3 (PIP3)	a member of the plasma membrane intrinsic protein PIP. functions as aquaporin. Salt-stress-inducible MIP
At5g63980	7916	7087	9482	9731	0.158	0.098	0.089	0.895275	1.19783	1.22928	(SAL1)	Encodes a bifunctional protein that has 3'(2'),5'-bisphosphate nucleotidase and inositol polyphosphate 1-phosphatase activities and rescues sulfur assimilation mutants in yeast. It is involved in the response to cold, drought (negative regulator of drought tolerance), and ABA. Mutants in this gene exhibit enhanced induction of stress genes in response to cold, ABA, salt and dehydration due to hig…
At1g78915	4169	4326	4393	5119	0.42	0.135	0.074	1.03766	1.05373	1.22787		binding; similar to unknown [Populus trichocarpa] (GB:ABK95143.1); contains InterPro domain Tetratricopeptide-like helical; (InterPro:IPR011990); contains InterPro domain Tetratricopeptide region (InterPro:IPR013026)
At3g20820	2668	3299	2694	3274	0.097	0.44	0.074	1.23651	1.00975	1.22714		leucine-rich repeat family protein; similar to leucine-rich repeat family protein [Arabidopsis thaliana] (TAIR:AT5G12940.1); similar to unnamed protein product [Vitis vinifera] (GB:CAO21943.1); contains InterPro domain Leucine-rich repeat, N-terminal (InterPro:IPR013210); contains InterPro domain Leucine-rich repeat; (InterPro:IPR001611)
At2g40030	3081	2775	3318	3779	0.013	0.314	0.045	0.900682	1.07692	1.22655	(NRPD1B)	Encodes the unique largest subunit of nuclear DNA-dependent RNA polymerase V; homologous to budding yeast RPB1 and the E. coli RNA polymerase beta prime subunit. Required for normal RNA-directed DNA methylation at non-CG methylation sites and transgene silencing.
At1g04760	867	846	994	1063	0.419	0.212	0.073	0.975779	1.14648	1.22607	(ATVAMP726)	member of Synaptobrevin -like protein family
At3g45140	42365	36354	45501	51873	0.32	0.261	0.066	0.858114	1.07402	1.22443	LIPOXYGENASE 2 (LOX2)	Chloroplast lipoxygenase required for wound-induced jasmonic acid accumulation in Arabidopsis.Mutants are resistant to Staphylococcus aureus and accumulate salicylic acid upon infection.
At1g80190	1610	1430	1663	1970	0.267	0.392	0.018	0.888199	1.03292	1.2236	PARTNER OF SLD FIVE 1 (PSF1)	Similar to the PSF1 component of GINS complex, which in other organism was shown to be involved in the initiation of DNA replication.
At2g26900	12365	13149	13056	15126	0.362	0.153	0	1.0634	1.05588	1.22329		bile acid:sodium symporter family protein; similar to bile acid:sodium symporter family protein [Arabidopsis thaliana] (TAIR:AT1G78560.1); similar to unnamed protein product [Vitis vinifera] (GB:CAO65594.1); contains InterPro domain Bile acid:sodium symporter; (InterPro:IPR002657); contains InterPro domain Bile acid transporter; (InterPro:IPR004710)
At1g28140	1537	1113	1196	1879	0.132	0.155	0.114	0.724138	0.778139	1.22251		similar to Os03g0850600 [Oryza sativa (japonica cultivar-group)] (GB:NP_001051907.1); similar to unnamed protein product [Ostreococcus tauri] (GB:CAL55773.1)
At1g71240	1210	872	1174	1478	0.093	0.399	0.027	0.720661	0.970248	1.22149		similar to unknown protein [Arabidopsis thaliana] (TAIR:AT5G23390.1); similar to Os01g0869000 [Oryza sativa (japonica cultivar-group)] (GB:NP_001044923.1); similar to Protein of unknown function DUF639 [Medicago truncatula] (GB:ABE78259.1); contains InterPro domain Protein of unknown function DUF639; (InterPro:IPR006927)
At2g41220	11022	10136	12268	13460	0.279	0.187	0.098	0.919615	1.11305	1.22119	GLUTAMATE SYNTHASE 2 (GLU2)	Encodes a gene whose sequence is similar to ferredoxin dependent glutamate synthase (Fd-GOGAT). Expression is most abundant in root.
At1g14150	4176	4110	4898	5091	0.455	0.084	0.033	0.984195	1.17289	1.21911		oxygen evolving enhancer 3 (PsbQ) family protein; similar to oxygen evolving enhancer 3 (PsbQ) family protein [Arabidopsis thaliana] (TAIR:AT3G01440.1); similar to unnamed protein product [Vitis vinifera] (GB:CAO48361.1); contains InterPro domain Photosystem II oxygen evolving complex protein PsbQ; (InterPro:IPR008797)
At1g17580	10898	11315	10720	13271	0.383	0.43	0.043	1.03826	0.983667	1.21775	ARABIDOPSIS MYOSIN 1 (MYA1)	Encodes a member of the type XI myosin protein family involved in organelle trafficking and overall plant development.
At1g10630	2515	2533	3225	3061	0.467	0.079	0.004	1.00716	1.28231	1.2171	ARABIDOPSIS THALIANA ADP-RIBOSYLATION FACTOR A1F (ATARFA1F)	A member of ARF GTPase family. A thaliana has 21 members of this family, known to be essential for vesicle coating and uncoating and functions in GTP-binding. Gene encoding ADP-ribosylation factor and similar to other ARFs and ARF-like proteins. The gene is shown to play a role in cell division, cell expansion and cellulose production using antisense construct.
At2g30790	282	303	280	343	0.396	0.434	0.166	1.07447	0.992908	1.21631	photosystem II subunit P-2 (PSBP-2)	23 kD extrinsic protein that is part of photosystem II and participates in the regulation of oxygen evolution.
At4g10000	830	631	777	1008	0.208	0.282	0.076	0.760241	0.936145	1.21446		similar to unknown protein [Arabidopsis thaliana] (TAIR:AT5G03880.1); similar to hypothetical protein ABO_1568 [Alcanivorax borkumensis SK2] (GB:YP_693288.1); contains InterPro domain Thioredoxin-like fold; (InterPro:IPR012336); contains InterPro domain Thioredoxin fold; (InterPro:IPR012335)
At2g37230	4985	4997	6210	6053	0.489	0.052	0.086	1.00241	1.24574	1.21424	pentatricopeptide (PPR) repeat-containing protein	pentatricopeptide (PPR) repeat-containing protein; similar to pentatricopeptide (PPR) repeat-containing protein [Arabidopsis thaliana] (TAIR:AT1G02060.1); similar to unnamed protein product [Vitis vinifera] (GB:CAO18165.1); contains InterPro domain Pentatricopeptide repeat (InterPro:IPR002885)
At4g13140	5797	5420	6405	7035	0.115	0.1	0.054	0.934966	1.10488	1.21356		similar to conserved hypothetical protein [Medicago truncatula] (GB:ABE88839.1)
At5g05000	3733	3414	4565	4517	0.316	0.027	0.061	0.914546	1.22288	1.21002	TRANSLOCON AT THE OUTER ENVELOPE MEMBRANE OF CHLOROPLASTS 34 (TOC34)	Outer membrane protein that may function in import of nuclear encoded proteins into the chloroplast.
At3g48190	1576	1361	1803	1906	0.224	0.15	0.009	0.863579	1.14404	1.20939	ATAXIA-TELANGIECTASIA MUTATED (ATM)	encodes a homolog of the human ATM gene, which is mutated in ataxia telangiectasia, a chromosome instability disorder. Characterization of mutants suggest a role in repairing DNA in response to ionizing radiation as well as during meiosis. The protein has kinase domains and shows kinase activity in orthologs. There is also evidence that ATM might be involved in the telomerase-independent process …
At4g15530	2643	2890	3166	3193	0.038	0.123	0.182	1.09345	1.19788	1.2081	pyruvate orthophosphate dikinase (PPDK)	PPDK (PYRUVATE ORTHOPHOSPHATE DIKINASE); kinase; similar to Pyruvate, phosphate dikinase, chloroplast precursor (Pyruvate, orthophosphate dikinase) (GB:Q42910); similar to unnamed protein product [Vitis vinifera] (GB:CAO71061.1); similar to Pyruvate, phosphate dikinase, chloroplast precursor (Pyruvate, orthophosphate dikinase) (GB:Q42736); contains InterPro domain PEP-utilizing enzyme; (InterPro:…
At3g61080	3757	4322	4422	4537	0.127	0.104	0.025	1.15039	1.177	1.20761		fructosamine kinase family protein; Identical to Uncharacterized protein At3g61080 [Arabidopsis Thaliana] (GB:Q9LEW8); similar to unnamed protein product [Vitis vinifera] (GB:CAO24394.1); contains InterPro domain Fructosamine kinase; (InterPro:IPR005581); contains InterPro domain Protein kinase-like (InterPro:IPR011009); contains InterPro domain Ketosamine-3-kinase (InterPro:IPR016477)
At5g35170	15926	19808	19342	19219	0.144	0.03	0.032	1.24375	1.21449	1.20677		adenylate kinase family protein; similar to AMK2 (ADENOSINE MONOPHOSPHATE KINASE), adenylate kinase [Arabidopsis thaliana] (TAIR:AT5G47840.1); similar to unnamed protein product [Vitis vinifera] (GB:CAO67723.1); contains InterPro domain Adenylate kinase; (InterPro:IPR000850); contains InterPro domain Adenylate kinase, subfamily; (InterPro:IPR006259); contains InterPro domain Adenylate kinase, zin…
At4g25210	2070	1796	2097	2496	0.025	0.382	0.007	0.867633	1.01304	1.2058		transcription regulator; similar to unknown protein [Arabidopsis thaliana] (TAIR:AT4G00130.1); similar to unknown [Populus trichocarpa] (GB:ABK93310.1); contains InterPro domain Protein of unknown function DUF573 (InterPro:IPR007592)
At3g20550	3437	3364	4348	4142	0.427	0.032	0.076	0.978761	1.26506	1.20512	DAWDLE (DDL)	Encodes a nuclear localized FHA (forhkead) domain containing protein.Mutant plants have shortened roots, delayed flowering time, altered floral organ number, defective floral organs and reduced fertility.Ddl mutants also show reduced levels of pri-miRNAs as well as mature miRNAs suggesting involvement in biogenesis of miRNAs. DDL does not affect transcription of miRNAs directly but may act throug…
At5g22640	18662	17160	19264	22449	0.135	0.398	0.023	0.919516	1.03226	1.20293	embryo defective 1211 (emb1211)	EMB1211 (EMBRYO DEFECTIVE 1211); similar to unnamed protein product [Vitis vinifera] (GB:CAO16694.1); contains InterPro domain MORN motif (InterPro:IPR003409)
At5g53580	12506	13367	13633	15039	0.297	0.08	0.064	1.06885	1.09012	1.20254		aldo/keto reductase family protein; similar to aldo/keto reductase family protein [Arabidopsis thaliana] (TAIR:AT1G06690.1); similar to unnamed protein product [Vitis vinifera] (GB:CAO48596.1); similar to Os10g0517400 [Oryza sativa (japonica cultivar-group)] (GB:NP_001065068.1); contains InterPro domain Aldo/keto reductase; (InterPro:IPR001395)
At4g09000	28985	29783	32686	34850	0.368	0.142	0.041	1.02753	1.12769	1.20235	GENERAL REGULATORY FACTOR 1 (GRF1)	14-3-3 gene, designated GRF1 chi (for general regulatory factor1-G-box factor 14-3-3 homolog isoform chi). The major native forms of 14-3-3s are homo- and hetero-dimers, the biological functions of which are to interact physically with specific client proteins and thereby effect a change in the client. As a result, 14-3-3s are involved in a vast array of processes such as the response to stress, …
At1g74970	12278	11531	14466	14759	0.244	0.057	0.076	0.939159	1.1782	1.20207	RIBOSOMAL PROTEIN S9 (RPS9)	ribosomal protein S9, nuclear encoded component of the chloroplast ribosome
At2g01350	4469	3963	5011	5366	0.121	0.137	0.055	0.886776	1.12128	1.20072	QUINOLINATE PHOSHORIBOSYLTRANSFERASE (QPT)	At2g01350 encodes quinolinate phosphoribosyl transferase involved in NAD biosynthesis as shown by heterologous expression in E. coli.
At1g48090	7591	7516	6987	9109	0.456	0.258	0.099	0.99012	0.920432	1.19997		C2 domain-containing protein; similar to unknown protein [Arabidopsis thaliana] (TAIR:AT4G17140.1); similar to hypothetical protein OsI_007039 [Oryza sativa (indica cultivar-group)] (GB:EAY85806.1); similar to vacuolar protein sorting 13C protein-like [Oryza sativa (japonica cultivar-group)] (GB:BAD19476.1); similar to predicted protein [Physcomitrella patens subsp. patens] (GB:EDQ53284.1); conta…
At1g67090	49341	53566	53103	59120	0.291	0.309	0.032	1.08563	1.07624	1.19819	RIBULOSE BISPHOSPHATE CARBOXYLASE SMALL CHAIN 1A (RBCS1A)	RBCS1A; ribulose-bisphosphate carboxylase; Identical to Ribulose bisphosphate carboxylase small chain 1A, chloroplast precursor (RBCS-1A) [Arabidopsis Thaliana] (GB:P10795;GB:Q94JW2;GB:Q9FPI6;GB:Q9SAV4); similar to ribulose bisphosphate carboxylase small chain 1B / RuBisCO small subunit 1B (RBCS-1B) (ATS1B) [Arabidopsis thaliana] (TAIR:AT5G38430.1); similar to ribulose-1,5-bisphosphate carboxylas…
At2g22560	3102	3134	3436	3716	0.468	0.237	0.09	1.01032	1.10767	1.19794		kinase interacting protein-related; similar to kinase interacting family protein [Arabidopsis thaliana] (TAIR:AT5G10500.1); similar to unknown [Lycopersicon esculentum] (GB:AAK84476.1); contains InterPro domain KIP1-like; (InterPro:IPR011684)
At5g13110	17292	17662	19606	20698	0.426	0.091	0.056	1.0214	1.13382	1.19697	GLUCOSE-6-PHOSPHATE DEHYDROGENASE 2 (G6PD2)	Encodes a plastidic glucose-6-phosphate dehydrogenase that is sensitive to reduction by DTT and whose mRNA is most highly expressed in root.
At2g04350	3050	3213	3399	3647	0.288	0.221	0.085	1.05344	1.11443	1.19574		long-chain-fatty-acid--CoA ligase family protein / long-chain acyl-CoA synthetase family protein (LACS8); similar to LACS9 (LONG CHAIN ACYL-COA SYNTHETASE 9), long-chain-fatty-acid-CoA ligase [Arabidopsis thaliana] (TAIR:AT1G77590.1); similar to unnamed protein product [Vitis vinifera] (GB:CAO41136.1); similar to hypothetical protein OsI_018747 [Oryza sativa (indica cultivar-group)] (GB:EAY97514.…
At2g30950	25045	32652	27305	29921	0.212	0.397	0.271	1.30373	1.09024	1.19469	VARIEGATED 2 (VAR2)	Metalloprotease that functions in thylakoid membrane biogenesis. Involved in the repair of PSII following damaged incurred during photoinhibition. Forms a complex with VAR1. Mutants show a variegated phenotype, which decreases during development. Transcript and protein levels increase with light intensity.
At3g54110	10519	11003	9707	12555	0.156	0.288	0.042	1.04601	0.922806	1.19355	PLANT UNCOUPLING MITOCHONDRIAL PROTEIN 1 (PUMP1)	Member of Uncoupling protein PUMP2 family. Encodes a mitochondrial uncoupling protein AtUCP1 involved in maintain the redox poise of the mitochondrial electron transport chain to facilitate photosynthetic metabolism. Disruption of UCP1 results in a photosynthetic phenotype. Specifically there is a restriction in photorespiration with a decrease in the rate of oxidation of photorespiratory glycine…
At2g07698	9079	9874	10438	10831	0.381	0.184	0.22	1.08756	1.14969	1.19297		ATP synthase alpha chain, mitochondrial, putative; Identical to ATP synthase subunit alpha, mitochondrial (ATPA) [Arabidopsis Thaliana] (GB:P92549;GB:Q1NZ05;GB:Q8S890); similar to ATP synthase subunit alpha, mitochondrial (GB:P22201); similar to F1-ATPase alpha subunit [Brassica juncea] (GB:AAO59388.2); similar to ATP synthase subunit alpha, mitochondrial (GB:P68541); contains InterPro domain ATP…
At5g08740	10833	11308	12691	12895	0.364	0.094	0.078	1.04385	1.17151	1.19034	NAD(P)H dehydrogenase C1 (NDC1)	NDC1 (NAD(P)H DEHYDROGENASE C1); NADH dehydrogenase; Identical to Probable NADH dehydrogenase, chloroplast/mitochondrial precursor (NDC1) [Arabidopsis Thaliana] (GB:Q8GXR9;GB:Q6KC19;GB:Q93ZN8;GB:Q9C5A3); similar to NDA2 (ALTERNATIVE NAD(P)H DEHYDROGENASE 2), NADH dehydrogenase [Arabidopsis thaliana] (TAIR:AT2G29990.1); similar to unnamed protein product [Vitis vinifera] (GB:CAO71655.1); contains …
At1g51980	19826	20654	20897	23588	0.415	0.333	0.049	1.04176	1.05402	1.18975		mitochondrial processing peptidase alpha subunit, putative; Identical to Probable mitochondrial-processing peptidase subunit alpha-1, mitochondrial precursor [Arabidopsis Thaliana] (GB:Q9ZU25;GB:Q8L9K3); similar to MPPALPHA (mitochondrial processing peptidase alpha subunit), metalloendopeptidase [Arabidopsis thaliana] (TAIR:AT3G16480.1); similar to unnamed protein product [Vitis vinifera] (GB:CAO…
At5g05570	1623	1709	1635	1930	0.359	0.478	0.163	1.05299	1.00739	1.18916		transducin family protein / WD-40 repeat family protein; similar to unknown protein [Arabidopsis thaliana] (TAIR:AT4G35560.1); similar to unnamed protein product [Vitis vinifera] (GB:CAO50131.1); similar to hypothetical protein [Oryza sativa (japonica cultivar-group)] (GB:BAC75571.1); similar to hypothetical protein OsJ_024676 [Oryza sativa (japonica cultivar-group)] (GB:EAZ41193.1); contains Int…
At1g78370	14114	13539	19205	16774	0.323	0.037	0.113	0.95926	1.36071	1.18847	GLUTATHIONE S-TRANSFERASE TAU 20 (ATGSTU20)	Encodes glutathione transferase belonging to the tau class of GSTs. Naming convention according to Wagner et al. (2002).
At1g09130	41477	46185	43503	49259	0.164	0.338	0.057	1.11351	1.04885	1.18762		ATP-dependent Clp protease proteolytic subunit, putative; Identical to ATP-dependent Clp protease proteolytic subunit-related protein 3, chloroplast precursor (CLPR3) [Arabidopsis Thaliana] (GB:Q8L770;GB:O04018;GB:Q67XY5;GB:Q680D2); similar to CLPR1 (Clp protease proteolytic subunit 5), endopeptidase Clp [Arabidopsis thaliana] (TAIR:AT1G49970.1); similar to unnamed protein product [Vitis vinifera…
At1g47128	27800	26349	34144	32968	0.345	0.085	0.014	0.947806	1.2282	1.1859	responsive to dehydration 21 (RD21)	cysteine proteinase precursor-like protein/ dehydration stress-responsive gene (RD21)
At1g47900	3498	3044	3869	4138	0.087	0.127	0.027	0.870212	1.10606	1.18296		similar to unknown protein [Arabidopsis thaliana] (TAIR:AT1G19835.1); similar to Putative myosin-like protein [Oryza sativa (japonica cultivar-group)] (GB:AAL77142.1); similar to Os03g0246500 [Oryza sativa (japonica cultivar-group)] (GB:NP_001049544.1); contains InterPro domain Protein of unknown function DUF869, plant; (InterPro:IPR008587)
At5g07020	14756	12898	15415	17451	0.188	0.134	0.097	0.874085	1.04466	1.18264		proline-rich family protein; similar to unknown protein [Lycopersicon esculentum] (GB:AAU03360.1)
At3g16240	43708	43628	46659	51663	0.492	0.116	0.041	0.99817	1.06752	1.182	(DELTA-TIP)	Delta tonoplast intrinsic protein, functions as a water channel and ammonium (NH3) transporter. Highly expressed in flower, shoot, and stem. Expression shows diurnal regulation and is induced by ammonium (NH3). Protein localized to vacuolar membrane.
At1g55930	2226	1624	2303	2629	0.024	0.3	0.026	0.72956	1.03459	1.18104		CBS domain-containing protein / transporter associated domain-containing protein; similar to CBS domain-containing protein / transporter associated domain-containing protein [Arabidopsis thaliana] (TAIR:AT3G13070.1); similar to predicted protein [Physcomitrella patens subsp. patens] (GB:EDQ82155.1); similar to hypothetical protein [Vitis vinifera] (GB:CAN83218.1); similar to unnamed protein produ…
At5g36210	7744	6733	8062	9142	0.038	0.346	0.086	0.869447	1.04106	1.18053		serine-type peptidase; similar to acylaminoacyl-peptidase-related [Arabidopsis thaliana] (TAIR:AT4G14570.1); similar to unknown [Picea sitchensis] (GB:ABK25153.1); similar to unnamed protein product [Vitis vinifera] (GB:CAO61287.1); similar to unnamed protein product [Vitis vinifera] (GB:CAO61288.1); contains InterPro domain Peptidase S9, prolyl oligopeptidase active site region; (InterPro:IPR001…
At4g24190	14947	15503	14514	17639	0.377	0.218	0.009	1.0372	0.971031	1.1801	SHEPHERD (SHD)	encodes an ortholog of GRP94, an ER-resident HSP90-like protein and is involved in regulation of meristem size and organization. Single and double mutant analyses suggest that SHD may be required for the correct folding and/or complex formation of CLV proteins. Lines carrying recessive mutations in this locus exhibits expanded shoot meristems, disorganized root meristems, and defective pollen tub…
At1g29700	7609	8858	8170	8977	0.193	0.275	0.148	1.16415	1.07373	1.17979		similar to similar to Zn-dependent hydrolases of the beta-lactamase fold [Crocosphaera watsonii WH 8501] (GB:ZP_00516888.1); similar to Os12g0641300 [Oryza sativa (japonica cultivar-group)] (GB:NP_001067402.1); contains domain no description (G3D.3.60.15.10); contains domain Metallo-hydrolase/oxidoreductase (SSF56281)
At4g22130	1659	1375	1509	1954	0.283	0.323	0.142	0.828813	0.909584	1.17782	STRUBBELIG-RECEPTOR FAMILY 8 (SRF8)	SRF8 (STRUBBELIG-RECEPTOR FAMILY 8); kinase; Identical to Protein STRUBBELIG-RECEPTOR FAMILY 8 precursor (SRF8) [Arabidopsis Thaliana] (GB:Q6R2J8;GB:O65461); similar to SRF7 (STRUBBELIG-RECEPTOR FAMILY 7), ATP binding / protein serine/threonine kinase [Arabidopsis thaliana] (TAIR:AT3G14350.1); similar to hypothetical protein OsJ_005525 [Oryza sativa (japonica cultivar-group)] (GB:EAZ22042.1); sim…
At4g04350	9111	8451	9605	10731	0.273	0.333	0.073	0.92756	1.05422	1.17781	EMBRYO DEFECTIVE 2369 (EMB2369)	EMB2369 (EMBRYO DEFECTIVE 2369); ATP binding / aminoacyl-tRNA ligase; similar to OVA2 (OVULE ABORTION 2), ATP binding / aminoacyl-tRNA ligase [Arabidopsis thaliana] (TAIR:AT5G49030.2); similar to OVA2 (OVULE ABORTION 2), ATP binding / aminoacyl-tRNA ligase [Arabidopsis thaliana] (TAIR:AT5G49030.1); similar to predicted protein [Physcomitrella patens subsp. patens] (GB:EDQ69830.1); similar to hypo…
At3g56940	37554	46416	44845	44189	0.165	0.055	0.174	1.23598	1.19415	1.17668	COPPER RESPONSE DEFECT 1 (CRD1)	Encodes a putative ZIP protein with varying mRNA accumulation in leaves, stems and roots. Has a consensus carboxylate-bridged di-iron binding site.
At5g09995	1615	1338	1702	1900	0.306	0.362	0.03	0.828483	1.05387	1.17647		similar to unknown protein [Arabidopsis thaliana] (TAIR:AT1G08530.1); similar to conserved hypothetical protein [Medicago truncatula] (GB:ABE89404.1)
At2g28190	4635	3980	3884	5452	0.346	0.067	0.022	0.858684	0.837972	1.17627	COPPER/ZINC SUPEROXIDE DISMUTASE 2 (CSD2)	Encodes a chloroplastic copper/zinc superoxide dismutase CSD2 that can detoxify superoxide radicals. Its expression is affected by miR398-directed mRNA cleavage.
At4g31880	16309	16599	18436	19182	0.415	0.032	0.078	1.01778	1.13042	1.17616		binding; similar to unknown protein [Arabidopsis thaliana] (TAIR:AT1G15940.1); similar to Tudor [Medicago truncatula] (GB:ABE86625.1); contains InterPro domain Armadillo-like helical; (InterPro:IPR011989)
At2g29630	32070	27647	35844	37704	0.158	0.214	0.031	0.862083	1.11768	1.17568	ThiaminC (THIC)	Encodes a protein involved in thiamin biosynthesis. The protein is an iron-sulfur cluster protein predicted to catalyze the conversion of 5-aminoimidazole ribonucleotide (AIR) to hydroxymethylpyrimidine (HMP) or hydroxymethylpyrimidine phosphate (HMP-P). A severe reduction of THIC levels in plants decreases vitamin B1 (thiamin diphosphate (TPP)) levels and also leads to changes in the levels of n…
At1g30510	3044	3601	3255	3577	0.063	0.042	0.073	1.18298	1.06932	1.1751	ROOT FNR 2 (ATRFNR2)	Encodes a root-type ferredoxin:NADP(H) oxidoreductase.
At1g48850	20881	20146	19805	24511	0.408	0.122	0.04	0.964801	0.94847	1.17384	embryo defective 1144 (EMB1144)	EMB1144 (EMBRYO DEFECTIVE 1144); chorismate synthase; Identical to Chorismate synthase, chloroplast precursor [Arabidopsis Thaliana] (GB:P57720;GB:Q570J9;GB:Q93ZI3); similar to unknown [Populus trichocarpa] (GB:ABK95550.1); contains InterPro domain Chorismate synthase; (InterPro:IPR000453)
At5g52780	1004	765	1076	1178	0.278	0.222	0.134	0.761952	1.07171	1.17331		similar to unknown protein [Arabidopsis thaliana] (TAIR:AT4G19100.1); similar to hypothetical protein MtrDRAFT_AC134521g30v1 [Medicago truncatula] (GB:ABE93878.1)
At2g31190	6355	6446	7493	7452	0.462	0.056	0.02	1.01432	1.17907	1.17262		similar to EMB1879 (EMBRYO DEFECTIVE 1879) [Arabidopsis thaliana] (TAIR:AT5G49820.1); similar to Os04g0517300 [Oryza sativa (japonica cultivar-group)] (GB:NP_001053319.1); similar to Protein of unknown function DUF647 [Medicago truncatula] (GB:ABE91893.1); similar to OSJNBa0073E02.7 [Oryza sativa (japonica cultivar-group)] (GB:CAE05447.3); contains InterPro domain Protein of unknown function DUF6…
At5g14220	4582	4867	4867	5369	0.149	0.341	0.029	1.0622	1.0622	1.17176		HEMG2/MEE61 (maternal effect embryo arrest 61); oxidoreductase/ protoporphyrinogen oxidase; similar to PPOX (PROTOPORPHYRINOGEN OXIDASE), protoporphyrinogen oxidase [Arabidopsis thaliana] (TAIR:AT4G01690.1); similar to unnamed protein product [Vitis vinifera] (GB:CAO14591.1); contains InterPro domain Protoporphyrinogen oxidase; (InterPro:IPR004572); contains InterPro domain Adrenodoxin reductase;…
AtCg00490	27101	35526	31733	31714	0.084	0.212	0.168	1.31087	1.17092	1.17022	(RBCL)	large subunit of RUBISCO.
At3g16140	31296	38510	36461	36607	0.053	0.026	0.101	1.23051	1.16504	1.1697	photosystem I subunit H-1 (PSAH-1)	Encodes subunit H of photosystem I reaction center subunit VI.
At1g09340	33464	37330	35196	39107	0.235	0.302	0.126	1.11553	1.05176	1.16863	CHLOROPLAST RNA BINDING (CRB)	Encodes CHLOROPLAST RNA BINDING (CRB), a putative RNA-binding protein. CRB is important for the proper functioning of the chloroplast. Mutations in CRB also affects the circadian system, altering the expression of both oscillator and output genes.
At1g60160	4880	4232	4720	5698	0.117	0.353	0.083	0.867213	0.967213	1.16762	(POT)	potassium transporter family protein; Identical to Putative potassium transporter 12 (POT12) [Arabidopsis Thaliana] (GB:O80739); similar to KUP7 (K+ uptake permease 7), potassium ion transmembrane transporter [Arabidopsis thaliana] (TAIR:AT5G09400.1); similar to KUP5 (K+ uptake permease 5), potassium ion transmembrane transporter [Arabidopsis thaliana] (TAIR:AT4G33530.1); similar to HAK5 (High af…
At3g10920	17802	17629	17742	20774	0.467	0.486	0.073	0.990282	0.99663	1.16695	MANGANESE SUPEROXIDE DISMUTASE 1 (MSD1)	manganese superoxide dismutase (MSD1)
At5g52540	20412	19922	22770	23812	0.412	0.051	0.007	0.975995	1.11552	1.16657		similar to unknown protein [Arabidopsis thaliana] (TAIR:AT5G24000.1); similar to Protein of unknown function DUF819 [Medicago truncatula] (GB:ABE85318.1); contains InterPro domain Protein of unknown function DUF819; (InterPro:IPR008537)
At2g21530	7877	9078	9887	9181	0.021	0.011	0.156	1.15247	1.25517	1.16555		forkhead-associated domain-containing protein / FHA domain-containing protein; similar to unnamed protein product [Vitis vinifera] (GB:CAO67358.1); contains InterPro domain Forkhead-associated (InterPro:IPR000253); contains InterPro domain SMAD/FHA (InterPro:IPR008984)
At1g22740	5763	5524	6141	6717	0.376	0.271	0.133	0.958529	1.06559	1.16554	(RABG3B)	GTP-binding protein Rab7
At4g00860	10765	9793	10511	12540	0.053	0.262	0.046	0.909707	0.976405	1.16489	(ATOZI1)	putative pathogenesis-related protein whose transcript level is induced in response to ozone and pathogenic Pseudomonas strains.
At1g67280	16192	17190	16847	18861	0.303	0.362	0.082	1.06164	1.04045	1.16483		lactoylglutathione lyase, putative / glyoxalase I, putative; similar to ATGLX1 (GLYOXALASE I HOMOLOG), lactoylglutathione lyase [Arabidopsis thaliana] (TAIR:AT1G11840.3); similar to ATGLX1 (GLYOXALASE I HOMOLOG), lactoylglutathione lyase [Arabidopsis thaliana] (TAIR:AT1G11840.4); similar to ATGLX1 (GLYOXALASE I HOMOLOG), lactoylglutathione lyase [Arabidopsis thaliana] (TAIR:AT1G11840.1); similar …
At1g12230	10519	9898	11673	12246	0.267	0.05	0.102	0.940964	1.10971	1.16418		transaldolase, putative; similar to transaldolase-like protein [Arabidopsis lyrata] (GB:AAL65638.1); contains InterPro domain Transaldolase; (InterPro:IPR001585); contains InterPro domain Aldolase-type TIM barrel; (InterPro:IPR013785)
At1g27900	4571	5645	5400	5314	0.12	0.056	0.03	1.23496	1.18136	1.16255		RNA helicase, putative; similar to ATP-dependent RNA helicase, putative [Arabidopsis thaliana] (TAIR:AT3G26560.1); similar to hypothetical protein [Vitis vinifera] (GB:CAN63193.1); similar to Helicase associated domain family protein, expressed [Oryza sativa (japonica cultivar-group)] (GB:ABA92900.2); similar to unnamed protein product [Vitis vinifera] (GB:CAO46643.1); contains InterPro domain Re…
At1g01090	30767	33057	33048	35767	0.278	0.217	0.123	1.07443	1.07414	1.16251	PYRUVATE DEHYDROGENASE E1 ALPHA (PDH-E1 ALPHA)	pyruvate dehydrogenase E1 alpha subunit
At5g55280	6619	5651	6210	7691	0.014	0.239	0.053	0.853754	0.938208	1.16196	(FTSZ1-1)	Encodes one of two FtsZ proteins, tubulin-like proteins, in Arabidopsis. It is involved in chloroplast division.
At2g43090	10736	11414	11152	12470	0.2	0.276	0.084	1.06315	1.03875	1.16151		aconitase C-terminal domain-containing protein; similar to aconitase C-terminal domain-containing protein [Arabidopsis thaliana] (TAIR:AT3G58990.1); similar to unknown [Populus trichocarpa x Populus deltoides] (GB:ABK96460.1); contains InterPro domain Aconitase/3-isopropylmalate dehydratase, swivel; (InterPro:IPR015928); contains InterPro domain Aconitase A/isopropylmalate dehydratase small subun…
At5g14060	11810	11725	12455	13713	0.454	0.222	0.026	0.992803	1.05461	1.16113	(CARAB-AK-LYS)	lysine-sensitive aspartate kinase
At3g48990	14661	16886	12689	17022	0.298	0.01	0.192	1.15176	0.865493	1.16104		AMP-dependent synthetase and ligase family protein; similar to 4-coumarate--CoA ligase, putative / 4-coumaroyl-CoA synthase, putative [Arabidopsis thaliana] (TAIR:AT4G05160.1); similar to unnamed protein product [Vitis vinifera] (GB:CAO62798.1); similar to putative acyl-CoA synthetase [Capsicum annuum] (GB:AAL29212.1); similar to unnamed protein product [Vitis vinifera] (GB:CAO15468.1); contains …
At2g42740	1075	688	906	1248	0.041	0.155	0.224	0.64	0.842791	1.16093	(RPL16A)	encodes a cytosolic ribosomal protein L16, which is a constituent of 60S large ribosomal complex. Gene is expressed in root stele and anthers and expression is induced by auxin treatment.
At4g32400	2367	2433	2560	2747	0.443	0.354	0.207	1.02788	1.08154	1.16054	sodium hypersensitive 1 (SHS1)	Encodes a plastidial nucleotide uniport carrier protein required to export newly synthesized adenylates into the cytosol.
At4g21670	1962	1648	2124	2276	0.32	0.222	0.071	0.839959	1.08257	1.16004	C-TERMINAL DOMAIN PHOSPHATASE-LIKE 1 (CPL1)	encodes a a novel transcriptional repressor harboring two double-stranded RNA-binding domains and a region homologous to the catalytic domain of RNA polymerase II C-terminal domain phosphatases found in yeast and in animals that regulate gene transcription. Protein exhibits innate phosphatase activity in vitro. Mutants exhibit hyperresponsiveness to ABA, cold, and NaCl.
At5g04900	2826	3007	3007	3278	0.203	0.078	0.044	1.06405	1.06405	1.15994		short-chain dehydrogenase/reductase (SDR) family protein; similar to short-chain dehydrogenase/reductase (SDR) family protein [Arabidopsis thaliana] (TAIR:AT4G13250.1); similar to unnamed protein product [Vitis vinifera] (GB:CAO15332.1); contains InterPro domain Glucose/ribitol dehydrogenase; (InterPro:IPR002347); contains InterPro domain Short-chain dehydrogenase/reductase SDR; (InterPro:IPR0021…
At4g05390	2154	1968	1992	2498	0.374	0.345	0.229	0.913649	0.924791	1.1597	ROOT FNR 1 (ATRFNR1)	Encodes a root-type ferredoxin:NADP(H) oxidoreductase.
At2g40100	3025	1571	2442	3508	0.129	0.074	0.056	0.519339	0.807273	1.15967	light harvesting complex PSII (LHCB4.3)	Lhcb4:3 protein (Lhcb4.3, light harvesting complex of photosystem II
At3g60770	5966	6058	6763	6914	0.448	0.084	0.206	1.01542	1.13359	1.1589		40S ribosomal protein S13 (RPS13A); Identical to 40S ribosomal protein S13-1 (RPS13A) [Arabidopsis Thaliana] (GB:P59223;GB:P49203;GB:Q93V69;GB:Q93WJ4;GB:Q9LZY6); similar to ATRPS13A (RIBOSOMAL PROTEIN S13A), structural constituent of ribosome [Arabidopsis thaliana] (TAIR:AT4G00100.1); similar to cytoplasmic ribosomal protein S13 [Panax ginseng] (GB:BAA96366.1); contains InterPro domain Ribosomal …
At1g31410	1408	1149	1315	1630	0.213	0.25	0.015	0.816051	0.933949	1.15767		putrescine-binding periplasmic protein-related; similar to unnamed protein product [Vitis vinifera] (GB:CAO70776.1); contains InterPro domain Bacterial periplasmic spermidine/putrescine-binding protein; (InterPro:IPR001188)
At1g23190	3882	3624	4373	4494	0.35	0.089	0.01	0.933539	1.12648	1.15765		phosphoglucomutase, cytoplasmic, putative / glucose phosphomutase, putative; Identical to Probable phosphoglucomutase, cytoplasmic 1 [Arabidopsis Thaliana] (GB:O49299;GB:Q9LR42); similar to PGM (PHOSPHOGLUCOMUTASE) [Arabidopsis thaliana] (TAIR:AT5G51820.1); similar to phosphoglucomutase, cytoplasmic, putative / glucose phosphomutase, putative [Arabidopsis thaliana] (TAIR:AT1G70730.1); similar to …
At3g52960	50111	51315	57134	57991	0.39	0.108	0.025	1.02403	1.14015	1.15725		peroxiredoxin type 2, putative; Identical to Peroxiredoxin-2E, chloroplast precursor (PRXIIE) [Arabidopsis Thaliana] (GB:Q949U7;GB:Q9LF96); similar to TPX1 (THIOREDOXIN-DEPENDENT PEROXIDASE 1), antioxidant [Arabidopsis thaliana] (TAIR:AT1G65980.1); similar to Os06g0625500 [Oryza sativa (japonica cultivar-group)] (GB:NP_001058113.1); similar to hypothetical protein OsJ_021175 [Oryza sativa (japoni…
At1g35420	7918	6780	7624	9163	0.103	0.363	0.017	0.856277	0.962869	1.15724		dienelactone hydrolase family protein; similar to dienelactone hydrolase family protein [Arabidopsis thaliana] (TAIR:AT3G23600.1); similar to unnamed protein product [Vitis vinifera] (GB:CAO64676.1); similar to hypothetical protein [Vitis vinifera] (GB:CAN78196.1); contains InterPro domain Dienelactone hydrolase; (InterPro:IPR002925)
At4g08510	4058	3566	4441	4688	0.236	0.297	0.134	0.878758	1.09438	1.15525		similar to unknown protein [Arabidopsis thaliana] (TAIR:AT1G36990.1); similar to Os04g0448200 [Oryza sativa (japonica cultivar-group)] (GB:NP_001052921.1); similar to OSJNBa0064H22.9 [Oryza sativa (japonica cultivar-group)] (GB:CAE01568.2); similar to Leishmania major strain Friedlin proteophosphoglycan ppg4 [Leishmania major strain Friedlin] (GB:XP_843162.1)
At5g20630	11091	9097	11023	12810	0.166	0.45	0.062	0.820215	0.993869	1.15499	GERMIN 3 (GER3)	Encodes a germin-like protein. Its transcripts are more abundant in RNA from leaves collected in the evening, suggesting some kind of circadian regulation.
At1g19800	4092	3560	4573	4726	0.279	0.02	0.081	0.86999	1.11755	1.15494	TRIGALACTOSYLDIACYLGLYCEROL 1 (TGD1)	Encodes a permease-Like protein involved in lipid transfer from the ER to the chloroplast, more specifically, transfer of phosphatidate across the chloroplast inner membrane. Mutant leaves accumulate trigalactosyldiacylglycerol, triacylglycerol and phosphatidate. Chloroplast lipids are altered in their fatty acid composition and as a consequence the development of chloroplasts in the mutants are …
At1g09760	1795	1501	1930	2071	0.183	0.256	0.154	0.836212	1.07521	1.15376	U2 small nuclear ribonucleoprotein A (U2A')	U2A' (U2 small nuclear ribonucleoprotein A); protein binding; Identical to U2 small nuclear ribonucleoprotein A' [Arabidopsis Thaliana] (GB:P43333;GB:O04497); similar to unknown [Solanum tuberosum] (GB:ABA81870.1); contains InterPro domain Leucine-rich repeat; (InterPro:IPR001611); contains InterPro domain U2A&apos; (InterPro:IPR003603)
At3g55250	3157	3006	2990	3639	0.422	0.286	0.128	0.95217	0.947102	1.15268		similar to calcium homeostasis regulator CHoR1 [Solanum tuberosum] (GB:AAQ14193.1)
AtCg00770	23223	26740	28678	26767	0.156	0.03	0.224	1.15144	1.2349	1.15261	RIBOSOMAL PROTEIN S8 (RPS8)	chloroplast 30S ribosomal protein S8
At1g31220	1294	1363	1420	1490	0.427	0.148	0.009	1.05332	1.09737	1.15147		N10-formyltetrahydrofolate-dependent phosphoribosylglycinamide formyltransferase that catalyzes the conversion of phosphoribosyl glycineamide to phosphoribosyl N-formylglycineamide
At4g28440	7466	7256	8295	8596	0.339	0.229	0.063	0.971872	1.11104	1.15135		DNA-binding protein-related; Identical to Uncharacterized protein At4g28440 [Arabidopsis Thaliana] (GB:O49453); similar to DNA-binding protein-related [Arabidopsis thaliana] (TAIR:AT2G33845.1); similar to Os01g0238600 [Oryza sativa (japonica cultivar-group)] (GB:NP_001042538.1); similar to hypothetical protein OsI_001059 [Oryza sativa (indica cultivar-group)] (GB:EAY73212.1); contains InterPro do…
At1g22450	7426	6740	8300	8543	0.248	0.091	0.139	0.907622	1.11769	1.15042	CYTOCHROME C OXIDASE 6B (COX6B)	subunit 6b of cytochrome c oxidase
At2g44650	3644	3635	3931	4190	0.493	0.205	0.038	0.99753	1.07876	1.14984	CHLOROPLAST CHAPERONIN 10 (CHL-CPN10)	Encodes a chloroplast-localized chaperonin 10 whose mRNA is expressed in leaves and stems but not roots.
At5g13510	30946	31730	29834	35552	0.439	0.237	0.053	1.02533	0.964066	1.14884		ribosomal protein L10 family protein; Identical to 50S ribosomal protein L10, chloroplast precursor (RPL10) [Arabidopsis Thaliana] (GB:Q9FY50); similar to ribosomal protein L10 family protein [Arabidopsis thaliana] (TAIR:AT3G12370.1); similar to 50S ribosomal protein L10, chloroplast precursor (CL10) (GB:O80362); contains InterPro domain Ribosomal protein L10; (InterPro:IPR001790)
At1g68660	5415	5680	6038	6214	0.353	0.075	0.148	1.04894	1.11505	1.14755		similar to Os08g0432500 [Oryza sativa (japonica cultivar-group)] (GB:NP_001061868.1); similar to ATP-dependent Clp protease adaptor protein ClpS [Trichodesmium erythraeum IMS101] (GB:YP_720956.1); contains InterPro domain ATP-dependent Clp protease adaptor protein ClpS; (InterPro:IPR003769)
At4g13430	19952	19970	22661	22889	0.493	0.072	0.221	1.0009	1.13578	1.1472	ISOPROPYL MALATE ISOMERASE LARGE SUBUNIT 1 (IIL1)	aconitase family protein / aconitate hydratase family protein; similar to aconitate hydratase, cytoplasmic, putative / citrate hydro-lyase/aconitase, putative [Arabidopsis thaliana] (TAIR:AT4G26970.1); similar to isopropylmalate dehydratase, large subunit [Chlamydomonas reinhardtii] (GB:XP_001702135.1); similar to hypothetical protein OsI_005523 [Oryza sativa (indica cultivar-group)] (GB:EAY84290…
At2g22250	5862	5721	6383	6723	0.464	0.225	0.023	0.975947	1.08888	1.14688	ASPARTATE AMINOTRANSFERASE (AAT)	AAT/ATAAT/MEE17 (maternal effect embryo arrest 17); aspartate transaminase; similar to aminotransferase class I and II family protein [Arabidopsis thaliana] (TAIR:AT1G77670.1); similar to unnamed protein product [Vitis vinifera] (GB:CAO71816.1); contains InterPro domain Aminotransferases, class-I, pyridoxal-phosphate-binding site; (InterPro:IPR004838); contains InterPro domain Aminotransferase, c…
At5g51540	1210	1084	1401	1386	0.327	0.149	0.064	0.895868	1.15785	1.14545		metalloendopeptidase; similar to peptidase M3 family protein / thimet oligopeptidase family protein [Arabidopsis thaliana] (TAIR:AT1G67690.1); similar to hypothetical protein OsJ_021551 [Oryza sativa (japonica cultivar-group)] (GB:EAZ38068.1); similar to predicted protein [Physcomitrella patens subsp. patens] (GB:EDQ66412.1); similar to unnamed protein product [Vitis vinifera] (GB:CAO14527.1); co…
At5g51200	5600	5749	4899	6412	0.406	0.041	0.152	1.02661	0.874821	1.145		similar to hypothetical protein MtrDRAFT_AC135797g1v1 [Medicago truncatula] (GB:ABE82088.1); similar to IMP dehydrogenase/GMP reductase [Medicago truncatula] (GB:ABE93939.1); contains domain Succinate dehydrogenase/fumarate reductase flavoprotein, catalytic domain (SSF56425)
At1g52740	9692	10120	11011	11095	0.305	0	0.096	1.04416	1.13609	1.14476	HISTONE H2A PROTEIN 9 (HTA9)	Encodes HTA9, a histone H2A protein.
At5g17710	8731	9139	10305	9989	0.362	0.06	0.203	1.04673	1.18028	1.14408	embryo defective 1241 (EMB1241)	EMB1241 (EMBRYO DEFECTIVE 1241); adenyl-nucleotide exchange factor/ chaperone binding / protein binding / protein homodimerization; similar to co-chaperone grpE family protein [Arabidopsis thaliana] (TAIR:AT1G36390.2); similar to co-chaperone grpE family protein [Arabidopsis thaliana] (TAIR:AT1G36390.1); similar to hypothetical protein OsJ_007272 [Oryza sativa (japonica cultivar-group)] (GB:EAZ23…
At2g32760	4589	4485	5517	5248	0.372	0.043	0.087	0.977337	1.20222	1.1436		similar to At2g32760/F24L7.10 [Medicago truncatula] (GB:ABE83602.1); contains domain FAMILY NOT NAMED (PTHR15157); contains domain SUBFAMILY NOT NAMED (PTHR15157:SF2)
At4g30840	1290	1437	1366	1475	0.172	0.314	0.264	1.11395	1.05891	1.14341		WD-40 repeat protein family; similar to unnamed protein product [Vitis vinifera] (GB:CAO66611.1); contains InterPro domain WD40 repeat-like (InterPro:IPR011046); contains InterPro domain WD40/YVTN repeat-like (InterPro:IPR015943); contains InterPro domain WD40 repeat (InterPro:IPR001680)
AtCg00170	22354	23112	28186	25555	0.412	0.017	0.192	1.03391	1.26089	1.1432	(RPOC2)	RNA polymerase beta' subunit-2
At4g39120	1735	1360	1738	1983	0.258	0.486	0.035	0.783862	1.00173	1.14294		inositol monophosphatase family protein; similar to VTC4, 3'(2'),5'-bisphosphate nucleotidase/ L-galactose-1-phosphate phosphatase/ inositol or phosphatidylinositol phosphatase [Arabidopsis thaliana] (TAIR:AT3G02870.1); similar to unnamed protein product [Vitis vinifera] (GB:CAO47579.1); contains InterPro domain Inositol monophosphatase; (InterPro:IPR000760); contains InterPro domain Histidinol-p…
At3g07630	1796	1727	1777	2052	0.438	0.468	0.102	0.961581	0.989421	1.14254	arogenate dehydratase 2 (ADT2)	Encodes a plastid-localized arogenate dehydratase involved in phenylalanine biosynthesis. Not less than six genes encoding ADT were identi&#64257;ed in the Arabidopsis genome: ADT1 [At1g11790]; ADT2 [At3g07630]; ADT3 [At2g27820]; ADT4 [At3g44720]; ADT5 [At5g22630]; and ADT6 [At1g08250].
At5g17630	5660	6013	5706	6457	0.141	0.416	0.064	1.06237	1.00813	1.14081		glucose-6-phosphate/phosphate translocator, putative; similar to GPT1 (glucose-6-phosphate transporter 1), antiporter/ glucose-6-phosphate transmembrane transporter [Arabidopsis thaliana] (TAIR:AT5G54800.1); similar to unnamed protein product [Vitis vinifera] (GB:CAO17836.1); contains InterPro domain Protein of unknown function DUF250 (InterPro:IPR004853)
At2g36250	15495	16636	16701	17667	0.127	0.1	0.093	1.07364	1.07783	1.14017	(FTSZ2-1)	Encodes one of two FtsZ proteins, tubulin-like proteins, in Arabidopsis. It is involved in chloroplast division.
At4g15560	26678	30151	29362	30395	0.078	0.075	0.079	1.13018	1.10061	1.13933	CLOROPLASTOS ALTERADOS 1 (CLA1)	Encodes a protein with 1-deoxyxylulose 5-phosphate synthase activity involved in the MEP pathway. It is essential for chloroplast development in Arabidopsis
At2g31810	7288	7239	9067	8301	0.444	0.038	0.118	0.993277	1.2441	1.139		acetolactate synthase small subunit, putative; similar to acetolactate synthase small subunit, putative [Arabidopsis thaliana] (TAIR:AT5G16290.2); similar to acetolactate synthase small subunit, putative [Arabidopsis thaliana] (TAIR:AT5G16290.1); similar to hypothetical protein [Vitis vinifera] (GB:CAN61470.1); contains InterPro domain Amino acid-binding ACT; (InterPro:IPR002912); contains InterP…
At3g57090	2066	1845	1990	2352	0.318	0.39	0.098	0.89303	0.963214	1.13843	(BIGYIN)	Encodes a protein with similarity to yeast FIS proteins. These membrane anchored proteins bind DRP proteins and function during organelle division. FIS1B is expressed ubiquitously and appears to be involved in peroxisome division.
At3g06350	11630	13079	12789	13234	0.104	0.157	0.073	1.12459	1.09966	1.13792	MATERNAL EFFECT EMBRYO ARREST 32 (MEE32)	EMB3004/MEE32 (EMBRYO DEFECTIVE 3004); 3-dehydroquinate dehydratase/ NADP binding / binding / catalytic/ shikimate 5-dehydrogenase; Identical to Bifunctional 3-dehydroquinate dehydratase/shikimate dehydrogenase, chloroplast precursor (EMB3004) [Arabidopsis Thaliana] (GB:Q9SQT8;GB:Q3ZLP7;GB:Q56ZH7;GB:Q6NLY1); similar to 3-dehydroquinate dehydratase/shikimate 5-dehydrogenase [Juglans regia] (GB:AAW…
At4g38970	41024	41814	47226	46681	0.453	0.032	0.159	1.01926	1.15118	1.13789		fructose-bisphosphate aldolase, putative; Identical to Probable fructose-bisphosphate aldolase 2, chloroplast precursor (FBA2) [Arabidopsis Thaliana] (GB:Q944G9;GB:Q5XEU6;GB:Q9SVJ6); similar to fructose-bisphosphate aldolase, putative [Arabidopsis thaliana] (TAIR:AT2G21330.1); similar to fructose-bisphosphate aldolase, putative [Arabidopsis thaliana] (TAIR:AT2G21330.3); similar to plastidic aldol…
At1g06230	10923	10860	11415	12422	0.472	0.396	0.14	0.994232	1.04504	1.13723	GLOBAL TRANSCRIPTION FACTOR GROUP E 4 (GTE4)	This gene is predicted to encode a bromodomain-containing protein. Plant lines expressing RNAi constructs targeted against GTE4 show some resistance to agrobacterium-mediated root transformation.
At2g35370	17535	19074	19850	19940	0.382	0.112	0.128	1.08777	1.13202	1.13715	(GDCH)	Encodes glycine decarboxylase complex H protein. Involved in photorespiration.
At1g01080	9122	9869	10319	10369	0.1	0.03	0.111	1.08189	1.13122	1.1367		33 kDa ribonucleoprotein, chloroplast, putative / RNA-binding protein cp33, putative; similar to CP33 (PIGMENT DEFECTIVE 322), RNA binding [Arabidopsis thaliana] (TAIR:AT3G52380.1); similar to 31 kDa ribonucleoprotein, chloroplast, putative / RNA-binding protein RNP-T, putative / RNA-binding protein 1/2/3, putative / RNA-binding protein cp31, putative [Arabidopsis thaliana] (TAIR:AT5G50250.1); si…
At3g17240	8415	7663	8438	9565	0.192	0.467	0.053	0.910636	1.00273	1.13666	LIPOAMIDE DEHYDROGENASE 2 (mtLPD2)	lipoamide dehydrogenase precursor
At2g39470	4794	4591	4988	5447	0.378	0.353	0.124	0.957655	1.04047	1.13621	PsbP-like protein 2 (PPL2)	PPL2 (PSBP-LIKE PROTEIN 2); calcium ion binding; similar to PPL1 (PSBP-LIKE PROTEIN 1), calcium ion binding [Arabidopsis thaliana] (TAIR:AT3G55330.1); similar to unnamed protein product [Vitis vinifera] (GB:CAO69260.1); contains InterPro domain Mog1/PsbP/DUF1795, alpha/beta/alpha sandwich (InterPro:IPR016124); contains InterPro domain Mog1/PsbP, alpha/beta/alpha sandwich (InterPro:IPR016123); con…
At3g10350	7394	8165	7743	8398	0.331	0.41	0.182	1.10427	1.0472	1.13579		anion-transporting ATPase family protein; similar to anion-transporting ATPase family protein [Arabidopsis thaliana] (TAIR:AT5G60730.1); similar to unknown [Populus trichocarpa] (GB:ABK95489.1); contains InterPro domain Anion-transporting ATPase; (InterPro:IPR003348)
At1g06950	29457	30606	33286	33449	0.306	0.142	0.013	1.03901	1.12999	1.13552	TRANSLOCON AT THE INNER ENVELOPE MEMBRANE OF CHLOROPLASTS 110 (TIC110)	Encodes a protein thought to be a part of the translocon at the chloroplast inner envelope. Involved in protein import into the chloroplast and chloroplast biogenesis.
At1g11930	13493	14417	15653	15321	0.387	0.155	0.225	1.06848	1.16008	1.13548		alanine racemase family protein; similar to alanine racemase family protein [Arabidopsis thaliana] (TAIR:AT4G26860.1); similar to unnamed protein product [Vitis vinifera] (GB:CAO69655.1); contains InterPro domain Predicted pyridoxal phosphate-dependent enzyme, YBL036C type (InterPro:IPR011078); contains InterPro domain Alanine racemase, N-terminal (InterPro:IPR001608)
AtCg00150	27080	27781	32553	30741	0.429	0.034	0.083	1.02589	1.2021	1.13519	(ATPI)	Encodes a subunit of ATPase complex CF0, which is a proton channel that supplies the proton motive force to drive ATP synthesis by CF1 portion of the complex.
At1g64190	5141	5656	5875	5833	0.305	0.155	0.116	1.10018	1.14277	1.1346		6-phosphogluconate dehydrogenase family protein; similar to 6-phosphogluconate dehydrogenase family protein [Arabidopsis thaliana] (TAIR:AT5G41670.1); similar to 6-phosphogluconate dehydrogenase family protein [Arabidopsis thaliana] (TAIR:AT5G41670.2); similar to 6-phosphogluconate dehydrogenase family protein [Arabidopsis thaliana] (TAIR:AT3G02360.1); similar to predicted protein [Physcomitrella…
At5g65840	1621	1784	1366	1839	0.421	0.041	0.219	1.10056	0.84269	1.13448		similar to unknown protein [Arabidopsis thaliana] (TAIR:AT2G37240.1); similar to Os03g0729300 [Oryza sativa (japonica cultivar-group)] (GB:NP_001051154.1); similar to expressed protein [Oryza sativa (japonica cultivar-group)] (GB:ABF98680.1); similar to Os03g0729200 [Oryza sativa (japonica cultivar-group)] (GB:NP_001051153.1); contains InterPro domain Thioredoxin-like fold; (InterPro:IPR012336); …
At1g56200	17883	20995	20854	20271	0.141	0.009	0.042	1.17402	1.16614	1.13353	embryo defective 1303 (emb1303)	EMB1303 (EMBRYO DEFECTIVE 1303); similar to unknown protein [Arabidopsis thaliana] (TAIR:AT1G30475.2); similar to unknown protein [Arabidopsis thaliana] (TAIR:AT1G30475.3); similar to unknown protein [Arabidopsis thaliana] (TAIR:AT1G30475.1)
AtCg00500	19647	22451	24052	22267	0.161	0.024	0.147	1.14272	1.22421	1.13335	ACETYL-COENZYME A CARBOXYLASE CARBOXYL TRANSFERASE SUBUNIT BETA (ACCD)	Encodes the carboxytransferase beta subunit of the Acetyl-CoA carboxylase (ACCase) complex in plastids. This complex catalyzes the carboxylation of acetyl-CoA to produce malonyl-CoA, the first committed step in fatty acid synthesis.
At2g45540	4576	4777	4352	5186	0.269	0.315	0.023	1.04392	0.951049	1.1333		WD-40 repeat family protein / beige-related; similar to beige/BEACH domain-containing protein [Arabidopsis thaliana] (TAIR:AT3G60920.1); similar to hypothetical protein OsJ_015073 [Oryza sativa (japonica cultivar-group)] (GB:EAZ31590.1); similar to unnamed protein product [Vitis vinifera] (GB:CAO24410.1); similar to predicted protein [Physcomitrella patens subsp. patens] (GB:EDQ68318.1); contains…
At3g13120	46269	47823	47673	52430	0.407	0.306	0.124	1.03359	1.03034	1.13316		30S ribosomal protein S10, chloroplast, putative; Identical to 30S ribosomal protein S10, chloroplast precursor (RPS10) [Arabidopsis Thaliana] (GB:Q9LK61); similar to 30S ribosomal protein S10-like [Brassica rapa] (GB:ABL97980.1); contains InterPro domain Ribosomal protein S10, bacterial; (InterPro:IPR005731); contains InterPro domain Ribosomal protein S10; (InterPro:IPR001848)
At3g11560	17256	17394	20280	19547	0.483	0.091	0.183	1.008	1.17524	1.13277		similar to unknown protein [Arabidopsis thaliana] (TAIR:AT5G06220.1); similar to Os08g0482100 [Oryza sativa (japonica cultivar-group)] (GB:NP_001062067.1); similar to unknown protein [Oryza sativa (japonica cultivar-group)] (GB:BAD09288.1); contains InterPro domain LETM1-like; (InterPro:IPR011685)
At5g02490	2309	1510	2626	2615	0.033	0.257	0.275	0.653963	1.13729	1.13252		heat shock cognate 70 kDa protein 2 (HSC70-2) (HSP70-2); Identical to Heat shock cognate 70 kDa protein 2 (HSC70-2) [Arabidopsis Thaliana] (GB:P22954;GB:Q9LZ53); similar to HSP70 (heat shock protein 70), ATP binding [Arabidopsis thaliana] (TAIR:AT3G12580.1); similar to heat shock cognate 70 kDa protein 3 (HSC70-3) (HSP70-3) [Arabidopsis thaliana] (TAIR:AT3G09440.1); similar to HSC70-1 (heat shock…
At3g08640	2927	2335	2693	3314	0.22	0.15	0.137	0.797745	0.920055	1.13222		alphavirus core protein family; similar to unknown protein [Arabidopsis thaliana] (TAIR:AT3G08630.1); similar to unknown [Populus trichocarpa] (GB:ABK93697.1)
At3g57050	6505	5652	6064	7362	0.221	0.14	0.033	0.86887	0.932206	1.13174	cystathionine beta-lyase (CBL)	Encodes second enzyme in the methionine biosynthetic pathway
At1g78900	26258	25596	26446	29709	0.313	0.426	0.05	0.974789	1.00716	1.13143	VACUOLAR ATP SYNTHASE SUBUNIT A (VHA-A)	Encodes catalytic subunit A of the vacuolar ATP synthase. Mutants are devoid of vacuolar ATPase activity as subunit A is encoded only by this gene and show strong defects in male gametophyte development and in Golgi stack morphology.
At5g12860	50097	54322	48641	56650	0.111	0.391	0.05	1.08434	0.970936	1.13081	dicarboxylate transporter 1 (DiT1)	DIT1 (DICARBOXYLATE TRANSPORTER 1); oxoglutarate:malate antiporter; similar to DCT/DIT2.1 (DICARBOXYLATE TRANSPORT), oxoglutarate:malate antiporter [Arabidopsis thaliana] (TAIR:AT5G64290.1); similar to 2-oxoglutarate/malate translocator, chloroplast precursor (GB:Q41364); similar to unnamed protein product [Vitis vinifera] (GB:CAO21913.1); similar to unknown [Picea sitchensis] (GB:ABK24751.1); co…
At2g04039	4712	4552	4831	5326	0.355	0.15	0.108	0.966044	1.02525	1.13031		similar to unknown protein [Oryza sativa (japonica cultivar-group)] (GB:BAC84849.1)
At5g66530	18451	17667	21389	20854	0.307	0.075	0.144	0.957509	1.15923	1.13024		aldose 1-epimerase family protein; similar to aldose 1-epimerase family protein [Arabidopsis thaliana] (TAIR:AT5G57330.1); similar to unnamed protein product [Vitis vinifera] (GB:CAO22828.1); contains InterPro domain Aldose 1-epimerase; (InterPro:IPR008183); contains InterPro domain Glycoside hydrolase-type carbohydrate-binding; (InterPro:IPR011013); contains InterPro domain Glycoside hydrolase-t…
At1g04410	12344	13755	13812	13943	0.061	0.204	0.202	1.11431	1.11892	1.12954		malate dehydrogenase, cytosolic, putative; Identical to Malate dehydrogenase, cytoplasmic 1 [Arabidopsis Thaliana] (GB:P93819); similar to malate dehydrogenase, cytosolic, putative [Arabidopsis thaliana] (TAIR:AT5G43330.1); similar to malate dehydrogenase-like protein [Solanum tuberosum] (GB:ABC01890.1); contains InterPro domain Lactate dehydrogenase/glycoside hydrolase, family 4, C-terminal; (In…
At4g33460	5814	5315	6421	6563	0.273	0.186	0.235	0.914173	1.1044	1.12883	(ATNAP13)	member of NAP subfamily
At5g58140	37265	36779	37206	42046	0.436	0.494	0.046	0.986958	0.998417	1.1283
At1g22780	282	275	338	318	0.392	0.102	0.107	0.975177	1.19858	1.12766	POINTED FIRST LEAVES (PFL)	S18 ribosomal protein involved in the binding of f-Met tRNA during initiation of mRNA translation. Expression restricted to meristems. Mutant phenotype-pointed first leaves,reduced fresh weight, growth retardation.
At1g14320	32700	35723	30147	36874	0.061	0.266	0.028	1.09245	0.921927	1.12765	SUPPRESSOR OF ACAULIS 52 (SAC52)	Encodes a ribosomal protein L10 and may be involved in translation regulation. Semi-dominant mutations in SAC552 can suppress defects in acaulis5, which encodes a thermospermine synthase, by enhancing translation of acl5 and itself.
At1g53240	28273	29595	30229	31872	0.368	0.38	0.184	1.04676	1.06918	1.12729		malate dehydrogenase (NAD), mitochondrial; Identical to Malate dehydrogenase 1, mitochondrial precursor [Arabidopsis Thaliana] (GB:Q9ZP06;GB:Q8LBB9;GB:Q9MAH7); similar to malate dehydrogenase (NAD), mitochondrial, putative [Arabidopsis thaliana] (TAIR:AT3G15020.1); similar to Malate dehydrogenase, mitochondrial precursor (GB:Q43744); contains InterPro domain Lactate dehydrogenase/glycoside hydrol…
At4g30690	6024	6220	5816	6787	0.446	0.397	0.262	1.03254	0.965471	1.12666		translation initiation factor 3 (IF-3) family protein; similar to translation initiation factor 3 (IF-3) family protein [Arabidopsis thaliana] (TAIR:AT2G24060.1); similar to unnamed protein product [Vitis vinifera] (GB:CAO66646.1); contains InterPro domain Initiation factor 3; (InterPro:IPR001288)
At3g27850	49933	53993	58522	56247	0.209	0.115	0.068	1.08131	1.17201	1.12645	ribosomal protein l12-c (RPL12-C)	50S ribosomal protein L12-C
At5g28540	31444	31696	34347	35415	0.481	0.052	0.198	1.00801	1.09232	1.12629	(BIP1)	BIP1; ATP binding; Identical to Luminal-binding protein 1 precursor [Arabidopsis Thaliana] (GB:Q9LKR3;GB:Q41928); similar to BIP (LUMINAL BINDING PROTEIN), ATP binding [Arabidopsis thaliana] (TAIR:AT5G42020.1); similar to BIP3, ATP binding [Arabidopsis thaliana] (TAIR:AT1G09080.1); similar to BIP (LUMINAL BINDING PROTEIN), ATP binding [Arabidopsis thaliana] (TAIR:AT5G42020.2); similar to Luminal-…
At2g47940	21566	18021	20539	24289	0.114	0.075	0.16	0.835621	0.952379	1.12626	(DEGP2)	Encodes DegP2 protease (DEGP2); nuclear gene for chloroplast product.
At4g17540	2607	4326	3364	2936	0.132	0.325	0.395	1.65938	1.29037	1.1262		similar to Os10g0563400 [Oryza sativa (japonica cultivar-group)] (GB:NP_001065401.1)
At3g54170	3646	3350	3567	4104	0.25	0.429	0.153	0.918815	0.978332	1.12562	ARABIDOPSIS THALIANA FKBP12 INTERACTING PROTEIN 37 (ATFIP37)	Encodes protein that binds FKBP12. This interaction is disrupted by FK506 but not by cyclosporin A.
At2g24200	15836	15385	15267	17818	0.378	0.388	0.094	0.971521	0.964069	1.12516		cytosol aminopeptidase; Identical to Leucine aminopeptidase 1 (PM25) [Arabidopsis Thaliana] (GB:P30184); similar to cytosol aminopeptidase family protein [Arabidopsis thaliana] (TAIR:AT4G30920.1); similar to cytosol aminopeptidase family protein [Arabidopsis thaliana] (TAIR:AT4G30910.1); similar to neutral leucine aminopeptidase preprotein; preLAP-N; metallo-exopeptidase; leucyl aminopeptidase; L…
At4g04020	488	444	426	549	0.395	0.155	0.298	0.909836	0.872951	1.125	FIBRILLIN (FIB)	Fibrillin precursor protein. The fibrillin preprotein, but not the mature protein interacts with ABI2. Regulated by abscisic acid response regulators. Involved in abscisic acid-mediated photoprotection.
At4g33030	6720	6588	7346	7560	0.463	0.188	0.23	0.980357	1.09315	1.125	(SQD1)	involved in sulfolipid biosynthesis
At3g08920	1865	1750	2458	2098	0.258	0.102	0.09	0.938338	1.31796	1.12493		rhodanese-like domain-containing protein; similar to rhodanese-like domain-containing protein [Arabidopsis thaliana] (TAIR:AT2G42220.1); similar to unnamed protein product [Vitis vinifera] (GB:CAO50144.1); contains InterPro domain Rhodanese-like (InterPro:IPR001763)
At1g47260	9587	10021	9734	10768	0.373	0.478	0.184	1.04527	1.01533	1.12319	GAMMA CARBONIC ANHYDRASE 2 (GAMMA CA2)	Encodes mitochondrial gamma carbonic anhydrase. Component of the NADH dehydrogenase complex.
At5g51690	2128	1692	2380	2387	0.182	0.235	0.169	0.795113	1.11842	1.12171	(ACS12)	Encodes an aminotransferase with broad specificity for aspartate and aromatic amino aids such as tyrosine and phenylalanine. It does not act on branched chain amino acids and does not have ACC synthase activity.
At4g33090	10456	11028	11296	11723	0.098	0.291	0.032	1.05471	1.08034	1.12117	AMINOPEPTIDASE M1 (APM1)	encodes an aminopeptidase, a ortholog of mouse microsomal AP (EC 3.4.11.2).
At2g25140	1504	1348	1188	1686	0.065	0.062	0.254	0.896277	0.789894	1.12101	CASEIN LYTIC PROTEINASE B4 (CLPB4)	Encodes ClpB4, which belongs to the Casein lytic proteinase/heat shock protein 100 (Clp/Hsp100) family. Targeted to the mitochondrion, also referred to as ClpB-m. Transcripts of ClpB4 accumulate dramatically at high temperatures, suggesting that it may be involved in response to heat stress.
At2g41680	23021	21951	23577	25804	0.414	0.388	0.129	0.953521	1.02415	1.12089		Encodes a NADPH thioredoxin reductase involved in chloroplast protection against oxidative damage.
At3g28710	5312	5236	5803	5954	0.479	0.067	0.134	0.985693	1.09243	1.12086		H+-transporting two-sector ATPase, putative; Identical to Probable vacuolar proton pump subunit d 1 [Arabidopsis Thaliana] (GB:Q9LJI5); similar to H+-transporting two-sector ATPase, putative [Arabidopsis thaliana] (TAIR:AT3G28715.1); similar to hypothetical protein [Vitis vinifera] (GB:CAN79922.1); similar to predicted protein [Physcomitrella patens subsp. patens] (GB:EDQ50869.1); similar to H+-t…
At5g19460	1714	1590	1616	1921	0.345	0.22	0.261	0.927655	0.942824	1.12077	Arabidopsis thaliana Nudix hydrolase homolog 20 (atnudt20)	ATNUDT20 (Arabidopsis thaliana Nudix hydrolase homolog 20); hydrolase; Identical to Nudix hydrolase 20, chloroplast precursor (NUDT20) [Arabidopsis Thaliana] (GB:Q8VXZ0); similar to ATNUDT24 (Arabidopsis thaliana Nudix hydrolase homolog 24), hydrolase [Arabidopsis thaliana] (TAIR:AT5G19470.1); similar to unnamed protein product [Vitis vinifera] (GB:CAO65568.1); contains InterPro domain NUDIX hydr…
At5g26570	8759	7135	7979	9808	0.166	0.203	0.093	0.814591	0.910949	1.11976	(ATGWD3)	chloroplastidic phosphoglucan, water dikinase (PWD) which is required for normal degradation of leaf starch in Arabidopsis. NMR analysis of the mutants, suggests that the gene is specifically involved in the phosphorylation of the glucosyl residues of starch at the C3 position.
At4g32770	14566	13975	16136	16304	0.251	0.022	0.091	0.959426	1.10779	1.11932	VITAMIN E DEFICIENT 1 (VTE1)	Tocopherol cyclase involved in tocopherol (vitamin E)synthesis. VTE1 over-expressing plants have increased tocopherol indicating VTE1 is a major limiting factor in tocopherol synthesis. Mutants defective in this gene accumulate high amounts of zeaxanthin in conditions of high light or low temperature. Plays a role in the adaptation to low temperature stress, notably phloem loading.
At1g69200	7167	7503	7730	8021	0.338	0.263	0.165	1.04688	1.07855	1.11916		kinase; similar to pfkB-type carbohydrate kinase family protein [Arabidopsis thaliana] (TAIR:AT3G54090.1); similar to unnamed protein product [Vitis vinifera] (GB:CAO41846.1); contains InterPro domain Carbohydrate/purine kinase (InterPro:IPR011611)
At4g25100	20034	23753	22543	22419	0.012	0.047	0.219	1.18563	1.12524	1.11905	FE SUPEROXIDE DISMUTASE 1 (FSD1)	Fe-superoxide dismutase
At1g22610	10418	11723	11027	11658	0.249	0.394	0.274	1.12526	1.05846	1.11902		C2 domain-containing protein; similar to C2 domain-containing protein [Arabidopsis thaliana] (TAIR:AT1G51570.1); similar to C2 domain-containing protein [Arabidopsis thaliana] (TAIR:AT5G12970.1); similar to C2 domain-containing protein [Arabidopsis thaliana] (TAIR:AT3G57880.1); similar to hypothetical protein OsJ_016002 [Oryza sativa (japonica cultivar-group)] (GB:EAZ32519.1); similar to hypothet…
At2g27490	2287	2030	2553	2559	0.228	0.053	0.082	0.887626	1.11631	1.11893	(ATCOAE)	AT2G27490 encodes dephospho-CoA kinase. The molecular function was shown to phosphorylate the ribosyl moiety forming CoA.
At5g13650	33439	36293	36494	37390	0.349	0.238	0.118	1.08535	1.09136	1.11816		elongation factor family protein; similar to elongation factor family protein [Arabidopsis thaliana] (TAIR:AT2G31060.2); similar to GTP-binding protein TypA [Trifolium pratense] (GB:AAR17698.1); similar to unknown [Populus trichocarpa] (GB:ABK94983.1); similar to unnamed protein product [Vitis vinifera] (GB:CAO23564.1); contains InterPro domain Translation elongation factor EFG/EF2, C-terminal; (…
At2g13360	42775	48175	47151	47824	0.008	0.126	0.047	1.12624	1.1023	1.11804	ALANINE:GLYOXYLATE AMINOTRANSFERASE (AGT)	Encodes a peroxisomal photorespiratory enzyme that catalyzes transamination reactions with multiple substrates. It is involved in photorespiration.
At5g56730	3255	3517	3269	3639	0.348	0.435	0.081	1.08049	1.0043	1.11797		peptidase M16 family protein / insulinase family protein; similar to metalloendopeptidase [Arabidopsis thaliana] (TAIR:AT5G42390.1); similar to hypothetical protein [Vitis vinifera] (GB:CAN62001.1); similar to unnamed protein product [Vitis vinifera] (GB:CAO65402.1); similar to chloroplast processing enzyme-like protein [Oryza sativa (japonica cultivar-group)] (GB:BAD87946.1); contains InterPro d…
At1g20830	10122	11271	10041	11312	0.141	0.462	0.153	1.11352	0.991998	1.11757		similar to conserved hypothetical protein [Medicago truncatula] (GB:ABE83236.1)
AtCg00470	38931	42273	44364	43504	0.193	0.092	0.132	1.08584	1.13955	1.11746	ATP SYNTHASE EPSILON CHAIN (ATPE)	ATPase epsilon subunit
AtCg00750	46101	50240	50054	51511	0.037	0.141	0.126	1.08978	1.08575	1.11735	RIBOSOMAL PROTEIN S11 (RPS11)	30S chloroplast ribosomal protein S11
At4g34290	9555	8615	11406	10674	0.081	0.15	0.226	0.901622	1.19372	1.11711		SWIB complex BAF60b domain-containing protein; similar to SWIB complex BAF60b domain-containing protein [Arabidopsis thaliana] (TAIR:AT2G14880.1); similar to unnamed protein product [Vitis vinifera] (GB:CAO70872.1); contains InterPro domain SWIB/MDM2; (InterPro:IPR003121)
AtCg00580	21557	26010	25261	24069	0.122	0.054	0.273	1.20657	1.17182	1.11653	(PSBE)	PSII cytochrome b559. There have been many speculations about the function of Cyt b559, but the most favored at present is that it plays a protective role by acting as an electron acceptor or electron donor under conditions when electron flow through PSII is not optimized.
At3g07440	3780	4165	4155	4220	0.105	0.185	0.053	1.10185	1.09921	1.1164		similar to unknown protein [Arabidopsis thaliana] (TAIR:AT5G48530.1); similar to unknown protein [Oryza sativa (japonica cultivar-group)] (GB:BAD22058.1)
At4g29010	17909	17098	18631	19993	0.009	0.371	0	0.954716	1.04031	1.11637	ABNORMAL INFLORESCENCE MERISTEM (AIM1)	Functions in beta-oxidation of fatty acids, similar to CuMFP with L-3-hydroxyacyl-CoA hydrolyase , L-3-hydroxyacyl-dehydrogenase, D-3-hydroxyacyl-CoA epimerase, and 3, 2-enoyl-CoA isomerase activities
At5g10160	2153	2065	2132	2403	0.412	0.471	0.266	0.959127	0.990246	1.11612		beta-hydroxyacyl-ACP dehydratase, putative; similar to beta-hydroxyacyl-ACP dehydratase, putative [Arabidopsis thaliana] (TAIR:AT2G22230.1); similar to putative 3-keto-acyl-ACP dehydratase [Brassica napus] (GB:AAK60545.1); contains InterPro domain Beta-hydroxyacyl-(acyl-carrier-protein) dehydratase FabZ; (InterPro:IPR010084); contains InterPro domain Beta-hydroxyacyl-(acyl-carrier-protein) dehydr…
At3g49140	6464	7045	6655	7209	0.273	0.341	0.119	1.08988	1.02955	1.11525		binding; similar to EMB2758 (EMBRYO DEFECTIVE 2758) [Arabidopsis thaliana] (TAIR:AT4G33990.1); similar to pentatricopeptide, putative, expressed [Oryza sativa (japonica cultivar-group)] (GB:ABF94899.1); similar to hypothetical protein [Vitis vinifera] (GB:CAN64485.1); similar to unnamed protein product [Vitis vinifera] (GB:CAO69339.1); contains InterPro domain Armadillo-type fold; (InterPro:IPR01…
At4g24460	3414	3229	3830	3806	0.407	0.223	0.317	0.945811	1.12185	1.11482		similar to unknown protein [Arabidopsis thaliana] (TAIR:AT5G19380.1); similar to conserved hypothetical protein [Medicago truncatula] (GB:ABE77682.1); similar to Os12g0511300 [Oryza sativa (japonica cultivar-group)] (GB:NP_001066868.1)
At1g32990	41287	46123	46200	46005	0.095	0.03	0.098	1.11713	1.119	1.11427	PLASTID RIBOSOMAL PROTEIN L11 (PRPL11)	mutant has Decreased effective quantum yield of photosystem II; Pale green plants; Reduced growth rate; Plastid Ribosomal Protein L11
AtCg00570	31479	38021	33989	35069	0.134	0.31	0.296	1.20782	1.07974	1.11404	(PSBF)	PSII cytochrome b559
AtCg00180	27830	31883	32206	30976	0.094	0.069	0.034	1.14563	1.15724	1.11304	(RPOC1)	RNA polymerase beta' subunit-1
At5g64816	2029	1632	2434	2257	0.035	0.005	0.272	0.804337	1.19961	1.11237		Identical to Protein At5g64816 precursor [Arabidopsis Thaliana] (GB:Q8L8Q8;GB:Q9LV96); similar to Os03g0185600 [Oryza sativa (japonica cultivar-group)] (GB:NP_001049198.1)
At5g51100	7252	6486	7044	8065	0.24	0.281	0.184	0.894374	0.971318	1.11211	FE SUPEROXIDE DISMUTASE 2 (FSD2)	Fe superoxide dismutase whose mRNA levels are increased in response to exposure to UV-B.
At5g16440	2051	2018	1840	2280	0.473	0.08	0.009	0.98391	0.897123	1.11165	ISOPENTENYL DIPHOSPHATE ISOMERASE 1 (IPP1)	Encodes a protein with isopentenyl diphosphate:dimethylallyl diphosphate isomerase activity. There is genetic evidence that it functions in the mevalonate, but not the MEP biosynthetic pathway.
At2g39080	5460	4964	5692	6069	0.323	0.42	0.202	0.909158	1.04249	1.11154		binding / catalytic; similar to unnamed protein product [Vitis vinifera] (GB:CAO71025.1); contains InterPro domain NAD(P)-binding; (InterPro:IPR016040)
At1g59840	3769	2994	3838	4186	0.084	0.379	0.239	0.794375	1.01831	1.11064	COFACTOR ASSEMBLY OF COMPLEX C (CCB4)	similar to unnamed protein product [Vitis vinifera] (GB:CAO40980.1)
At5g61410	31869	31401	38262	35384	0.375	0.038	0.094	0.985315	1.2006	1.1103	(RPE)	Arabidopsis thaliana ribulose-5-phosphate-3-epimerase mRNA
At1g03830	2358	1951	1976	2618	0.226	0.207	0.326	0.827396	0.837998	1.11026		guanylate-binding family protein; similar to GTP binding / GTPase [Arabidopsis thaliana] (TAIR:AT5G46070.1); similar to hypothetical protein OsJ_018761 [Oryza sativa (japonica cultivar-group)] (GB:EAZ35278.1); contains InterPro domain Guanylate-binding protein, C-terminal; (InterPro:IPR003191); contains InterPro domain Guanylate-binding protein, N-terminal; (InterPro:IPR015894); contains InterPro…
At3g48000	7654	7555	8174	8494	0.462	0.184	0.132	0.987066	1.06794	1.10975	ALDEHYDE DEHYDROGENASE 2B4 (ALDH2B4)	putative (NAD+) aldehyde dehydrogenase (At3g48000) mRNA,
At2g02590	4895	5517	5246	5431	0.22	0.185	0.244	1.12707	1.07171	1.1095		similar to Putative small multi-drug export [Medicago truncatula] (GB:ABE82708.1); similar to Os03g0800500 [Oryza sativa (japonica cultivar-group)] (GB:NP_001051585.1); contains InterPro domain Putative small multi-drug export; (InterPro:IPR009577)
At3g26650	42399	47283	47417	47037	0.03	0.048	0.056	1.11519	1.11835	1.10939	GLYCERALDEHYDE 3-PHOSPHATE DEHYDROGENASE A SUBUNIT (GAPA)	Encodes one of the two subunits forming the photosynthetic glyceraldehyde-3-phosphate dehydrogenase (GAPDH) and as such a constituent of the supramolecular complex with phosphoribulokinase (PRK) thought to be linked by a small peptide encoded by CP12-2. GapA-1 is coordinately expressed by light with PRK and CP12-2. The enzyme activity, tested in leaf protein extracts dropped significantly after e…
At2g29650	6670	7807	7630	7396	0.26	0.234	0.229	1.17046	1.14393	1.10885	anion transporter 1 (ANTR1)	Encodes an inorganic phosphate transporter that is localized to the thylakoid membrane.
At5g62790	12825	13809	12987	14219	0.221	0.458	0.217	1.07673	1.01263	1.10869	1-DEOXY-D-XYLULOSE 5-PHOSPHATE REDUCTOISOMERASE (DXR)	1-Deoxy-d-xylulose 5-phosphate reductoisomerase (DXR) catalyzes the first committed step of the 2-C-methyl-d-erythritol 4-phosphate pathway for isoprenoid biosynthesis. In Arabidopsis, DXR is encoded by a single-copy gene. Arabidopsis DXR is targeted to plastids and localizes into chloroplasts of leaf cells. DXR knockout or strongly silenced lines have a seedling lethal, albino phenotype. Transge…
At4g38510	13194	12686	14315	14626	0.313	0.027	0.133	0.961498	1.08496	1.10853		(VACUOLAR ATP SYNTHASE SUBUNIT B2); hydrogen ion transporting ATP synthase, rotational mechanism; Identical to Vacuolar ATP synthase subunit B [Arabidopsis Thaliana] (GB:P11574;GB:Q42205;GB:Q8L584;GB:Q9LQR5); similar to (VACUOLAR ATP SYNTHASE SUBUNIT B3), hydrogen ion transmembrane transporter/ hydrogen ion transporting ATP synthase, rotational mechanism / hydrogen ion transporting ATPase, rotati…
At1g74310	3236	3213	3649	3587	0.411	0.146	0.023	0.992892	1.12763	1.10847	ARABIDOPSIS THALIANA HEAT SHOCK PROTEIN 101 (ATHSP101)	Encodes ClpB1, which belongs to the Casein lytic proteinase/heat shock protein 100 (Clp/Hsp100) family. Involved in refolding of proteins which form aggregates under heat stress. Also known as AtHsp101. AtHsp101 is a cytosolic heat shock protein required for acclimation to high temperature.
At5g42480	6795	7123	7628	7532	0.377	0.093	0.127	1.04827	1.12259	1.10846	ACCUMULATION AND REPLICATION OF CHLOROPLASTS 6 (ARC6)	Shows homology to the cyanobacterial cell division protein Ftn2, mutant only has two mesophyll cell chloroplasts. Protein was localized to a ring at the center of the chloroplasts. Probably involved in functions in the assembly and/or stabilization of the plastid-dividing FtsZ ring, inhibiting FtsZ filament formation in the chloroplast.
At3g20230	1572	1453	1376	1742	0.438	0.004	0.257	0.9243	0.875318	1.10814		50S ribosomal protein L18 family; similar to structural constituent of ribosome [Arabidopsis thaliana] (TAIR:AT1G08845.1); similar to unnamed protein product [Vitis vinifera] (GB:CAO48120.1); contains InterPro domain Ribosomal protein L18/L5; (InterPro:IPR005484)
At4g03200	6392	6586	6660	7079	0.383	0.225	0.137	1.03035	1.04193	1.10748		catalytic; similar to unnamed protein product [Vitis vinifera] (GB:CAO22400.1); similar to hypothetical protein [Vitis vinifera] (GB:CAN68939.1); similar to cold-induced thioredoxin domain-containing protein [Ammopiptanthus mongolicus] (GB:ABI97349.1); contains InterPro domain Six-hairpin glycosidase-like; (InterPro:IPR008928); contains InterPro domain Protein of unknown function DUF255 (InterPro…
At3g55030	1908	1859	1714	2113	0.442	0.319	0.18	0.974319	0.898323	1.10744	phosphatidylglycerolphosphate synthase 2 (PGPS2)	Encodes a phosphatidylglycerolphosphate synthase.
At5g13420	11990	12078	11898	13272	0.457	0.41	0.077	1.00734	0.992327	1.10692		transaldolase, putative; similar to unnamed protein product [Vitis vinifera] (GB:CAO68704.1); contains InterPro domain Transaldolase, bacterial/plant type (InterPro:IPR014634); contains InterPro domain Transaldolase subfamily; (InterPro:IPR004732); contains InterPro domain Transaldolase; (InterPro:IPR001585); contains InterPro domain Aldolase-type TIM barrel; (InterPro:IPR013785)
At5g53170	20031	21653	23167	22167	0.4	0.036	0.065	1.08097	1.15656	1.10663	FtsH protease 11 (FTSH11)	encodes an FtsH protease that is localized to the chloroplast and the mitochondrion
At2g37020	1394	1137	1243	1542	0.288	0.16	0.16	0.815638	0.891679	1.10617		DNA binding; similar to unnamed protein product [Vitis vinifera] (GB:CAO18175.1); contains InterPro domain Translin, C-terminal; (InterPro:IPR016069); contains InterPro domain Translin; (InterPro:IPR002848); contains InterPro domain Translin, N-terminal; (InterPro:IPR016068)
At5g59750	5739	5315	6057	6348	0.402	0.326	0.288	0.92612	1.05541	1.10612		riboflavin biosynthesis protein, putative; similar to ATGCH (ARABIDOPSIS THALIANA GTP CYCLOHYDROLASE II), 3,4-dihydroxy-2-butanone-4-phosphate synthase/ GTP cyclohydrolase II [Arabidopsis thaliana] (TAIR:AT5G64300.1); similar to GTP cyclohydrolase II/3,4-dihydroxy-2-butanone-4-phosphate synthase-like protein [Oryza sativa (japonica cultivar-group)] (GB:AAO72560.1); similar to hypothetical protein…
At1g04820	25282	27268	27992	27962	0.221	0.154	0.139	1.07855	1.10719	1.106	(TUA4)	Encodes an alpha tubulin isoform that is expressed in roots, leaves and flowers.
At4g03430	4917	4362	5180	5437	0.301	0.401	0.295	0.887126	1.05349	1.10576	EMBRYO DEFECTIVE 2770 (EMB2770)	Encodes a nuclear protein similar to the human U5 small ribonucleoprotein-associated 102-kD protein and to the yeast pre-mRNA splicing factors Prp1p and Prp6p. STA1 expression is upregulated by cold stress, and the sta1-1 mutant is defective in the splicing of the cold-induced COR15A gene. Luciferase imaging was used to isolate a recessive mutant, sta1-1, with enhanced stability of the normally u…
At1g49240	11314	10869	12995	12504	0.382	0.205	0.168	0.960668	1.14858	1.10518	ACTIN 8 (ACT8)	Member of a subclass of actins composed of ACT2 and ACT8. Its mRNA is strongly expressed in strongly expressed in leaves, roots, stems, flowers, pollen, and siliques. However, protein expression, assayed by a ACT8:GUS fusion reporter, is very low in pollen.
AtCg00330	32912	35668	37000	36366	0.188	0.138	0.13	1.08374	1.12421	1.10495	chloroplast ribosomal protein S14 (RPS14)	30S chloroplast ribosomal protein S14
At3g16950	11177	13042	12208	12345	0.007	0.175	0.115	1.16686	1.09224	1.1045	LIPOAMIDE DEHYDROGENASE 1 (LPD1)	encodes a plastid lipoamide dehydrogenase, subunit of the pyruvate dehydrogenase complex which provides acetyl-CoA for de novo fatty acid biosynthesis. The gene is highly expressed in developing seeds.
At5g47190	5335	5768	6022	5892	0.284	0.138	0.253	1.08116	1.12877	1.1044		ribosomal protein L19 family protein; Identical to 50S ribosomal protein L19-2, chloroplast precursor [Arabidopsis Thaliana] (GB:Q8RXX5;GB:Q8LBV7;GB:Q9LVU0); similar to ribosomal protein L19 family protein [Arabidopsis thaliana] (TAIR:AT4G17560.1); similar to plastid ribosomal protein L19, putative [Brassica oleracea] (GB:ABD64915.1); contains InterPro domain Ribosomal protein L19; (InterPro:IPR0…
At3g26520	25989	31119	29084	28677	0.12	0.203	0.112	1.19739	1.11909	1.10343	TONOPLAST INTRINSIC PROTEIN 2 (TIP2)	gamma tonoplast intrinsic protein 2 (TIP2). expressed throughout the plant and transcript level is increased upon NaCl or ABA treatments. NaCl stress-sensitive yeast mutant strains exhibit more resistance to salt when expressing this protein.
At3g58010	1511	1259	1249	1667	0.131	0.268	0.08	0.833223	0.826605	1.10324		similar to unknown protein [Arabidopsis thaliana] (TAIR:AT2G42130.4); similar to Os04g0665800 [Oryza sativa (japonica cultivar-group)] (GB:NP_001054180.1); similar to unknown [Vitis pseudoreticulata] (GB:ABC69760.1)
At2g01140	9309	9315	8514	10264	0.498	0.122	0.105	1.00064	0.914599	1.10259		fructose-bisphosphate aldolase, putative; Identical to Probable fructose-bisphosphate aldolase 3, chloroplast precursor (FBA3) [Arabidopsis Thaliana] (GB:Q9ZU52); similar to fructose-bisphosphate aldolase, putative [Arabidopsis thaliana] (TAIR:AT4G38970.1); similar to unnamed protein product [Vitis vinifera] (GB:CAO42215.1); similar to unknown [Populus trichocarpa] (GB:ABK94899.1); similar to unk…
At1g78380	19847	21261	19647	21879	0.305	0.448	0.281	1.07125	0.989923	1.10238	GLUTATHIONE S-TRANSFERASE TAU 19 (ATGSTU19)	Encodes a glutathione transferase that is a member of Tau GST gene family. Expression is induced by drought stress, oxidative stress, and high doses of auxin and cytokinin. naming convention according to Wagner et al. (2002) The expression of this gene is upregulated by herbicide safeners such as benoxacor and fenclorim.
At1g27450	16057	17932	15271	17685	0.139	0.012	0.185	1.11677	0.951049	1.10139	ADENINE PHOSPHORIBOSYL TRANSFERASE 1 (APT1)	Adenosine phosphoribosyl transferase(E.C:2.4.2.7), involved in the one-step salvage of adenine to AMP.
At5g66570	33667	30564	31800	37074	0.04	0.038	0.026	0.907833	0.944545	1.1012	PS II OXYGEN-EVOLVING COMPLEX 1 (PSBO1)	Encodes a protein which is an extrinsic subunit of photosystem II and which has been proposed to play a central role in stabilization of the catalytic manganese cluster. In <i>Arabidopsis thaliana</i> the PsbO proteins are encoded by two genes: <i>psbO1</i> and <i>psbO2</i>. PsbO1 is the major isoform in the wild-type.
At5g20130	12067	11348	12040	13287	0.195	0.487	0.195	0.940416	0.997762	1.1011		similar to unknown protein [Oryza sativa (japonica cultivar-group)] (GB:BAD46213.1); similar to Os09g0568100 [Oryza sativa (japonica cultivar-group)] (GB:NP_001063968.1)
At2g35410	13303	12574	15106	14640	0.164	0.06	0.063	0.9452	1.13553	1.1005		33 kDa ribonucleoprotein, chloroplast, putative / RNA-binding protein cp33, putative; similar to RNA recognition motif (RRM)-containing protein [Arabidopsis thaliana] (TAIR:AT4G09040.2); similar to RNA recognition motif (RRM)-containing protein [Arabidopsis thaliana] (TAIR:AT4G09040.1); similar to unnamed protein product [Vitis vinifera] (GB:CAO63401.1); contains InterPro domain RNA recognition m…
At1g17650	12907	13018	12135	14194	0.472	0.303	0.225	1.0086	0.940187	1.09971	GLYOXYLATE REDUCTASE 2 (GLYR2)	Glyoxylate reductase located in chloroplasts.
At3g55330	32298	37042	31104	35482	0.058	0.284	0.227	1.14688	0.963032	1.09858	PsbP-like protein 1 (PPL1)	PPL1 (PSBP-LIKE PROTEIN 1); calcium ion binding; Identical to PsbP-related thylakoid lumenal protein 2, chloroplast precursor [Arabidopsis Thaliana] (GB:P82538); similar to PPL2 (PSBP-LIKE PROTEIN 2), calcium ion binding [Arabidopsis thaliana] (TAIR:AT2G39470.2); similar to PPL2 (PSBP-LIKE PROTEIN 2), calcium ion binding [Arabidopsis thaliana] (TAIR:AT2G39470.1); similar to unnamed protein produc…
At3g21110	4026	3624	3489	4418	0.193	0.107	0.175	0.900149	0.866617	1.09737	PURIN 7 (PUR7)	5'-phosphoribosyl-4-(N-succinocarboxamide)-5-aminoimidazole synthetase (PUR7, syn. SAICAR synthetase), catalyzes aspartate addition at the alpha-amino group to the growing purine backbone.
At5g47690	14898	14751	16332	16347	0.462	0.032	0.18	0.990133	1.09625	1.09726		binding; similar to binding [Arabidopsis thaliana] (TAIR:AT1G77600.1); similar to hypothetical protein [Vitis vinifera] (GB:CAN75734.1); similar to hypothetical protein 26.t00005 [Brassica oleracea] (GB:ABD64989.1); similar to HEAT [Medicago truncatula] (GB:ABN05881.1); contains InterPro domain Armadillo-type fold; (InterPro:IPR016024)
At5g47690	14898	14751	16332	16347	0.462	0.032	0.18	0.990133	1.09625	1.09726		binding; similar to binding [Arabidopsis thaliana] (TAIR:AT1G77600.1); similar to hypothetical protein [Vitis vinifera] (GB:CAN75734.1); similar to hypothetical protein 26.t00005 [Brassica oleracea] (GB:ABD64989.1); similar to HEAT [Medicago truncatula] (GB:ABN05881.1); contains InterPro domain Armadillo-type fold; (InterPro:IPR016024)
At5g50100	7534	7654	8082	8259	0.454	0.064	0.28	1.01593	1.07274	1.09623		similar to PBng143 [Vigna radiata] (GB:BAB82450.1); contains InterPro domain Thioredoxin-like fold; (InterPro:IPR012336); contains InterPro domain Putative thiol-disulphide oxidoreductase DCC; (InterPro:IPR007263)
At1g54630	6223	7169	6400	6818	0.162	0.359	0.178	1.15202	1.02844	1.09561	ACYL CARRIER PROTEIN 3 (ACP3)	encodes an acyl carrier protein expressed in leaves, roots, and dry seeds. Gene expression is not regulated by light.
At1g48460	8139	6518	8179	8917	0.127	0.485	0.319	0.800835	1.00491	1.09559		similar to unknown protein [Arabidopsis thaliana] (TAIR:AT5G63040.2); similar to Os01g0704200 [Oryza sativa (japonica cultivar-group)] (GB:NP_001044004.1); similar to hypothetical protein MtrDRAFT_AC124952g33v1 [Medicago truncatula] (GB:ABE93586.1); contains domain Multidrug resistance ABC transporter MsbA, N-terminal domain (SSF90123)
At1g51060	4783	4260	4708	5240	0.109	0.403	0.197	0.890654	0.984319	1.09555	(HTA10)	Encodes HTA10, a histone H2A protein.
At5g14780	17889	18206	19805	19594	0.454	0.058	0.091	1.01772	1.1071	1.09531	FORMATE DEHYDROGENASE (FDH)	Encodes a NAD-dependent formate dehydrogenase.
At5g24490	16849	17775	17986	18444	0.407	0.379	0.327	1.05496	1.06748	1.09466		30S ribosomal protein, putative; similar to chloroplast-specific ribosomal protein [Lycopersicon esculentum] (GB:AAU03364.1); contains InterPro domain Ribosomal protein S30Ae/sigma 54 modulation protein; (InterPro:IPR003489)
At3g10130	1975	1770	1800	2161	0.327	0.114	0.188	0.896203	0.911392	1.09418		SOUL heme-binding family protein; Identical to Heme-binding-like protein At3g10130, chloroplast precursor [Arabidopsis Thaliana] (GB:Q9SR77;GB:Q8L605); similar to SOUL heme-binding family protein [Arabidopsis thaliana] (TAIR:AT5G20140.1); similar to unnamed protein product [Vitis vinifera] (GB:CAO15904.1); contains InterPro domain SOUL heme-binding protein (InterPro:IPR006917)
At3g60750	50832	58293	53343	55587	0.038	0.061	0.119	1.14678	1.0494	1.09354		transketolase, putative; similar to transketolase, putative [Arabidopsis thaliana] (TAIR:AT2G45290.1); similar to unknown [Populus trichocarpa] (GB:ABK95795.1); similar to Transketolase, chloroplast precursor (TK) (GB:Q43848); similar to unknown [Populus trichocarpa] (GB:ABK92500.1); contains InterPro domain Transketolase, C-terminal/Pyruvate-ferredoxin oxidoreductase, domain II; (InterPro:IPR009…
At1g20010	6921	5523	6873	7568	0.201	0.444	0.22	0.798006	0.993065	1.09348	(TUB5)	beta tubulin
At5g35790	12097	13085	13405	13226	0.332	0.053	0.143	1.08167	1.10813	1.09333	GLUCOSE-6-PHOSPHATE DEHYDROGENASE 1 (G6PD1)	Encodes a plastidic glucose-6-phosphate dehydrogenase that is sensitive to reduction by DTT and whose mRNA is more prevalent in developing organs but absent in the root.
At5g04740	7193	7159	6881	7862	0.486	0.247	0.157	0.995273	0.956624	1.09301		ACT domain-containing protein; similar to uridylyltransferase-related [Arabidopsis thaliana] (TAIR:AT1G16880.1); similar to unnamed protein product [Vitis vinifera] (GB:CAO70126.1); similar to Os12g0152700 [Oryza sativa (japonica cultivar-group)] (GB:NP_001066177.1); contains InterPro domain Amino acid-binding ACT; (InterPro:IPR002912)
At1g16790	431	475	287	471	0.335	0.082	0.311	1.10209	0.665893	1.09281		ribosomal protein-related; similar to hypothetical protein [Vitis vinifera] (GB:CAN63741.1)
AtCg01130	9748	10350	11688	10651	0.295	0.08	0.224	1.06176	1.19902	1.09263	(YCF1.2)	hypothetical protein
At3g55200	3955	4470	3949	4321	0.078	0.49	0.098	1.13021	0.998483	1.09254		splicing factor, putative; similar to splicing factor, putative [Arabidopsis thaliana] (TAIR:AT3G55220.1); similar to predicted protein [Physcomitrella patens subsp. patens] (GB:EDQ59379.1); similar to CPSF A subunit, C-terminal; WD40-like [Medicago truncatula] (GB:ABP03867.1); similar to unnamed protein product [Vitis vinifera] (GB:CAO41578.1); contains InterPro domain Cleavage and polyadenylati…
At3g56130	12294	12537	13823	13430	0.462	0.098	0.145	1.01977	1.12437	1.0924		biotin/lipoyl attachment domain-containing protein; similar to biotin/lipoyl attachment domain-containing protein [Arabidopsis thaliana] (TAIR:AT1G52670.1); similar to unnamed protein product [Vitis vinifera] (GB:CAO41446.1); contains InterPro domain Single hybrid motif (InterPro:IPR011053); contains InterPro domain Galactose-binding like (InterPro:IPR008979); contains InterPro domain Biotin/lipo…
At1g69160	1000	896	621	1092	0.231	0.032	0.329	0.896	0.621	1.092		unknown protein
At4g34350	38006	40060	41295	41501	0.156	0.119	0.017	1.05404	1.08654	1.09196	4-HYDROXY-3-METHYLBUT-2-ENYL DIPHOSPHATE REDUCTASE (HDR)	Arabidopsis ISPH is involved in the plastid nonmevalonate pathway of isoprenoid biosynthesis. It was shown to complement the lethal phenotype of E. coli ispH mutant and is therefore most likely encodes a protein with 4-hydroxy-3-methylbut-2-en-1-yl diphosphate reductase activity involved in the last step of mevalonate-independent isopentenyl biosynthesis. Mutant has Albino seedling.
At1g20450	4278	6916	5563	4668	0.122	0.27	0.386	1.61664	1.30037	1.09116	EARLY RESPONSIVE TO DEHYDRATION 10 (ERD10)	Encodes a gene induced by low temperature and dehydration. Inhibits e.coli growth while overexpressed. Belongs to the dehydrin protein family, which contains highly conserved stretches of 7-17 residues that are repetitively scattered in their sequences, the K-, S-, Y- and lysine rich segments. LTI29 and LTI30 double overexpressors confer cold tolerance. Localized to membranes and cytoplasm.
At1g27400	21188	19766	19403	23114	0.151	0.145	0.235	0.932887	0.915754	1.0909		60S ribosomal protein L17 (RPL17A); Identical to 60S ribosomal protein L17-1 (RPL17A) [Arabidopsis Thaliana] (GB:Q93VI3;GB:Q9FZJ5); similar to 60S ribosomal protein L17 (RPL17B) [Arabidopsis thaliana] (TAIR:AT1G67430.1); similar to ribosomal protein [Petunia x hybrida] (GB:AAL09401.1); contains InterPro domain Ribosomal protein L22/L17, eukaryotic/archaeal; (InterPro:IPR005721); contains InterPro…
At2g40300	4472	5298	4911	4877	0.152	0.242	0.199	1.1847	1.09817	1.09056	ferritin 4 (ATFER4)	Encodes FERRITIN 4, AtFER4. Ferritins are a class of 24-mer multi-meric proteins found in all kingdoms of life. Function as the main iron store in mammals. Evidence suggests that Arabidopsis ferritins are essential to protect cells against oxidative damage, but they do not constitute the major iron pool.
At5g53480	22700	25677	25602	24754	0.003	0.115	0.171	1.13115	1.12784	1.09048		importin beta-2, putative; similar to protein transporter [Arabidopsis thaliana] (TAIR:AT2G16950.2); similar to unnamed protein product [Vitis vinifera] (GB:CAO48630.1); similar to predicted protein [Physcomitrella patens subsp. patens] (GB:EDQ58655.1); similar to hypothetical protein OsI_037531 [Oryza sativa (indica cultivar-group)] (GB:EAY83572.1); contains InterPro domain Armadillo-type fold; …
At2g46910	7003	7377	7249	7635	0.43	0.4	0.282	1.05341	1.03513	1.09025		plastid-lipid associated protein PAP / fibrillin family protein; Identical to Probable plastid-lipid-associated protein 10, chloroplast precursor (PAP10) [Arabidopsis Thaliana] (GB:Q8W4F1;GB:Q8LDY4); similar to unnamed protein product [Vitis vinifera] (GB:CAO24359.1); contains InterPro domain PAP fibrillin; (InterPro:IPR006843)
At1g18640	2405	2028	2221	2622	0.217	0.08	0.057	0.843243	0.923493	1.09023
At2g24270	19031	18955	20747	20740	0.479	0.285	0.146	0.996007	1.09017	1.0898	(ALDH11A3)	Encodes a protein with non-phosphorylating NADP-dependent glyceraldehyde-3-phosphate dehydrogenase activity. The activity of the enzyme was determined from leaf extracts; the enzyme has not been purified to confirm activity.
At5g03630	4294	3963	4402	4675	0.32	0.457	0.291	0.922916	1.02515	1.08873	(ATMDAR2)	ATMDAR2; monodehydroascorbate reductase (NADH); Identical to Probable monodehydroascorbate reductase, cytoplasmic isoform 4 [Arabidopsis Thaliana] (GB:Q93WJ8;GB:Q8LBB1;GB:Q9LZS5); similar to ATMDAR3/MDHAR (MONODEHYDROASCORBATE REDUCTASE), monodehydroascorbate reductase (NADH) [Arabidopsis thaliana] (TAIR:AT3G09940.1); similar to unknown [Populus trichocarpa] (GB:ABK92458.1); contains InterPro dom…
At1g08890	1858	3005	1833	2022	0.251	0.417	0.317	1.61733	0.986545	1.08827		sugar transporter family protein; Identical to Sugar transporter ERD6-like 1 (SUGTL4) [Arabidopsis Thaliana] (GB:Q9SCW7;GB:O04041); similar to unknown protein [Arabidopsis thaliana] (TAIR:AT1G08900.2); similar to carbohydrate transmembrane transporter [Arabidopsis thaliana] (TAIR:AT1G08900.1); similar to unknown protein [Arabidopsis thaliana] (TAIR:AT1G08900.3); similar to unnamed protein product…
At2g38140	14187	14129	15218	15437	0.492	0.372	0.356	0.995912	1.07267	1.08811	PLASTID-SPECIFIC RIBOSOMAL PROTEIN 4 (PSRP4)	plastid-specific ribosomal protein 4 (PSRP4) mRNA, complete
At5g51830	7547	7225	7809	8210	0.232	0.009	0.079	0.957334	1.03472	1.08785		pfkB-type carbohydrate kinase family protein; similar to pfkB-type carbohydrate kinase family protein [Arabidopsis thaliana] (TAIR:AT1G66430.1); similar to hypothetical protein [Vitis vinifera] (GB:CAN61782.1); contains InterPro domain Carbohydrate/purine kinase (InterPro:IPR011611); contains InterPro domain Carbohydrate/puine kinase, PfkB, conserved site (InterPro:IPR002173); contains InterPro d…
At1g67120	3103	3173	2784	3375	0.449	0.208	0.271	1.02256	0.897196	1.08766		midasin-related; similar to unnamed protein product [Vitis vinifera] (GB:CAO45653.1); similar to hypothetical protein OsJ_030521 [Oryza sativa (japonica cultivar-group)] (GB:EAZ16312.1); similar to expressed protein [Oryza sativa (japonica cultivar-group)] (GB:ABG66112.1); contains InterPro domain Midasin; (InterPro:IPR012099); contains InterPro domain von Willebrand factor, type A (InterPro:IPR0…
At5g41970	9103	9811	8147	9897	0.312	0.3	0.271	1.07778	0.89498	1.08722		similar to unknown protein [Arabidopsis thaliana] (TAIR:AT3G49320.1); similar to LOC496075 protein [Xenopus laevis] (GB:AAH87491.1); similar to LOC496075 protein [Xenopus laevis] (GB:AAI06661.1); similar to Os02g0686600 [Oryza sativa (japonica cultivar-group)] (GB:NP_001047772.1); contains InterPro domain Metal-dependent protein hydrolase; (InterPro:IPR003226)
At4g17560	26588	26366	26706	28876	0.454	0.447	0.063	0.99165	1.00444	1.08605		ribosomal protein L19 family protein; Identical to 50S ribosomal protein L19-1, chloroplast precursor [Arabidopsis Thaliana] (GB:Q8W463;GB:O23597); similar to ribosomal protein L19 family protein [Arabidopsis thaliana] (TAIR:AT5G47190.1); similar to plastid ribosomal protein L19, putative [Brassica oleracea] (GB:ABD65070.1); contains InterPro domain Ribosomal protein L19; (InterPro:IPR001857)
At4g03080	2558	2401	2390	2778	0.207	0.392	0.23	0.938624	0.934324	1.086		kelch repeat-containing serine/threonine phosphoesterase family protein; Identical to Serine/threonine-protein phosphatase BSL1 (BSL1) [Arabidopsis Thaliana] (GB:Q8L7U5;GB:Q9ZTA4); similar to BSU1 (BRI1 SUPPRESSOR 1), protein serine/threonine phosphatase [Arabidopsis thaliana] (TAIR:AT1G03445.1); similar to kelch repeat-containing protein / serine/threonine phosphoesterase family protein [Arabido…
At4g32250	14159	13539	13205	15373	0.225	0.209	0.188	0.956212	0.932622	1.08574		protein kinase family protein; similar to KEG (KEEP ON GOING), protein binding / protein kinase/ ubiquitin-protein ligase [Arabidopsis thaliana] (TAIR:AT5G13530.1); similar to hypothetical protein [Vitis vinifera] (GB:CAN70648.1); similar to hypothetical protein OsI_023052 [Oryza sativa (indica cultivar-group)] (GB:EAZ01820.1); similar to unnamed protein product [Vitis vinifera] (GB:CAO62707.1); …
At5g20930	5047	5232	4770	5477	0.144	0.009	0.195	1.03666	0.945116	1.0852	TOUSLED (TSL)	Nuclear serine/threonine protein kinase that requires a coiled-coil region for oligomerization and catalytic activity. Required for leaf and flower development. Expression localized to the developing style by stage 13.
At2g47220	2878	2195	2832	3123	0.006	0.4	0.221	0.762682	0.984017	1.08513		3' exoribonuclease family domain 1 protein-related; similar to agenet domain-containing protein [Arabidopsis thaliana] (TAIR:AT1G11420.1); similar to unnamed protein product [Vitis vinifera] (GB:CAO67489.1); contains InterPro domain Protein of unknown function DUF724 (InterPro:IPR007930); contains InterPro domain Short-chain dehydrogenase/reductase SDR; (InterPro:IPR002198); contains InterPro dom…
At4g02620	2482	2530	2679	2693	0.461	0.397	0.283	1.01934	1.07937	1.08501		(VACUOLAR ATPASE SUBUNIT F); hydrogen ion transporting ATP synthase, rotational mechanism / hydrogen ion transporting ATPase, rotational mechanism; Identical to Probable vacuolar proton pump subunit F (VATF) [Arabidopsis Thaliana] (GB:Q9ZQX4); similar to hypothetical protein [Vitis vinifera] (GB:CAN63147.1); contains InterPro domain ATPase, V1 complex, subunit F, eukaryotic; (InterPro:IPR005772);…
At4g00290	3095	3086	3619	3357	0.489	0.136	0.098	0.997092	1.16931	1.08465		mechanosensitive ion channel domain-containing protein / MS ion channel domain-containing protein; similar to unknown protein [Arabidopsis thaliana] (TAIR:AT4G00234.1); similar to unnamed protein product [Vitis vinifera] (GB:CAO39670.1); contains InterPro domain Mechanosensitive ion channel MscS; (InterPro:IPR006685); contains InterPro domain Mechanosensitive ion channel MscS, transmembrane-2; (I…
At4g13010	14148	16565	12746	15336	0.215	0.129	0.22	1.17084	0.900905	1.08397		oxidoreductase, zinc-binding dehydrogenase family protein; Identical to Putative chloroplastic quinone-oxidoreductase homolog [Arabidopsis Thaliana] (GB:Q9SV68); similar to oxidoreductase, zinc-binding dehydrogenase family protein [Arabidopsis thaliana] (TAIR:AT1G23740.1); similar to unknown [Populus trichocarpa] (GB:ABK96194.1); contains InterPro domain Alcohol dehydrogenase GroES-like (InterPro…
At1g67080	2685	2411	2958	2910	0.322	0.137	0.204	0.897952	1.10168	1.0838	abscisic acid (ABA)-deficient 4 (ABA4)	Involved in the photoprotection of PSII. aba4-1 mutant completely lacks neoxanthin,a component of the chromophore of the peripheral antenna system in PSII. Expresses neoxanthin synthase activity involved in the neoxanthin biosynthesis, an intermediary in the abscisic acid biosynthesis.
At4g31990	16147	16367	16062	17499	0.475	0.481	0.246	1.01362	0.994736	1.08373	ASPARTATE AMINOTRANSFERASE 5 (ASP5)	encodes a plastid-localized aspartate aminotransferase
At4g33520	14864	10980	13967	16107	0.116	0.365	0.308	0.738698	0.939653	1.08362	P-TYPE ATP-ASE 1 (PAA1)	Encodes a putative metal-transporting P-type ATPase.
At3g12780	35125	40271	39899	38057	0.072	0.004	0.312	1.14651	1.13591	1.08347	PHOSPHOGLYCERATE KINASE 1 (PGK1)	nuclear phosphoglycerate kinase (PGK1)
At2g26930	4990	4640	4926	5403	0.223	0.437	0.183	0.92986	0.987174	1.08277	4-(CYTIDINE 5'-PHOSPHO)-2-C-METHYL-D-ERITHRITOL KINASE (ATCDPMEK)	Encodes a 4-(cytidine 5'-phospho)-2-C-methyl-D-erithritol kinase.
At3g06030	4520	4389	4248	4893	0.367	0.002	0.308	0.971018	0.939823	1.08252	ARABIDOPSIS NPK1-RELATED PROTEIN KINASE 3 (ANP3)	NPK1-related protein kinase 3
At3g60590	10491	11435	11854	11355	0.18	0.113	0.267	1.08998	1.12992	1.08236		similar to unknown protein [Arabidopsis thaliana] (TAIR:AT1G48460.1); similar to Os04g0534500 [Oryza sativa (japonica cultivar-group)] (GB:NP_001053417.1); similar to hypothetical protein MtrDRAFT_AC124952g33v1 [Medicago truncatula] (GB:ABE93586.1); similar to OSJNBb0020O11.15 [Oryza sativa (japonica cultivar-group)] (GB:CAE04786.3)
At4g08900	1304	950	1195	1411	0.18	0.313	0.125	0.728528	0.916411	1.08206		Encodes an arginase, likely to be involved in polyamine biosynthesis in pollen.
At1g31180	3257	3070	2990	3524	0.398	0.199	0.169	0.942585	0.918023	1.08198		The AtIMD3 is one out of 3 genes encoding the enzyme 3-isopropylmalate dehydrogenase involved in leucine biosynthesis in Arabidopsis. Its subcellular location has been targeted to plastids.
At1g31860	4663	4000	4536	5043	0.2	0.378	0.292	0.857817	0.972764	1.08149	(AT-IE)	encodes a bifunctional protein that has phosphoribosyl-ATP pyrophosphohydrolase (PRA-PH) and phosphoribosyl-AMP cyclohydrolase (PRA-CH) activities.
At1g42960	9805	7942	10130	10602	0.046	0.41	0.21	0.809995	1.03315	1.08129		expressed protein localized to the inner membrane of the chloroplast.
At2g09990	22016	20113	24438	23789	0.298	0.173	0.349	0.913563	1.11001	1.08053		40S ribosomal protein S16 (RPS16A); Identical to 40S ribosomal protein S16-1 (RPS16A) [Arabidopsis Thaliana] (GB:Q9SK22); similar to 40S ribosomal protein S16 (RPS16C) [Arabidopsis thaliana] (TAIR:AT5G18380.1); similar to 40S ribosomal protein S16 [Euphorbia esula] (GB:AAF34799.1); contains InterPro domain Ribosomal protein S9; (InterPro:IPR000754); contains InterPro domain Ribosomal protein S5 d…
AtCg00130	28738	27662	32907	31051	0.355	0.113	0.183	0.962558	1.14507	1.08049	(ATPF)	ATPase F subunit.
At4g28210	9319	9248	10198	10064	0.474	0.048	0.143	0.992381	1.09432	1.07994	embryo defective 1923 (emb1923)	EMB1923 (EMBRYO DEFECTIVE 1923); similar to unnamed protein product [Vitis vinifera] (GB:CAO41230.1)
At1g24040	3143	3062	3530	3394	0.424	0.26	0.234	0.974228	1.12313	1.07986		GCN5-related N-acetyltransferase (GNAT) family protein; similar to unknown [Populus trichocarpa] (GB:ABK96063.1); contains InterPro domain Acyl-CoA N-acyltransferase (InterPro:IPR016181); contains InterPro domain GCN5-related N-acetyltransferase; (InterPro:IPR000182)
At3g50820	29382	28600	29628	31719	0.352	0.409	0.101	0.973385	1.00837	1.07954	PHOTOSYSTEM II SUBUNIT O-2 (PSBO2)	Encodes a protein which is an extrinsic subunit of photosystem II and which has been proposed to play a central role in stabilization of the catalytic manganese cluster. In <i>Arabidopsis thaliana</i> the PsbO proteins are encoded by two genes: <i>psbO1</i> and <i>psbO2</i>. PsbO2 is the minor isoform in the wild-type. Mutants defective in this gene have been shown to be affected in the dephospho…
At1g52670	8811	8489	9960	9511	0.225	0.153	0.137	0.963455	1.13041	1.07945		biotin/lipoyl attachment domain-containing protein; similar to biotin carboxyl carrier protein of acetyl-CoA carboxylase-related [Arabidopsis thaliana] (TAIR:AT3G15690.2); similar to hypothetical protein [Vitis vinifera] (GB:CAN68457.1); contains InterPro domain Single hybrid motif (InterPro:IPR011053); contains InterPro domain Biotin/lipoyl attachment (InterPro:IPR000089)
At1g16720	22576	24375	20857	24365	0.252	0.139	0.263	1.07969	0.923857	1.07924	high chlorophyll fluorescence phenotype 173 (HCF173)	Encodes HCF173, a protein with weak similarities to the superfamily of the short-chain dehydrogenases/reductases. HCF173 is involved in the initiation of translation of the psbA mRNA. Mutants shows a high chlorophyll fluorescence phenotype (hcf) and are severely affected in the accumulation of PSII subunits. The protein HCF173 is localized in the chloroplast, where it is mainly associated with th…
At5g01500	3549	2692	3233	3830	0.078	0.186	0.303	0.758524	0.910961	1.07918		encodes an ATP/ADP carrier that is located to the thylakoid membrane involved in providing ATP during thylakoid biogenesis and turnover
At3g22520	11637	9471	11985	12546	0.029	0.281	0.286	0.81387	1.0299	1.07811		similar to unknown protein [Arabidopsis thaliana] (TAIR:AT4G14840.1); similar to CDPK adapter protein 1 [Mesembryanthemum crystallinum] (GB:AAK69758.1); contains InterPro domain tRNA-binding arm; (InterPro:IPR010978)
At1g76560	796	730	535	858	0.1	0.148	0.022	0.917085	0.672111	1.07789	(CP12-3)	CP12-3; similar to CP12-1 (CP12 domain-containing protein 1) [Arabidopsis thaliana] (TAIR:AT2G47400.1); similar to unknown [Picea sitchensis] (GB:ABK26381.1); contains InterPro domain Protein of unknown function CP12 (InterPro:IPR003823)
At3g46980	3455	2817	3692	3724	0.059	0.206	0.228	0.81534	1.0686	1.07786	PHOSPHATE TRANSPORTER 4;3 (PHT4;3)	Encodes an inorganic phosphate transporter (PHT4;3).
At1g32200	19673	19404	18337	21196	0.424	0.189	0.043	0.986326	0.93209	1.07742	(ATS1)	Encodes a chloroplast glycerol-3-phosphate acyltransferase.Involved in the biosynthesis of chloroplast phosphatidylglycerol.
At1g70730	12511	13613	12714	13476	0.123	0.302	0.173	1.08808	1.01623	1.07713		phosphoglucomutase, cytoplasmic, putative / glucose phosphomutase, putative; Identical to Probable phosphoglucomutase, cytoplasmic 2 [Arabidopsis Thaliana] (GB:Q9SGC1); similar to phosphoglucomutase, cytoplasmic, putative / glucose phosphomutase, putative [Arabidopsis thaliana] (TAIR:AT1G23190.1); similar to PGM (PHOSPHOGLUCOMUTASE) [Arabidopsis thaliana] (TAIR:AT5G51820.1); similar to Phosphoglu…
At1g75350	33090	34113	33750	35626	0.258	0.391	0.144	1.03092	1.01995	1.07664	embryo defective 2184 (emb2184)	EMB2184 (EMBRYO DEFECTIVE 2184); structural constituent of ribosome; Identical to 50S ribosomal protein L31, chloroplast precursor (RPL31) [Arabidopsis Thaliana] (GB:Q9FWS4); similar to unnamed protein product [Vitis vinifera] (GB:CAO61124.1); similar to hypothetical protein [Vitis vinifera] (GB:CAN64555.1); contains InterPro domain Ribosomal protein L31; (InterPro:IPR002150)
At5g51070	10607	11456	11744	11417	0.358	0.143	0.316	1.08004	1.10719	1.07636	EARLY RESPONSIVE TO DEHYDRATION 1 (ERD1)	ATP-dependent Clp protease regulatory subunit
At4g00490	4809	4024	4455	5176	0.227	0.359	0.259	0.836764	0.926388	1.07632	BETA-AMYLASE 2 (BAM2)	Encodes a chloroplast beta-amylase. The enzyme activity is very weak compared to BAM1 and BAM3. Mutant of BAM2 has no visible phenotype.
At5g03300	1826	1445	1499	1965	0.132	0.07	0.343	0.791347	0.82092	1.07612	ADENOSINE KINASE 2 (ADK2)	Encodes adenosine kinase 2 (ADK2), a typical, constitutively expressed housekeeping enzyme. Shows a high sequence identity with ADK1. Involved in salvage synthesis of adenylates and methyl recycling. Enzyme activity is substantially inhibited in roots, siliques and dry seeds by an unknown compound. May contribute to cytokinin interconversion.
At1g20750	211	201	222	227	0.362	0.38	0.285	0.952607	1.05213	1.07583		helicase-related; similar to helicase-related [Arabidopsis thaliana] (TAIR:AT1G20720.1); similar to unnamed protein product [Vitis vinifera] (GB:CAO66250.1); similar to hypothetical protein [Vitis vinifera] (GB:CAN84083.1); similar to hypothetical protein OsJ_029077 [Oryza sativa (japonica cultivar-group)] (GB:EAZ45594.1); contains InterPro domain DNA helicase (DNA repair), Rad3 type (InterPro:IP…
At1g42970	42454	40168	41691	45659	0.207	0.39	0.245	0.946153	0.982028	1.07549	GLYCERALDEHYDE-3-PHOSPHATE DEHYDROGENASE B SUBUNIT (GAPB)	Encodes chloroplast localized glyceraldehyde-3-phosphate dehydrogenase.
At3g55440	21350	19975	20503	22956	0.26	0.065	0.269	0.935597	0.960328	1.07522	TRIOSEPHOSPHATE ISOMERASE (TPI)	Encodes triosephosphate isomerase.
At3g14420	20155	19315	19510	21667	0.393	0.27	0.278	0.958323	0.967998	1.07502		(S)-2-hydroxy-acid oxidase, peroxisomal, putative / glycolate oxidase, putative / short chain alpha-hydroxy acid oxidase, putative; Identical to Probable peroxisomal [Arabidopsis Thaliana] (GB:Q9LRR9;GB:Q8VZA4;GB:Q944K6); similar to (S)-2-hydroxy-acid oxidase, peroxisomal, putative / glycolate oxidase, putative / short chain alpha-hydroxy acid oxidase, putative [Arabidopsis thaliana] (TAIR:AT3G14…
At2g39290	3024	2246	3242	3250	0.123	0.278	0.232	0.742725	1.07209	1.07474	PHOSPHATIDYLGLYCEROLPHOSPHATE SYNTHASE 1 (PGP1)	Encodes a phosphatidylglycerolphosphate synthase 2C which is dual-targeted into chloroplasts and mitochondria. Mutant plants have mutant chloroplasts but normal mitochondria.
AtCg00140	36851	33185	36618	39534	0.166	0.425	0.283	0.900518	0.993677	1.07281	(ATPH)	ATPase III subunit
At2g30860	18651	20440	23258	19991	0.136	0.004	0.252	1.09592	1.24701	1.07185	GLUTATHIONE S-TRANSFERASE PHI 9 (ATGSTF9)	Encodes glutathione transferase belonging to the phi class of GSTs. Naming convention according to Wagner et al. (2002).
At5g24400	16021	16478	16302	17171	0.372	0.403	0.225	1.02853	1.01754	1.07178	embryo defective 2024 (emb2024)	EMB2024 (EMBRYO DEFECTIVE 2024); catalytic; Identical to Probable 6-phosphogluconolactonase 5, chloroplast precursor (EMB2024) [Arabidopsis Thaliana] (GB:Q84WW2;GB:Q42135;GB:Q8LD77;GB:Q9FIN2); similar to glucosamine/galactosamine-6-phosphate isomerase family protein [Arabidopsis thaliana] (TAIR:AT3G49360.1); similar to unknown [Populus trichocarpa] (GB:ABK95228.1); contains InterPro domain Glucos…
At2g37220	46606	47521	51136	49948	0.41	0.136	0.148	1.01963	1.0972	1.07171		Encodes a chloroplast RNA binding protein. A substrate of the type III effector HopU1 (mono-ADP-ribosyltransferase).
At5g05730	4814	4861	4684	5159	0.415	0.411	0.037	1.00976	0.972995	1.07167	ANTHRANILATE SYNTHASE ALPHA SUBUNIT 1 (ASA1)	ASA1 encodes the alpha subunit of anthranilate synthase, which catalyzes the rate-limiting step of tryptophan synthesis. ASA1 is induced by ethylene, and forms a link between ethylene signalling and auxin synthesis in roots.
At5g46110	48175	50092	52168	51604	0.228	0.085	0.123	1.03979	1.08289	1.07118	ACCLIMATION OF PHOTOSYNTHESIS TO ENVIRONMENT 2 (APE2)	mutant has Altered acclimation responses; Chloroplast Triose Phosphate Translocator
At5g64860	7068	7274	8033	7571	0.425	0.066	0.238	1.02915	1.13653	1.07117	DISPROPORTIONATING ENZYME (DPE1)	Encodes a maltotriose-metabolizing enzyme with chloroplastic &#945;-1,4-glucanotransferase activity. Mutant has altered starch degradation.
At3g25520	8520	10571	9367	9122	0.017	0.094	0.292	1.24073	1.09941	1.07066	A. THALIANA RIBOSOMAL PROTEIN L5 (ATL5)	Encodes ribosomal protein L5 that binds to 5S ribosomal RNA and in involved in its export from the nucleus to the cytoplasm. Identified in a screen for enhancers of as1. as1/pgy double mutants show defects in leaf vascular patterning and adaxial cell fate. Double mutant analysis indicates pgy genes function in the same pathway as REV, KAN1 and KAN2.
At1g63970	2427	2323	2406	2598	0.427	0.466	0.254	0.957149	0.991347	1.07046	(ISPF)	Encodes a protein with 2C-methyl-D-erythritol 2,4-cyclodiphosphate synthase activity. The protein's activity was confirmed by heterologous expression of phenotypic complementation of the E. coli ispF mutant. Plants defective in this gene display an albino lethal phenotype.
At1g73990	9208	9140	8880	9856	0.452	0.402	0.125	0.992615	0.964379	1.07037	(SPPA)	Encodes a putative protease SppA (SppA).
At4g16660	13720	14469	12756	14681	0.25	0.183	0.169	1.05459	0.929738	1.07004		heat shock protein 70, putative / HSP70, putative; similar to heat shock protein, putative [Arabidopsis thaliana] (TAIR:AT1G11660.1); similar to unnamed protein product [Vitis vinifera] (GB:CAO44129.1); similar to unnamed protein product [Vitis vinifera] (GB:CAO69633.1); similar to hypothetical protein OsI_008490 [Oryza sativa (indica cultivar-group)] (GB:EAY87257.1); contains InterPro domain Hea…
At1g24360	7555	6744	6933	8084	0.105	0.295	0.159	0.892654	0.91767	1.07002		3-oxoacyl-(acyl-carrier protein) reductase, chloroplast / 3-ketoacyl-acyl carrier protein reductase; Identical to 3-oxoacyl-[acyl-carrier-protein] reductase, chloroplast precursor [Arabidopsis Thaliana] (GB:P33207;GB:O04463;GB:Q9FPJ6); similar to tropinone reductase, putative / tropine dehydrogenase, putative [Arabidopsis thaliana] (TAIR:AT2G29370.1); similar to 3-oxoacyl-[acyl-carrier-protein] r…
At5g24650	14930	14134	15546	15957	0.312	0.396	0.228	0.946685	1.04126	1.06879		mitochondrial import inner membrane translocase subunit Tim17/Tim22/Tim23 family protein; similar to mitochondrial import inner membrane translocase subunit Tim17/Tim22/Tim23 family protein [Arabidopsis thaliana] (TAIR:AT3G49560.1); similar to H0502B11.8 [Oryza sativa (indica cultivar-group)] (GB:CAH66528.1); contains InterPro domain Sterile alpha motif SAM (InterPro:IPR001660); contains InterPro…
At5g53460	18891	18792	21186	20180	0.473	0.081	0.251	0.994759	1.12149	1.06823	(GLT1)	NADH-dependent glutamate synthase
At2g31670	6597	6451	6712	7044	0.43	0.425	0.271	0.977869	1.01743	1.06776		similar to unknown protein [Arabidopsis thaliana] (TAIR:AT1G51360.1); similar to unknown [Populus trichocarpa] (GB:ABK93857.1); contains InterPro domain Dimeric alpha-beta barrel (InterPro:IPR011008); contains InterPro domain Stress responsive alpha-beta barrel (InterPro:IPR013097)
At2g25730	3089	2340	2726	3298	0.094	0.032	0.152	0.757527	0.882486	1.06766		binding / heme binding; similar to conserved hypothetical protein [Medicago truncatula] (GB:ABE83627.1); similar to Os01g0593000 [Oryza sativa (japonica cultivar-group)] (GB:NP_001043457.1); similar to conserved hypothetical protein [Medicago truncatula] (GB:ABE83626.1); contains InterPro domain Protein prenyltransferase; (InterPro:IPR008940); contains InterPro domain Tetratricopeptide TPR_2; (In…
At2g03420	4633	4363	4527	4945	0.329	0.437	0.282	0.941722	0.977121	1.06734		similar to expressed protein [Oryza sativa (japonica cultivar-group)] (GB:ABF94594.1)
At1g18730	10970	11869	11010	11694	0.03	0.48	0.23	1.08195	1.00365	1.066	NDH DEPENDENT FLOW 6 (NDF6)	likely a subunit of the chloroplast NAD(P)H dehydrogenase complex, involved in PSI cyclic electron transport. Located on the thylakoid membrane. Mutant has impaired NAD(P)H dehydrogenase activity.
At4g24280	36386	35140	36071	38782	0.37	0.458	0.213	0.965756	0.991343	1.06585	chloroplast heat shock protein 70-1 (cpHsc70-1)	CPHSC70-1 (chloroplast heat shock protein 70-1); ATP binding / unfolded protein binding; similar to MTHSC70-1 (mitochondrial heat shock protein 70-1), ATP binding / unfolded protein binding [Arabidopsis thaliana] (TAIR:AT4G37910.1); similar to mtHSC70-2 (HEAT SHOCK PROTEIN 70), ATP binding / unfolded protein binding [Arabidopsis thaliana] (TAIR:AT5G09590.1); similar to cpHSC70-2 (HEAT SHOCK PROTE…
At5g06290	9522	11156	11376	10147	0.041	0.019	0.254	1.1716	1.19471	1.06564	2-Cysteine peroxiredoxin B (2-Cys Prx B)	2-Cys peroxiredoxin (2-Cys PrxB) that contains two catalytic Cys residues.
At5g53860	7773	8034	8581	8282	0.395	0.171	0.251	1.03358	1.10395	1.06548	embryo defective 2737 (emb2737)	EMB2737 (EMBRYO DEFECTIVE 2737); similar to unnamed protein product [Vitis vinifera] (GB:CAO39303.1)
At3g04870	15004	15161	15723	15985	0.442	0.306	0.273	1.01046	1.04792	1.06538	ZETA-CAROTENE DESATURASE (ZDS)	Involved in the biosynthesis of carotenes and xanthophylls, reduces zeta-carotene to lycopene.
At1g49970	28724	28561	35591	30592	0.432	0.015	0.307	0.994325	1.23907	1.06503	(CLPR1)	Encodes a ClpP-related sequence. Though similar to ClpP proteins, this does not contains the highly conserved catalytic triad of Ser-type proteases (Ser-His-Asp). The name reflects nomenclature described in Adam et. al (2001).
At1g56070	40107	45593	41226	42698	0.218	0.436	0.353	1.13678	1.0279	1.0646	(LOS1)	encodes a translation elongation factor 2-like protein that is involved in cold-induced translation. Mutations in this gene specifically blocks low temperature-induced transcription of cold-responsive genes but induces the expression of CBF genes and mutants carrying the recessive mutations fail to acclimate to cold and is freezing sensitive.
At5g38410	33302	39509	38581	35445	0.026	0.083	0.249	1.18639	1.15852	1.06435		ribulose bisphosphate carboxylase small chain 3B / RuBisCO small subunit 3B (RBCS-3B) (ATS3B); Identical to Ribulose bisphosphate carboxylase small chain 3B, chloroplast precursor (RBCS-3B) [Arabidopsis Thaliana] (GB:P10798;GB:Q9FF21); similar to ribulose bisphosphate carboxylase small chain 2B / RuBisCO small subunit 2B (RBCS-2B) (ATS2B) [Arabidopsis thaliana] (TAIR:AT5G38420.1); similar to Ribu…
At4g25450	13564	15204	13176	14435	0.325	0.396	0.36	1.12091	0.971395	1.06421	(ATNAP8)	member of NAP subfamily
At4g14880	23226	22815	24744	24702	0.249	0.023	0.185	0.982304	1.06536	1.06355	O-ACETYLSERINE (THIOL) LYASE (OAS-TL) ISOFORM A1 (OASA1)	Encodes a cytosolic isoform of cytosolic O-acetylserine(thiol)lyase, a key enzyme in cysteine biosynthesis and for the fixation of inorganic sulfide. It catalyzes the formation of cysteine from O-acetylserine and inorganic sulfide. Gene expression is predominant in the root cortex and the xylem parenchyma. Gene expression is induced in leave, stems and roots by high salt and heavy metal stresses,…
At5g52970	7400	7847	8094	7867	0.382	0.265	0.373	1.06041	1.09378	1.06311		thylakoid lumen 15.0 kDa protein; Identical to Thylakoid lumenal 15.0 kDa protein 2, chloroplast precursor [Arabidopsis Thaliana] (GB:Q9LVV5;GB:Q94AF5); similar to unknown [Populus trichocarpa x Populus deltoides] (GB:ABK96655.1)
At1g12800	17651	15741	16293	18747	0.154	0.254	0.232	0.891791	0.923064	1.06209		S1 RNA-binding domain-containing protein; similar to S1 RNA-binding domain-containing protein [Arabidopsis thaliana] (TAIR:AT3G23700.1); similar to hypothetical protein [Vitis vinifera] (GB:CAN68047.1); similar to unnamed protein product [Vitis vinifera] (GB:CAO63706.1); contains InterPro domain S1, RNA binding; (InterPro:IPR003029); contains InterPro domain Nucleic acid-binding, OB-fold (InterPr…
At1g79040	31202	32570	29671	33109	0.347	0.067	0.284	1.04384	0.950933	1.06112	photosystem II subunit R (PSBR)	Encodes for the 10 kDa PsbR subunit of photosystem II (PSII). This subunit appears to be involved in the stable assembly of PSII, particularly that of the oxygen-evolving complex subunit PsbP. Mutants defective in this gene have reduced amounts of subunits PsbP and PsbQ in PSII. In turn, assembly of PsbR is dependent on the presence of PsbJ.
AtCg00280	50041	56093	57126	53099	0.086	0.079	0.264	1.12094	1.14158	1.06111	(PSBC)	chloroplast gene encoding a CP43 subunit of the photosystem II reaction center. promoter contains a blue-light responsive element.
At3g62910	3833	3200	4335	4067	0.164	0.007	0.178	0.834855	1.13097	1.06105	ALBINO AND PALE GREEN (APG3)	Isolated in a screen for chloroplast development mutants. Pale green, albino seedlings arrest early in seedling development.
At1g79870	3723	2988	3828	3947	0.166	0.384	0.005	0.802579	1.0282	1.06017		oxidoreductase family protein; similar to oxidoreductase family protein [Arabidopsis thaliana] (TAIR:AT1G12550.1); similar to hydroxyphenylpyruvate reductase (HPPR) [Solenostemon scutellarioides] (GB:CAD47810.2); contains InterPro domain D-isomer specific 2-hydroxyacid dehydrogenase, NAD-binding; (InterPro:IPR006140); contains InterPro domain NAD(P)-binding; (InterPro:IPR016040); contains InterPr…
At5g03940	16247	16812	16576	17223	0.224	0.388	0.111	1.03478	1.02025	1.06007	CHLOROPLAST SIGNAL RECOGNITION PARTICLE 54 KDA SUBUNIT (CPSRP54)	mutant has Yellow first leaves; Chloroplast Signal Recognition Particle Subunit
At3g24590	18212	16392	19418	19306	0.33	0.318	0.391	0.900066	1.06622	1.06007	plastidic type I signal peptidase 1 (PLSP1)	Encodes a signal peptidase Plsp1 (plastidic type I signal peptidase 1). Required for thylakoid development. Functions in the maturation of the 75-kD component of the translocon at the outer envelope membrane of chloroplasts and oxygen evolving complex subunit 33 (OE33).
At1g18170	4736	4761	4950	5019	0.491	0.394	0.367	1.00528	1.04519	1.05976		immunophilin / FKBP-type peptidyl-prolyl cis-trans isomerase family protein; similar to immunophilin / FKBP-type peptidyl-prolyl cis-trans isomerase family protein [Arabidopsis thaliana] (TAIR:AT1G73655.1); similar to hypothetical protein [Vitis vinifera] (GB:CAN76041.1); contains InterPro domain Peptidyl-prolyl cis-trans isomerase, FKBP-type; (InterPro:IPR001179)
At4g32590	2314	2082	2007	2452	0.414	0.093	0.397	0.899741	0.867329	1.05964		ferredoxin-related; similar to ferredoxin-related [Arabidopsis thaliana] (TAIR:AT3G16250.1); similar to unknown protein [Oryza sativa (japonica cultivar-group)] (GB:AAT58739.1); similar to Os05g0555300 [Oryza sativa (japonica cultivar-group)] (GB:NP_001056273.1); contains InterPro domain Beta-grasp fold, ferredoxin-type (InterPro:IPR012675); contains InterPro domain Ferredoxin; (InterPro:IPR00104…
At3g54400	6186	4809	5718	6554	0.027	0.04	0.262	0.777401	0.924345	1.05949		aspartyl protease family protein; similar to pepsin A [Arabidopsis thaliana] (TAIR:AT5G07030.1); similar to unknown [Populus trichocarpa] (GB:ABK93780.1); contains InterPro domain Peptidase aspartic, catalytic; (InterPro:IPR009007); contains InterPro domain Peptidase A1; (InterPro:IPR001461)
AtCg00480	25111	31424	26995	26603	0.132	0.328	0.247	1.2514	1.07503	1.05942	ATP SYNTHASE SUBUNIT BETA (ATPB)	chloroplast-encoded gene for beta subunit of ATP synthase
At1g51110	2816	2878	2717	2982	0.471	0.335	0.15	1.02202	0.964844	1.05895		plastid-lipid associated protein PAP / fibrillin family protein; Identical to Probable plastid-lipid-associated protein 12, chloroplast precursor (PAP12) [Arabidopsis Thaliana] (GB:Q8LAP6;GB:Q9C686;GB:Q9C687); similar to plastid-lipid associated protein PAP / fibrillin family protein [Arabidopsis thaliana] (TAIR:AT3G26070.1); similar to unnamed protein product [Vitis vinifera] (GB:CAO22009.1); co…
At2g31230	68	60	60	72	0.343	0.031	0.383	0.882353	0.882353	1.05882	Ethylene-responsive element binding factor 15 (ATERF15)	encodes a member of the ERF (ethylene response factor) subfamily B-3 of ERF/AP2 transcription factor family. The protein contains one AP2 domain. There are 18 members in this subfamily including ATERF-1, ATERF-2, AND ATERF-5.
At4g17530	6279	6139	6308	6646	0.43	0.474	0.264	0.977703	1.00462	1.05845	(ATRAB1C)	RAB1C; GTP binding; similar to AtRABD2b/AtRab1A (Arabidopsis Rab GTPase homolog D2b), GTP binding [Arabidopsis thaliana] (TAIR:AT5G47200.1); similar to GTP-binding protein, putative [Brassica oleracea] (GB:ABD65068.1); contains InterPro domain Ras GTPase; (InterPro:IPR001806); contains InterPro domain Ras (InterPro:IPR013753); contains InterPro domain Small GTP-binding protein; (InterPro:IPR00522…
At2g33800	21111	20949	21682	22333	0.471	0.43	0.291	0.992326	1.02705	1.05788		ribosomal protein S5 family protein; Identical to 30S ribosomal protein S5, chloroplast precursor (rps5) [Arabidopsis Thaliana] (GB:P93014); similar to unknown [Populus trichocarpa] (GB:ABK95748.1); contains InterPro domain Ribosomal protein S5 domain 2-type fold (InterPro:IPR014721); contains InterPro domain Ribosomal protein S5, bacterial-type; (InterPro:IPR005712); contains InterPro domain Rib…
At4g25900	3811	4502	4183	4030	0.227	0.262	0.259	1.18132	1.09761	1.05747		aldose 1-epimerase family protein; similar to aldose 1-epimerase family protein [Arabidopsis thaliana] (TAIR:AT5G57330.1); similar to Os04g0658000 [Oryza sativa (japonica cultivar-group)] (GB:NP_001054126.1); similar to Galactose mutarotase-like [Medicago truncatula] (GB:ABN08096.1); similar to OSIGBa0132E09-OSIGBa0108L24.1 [Oryza sativa (indica cultivar-group)] (GB:CAH67787.1); contains InterPro…
At4g02510	18488	17404	20419	19547	0.348	0.048	0.355	0.941367	1.10445	1.05728	TRANSLOCON AT THE OUTER ENVELOPE MEMBRANE OF CHLOROPLASTS 159 (TOC159)	An integral membrane GTPase that functions as a transit-sequence receptor required for the import of proteins necessary for chloroplast biogenesis. Located in the outer chloroplast membrane.
At5g16660	6085	6420	5891	6430	0.289	0.063	0.31	1.05505	0.968118	1.0567		similar to unknown protein [Arabidopsis thaliana] (TAIR:AT3G02900.1); similar to hypothetical protein [Plantago major] (GB:CAH59416.1)
At3g49680	9044	9246	10105	9552	0.45	0.182	0.256	1.02234	1.11732	1.05617	BRANCHED-CHAIN AMINOTRANSFERASE 3 (BCAT3)	Encodes a chloroplast branched-chain amino acid aminotransferase. Complements the yeast leu/iso-leu/val auxotrophy mutant.
At5g46420	11309	10512	10667	11940	0.035	0.056	0.234	0.929525	0.943231	1.0558		16S rRNA processing protein RimM family; similar to UDP-N-acetylglucosamine pyrophosphorylase-related [Arabidopsis thaliana] (TAIR:AT1G31070.2); similar to unnamed protein product [Vitis vinifera] (GB:CAO66893.1); contains InterPro domain PRC-barrel (InterPro:IPR007903); contains InterPro domain UTP--glucose-1-phosphate uridylyltransferase; (InterPro:IPR002618); contains InterPro domain RimM prot…
At5g13280	12327	10444	11524	13011	0.215	0.347	0.345	0.847246	0.934858	1.05549	ASPARTATE KINASE 1 (AK-LYS1)	Asp kinase inhibited by Lys and S-adenosylmethionine. Contains regulatory domains that belong to the ACT domain family, which allow binding to a extreme variety of ligands. Can function as a monomer or as a dimer with acetohydroxyacid synthase (HSDH).
At1g74030	6453	6107	6317	6808	0.249	0.437	0.262	0.946382	0.978925	1.05501		enolase, putative; similar to LOS2 (Low expression of osmotically responsive genes 1), phosphopyruvate hydratase [Arabidopsis thaliana] (TAIR:AT2G36530.1); similar to hypothetical protein OsI_030111 [Oryza sativa (indica cultivar-group)] (GB:EAZ08879.1); similar to predicted protein [Physcomitrella patens subsp. patens] (GB:EDQ69744.1); similar to plastid enolase [Helianthus annuus] (GB:ABO36543.…
At4g30950	28916	30737	31384	30502	0.28	0.21	0.258	1.06298	1.08535	1.05485	FATTY ACID DESATURASE 6 (FAD6)	Chloroplastic enzyme responsible for the synthesis of 16:2 and 18:2 fatty acids from galactolipids, sulpholipids and phosphatidylglycerol. Uses ferredoxin as electron donor. Gene mutation resulted in reduced level of unsaturated fatty acids leading to susceptibility to photoinhibition.
At1g32160	2794	2433	2711	2947	0.269	0.278	0.282	0.870795	0.970293	1.05476		similar to unknown protein [Arabidopsis thaliana] (TAIR:AT3G17800.2); similar to unknown protein [Oryza sativa (japonica cultivar-group)] (GB:AAO38836.1); similar to Os03g0717900 [Oryza sativa (japonica cultivar-group)] (GB:NP_001051084.1); similar to Os04g0595100 [Oryza sativa (japonica cultivar-group)] (GB:NP_001053731.1); contains InterPro domain Protein of unknown function DUF760; (InterPro:I…
At1g11700	2087	2288	2011	2201	0.296	0.422	0.341	1.09631	0.963584	1.05462		similar to unknown protein [Arabidopsis thaliana] (TAIR:AT1G61930.1); similar to Protein of unknown function DUF584 [Medicago truncatula] (GB:ABE80969.1); similar to Os07g0516300 [Oryza sativa (japonica cultivar-group)] (GB:NP_001059782.1); contains InterPro domain Protein of unknown function DUF584; (InterPro:IPR007608)
At1g55480	20777	22603	23328	21903	0.041	0.09	0.202	1.08789	1.12278	1.05419		binding / protein binding; similar to LPA1 (LOW PSII ACCUMULATION1), binding [Arabidopsis thaliana] (TAIR:AT1G02910.1); similar to unnamed protein product [Vitis vinifera] (GB:CAO22110.1); contains InterPro domain Tetratricopeptide-like helical; (InterPro:IPR011990); contains InterPro domain PDZ/DHR/GLGF; (InterPro:IPR001478); contains InterPro domain Tetratricopeptide region (InterPro:IPR013026)
AtCg00020	52337	54209	51329	55142	0.408	0.453	0.344	1.03577	0.98074	1.05359	(PSBA)	Encodes chlorophyll binding protein D1, a part of the photosystem II reaction center core
At1g78560	6745	6710	6741	7106	0.491	0.497	0.196	0.994811	0.999407	1.05352		bile acid:sodium symporter family protein; similar to bile acid:sodium symporter family protein [Arabidopsis thaliana] (TAIR:AT2G26900.1); similar to unnamed protein product [Vitis vinifera] (GB:CAO39489.1); contains InterPro domain Bile acid:sodium symporter; (InterPro:IPR002657)
At1g36390	3941	3277	3632	4150	0.15	0.155	0.397	0.831515	0.921594	1.05303		co-chaperone grpE family protein; similar to EMB1241 (EMBRYO DEFECTIVE 1241), adenyl-nucleotide exchange factor/ chaperone binding / protein binding / protein homodimerization [Arabidopsis thaliana] (TAIR:AT5G17710.1); similar to EMB1241 (EMBRYO DEFECTIVE 1241), adenyl-nucleotide exchange factor/ chaperone binding / protein binding / protein homodimerization [Arabidopsis thaliana] (TAIR:AT5G17710…
At1g50320	14930	14321	15441	15720	0.369	0.394	0.375	0.95921	1.03423	1.05291	(ATHX)	encodes a prokaryotic thioredoxin
At1g15140	14267	13496	13966	15017	0.357	0.463	0.368	0.945959	0.978902	1.05257		oxidoreductase NAD-binding domain-containing protein; similar to ATLFNR2 (LEAF FNR 2), poly(U) binding [Arabidopsis thaliana] (TAIR:AT1G20020.3); similar to ATLFNR2 (LEAF FNR 2), NADPH dehydrogenase/ oxidoreductase/ poly(U) binding [Arabidopsis thaliana] (TAIR:AT1G20020.1); similar to ATLFNR2 (LEAF FNR 2), poly(U) binding [Arabidopsis thaliana] (TAIR:AT1G20020.2); similar to unnamed protein produ…
At3g25660	27500	23384	28540	28939	0.225	0.398	0.361	0.850327	1.03782	1.05233		glutamyl-tRNA(Gln) amidotransferase, putative; similar to ATFAAH (ARABIDOPSIS THALIANA FATTY ACID AMIDE HYDROLASE), N-(long-chain-acyl)ethanolamine deacylase/ amidase [Arabidopsis thaliana] (TAIR:AT5G64440.1); similar to unnamed protein product [Vitis vinifera] (GB:CAO69945.1); similar to hypothetical protein OsJ_015658 [Oryza sativa (japonica cultivar-group)] (GB:EAZ32175.1); similar to H0306F03…
At4g23100	21067	21500	20151	22168	0.39	0.359	0.295	1.02055	0.95652	1.05226	GLUTAMATE-CYSTEINE LIGASE (GSH1)	Encodes the enzyme glutamate-cysteine ligase catalyzing the first, and rate-limiting, step of glutathione biosynthesis. Required for cell proliferation at the root tip. Involved in susceptibility to the bacterial pathogen Pseudomonas syringae. Mutants are phytoalexin defective.
At5g22330	6064	5473	6434	6380	0.236	0.121	0.185	0.90254	1.06102	1.05211	RESISTANCE TO PSEUDOMONAS SYRINGAE PV MACULICOLA INTERACTOR 1 (RIN1)	ATTIP49A/RIN1 (RESISTANCE TO PSEUDOMONAS SYRINGAE PV MACULICOLA INTERACTOR 1); protein binding; similar to DNA helicase, putative [Arabidopsis thaliana] (TAIR:AT5G67630.1); similar to unnamed protein product [Vitis vinifera] (GB:CAO21840.1); similar to putative RuvB-like protein 1,49-kDa TATA box-binding protein-interacting protein [Oryza sativa (japonica cultivar-group)] (GB:BAC83028.1); similar…
At5g07350	12091	11812	11785	12720	0.451	0.442	0.388	0.976925	0.974692	1.05202		tudor domain-containing protein / nuclease family protein; similar to tudor domain-containing protein / nuclease family protein [Arabidopsis thaliana] (TAIR:AT5G61780.1); similar to unnamed protein product [Vitis vinifera] (GB:CAO23079.1); similar to hypothetical protein [Vitis vinifera] (GB:CAN83456.1); similar to 110 kDa 4SNc-Tudor domain protein [Pisum sativum] (GB:BAC06184.1); contains InterP…
At1g14850	9099	8829	8616	9572	0.362	0.219	0.297	0.970326	0.946917	1.05198	(NUP155)	Encodes a protein similar to nucleoporin, a a major component of the nuclear pore complex (NPC) involved in cellular nucleo-cytoplasmic transport
At4g20360	44139	47349	48943	46419	0.308	0.151	0.365	1.07272	1.10884	1.05165	ARABIDOPSIS RAB GTPASE HOMOLOG E1B (ATRABE1B)	AtRABE1b/AtRab8D (Arabidopsis Rab GTPase homolog E1b); translation elongation factor; Identical to Elongation factor Tu, chloroplast precursor (TUFA) [Arabidopsis Thaliana] (GB:P17745); similar to elongation factor Tu, putative / EF-Tu, putative [Arabidopsis thaliana] (TAIR:AT4G02930.1); similar to Elongation factor Tu, chloroplast precursor (EF-Tu) (GB:Q43467); similar to Elongation factor Tu, c…
At2g33340	21711	20113	23829	22826	0.379	0.015	0.296	0.926397	1.09755	1.05136		transducin family protein / WD-40 repeat family protein; similar to transducin family protein / WD-40 repeat family protein [Arabidopsis thaliana] (TAIR:AT1G04510.2); similar to transducin family protein / WD-40 repeat family protein [Arabidopsis thaliana] (TAIR:AT1G04510.1); similar to predicted protein [Physcomitrella patens subsp. patens] (GB:EDQ80643.1); similar to unnamed protein product [Vi…
At2g47910	9897	8461	8788	10400	0.214	0.162	0.236	0.854906	0.887946	1.05082	chlororespiratory reduction 6 (CRR6)	Encodes a chloroplast thylakoid membrane protein. Required for the assembly/accumulation of the NAD(P)H dehydrogenase complex of the photosynthetic electron transport chain.
At3g20320	2460	2463	2400	2585	0.498	0.403	0.343	1.00122	0.97561	1.05081	TRIGALACTOSYLDIACYLGLYCEROL2 (TGD2)	Encodes a permease-like component of an ABC transporter involved in lipid transfer from ER to chloroplast. A phosphatidic acid-binding protein with a predicted mycobacterial cell entry domain. It is tethered to the inner chloroplast envelope membrane facing the outer envelope membrane. Presumed bacterial orthologs of TGD1 and TGD2 in Gram-negative bacteria are typically organized in transcription…
At1g21650	1823	1509	1432	1915	0.311	0.132	0.407	0.827756	0.785518	1.05047		ATP binding; similar to preprotein translocase secA subunit, putative [Arabidopsis thaliana] (TAIR:AT4G01800.1); similar to preprotein translocase secA family protein, putative, expressed [Oryza sativa (japonica cultivar-group)] (GB:ABA91870.2); similar to hypothetical protein OsJ_031933 [Oryza sativa (japonica cultivar-group)] (GB:EAZ17724.1); similar to unnamed protein product [Vitis vinifera] …
At5g14260	19704	18204	17096	20690	0.36	0.241	0.401	0.923873	0.867641	1.05004		SET domain-containing protein; similar to SET domain-containing protein [Arabidopsis thaliana] (TAIR:AT3G07670.1); similar to hypothetical protein OsI_036654 [Oryza sativa (indica cultivar-group)] (GB:EAY82695.1); similar to unnamed protein product [Vitis vinifera] (GB:CAO14603.1); similar to unknown [Picea sitchensis] (GB:ABK24248.1); contains InterPro domain Rubisco LSMT substrate-binding (Inte…
AtCg00190	36894	44673	39056	38739	0.016	0.244	0.235	1.21085	1.0586	1.05001	RNA POLYMERASE SUBUNIT BETA (RPOB)	Chloroplast DNA-dependent RNA polymerase B subunit. The transcription of this gene is regulated by a nuclear encoded RNA polymerase. This gene has been transferred to mitochondrial genome during crucifer evolution.
At2g27100	8169	7603	7592	8574	0.191	0.022	0.321	0.930714	0.929367	1.04958	SERRATE (SE)	Identified as a leaf form mutant by Redei having serrated leaves. Further analysis of the single loss of function allele indicated pleiotropic effects extending to many aspects of shoot development such as taller meristems, alterations in phase transition, phyllotaxy and branching. Encodes a single zinc finger containing protein that is expressed in meristems and organ primordia.
At2g30695	2653	2065	2428	2784	0.09	0.207	0.349	0.778364	0.91519	1.04938		similar to Os01g0894700 [Oryza sativa (japonica cultivar-group)] (GB:NP_001045071.1); similar to P0696G06.13 [Oryza sativa (japonica cultivar-group)] (GB:BAC06256.1); similar to Os09g0515400 [Oryza sativa (japonica cultivar-group)] (GB:NP_001063667.1)
At2g21195	1014	1196	1291	1064	0.314	0.071	0.394	1.17949	1.27318	1.04931		similar to Os07g0265100 [Oryza sativa (japonica cultivar-group)] (GB:NP_001059333.1)
At1g79850	35670	32494	34424	37422	0.301	0.149	0.293	0.910962	0.965069	1.04912	RIBOSOMAL PROTEIN S17 (RPS17)	nuclear-encoded 30S chloroplast ribosomal protein S17
AtCg00780	19997	20359	22532	20971	0.401	0.049	0.296	1.0181	1.12677	1.04871	RIBOSOMAL PROTEIN L14 (RPL14)	encodes a chloroplast ribosomal protein L14, a constituent of the large subunit of the ribosomal complex
AtCg00380	33795	32308	34402	35426	0.405	0.445	0.338	0.955999	1.01796	1.04826	chloroplast ribosomal protein S4 (RPS4)	Chloroplast encoded ribosomal protein S4
At3g63140	19043	18807	20492	19961	0.46	0.189	0.312	0.987607	1.07609	1.04821	CHLOROPLAST STEM-LOOP BINDING PROTEIN OF 41 KDA (CSP41A)	Encodes a protein with ribonuclease activity that is involved in plastid rRNA maturation.
At1g06430	11415	11515	13490	11965	0.45	0.149	0.375	1.00876	1.18178	1.04818	(FTSH8)	encodes a FtsH protease that is localized to the chloroplast
At2g45440	13379	12682	13105	14023	0.124	0.43	0.265	0.947903	0.97952	1.04814	DIHYDRODIPICOLINATE SYNTHASE (DHDPS2)	mutant has Increased levels of threonine; Dihydrodipicolinate Synthase 2
At3g11170	34213	28856	38428	35853	0.106	0.149	0.254	0.843422	1.1232	1.04793	FATTY ACID DESATURASE 7 (FAD7)	Chloroplastic enzyme responsible for the synthesis of 16:3 and 18:3 fatty acids from galactolipids, sulpholipids and phosphatidylglycerol. Uses ferredoxin as electron donor. Gene expression is induced by wounding in shoot and root. The wound-response in shoot is independent of jasmonic acid mediated pathway whereas the root response is mediated by jasmonic acid.
At2g30390	6651	6945	6609	6967	0.436	0.37	0.348	1.0442	0.993685	1.04751	FERROCHELATASE 2 (FC2)	ferrochelatase II; Identical to Ferrochelatase-2, chloroplast precursor [Arabidopsis Thaliana] (GB:O04921;GB:O23623;GB:Q7GB39); similar to FC1 (FERROCHELATASE 1), ferrochelatase [Arabidopsis thaliana] (TAIR:AT5G26030.2); similar to FC1 (FERROCHELATASE 1), ferrochelatase [Arabidopsis thaliana] (TAIR:AT5G26030.1); similar to unnamed protein product [Vitis vinifera] (GB:CAO71607.1); similar to ferro…
At3g08580	48729	45037	48593	51021	0.186	0.446	0.322	0.924234	0.997209	1.04704	ADP/ATP CARRIER 1 (AAC1)	mitochondrial ADP/ATP carrier
At3g11630	13624	13393	13066	14249	0.468	0.189	0.33	0.983045	0.959043	1.04587		2-Cys peroxiredoxin (2-Cys PrxA) that contains two catalytic Cys residues.
At5g33320	15987	13838	17085	16712	0.163	0.302	0.312	0.865578	1.06868	1.04535	CAB UNDEREXPRESSED 1 (CUE1)	Encodes a plastid inner envelope protein PPT (phosphoenolpyruvate/phosphate translocator) that catalyzes the transport of phosphoenolpyruvate and phosphate across the inner envelope membrane of plastids.
At1g74850	12000	12030	13569	12544	0.495	0.222	0.409	1.0025	1.13075	1.04533	PLASTID TRANSCRIPTIONALLY ACTIVE2 (PTAC2)	Present in transcriptionally active plastid chromosomes. Involved in plastid gene expression.
At2g42750	8241	8844	8960	8607	0.088	0.065	0.357	1.07317	1.08725	1.04441		DNAJ heat shock N-terminal domain-containing protein; similar to DNAJ heat shock N-terminal domain-containing protein [Arabidopsis thaliana] (TAIR:AT5G23240.1); similar to unnamed protein product [Vitis vinifera] (GB:CAO69912.1); contains InterPro domain Heat shock protein DnaJ; (InterPro:IPR003095); contains InterPro domain 3Fe-4S ferredoxin; (InterPro:IPR001080); contains InterPro domain Heat s…
At2g01250	6221	4627	6559	6489	0.204	0.093	0.262	0.743771	1.05433	1.04308		60S ribosomal protein L7 (RPL7B); Identical to 60S ribosomal protein L7-2 (RPL7B) [Arabidopsis Thaliana] (GB:P60040;GB:O80581;GB:Q42208;GB:Q9ZU42); similar to 60S ribosomal protein L7 (RPL7C) [Arabidopsis thaliana] (TAIR:AT2G44120.2); similar to 60S ribosomal protein L7 (RPL7C) [Arabidopsis thaliana] (TAIR:AT2G44120.1); similar to thaliana 60S ribosomal protein L7 (At2g44120) [Solanum tuberosum] …
At5g67630	7107	6822	7494	7410	0.343	0.223	0.37	0.959899	1.05445	1.04263		DNA helicase, putative; similar to DNA helicase-related [Arabidopsis thaliana] (TAIR:AT3G49830.1); similar to putative DNA helicase [Oryza sativa (japonica cultivar-group)] (GB:BAD72453.1); similar to DNA helicase, TBP-interacting protein [Physcomitrella patens subsp. patens] (GB:EDQ55914.1); similar to hypothetical protein [Vitis vinifera] (GB:CAN80826.1); contains InterPro domain TIP49, C-termi…
At1g15500	17976	16659	18630	18741	0.295	0.407	0.338	0.926736	1.03638	1.04256	(ATNTT2)	ATNTT2; ATP:ADP antiporter; Identical to Chloroplast ADP,ATP carrier protein 2, chloroplast precursor (AATP2) [Arabidopsis Thaliana] (GB:P92935;GB:Q9M9E3); similar to ATNTT1, ATP:ADP antiporter [Arabidopsis thaliana] (TAIR:AT1G80300.1); similar to plastid ATP/ADP transport protein 2 [Manihot esculenta] (GB:AAZ23107.1); similar to plastid ATP/ADP transport protein 2 [Manihot esculenta] (GB:AAZ2310…
At4g23430	7959	7535	7980	8294	0.351	0.481	0.329	0.946727	1.00264	1.04209		short-chain dehydrogenase/reductase (SDR) family protein; similar to short-chain dehydrogenase/reductase (SDR) family protein [Arabidopsis thaliana] (TAIR:AT4G23420.2); similar to short-chain dehydrogenase/reductase (SDR) family protein [Arabidopsis thaliana] (TAIR:AT4G23420.1); similar to unnamed protein product [Vitis vinifera] (GB:CAO62836.1); contains InterPro domain Glucose/ribitol dehydroge…
At5g06220	6815	7322	6615	7095	0.332	0.413	0.398	1.07439	0.970653	1.04109		similar to unknown protein [Arabidopsis thaliana] (TAIR:AT3G11560.4); similar to Os08g0482100 [Oryza sativa (japonica cultivar-group)] (GB:NP_001062067.1); similar to unknown protein [Oryza sativa (japonica cultivar-group)] (GB:BAD09288.1); contains InterPro domain LETM1-like; (InterPro:IPR011685)
At4g39710	10960	10406	9829	11408	0.355	0.119	0.208	0.949453	0.896807	1.04088		immunophilin, putative / FKBP-type peptidyl-prolyl cis-trans isomerase, putative; Identical to Probable FKBP-type peptidyl-prolyl cis-trans isomerase 4, chloroplast precursor (FKBP23I) [Arabidopsis Thaliana] (GB:Q9SCY3;GB:O65658;GB:Q941D9); similar to FK506-binding protein 1 (FKBP13) [Arabidopsis thaliana] (TAIR:AT5G45680.1); similar to unnamed protein product [Vitis vinifera] (GB:CAO71804.1); co…
At5g09590	7408	6305	7614	7707	0.038	0.405	0.387	0.851107	1.02781	1.04036	MITOCHONDRIAL HSP70 2 (MTHSC70-2)	heat shock protein 70 (Hsc70-5); nuclear
At3g51800	11784	11226	11583	12259	0.286	0.303	0.386	0.952648	0.982943	1.04031	(ATG2)	putative nuclear DNA-binding protein G2p (AtG2) mRNA,
At1g80380	19588	17378	17253	20370	0.304	0.096	0.202	0.887176	0.880794	1.03992		encodes a glycerate kinase which catalyzes the last step of photorespiration C2 cycle.
At2g17390	4994	3874	4083	5192	0.205	0.066	0.379	0.775731	0.817581	1.03965	ANKYRIN REPEAT-CONTAINING 2B (AKR2B)	Highly homologous to AKR2A. Involved in chloroplast biogenesis. Double mutants of AKR2A and AKR2B have yellow leaves, significantly reduced chloroplast proteins, and no thylakoid membranes.
At4g10750	5506	4390	4897	5723	0.077	0.203	0.105	0.797312	0.889393	1.03941		HpcH/HpaI aldolase family protein; similar to ALL1 (ALDOLASE LIKE), carbon-carbon lyase/ catalytic [Arabidopsis thaliana] (TAIR:AT4G24080.1); similar to unnamed protein product [Vitis vinifera] (GB:CAO62931.1); contains InterPro domain HpcH/HpaI aldolase; (InterPro:IPR005000); contains InterPro domain Pyruvate/Phosphoenolpyruvate kinase, catalytic core; (InterPro:IPR015813)
At5g15090	23015	21598	25587	23922	0.359	0.065	0.374	0.938431	1.11175	1.03941		porin, putative / voltage-dependent anion-selective channel protein, putative; Identical to Outer mitochondrial membrane protein porin 2 (HSR2) [Arabidopsis Thaliana] (GB:Q9SMX3;GB:Q8L815;GB:Q8LET4); similar to porin, putative [Arabidopsis thaliana] (TAIR:AT3G01280.1); similar to unknown [Brassica rapa] (GB:ABB97031.1); contains InterPro domain Porin, eukaryotic type; (InterPro:IPR001925)
At1g15690	39809	45313	43052	41369	0.237	0.119	0.334	1.13826	1.08146	1.03919	(AVP1)	Encodes a H(+)-translocating (pyrophosphate-energized) inorganic pyrophosphatase (H(+)-PPase; EC 3.6.1.1) located in the vacuolar membrane. Expression is found in all tissues examined, including meristems and floral organ primordium. Expression is particularly enhanced in pollen, and is repressed by light. Over expression and loss of function phenotypes suggest AVP1 is involved in regulation of a…
At4g30620	1641	1323	1307	1705	0.038	0.015	0.314	0.806216	0.796466	1.039		similar to unknown protein [Arabidopsis thaliana] (TAIR:AT2G24020.1); similar to Conserved hypothetical protein 103 [Medicago truncatula] (GB:ABE78786.1); contains InterPro domain Conserved hypothetical protein 103; (InterPro:IPR004401)
At5g17520	3525	2921	2958	3660	0.242	0.071	0.112	0.828652	0.839149	1.0383	ROOT CAP 1 (RCP1)	Encodes a maltose transporter that is expressed in leaves and roots. Mutations at the MEX1 locus cause accumulation of both starch and maltose in leaves, with maltose levels at least 40 times higher than that of wild-type. This gene encodes a protein located in the chloroplast envelope.
At1g11860	27638	31105	27064	28691	0.036	0.375	0.337	1.12544	0.979231	1.0381		aminomethyltransferase, putative; Identical to Aminomethyltransferase, mitochondrial precursor (GDCST) [Arabidopsis Thaliana] (GB:O65396;GB:Q42123); similar to unknown protein [Arabidopsis thaliana] (TAIR:AT1G60990.2); similar to unknown protein [Arabidopsis thaliana] (TAIR:AT1G60990.3); similar to aminomethyltransferase [Arabidopsis thaliana] (TAIR:AT1G60990.1); similar to unnamed protein produc…
At3g54050	37706	39122	41100	39125	0.338	0.176	0.377	1.03755	1.09001	1.03763		fructose-1,6-bisphosphatase, putative / D-fructose-1,6-bisphosphate 1-phosphohydrolase, putative / FBPase, putative; Identical to Fructose-1,6-bisphosphatase, chloroplast precursor (FBP) [Arabidopsis Thaliana] (GB:P25851;GB:Q9M398); similar to fructose-1,6-bisphosphatase, putative / D-fructose-1,6-bisphosphate 1-phosphohydrolase, putative / FBPase, putative [Arabidopsis thaliana] (TAIR:AT1G43670.…
At1g76030	18176	19067	17128	18860	0.371	0.235	0.41	1.04902	0.942342	1.03763		Encodes the vacuolar ATP synthase subunit B1. This subunit was shown to interact with the gene product of hexokinase1 (ATHXK1). This interaction, however, is solely restricted to the nucleus.
At1g76080	16503	17633	16637	17124	0.16	0.412	0.372	1.06847	1.00812	1.03763	CHLOROPLASTIC DROUGHT-INDUCED STRESS PROTEIN OF 32 KD (CDSP32)	ATCDSP32/CDSP32 (CHLOROPLASTIC DROUGHT-INDUCED STRESS PROTEIN OF 32 KD); thiol-disulfide exchange intermediate; similar to ATTRX4 (thioredoxin H-type 4), thiol-disulfide exchange intermediate [Arabidopsis thaliana] (TAIR:AT1G19730.1); similar to unnamed protein product [Vitis vinifera] (GB:CAO61974.1); contains InterPro domain Thioredoxin family (InterPro:IPR015467); contains InterPro domain Thio…
At1g26340	3300	3591	3420	3424	0.309	0.182	0.373	1.08818	1.03636	1.03758	(B5 #6)	encodes a member of the cytochromes b5 family of proteins that localizes to the outer envelope of the chloroplast. The C-terminal portion of the protein appears to be capable of inserting into a plant microsomal membrane in vitro.
At3g63170	7457	6783	6443	7737	0.167	0.129	0.378	0.909615	0.86402	1.03755		similar to unknown protein [Arabidopsis thaliana] (TAIR:AT2G26310.1); similar to putative chalcone isomerase [Lycopersicon esculentum] (GB:AAQ55182.1); similar to Os07g0571600 [Oryza sativa (japonica cultivar-group)] (GB:NP_001060052.1)
At2g36460	4733	4755	3952	4910	0.484	0.051	0.366	1.00465	0.834988	1.0374		fructose-bisphosphate aldolase, putative; similar to fructose-bisphosphate aldolase, putative [Arabidopsis thaliana] (TAIR:AT5G03690.2); similar to fructose-bisphosphate aldolase, putative [Arabidopsis thaliana] (TAIR:AT3G52930.1); similar to unknown [Populus trichocarpa x Populus deltoides] (GB:ABK96406.1); contains InterPro domain Aldolase-type TIM barrel; (InterPro:IPR013785); contains InterPr…
At4g14210	10328	10255	9425	10708	0.479	0.267	0.397	0.992932	0.912568	1.03679	PHYTOENE DESATURASE 3 (PDS3)	Encodes phytoene desaturase (phytoene dehydrogenase), an enzyme that catalyzes the desaturation of phytoene to zeta-carotene during carotenoid biosynthesis. Processed protein is localized to the plastid.
At5g63570	11524	10954	11328	11947	0.24	0.407	0.349	0.950538	0.982992	1.03671	GLUTAMATE-1-SEMIALDEHYDE-2,1-AMINOMUTASE (GSA1)	Encodes a protein with homology to glutamate-1-semialdehyde 2,1-aminomutase catalyzing the conversion of glutamate-1-semialdehyde (GSA) into 5-amino levulinate. The expression of this gene was demonstrated to be light-induced.
At5g01590	15312	13680	13888	15874	0.062	0.021	0.377	0.893417	0.907001	1.0367		similar to RNA binding protein [Bigelowiella natans] (GB:ABA27214.1); contains domain GYF domain (SSF55277)
AtCg00830	52670	54006	50021	54585	0.266	0.079	0.301	1.02537	0.949706	1.03636	RIBOSOMAL PROTEIN L2 (RPL2.1)	encodes a chloroplast ribosomal protein L2, a constituent of the large subunit of the ribosomal complex
AtCg00350	40115	40130	37349	41570	0.499	0.177	0.338	1.00037	0.931048	1.03627	(PSAA)	Encodes psaA protein comprising the reaction center for photosystem I along with psaB protein; hydrophobic protein encoded by the chloroplast genome.
At5g03880	19408	18738	18356	20111	0.283	0.01	0.278	0.965478	0.945796	1.03622		similar to unknown protein [Arabidopsis thaliana] (TAIR:AT4G10000.2); similar to Os08g0558200 [Oryza sativa (japonica cultivar-group)] (GB:NP_001062492.1); similar to unnamed protein product [Ostreococcus tauri] (GB:CAL56846.1); contains InterPro domain Thioredoxin-like fold; (InterPro:IPR012336); contains InterPro domain Thioredoxin fold; (InterPro:IPR012335)
At5g08540	1356	1098	1129	1405	0.05	0.233	0.322	0.809735	0.832596	1.03614		similar to Os04g0527800 [Oryza sativa (japonica cultivar-group)] (GB:NP_001053370.1); similar to RNA-binding protein RBM5 and related proteins, contain G-patch and RRM domains (ISS) [Ostreococcus tauri] (GB:CAL57083.1)
At2g37190	16701	17737	18831	17304	0.322	0.137	0.375	1.06203	1.12754	1.03611		60S ribosomal protein L12 (RPL12A); Identical to 60S ribosomal protein L12-1 (RPL12A) [Arabidopsis Thaliana] (GB:P50883;GB:Q9ZQD3); similar to 60S ribosomal protein L12 (RPL12B) [Arabidopsis thaliana] (TAIR:AT3G53430.1); similar to hypothetical protein [Vitis vinifera] (GB:CAN75443.1); contains InterPro domain Ribosomal protein L11; (InterPro:IPR000911)
At3g18890	30218	31658	30426	31303	0.324	0.469	0.298	1.04765	1.00688	1.03591		binding / catalytic/ coenzyme binding; similar to flavin reductase-related [Arabidopsis thaliana] (TAIR:AT2G34460.1); similar to catalytic/coenzyme binding protein [Brassica rapa] (GB:ABV89636.1); contains InterPro domain NAD-dependent epimerase/dehydratase; (InterPro:IPR001509); contains InterPro domain NAD(P)-binding; (InterPro:IPR016040)
At2g05620	6311	6187	5800	6537	0.435	0.319	0.341	0.980352	0.91903	1.03581	proton gradient regulation 5 (PGR5)	Involved in electron flow in Photosystem I. Essential for photoprotection.
AtCg00430	29718	32061	32065	30782	0.281	0.201	0.394	1.07884	1.07898	1.0358	(PSBG)	Encodes a protein which was originally thought to be part of photosystem II but its wheat homolog was later shown to encode for subunit K of NADH dehydrogenase.
At4g30920	13658	13998	12771	14147	0.342	0.217	0.272	1.02489	0.935056	1.0358		cytosol aminopeptidase family protein; Identical to Leucine aminopeptidase 3, chloroplast precursor [Arabidopsis Thaliana] (GB:Q944P7;GB:O65557); similar to cytosol aminopeptidase [Arabidopsis thaliana] (TAIR:AT2G24200.1); similar to cytosol aminopeptidase family protein [Arabidopsis thaliana] (TAIR:AT4G30910.1); similar to cytosol aminopeptidase [Arabidopsis thaliana] (TAIR:AT2G24200.2); similar…
At4g00570	12934	12290	13702	13385	0.386	0.249	0.346	0.950209	1.05938	1.03487		malate oxidoreductase, putative; similar to malate oxidoreductase, putative [Arabidopsis thaliana] (TAIR:AT2G13560.1); similar to NAD-dependent malic enzyme 59 kDa isoform, mitochondrial precursor (NAD-ME) (GB:P37225); similar to Malic oxidoreductase [Medicago truncatula] (GB:ABN05792.1); similar to unnamed protein product [Vitis vinifera] (GB:CAO39521.1); contains InterPro domain Malic oxidoredu…
At4g37000	5482	5813	5556	5671	0.184	0.421	0.234	1.06038	1.0135	1.03448	ACCELERATED CELL DEATH 2 (ACD2)	Mutants have spontaneous spreading cell death lesions and constitutive activation of defenses in the absence of pathogen infection. Its product was shown to display red chlorophyll catabolite reductase (RCCR), which catalyzes one step in the breakdown of the porphyrin component of chlorophyll. The enzyme was further assessed to be a Type-1 (pFCC-1-producing) RCCR.Upon P. syringae infection, ACD2 …
At2g21660	15251	12850	16965	15772	0.026	0.045	0.394	0.842568	1.11239	1.03416	COLD, CIRCADIAN RHYTHM, AND RNA BINDING 2 (CCR2)	Encodes a small glycine-rich RNA binding protein that is part of a negative-feedback loop through which AtGRP7 regulates the circadian oscillations of its own transcript. Gene expression is induced by cold. GRP7 appears to promote stomatal opening and reduce tolerance under salt and dehydration stress conditions, but, promotes stomatal closing and thereby increases stress tolerance under conditio…
At4g20960	2442	2424	2183	2523	0.462	0.213	0.36	0.992629	0.893939	1.03317		encodes diaminohydroxyphosphoribosylaminopyrimidine deaminase catalyzing the second step in the riboflavin biosynthesis
At5g64270	18764	17400	20246	19386	0.2	0.188	0.398	0.927308	1.07898	1.03315		splicing factor, putative; similar to RCN1 (ROOTS CURL IN NPA), protein phosphatase type 2A regulator [Arabidopsis thaliana] (TAIR:AT1G25490.1); similar to PP2AA3/PR65 (PROTEIN PHOSPHATASE 2A SUBUNIT A3), protein phosphatase type 2A regulator [Arabidopsis thaliana] (TAIR:AT1G13320.1); similar to predicted protein [Physcomitrella patens subsp. patens] (GB:EDQ81325.1); similar to hypothetical prote…
At5g66190	46587	46674	48874	48127	0.491	0.043	0.282	1.00187	1.04909	1.03306	FERREDOXIN-NADP(+)-OXIDOREDUCTASE 1 (FNR1)	Encodes a leaf-type ferredoxin:NADP(H) oxidoreductase. It is present in both chloroplast stroma and thylakoid membranes but is more abundant in the thylakoid. The affinity of this enzyme for ferredoxin is slightly, but significantly, higher than AtLFNR2, an isoform of the same enzyme. AtLFNR1 forms a heterodimer with AtFNR2 and is also a prerequisite to attach AtFNR2 to the thylakoid membrane.
At1g08110	13429	14145	15083	13871	0.31	0.141	0.369	1.05332	1.12317	1.03291		lactoylglutathione lyase, putative / glyoxalase I, putative; Identical to Lactoylglutathione lyase [Arabidopsis Thaliana] (GB:Q8H0V3;GB:Q9LMZ7); similar to lactoylglutathione lyase, putative / glyoxalase I, putative [Arabidopsis thaliana] (TAIR:AT1G67280.1); similar to lactoylglutathione lyase, putative / glyoxalase I, putative [Arabidopsis thaliana] (TAIR:AT1G67280.2); similar to glyoxalase I [A…
At5g53850	9821	8256	10264	10144	0.114	0.14	0.375	0.840648	1.04511	1.03289		haloacid dehalogenase-like hydrolase family protein; similar to unnamed protein product [Vitis vinifera] (GB:CAO39302.1); similar to hypothetical protein [Vitis vinifera] (GB:CAN83216.1); similar to hypothetical protein OsI_034899 [Oryza sativa (indica cultivar-group)] (GB:EAY80940.1); contains InterPro domain Haloacid dehalogenase-like hydrolase; (InterPro:IPR005834); contains InterPro domain Cl…
At1g48030	26219	23972	25213	27072	0.272	0.351	0.355	0.914299	0.961631	1.03253	mitochondrial lipoamide dehydrogenase 1 (mtLPD1)	Encodes a mitochondrial lipoamide dehydrogenase whose expression is induced by light.
At1g02280	14541	14308	15788	15007	0.344	0.115	0.263	0.983976	1.08576	1.03205	TRANSLOCON AT THE OUTER ENVELOPE MEMBRANE OF CHLOROPLASTS 33 (TOC33)	Encodes a GTP-binding GTP-ase. Component of the chloroplast protein import machinery. Required for import of POR B into plastids. Toc33 phosphorylation may not play an important role in vivo.
At1g72150	25694	26083	29387	26516	0.44	0.063	0.354	1.01514	1.14373	1.03199	PATELLIN 1 (PATL1)	novel cell-plate-associated protein that is related in sequence to proteins involved in membrane trafficking in other eukaryotes
At5g67030	18833	20563	19039	19434	0.192	0.389	0.397	1.09186	1.01094	1.03191	ABA DEFICIENT 1 (ABA1)	Encodes a single copy zeaxanthin epoxidase gene that functions in first step of the biosynthesis of the abiotic stress hormone abscisic acid (ABA). Mutants in this gene are unable to express female sterility in response to beta-aminobutyric acid, as wild type plants do.
At1g74730	9765	9751	9114	10075	0.493	0.239	0.382	0.998566	0.933333	1.03175		similar to unknown protein [Arabidopsis thaliana] (TAIR:AT5G08050.1); similar to Os12g0575000 [Oryza sativa (japonica cultivar-group)] (GB:NP_001067105.1); similar to Os01g0585300 [Oryza sativa (japonica cultivar-group)] (GB:NP_001043425.1); contains InterPro domain Protein of unknown function DUF1118; (InterPro:IPR009500)
At4g39680	13938	13773	13054	14375	0.467	0.293	0.408	0.988162	0.936576	1.03135		SAP domain-containing protein; similar to unknown protein [Arabidopsis thaliana] (TAIR:AT4G26630.2); similar to unknown protein [Arabidopsis thaliana] (TAIR:AT4G26630.1); similar to unnamed protein product [Vitis vinifera] (GB:CAO71797.1); contains InterPro domain DNA-binding SAP; (InterPro:IPR003034)
At3g46870	197	175	182	203	0.337	0.269	0.444	0.888325	0.923858	1.03046	pentatricopeptide (PPR) repeat-containing protein	pentatricopeptide (PPR) repeat-containing protein; similar to unknown protein [Arabidopsis thaliana] (TAIR:AT1G62350.1); similar to unnamed protein product [Vitis vinifera] (GB:CAO21332.1); contains InterPro domain Pentatricopeptide repeat (InterPro:IPR002885)
At5g64040	30659	34017	29695	31587	0.2	0.187	0.371	1.10953	0.968557	1.03027	(PSAN)	Encodes the only subunit of photosystem I located entirely in the thylakoid lumen. May be involved in the interaction between plastocyanin and the photosystem I complex.
At3g45980	4864	3820	5521	5008	0.144	0.256	0.304	0.785362	1.13507	1.02961	(HTB9)	Encodes a histone 2B (H2B) protein. This protein can be ubiquitinated in planta, and this modification depends on the HUB1 and HUB2 E3 ubiquitin ligases as well as the UBC1 and UBC2 E2 ubiquitin conjugating enzymes. Lysine 146 appears to be the site of the ubiquitin addition.
At1g20620	33504	41717	40090	34451	0.194	0.191	0.421	1.24513	1.19657	1.02827	CATALASE 3 (CAT3)	Catalase, catalyzes the breakdown of hydrogen peroxide (H2O2) into water and oxygen.
At5g14910	21510	18535	20422	22111	0.155	0.369	0.416	0.861692	0.949419	1.02794		heavy-metal-associated domain-containing protein; similar to unnamed protein product [Vitis vinifera] (GB:CAO14822.1); contains InterPro domain Heavy metal transport/detoxification protein; (InterPro:IPR006121)
At1g80600	21163	20716	21335	21754	0.423	0.448	0.359	0.978878	1.00813	1.02793	HOPW1-1-INTERACTING 1 (WIN1)	Encodes HopW1-1-Interacting protein 1 (WIN1). Interacts with the P. syringae effector HopW1-1. WIN1 is a putative acetylornithine transaminase. Modulates plant defenses against bacteria. Three WIN proteins are identified so far (WIN1: AT1G80600; WIN2: AT4G31750; WIN3: AT5G13320).
At3g06510	12504	12375	12891	12852	0.468	0.339	0.174	0.989683	1.03095	1.02783	SENSITIVE TO FREEZING 2 (SFR2)	Encodes a protein with beta-glucosidase activity, mutants show increased sensitivity to freezing
At1g10760	4374	4106	3695	4495	0.413	0.018	0.386	0.938729	0.844765	1.02766	STARCH EXCESS 1 (SEX1)	Encodes an &#945;-glucan, water dikinase required for starch degradation. Involved in cold-induced freezing tolerance. Mutations that eliminate the GWD protein or affect the dikinase domain of the enzyme dramatically reduce both the amount of phosphate in the amylopectin and the rate of starch degradation. Mature leaves of these mutants accumulate amounts of starch up to seven times greater than …
At2g33150	7234	6718	6825	7426	0.257	0.319	0.402	0.92867	0.943461	1.02654	PEROXISOMAL 3-KETOACYL-COA THIOLASE 3 (PKT3)	Encodes an organellar (peroxisome, glyoxysome) 3-ketoacyl-CoA thiolase, involved in fatty acid b-oxidation during germination and subsequent seedling growth. Mutants have defects in glyoxysomal fatty acid beta-oxidation. EC2.3.1.16 thiolase.
At4g20130	14954	12970	14619	15348	0.106	0.438	0.393	0.867326	0.977598	1.02635	PLASTID TRANSCRIPTIONALLY ACTIVE14 (PTAC14)	PTAC14 (PLASTID TRANSCRIPTIONALLY ACTIVE14); similar to unnamed protein product [Vitis vinifera] (GB:CAO41921.1); contains InterPro domain SET; (InterPro:IPR001214)
At5g04780	1446	1447	1447	1484	0.498	0.497	0.223	1.00069	1.00069	1.02628		binding; similar to pentatricopeptide (PPR) repeat-containing protein [Arabidopsis thaliana] (TAIR:AT5G52630.1); similar to SEC14 cytosolic factor, putative [Oryza sativa (japonica cultivar-group)] (GB:ABA96502.1); contains InterPro domain Pentatricopeptide repeat; (InterPro:IPR002885); contains InterPro domain Protein prenyltransferase; (InterPro:IPR008940); contains InterPro domain Tetratricope…
At5g65770	13858	14356	14102	14221	0.283	0.421	0.309	1.03594	1.01761	1.02619	LITTLE NUCLEI4 (LINC4)	LINC4 (LITTLE NUCLEI4); Identical to Putative nuclear matrix constituent protein 1-like protein [Arabidopsis Thaliana] (GB:Q9FLH0;GB:O49539); similar to LINC1 (LITTLE NUCLEI1) [Arabidopsis thaliana] (TAIR:AT1G67230.1); similar to unnamed protein product [Vitis vinifera] (GB:CAO17747.1); contains InterPro domain Prefoldin (InterPro:IPR009053)
At1g32500	17965	16739	15712	18427	0.362	0.196	0.442	0.931756	0.874589	1.02572	NON-INTRINSIC ABC PROTEIN 6 (ATNAP6)	Encodes a member of a heterogenous group of non-intrinsic ATP-binding cassette (ABC) proteins. Members of this group bear no close resemblance to each other nor to representatives of specific ABC protein subfamilies from other organisms. This grouping is arbitrary and will likely change upon acquisition of further data.
At2g41950	3715	3039	3737	3808	0.127	0.473	0.395	0.818035	1.00592	1.02503		similar to Os03g0226700 [Oryza sativa (japonica cultivar-group)] (GB:NP_001049441.1); similar to Methyltransferase type 11 [Syntrophobacter fumaroxidans MPOB] (GB:YP_847674.1); contains domain Hypothetical protein MTH1020 (SSF75569)
AtCg00520	16331	18628	17545	16732	0.219	0.295	0.454	1.14065	1.07434	1.02455	(YCF4)	Encodes a protein required for photosystem I assembly and stability. In cyanobacteria, loss of function mutation in this gene increases PSII/PSI ratio without any influence on photoautotrophic growth.
At5g09660	23919	22178	24554	24502	0.139	0.238	0.42	0.927213	1.02655	1.02437	peroxisomal NAD-malate dehydrogenase 2 (PMDH2)	encodes a microbody NAD-dependent malate dehydrogenase encodes an peroxisomal NAD-malate dehydrogenase that is involved in fatty acid beta-oxidation through providing NAD to the process of converting fatty acyl CoA to acetyl CoA.
At1g07320	35968	34044	37129	36823	0.317	0.399	0.435	0.946508	1.03228	1.02377	(RPL4)	encodes a plastid ribosomal protein L4
At2g37170	6567	7085	6785	6723	0.273	0.293	0.419	1.07888	1.0332	1.02376	PLASMA MEMBRANE INTRINSIC PROTEIN 2 (PIP2B)	a member of the plasma membrane intrinsic protein subfamily PIP2. localizes to the plasma membrane and exhibits water transport activity in Xenopus oocyte. expressed specifically in the vascular bundles and protein level increases slightly during leaf dev
At3g03710	26758	24538	30835	27392	0.289	0.107	0.379	0.917034	1.15237	1.02369	resistant to inhibition with FSM 10 (RIF10)	Mutants impaired in the expression of this gene have been selected through their resistance to fosmidomycin, a strong inhibitor of DXR, an enzyme of the methylerythritol-dependent IPP biosynthesis pathway. The pathway enzymes were upregulated in the mutant seedlings.
At1g76100	14009	14091	14985	14338	0.479	0.249	0.431	1.00585	1.06967	1.02348	PLASTOCYANIN 1 (PETE1)	One of two Arabidopsis plastocyanin genes. Expressed at 1/10th level of PETE2. Does not respond to increased copper levels and is thought to be the isoform that participates in electron transport under copper-limiting conditions.
At5g36890	7144	5588	6725	7309	0.034	0.203	0.428	0.782195	0.941349	1.0231	BETA GLUCOSIDASE 42 (BGLU42)	glycosyl hydrolase family 1 protein; similar to glycosyl hydrolase family 1 protein [Arabidopsis thaliana] (TAIR:AT1G26560.1); similar to latex cyanogenic beta glucosidase [Hevea brasiliensis] (GB:AAP51059.1); similar to unnamed protein product [Vitis vinifera] (GB:CAO44690.1); similar to beta-glucosidase G4 [Medicago truncatula] (GB:ABW76289.1); contains InterPro domain Glycoside hydrolase, cata…
At4g01900	11330	10512	9927	11590	0.258	0.145	0.421	0.927802	0.876169	1.02295	GLNB1 HOMOLOG (GLB1)	encodes a PII protein that may function as part of a signal transduction network involved in perceiving the status of carbon and organic nitrogen. Forms a protein complex with N-acetylglutamate kinase and regulates the kinase activity by relieving the feedback inhibition of the kinase by arginine.
At4g39080	3748	3013	3407	3834	0.246	0.208	0.463	0.803895	0.909018	1.02295	VACUOLAR PROTON ATPASE A3 (VHA-A3)	Vacuolar proton ATPase subunit VHA-a isoform 3. Localized in the tonoplast.
AtCg00810	23013	24083	23336	23539	0.422	0.469	0.459	1.0465	1.01404	1.02286	RIBOSOMAL PROTEIN L22 (RPL22)	encodes a chloroplast ribosomal protein L22, a constituent of the large subunit of the ribosomal complex
At3g53560	2717	2501	2468	2779	0.375	0.309	0.418	0.920501	0.908355	1.02282		chloroplast lumen common family protein; similar to chloroplast lumen common family protein [Arabidopsis thaliana] (TAIR:AT2G37400.1); similar to unnamed protein product [Vitis vinifera] (GB:CAO18093.1); contains InterPro domain Tetratricopeptide-like helical; (InterPro:IPR011990); contains InterPro domain Tetratricopeptide region (InterPro:IPR013026)
At3g16290	10834	10551	9816	11070	0.374	0.237	0.412	0.973879	0.906037	1.02178	embryo defective 2083 (EMB2083)	EMB2083 (EMBRYO DEFECTIVE 2083); ATPase/ metallopeptidase; similar to VAR1 (VARIEGATED 1), ATP-dependent peptidase/ ATPase/ metallopeptidase [Arabidopsis thaliana] (TAIR:AT5G42270.1); similar to unnamed protein product [Vitis vinifera] (GB:CAO45848.1); similar to predicted protein [Physcomitrella patens subsp. patens] (GB:EDQ71222.1); contains InterPro domain Peptidase M41; (InterPro:IPR000642); …
At3g06960	2560	1748	2186	2615	0.208	0.061	0.392	0.682813	0.853906	1.02148	pigment defective 320 (PDE320)	PDE320 (PIGMENT DEFECTIVE 320); similar to unknown protein [Arabidopsis thaliana] (TAIR:AT2G44640.1); similar to unnamed protein product [Vitis vinifera] (GB:CAO70935.1)
At5g24690	22685	18611	21955	23163	0.064	0.392	0.392	0.82041	0.96782	1.02107		similar to unknown protein [Arabidopsis thaliana] (TAIR:AT5G22790.1); similar to conserved hypothetical protein [Medicago truncatula] (GB:ABE84237.1)
At5g44316	191	256	228	195	0.035	0.105	0.457	1.34031	1.19372	1.02094		ATP-binding-cassette transporter, putative; similar to ATABC1 (ARABIDOPSIS THALIANA NUCLEOSOME ASSEMBLY PROTEIN 1) [Arabidopsis thaliana] (TAIR:AT4G04770.1); similar to unnamed protein product [Vitis vinifera] (GB:CAO62563.1); contains InterPro domain SUF system FeS cluster assembly, SufBD; (InterPro:IPR000825)
At2g37080	8713	8495	8106	8895	0.434	0.242	0.443	0.97498	0.930334	1.02089	myosin heavy chain-related	myosin heavy chain-related; similar to cytoplasmic linker protein-related [Arabidopsis thaliana] (TAIR:AT5G60210.1); similar to P70 protein [Nicotiana tabacum] (GB:CAC84774.1); contains domain PD138041 (PD138041); contains domain PD023692 (PD023692)
At4g20260	30709	30942	29761	31340	0.385	0.24	0.365	1.00759	0.96913	1.02055	PLASMA-MEMBRANE ASSOCIATED CATION-BINDING PROTEIN 1 (PCAP1)	Encodes a Ca2+ and Cu2+ binding protein. N-terminal myristylation on glycine 2 appears to enable it to associate tightly with the plasma membrane. Recombinant PCaP1 interacts strongly with phosphatidylinositol 3,5-bisphosphate (PtdIns(3,5)P2) and PtdIns (3,4,5)P3, and weakly with PtdIns(3,5)P2 and PtdIns(4,5). It also interacts with calmodulin (CaM) in a calcium-dependent manner. CaM does not int…
At5g67500	21719	19953	19047	22156	0.107	0.015	0.426	0.918689	0.876974	1.02012		porin, putative; similar to porin, putative [Arabidopsis thaliana] (TAIR:AT3G49920.1); similar to porin-like protein [Brassica napus] (GB:AAW22622.1); contains InterPro domain Porin, eukaryotic type; (InterPro:IPR001925)
At2g37500	3390	3010	3369	3458	0.257	0.485	0.446	0.887906	0.993805	1.02006		arginine biosynthesis protein ArgJ family; similar to unnamed protein product [Vitis vinifera] (GB:CAO18037.1); contains InterPro domain Peptidase S58 DmpA/arginine biosynthesis protein ArgJ (InterPro:IPR016117); contains InterPro domain Arginine biosynthesis protein ArgJ; (InterPro:IPR002813)
At5g30510	25754	22732	21010	26269	0.076	0.012	0.415	0.882659	0.815796	1.02	RIBOSOMAL PROTEIN S1 (RPS1)	RPS1 (ribosomal protein S1); RNA binding; similar to S1 RNA-binding domain-containing protein [Arabidopsis thaliana] (TAIR:AT1G71720.1); similar to unnamed protein product [Vitis vinifera] (GB:CAO44958.1); contains InterPro domain Ribosomal protein S1; (InterPro:IPR000110); contains InterPro domain S1, RNA binding; (InterPro:IPR003029); contains InterPro domain Nucleic acid-binding, OB-fold (Inte…
At2g43950	8481	9604	8524	8650	0.121	0.474	0.412	1.13241	1.00507	1.01993	(OEP37)	Constitutes a peptide sensitive ion channel in chloroplast outer membranes. Accumulates in germinating seeds and developing embryos.
At3g04340	8981	8226	8221	9159	0.312	0.191	0.448	0.915934	0.915377	1.01982	embryo defective 2458 (emb2458)	EMB2458 (EMBRYO DEFECTIVE 2458); ATPase; similar to VAR1 (VARIEGATED 1), ATP-dependent peptidase/ ATPase/ metallopeptidase [Arabidopsis thaliana] (TAIR:AT5G42270.1); similar to unnamed protein product [Vitis vinifera] (GB:CAO43063.1); similar to predicted protein [Physcomitrella patens subsp. patens] (GB:EDQ57650.1); similar to predicted protein [Physcomitrella patens subsp. patens] (GB:EDQ61860.…
AtCg00270	54372	56219	54720	55427	0.331	0.48	0.378	1.03397	1.0064	1.0194	(PSBD)	PSII D2 protein
At5g59250	21022	21766	21431	21429	0.251	0.438	0.405	1.03539	1.01946	1.01936		sugar transporter family protein; Identical to D-xylose-proton symporter-like 3 [Arabidopsis Thaliana] (GB:Q0WWW9;GB:Q9FIF2); similar to sugar transporter family protein [Arabidopsis thaliana] (TAIR:AT5G17010.1); similar to sugar transporter family protein [Arabidopsis thaliana] (TAIR:AT5G17010.3); similar to hypothetical protein [Vitis vinifera] (GB:CAN83894.1); similar to unnamed protein produc…
At5g64280	4520	5181	4285	4602	0.147	0.327	0.441	1.14624	0.948009	1.01814	dicarboxylate transporter 2.2 (DiT2.2)	DIT2.2 (DICARBOXYLATE TRANSPORTER 2.2); oxoglutarate:malate antiporter; similar to DCT/DIT2.1 (DICARBOXYLATE TRANSPORT), oxoglutarate:malate antiporter [Arabidopsis thaliana] (TAIR:AT5G64290.1); similar to chloroplast glutamate/malate translocator [Pisum sativum] (GB:ABO87605.1); similar to glutamate/malate translocator [Nicotiana tabacum] (GB:AAM89397.1); similar to glutamate/malate translocator…
At1g80070	13969	12899	13730	14215	0.234	0.431	0.448	0.923402	0.982891	1.01761	ABNORMAL SUSPENSOR 2 (SUS2)	a genetic locus involved in embryogenesis. Mutations in this locus result in an abnormal suspensor and embryo lethality.
At3g27830	4819	3390	4537	4903	0.16	0.363	0.471	0.703465	0.941482	1.01743	RIBOSOMAL PROTEIN L12-A (RPL12-A)	50S ribosomal protein L12-A
At5g51720	15313	19665	19870	15573	0.213	0.023	0.459	1.2842	1.29759	1.01698		similar to zinc finger, CDGSH-type domain 2 [Homo sapiens] (GB:NP_001008389.1); similar to Os07g0467200 [Oryza sativa (japonica cultivar-group)] (GB:NP_001059590.1); similar to hypothetical protein [Homo sapiens] (GB:CAD97935.1); contains InterPro domain Zinc finger, CDGSH-type; (InterPro:IPR006622)
At3g60370	5250	4711	5146	5336	0.334	0.436	0.471	0.897333	0.98019	1.01638		Encodes an immunophilin, FKBP20-2, that belongs to the FK-506 binding protein (FKBP) subfamily functioning as peptidyl-prolyl isomerases (PPIases) in protein folding. FKBP20-2 has a unique pair of cysteines at the C terminus and was found to be reduced by thioredoxin (Trx) (itself reduced by NADPH by means of NADP-Trx reductase). The FKBP20-2 protein, which contains only two of the five amino aci…
At2g45740	8772	8264	8253	8915	0.264	0.019	0.394	0.942088	0.940834	1.0163	(PEX11D)	member of the peroxin11 (PEX11) gene family, integral to peroxisome membrane, controls peroxisome proliferation.
At3g25690	11608	11315	10921	11784	0.301	0.163	0.386	0.974759	0.940817	1.01516	CHLOROPLAST UNUSUAL POSITIONING 1 (CHUP1)	actin binding protein required for normal chloroplast positioning
At5g24870	5152	4349	5416	5230	0.255	0.311	0.444	0.844138	1.05124	1.01514		zinc finger (C3HC4-type RING finger) family protein; similar to zinc finger (C3HC4-type RING finger) family protein [Arabidopsis thaliana] (TAIR:AT5G10650.2); similar to zinc finger (C3HC4-type RING finger) family protein [Arabidopsis thaliana] (TAIR:AT5G10650.1); similar to unnamed protein product [Vitis vinifera] (GB:CAO43928.1); contains InterPro domain Zinc finger, RING/FYVE/PHD-type (InterPr…
At1g54270	12284	9501	9398	12465	0.092	0.048	0.399	0.773445	0.76506	1.01473	(EIF4A-2)	member of eIF4A - eukaryotic initiation factor 4A
At4g11150	30986	29985	30730	31435	0.339	0.418	0.453	0.967695	0.991738	1.01449	VACUOLAR ATP SYNTHASE SUBUNIT E1 (TUF)	Encodes a vacuolar H+-ATPase subunit E isoform 1 which is required for Golgi organization and vacuole function in embryogenesis.
At5g08670	22150	19700	21163	22470	0.098	0.112	0.369	0.889391	0.95544	1.01445		Encodes the mitochondrial ATP synthase beta-subunit. This subunit is encoded by a multigene family of three members (At5g08670, At5g08680, At5g08690) that shared 98% sequence identity at the amino acid level.
At1g48420	6639	6600	6226	6733	0.47	0.293	0.444	0.994126	0.937792	1.01416	D-CYSTEINE DESULFHYDRASE (D-CDES)	Encodes an enzyme that decomposes D-cysteine into pyruvate, H2S, and NH3. Only D-cysteine but not L-cysteine was converted by D-CDes to pyruvate, H2S, and NH3. Unlike homologous bacterial enzymes, it does not have 1-aminocyclopropane-1-carboxylate deaminase activity.
At1g09770	12437	11288	13420	12608	0.231	0.275	0.371	0.907614	1.07904	1.01375	ARABIDOPSIS THALIANA CELL DIVISION CYCLE 5 (ATCDC5)	Member of MYB3R- and R2R3- type MYB- encoding genes. Essential for plant innate immunity. Interacts with MOS4 and PRL1.
At2g04700	13790	13797	12818	13972	0.498	0.237	0.448	1.00051	0.929514	1.0132		ferredoxin thioredoxin reductase catalytic beta chain family protein; similar to unknown [Populus trichocarpa x Populus deltoides] (GB:ABK96528.1); contains InterPro domain Ferredoxin thioredoxin reductase, beta subunit; (InterPro:IPR004209); contains InterPro domain Ferredoxin thioredoxin reductase, beta subunit-like (InterPro:IPR016127)
At2g42220	22212	27778	23444	22500	0.169	0.179	0.44	1.25059	1.05547	1.01297		rhodanese-like domain-containing protein; similar to rhodanese-like domain-containing protein [Arabidopsis thaliana] (TAIR:AT3G08920.1); similar to unnamed protein product [Vitis vinifera] (GB:CAO23371.1); contains InterPro domain Rhodanese-like (InterPro:IPR001763)
At4g38460	7248	6684	7918	7341	0.163	0.254	0.425	0.922185	1.09244	1.01283	geranylgeranyl reductase (GGR)	GGR (GERANYLGERANYL REDUCTASE); farnesyltranstransferase; Identical to Geranylgeranyl pyrophosphate synthase-related protein, chloroplast precursor (GGR) [Arabidopsis Thaliana] (GB:Q39108;GB:Q9FPK0;GB:Q9SZM6); similar to GGPS1 (GERANYLGERANYL PYROPHOSPHATE SYNTHASE 1), farnesyltranstransferase [Arabidopsis thaliana] (TAIR:AT4G36810.1); similar to unnamed protein product [Vitis vinifera] (GB:CAO64…
At1g30120	17632	18457	17505	17857	0.366	0.477	0.465	1.04679	0.992797	1.01276	PYRUVATE DEHYDROGENASE E1 BETA (PDH-E1 BETA)	Encodes a putative plastid pyruvate dehydrogenase E1 beta subunit that is distinct from the mitochondrial pyruvate dehydrogenase E1 beta subunit.
At1g67740	32736	35574	31043	33142	0.339	0.319	0.47	1.08669	0.948283	1.0124	(PSBY)	PsbY precursor (psbY) mRNA. This single nuclear gene is imported into the chloroplasts where it is processed into two integral membrane proteins with identical topology (PsbY-1 and PsbY-2). The protein appears to bind manganese but its role is not well understood.
At5g26742	28940	29697	30757	29291	0.411	0.187	0.463	1.02616	1.06279	1.01213	embryo defective 1138 (emb1138)	EMB1138 (EMBRYO DEFECTIVE 1138); ATP binding / ATP-dependent helicase; Identical to DEAD-box ATP-dependent RNA helicase 3 (RH3) [Arabidopsis Thaliana] (GB:Q8L7S8;GB:O65255;GB:Q0WMJ9;GB:Q8LPE9;GB:Q8RUW1;GB:Q9SB96); similar to PMH2 (PUTATIVE MITOCHONDRIAL RNA HELICASE 2), ATP-dependent helicase [Arabidopsis thaliana] (TAIR:AT3G22330.1); similar to hypothetical protein [Vitis vinifera] (GB:CAN77581.…
At1g78995	3165	2460	2353	3203	0.189	0.006	0.457	0.777251	0.743444	1.01201		similar to hypothetical protein [Oryza sativa (japonica cultivar-group)] (GB:BAD10530.1)
At5g17560	3194	2719	2746	3232	0.252	0.08	0.357	0.851284	0.859737	1.0119		BolA-like family protein; similar to BolA-like family protein [Arabidopsis thaliana] (TAIR:AT1G55805.1); similar to unknown [Populus trichocarpa] (GB:ABK93353.1); contains InterPro domain BolA-like protein (InterPro:IPR002634)
At1g04860	4400	4100	4289	4451	0.327	0.398	0.454	0.931818	0.974773	1.01159	UBIQUITIN-SPECIFIC PROTEASE 2 (UBP2)	Encodes a ubiquitin-specific protease.
At2g01320	7351	6075	6836	7436	0.234	0.104	0.459	0.826418	0.929942	1.01156		ABC transporter family protein; Identical to White-brown complex homolog protein 7 (WBC7) [Arabidopsis Thaliana] (GB:Q9ZU35;GB:Q3EC89;GB:Q9ASR9); similar to ABC transporter family protein [Arabidopsis thaliana] (TAIR:AT3G21090.1); similar to hypothetical protein OsI_000170 [Oryza sativa (indica cultivar-group)] (GB:EAY72323.1); similar to ATP-binding cassette transporter, subfamily G, member 2, g…
At5g58870	8315	9255	9418	8409	0.167	0.098	0.46	1.11305	1.13265	1.0113	FtsH protease 9 (ftsh9)	encodes an FtsH protease that is localized to the chloroplast
At2g22910	4933	4891	4760	4988	0.448	0.293	0.396	0.991486	0.96493	1.01115		GCN5-related N-acetyltransferase (GNAT) family protein / amino acid kinase family protein; similar to GCN5-related N-acetyltransferase (GNAT) family protein / amino acid kinase family protein [Arabidopsis thaliana] (TAIR:AT4G37670.2); similar to GCN5-related N-acetyltransferase (GNAT) family protein / amino acid kinase family protein [Arabidopsis thaliana] (TAIR:AT4G37670.1); similar to putative …
At1g18500	14900	14275	13758	15062	0.195	0.185	0.291	0.958054	0.923356	1.01087		Encodes an active Arabidopsis isopropylmalate synthase IPMS1. Involved in leucine biosynthesis. Do not participate in the chain elongation of glucosinolates. Expressed constitutively throughout the plant. Loss of IPMS1 can be compensated by a second isopropylmalate synthase gene IPMS2 (At1g74040).
At1g63940	31887	32960	32210	32232	0.333	0.236	0.404	1.03365	1.01013	1.01082		monodehydroascorbate reductase, putative; Identical to Monodehydroascorbate reductase, chloroplast precursor [Arabidopsis Thaliana] (GB:P92947;GB:Q94CE2;GB:Q9CAK5); similar to ATMDAR2, monodehydroascorbate reductase (NADH) [Arabidopsis thaliana] (TAIR:AT5G03630.1); similar to unknown [Populus trichocarpa] (GB:ABK95934.1); similar to monodehydroascorbate reductase [Brassica juncea] (GB:AAD28178.1)…
AtCg00160	30497	32085	35230	30815	0.37	0.18	0.478	1.05207	1.1552	1.01043	RIBOSOMAL PROTEIN S2 (RPS2)	Chloroplast ribosomal protein S2
At2g31610	13880	12276	13226	14024	0.227	0.028	0.446	0.884438	0.952882	1.01037		40S ribosomal protein S3 (RPS3A); Identical to 40S ribosomal protein S3-1 (RPS3A) [Arabidopsis Thaliana] (GB:Q9SIP7); similar to 40S ribosomal protein S3 (RPS3B) [Arabidopsis thaliana] (TAIR:AT3G53870.1); similar to unknown [Populus trichocarpa] (GB:ABK93514.1); contains InterPro domain K Homology, type 2; (InterPro:IPR004044); contains InterPro domain K Homology; (InterPro:IPR004087); contains I…
AtCg01070	36832	39512	38484	37207	0.063	0.359	0.403	1.07276	1.04485	1.01018	(NDHE)	NADH dehydrogenase ND4L
AtCg00660	33189	38939	37424	33508	0.038	0.168	0.445	1.17325	1.1276	1.00961	RIBOSOMAL PROTEIN L20 (RPL20)	encodes a chloroplast ribosomal protein L20, a constituent of the large subunit of the ribosomal complex
At4g01310	45679	41568	45210	46103	0.064	0.415	0.442	0.910002	0.989733	1.00928		ribosomal protein L5 family protein; Identical to 50S ribosomal protein L5, chloroplast precursor (RPL5) [Arabidopsis Thaliana] (GB:O04603); similar to unknown [Populus trichocarpa x Populus deltoides] (GB:ABK96601.1); contains InterPro domain Ribosomal protein L5; (InterPro:IPR002132)
At1g10510	5407	4953	5334	5456	0.047	0.446	0.447	0.916035	0.986499	1.00906	embryo defective 2004 (emb2004)	EMB2004 (EMBRYO DEFECTIVE 2004); protein binding; similar to RANGAP1 (RAN GTPASE ACTIVATING PROTEIN 1), RAN GTPase activator [Arabidopsis thaliana] (TAIR:AT3G63130.1); similar to unnamed protein product [Vitis vinifera] (GB:CAO40939.1); contains InterPro domain Leucine-rich repeat; (InterPro:IPR001611)
At3g08010	6788	7080	7227	6848	0.148	0.039	0.466	1.04302	1.06467	1.00884	(ATAB2)	Encodes a chloroplast-localized protein ATAB2. ATAB2 is involved in the biogenesis of Photosystem I and II. ATAB2 has A/U-rich RNA-binding activity and presumably functions as an activator of translation with targets at PS I and PS II.
At5g14040	28901	33533	31976	29154	0.097	0.149	0.472	1.16027	1.1064	1.00875		mitochondrial phosphate transporter; similar to mitochondrial phosphate transporter, putative [Arabidopsis thaliana] (TAIR:AT3G48850.1); similar to unnamed protein product [Vitis vinifera] (GB:CAO49083.1); contains InterPro domain Adenine nucleotide translocator 1; (InterPro:IPR002113); contains InterPro domain Mitochondrial substrate carrier; (InterPro:IPR001993)
At2g38770	16067	14001	15368	16204	0.079	0.345	0.464	0.871413	0.956495	1.00853	EMBRYO DEFECTIVE 2765 (EMB2765)	EMB2765 (EMBRYO DEFECTIVE 2765); similar to LBA1/UPF1 (LOW-LEVEL BETA-AMYLASE 1), RNA helicase [Arabidopsis thaliana] (TAIR:AT5G47010.1); similar to unnamed protein product [Vitis vinifera] (GB:CAO67620.1); similar to putative aquarius [Oryza sativa (japonica cultivar-group)] (GB:AAT78813.1); similar to hypothetical protein OsI_011509 [Oryza sativa (indica cultivar-group)] (GB:EAY90276.1); contai…
At1g68590	34712	37506	32770	35000	0.141	0.252	0.446	1.08049	0.944054	1.0083		plastid-specific 30S ribosomal protein 3, putative / PSRP-3, putative; Identical to Plastid-specific 30S ribosomal protein 3-1, chloroplast precursor [Arabidopsis Thaliana] (GB:Q9SX22;GB:Q8LD87); similar to plastid-specific 30S ribosomal protein 3, putative / PSRP-3, putative [Arabidopsis thaliana] (TAIR:AT5G15760.1); similar to unnamed protein product [Vitis vinifera] (GB:CAO49311.1); contains I…
At5g01920	4156	4130	3985	4190	0.49	0.348	0.483	0.993744	0.958855	1.00818	(STN8)	Chloroplast thylakoid protein kinase STN8 is specific in phosphorylation of N-terminal threonine residues in D1, D2 and CP43 proteins, and Thr-4 in PsbH protein of photosystem II. Phosphorylation of Thr-4 in the wild type required both light and prior phosphorylation at Thr-2.
At3g02360	14811	12826	14691	14930	0.226	0.466	0.45	0.865978	0.991898	1.00803		6-phosphogluconate dehydrogenase family protein; similar to 6-phosphogluconate dehydrogenase family protein [Arabidopsis thaliana] (TAIR:AT5G41670.1); similar to 6-phosphogluconate dehydrogenase family protein [Arabidopsis thaliana] (TAIR:AT1G64190.1); similar to 6-phosphogluconate dehydrogenase family protein [Arabidopsis thaliana] (TAIR:AT5G41670.2); similar to hypothetical protein [Cleome spin…
At4g13940	41159	38930	40407	41463	0.092	0.379	0.475	0.945844	0.981729	1.00739	MATERNAL EFFECT EMBRYO ARREST 58 (MEE58)	Encodes a S-adenosyl-L-homocysteine hydrolase required for DNA methylation-dependent gene silencing.
At3g04840	41873	42399	30347	42181	0.389	0.177	0.462	1.01256	0.724739	1.00736		40S ribosomal protein S3A (RPS3aA); Identical to 40S ribosomal protein S3a-1 (RPS3AA) [Arabidopsis Thaliana] (GB:Q9CAV0); similar to 40S ribosomal protein S3A (RPS3aB) [Arabidopsis thaliana] (TAIR:AT4G34670.1); similar to 40S ribosomal protein S3a (S phase-specific protein BIS289) (GB:P49396); contains InterPro domain Ribosomal protein S3Ae; (InterPro:IPR001593)
At3g19820	24388	26311	25239	24566	0.354	0.228	0.467	1.07885	1.03489	1.0073	DWARF 1 (DWF1)	Involved in the conversion of the early brassinosteroid precursor 24-methylenecholesterol to campesterol. Brassinosteroids affect cellular elongation. Mutants have dwarf phenotype. DWF1 is a Ca2+-dependent calmodulin-binding protein.
At2g25840	31352	28545	33675	31576	0.241	0.03	0.461	0.910468	1.07409	1.00714	ovule abortion 4 (OVA4)	OVA4 (OVULE ABORTION 4); ATP binding / aminoacyl-tRNA ligase; similar to putative tryptophanyl-tRNA synthetase [Oryza sativa (japonica cultivar-group)] (GB:BAD87908.1); contains InterPro domain Tryptophanyl-tRNA synthetase, class Ib; (InterPro:IPR002306); contains InterPro domain Aminoacyl-tRNA synthetase, class Ib; (InterPro:IPR002305); contains InterPro domain Aminoacyl-tRNA synthetase, class I…
At5g35630	34086	36530	33717	34322	0.164	0.404	0.46	1.0717	0.989174	1.00692	GLUTAMINE SYNTHETASE 2 (GS2)	chloroplastic glutamine synthetase
At2g47400	20650	22238	21203	20792	0.329	0.392	0.483	1.0769	1.02678	1.00688	(CP12-1)	CP12-1 encodes a small peptide found in the chloroplast stroma. It belongs to the CP12 gene family thought to be involved in the formation of a supramolecular complex with glyceraldehyde-3-phosphate dehydrogenase (GAPDH) and phosphoribulokinase (PRK) embedded in the Calvin cycle. The annotation of this gene is based on article 32494.
At3g54640	1901	1635	1757	1913	0.294	0.198	0.486	0.860074	0.92425	1.00631	TRYPTOPHAN SYNTHASE ALPHA CHAIN (TSA1)	Catalyzes the conversion of indole-3-glycerolphosphate to indole, the penultimate reaction in the biosynthesis of tryptophan. Functions as a heterocomplex with tryptophan synthase beta subunit (TSA2).
At5g46290	23393	24914	22228	23538	0.396	0.291	0.482	1.06502	0.950199	1.0062	3-KETOACYL-ACYL CARRIER PROTEIN SYNTHASE I (KAS I)	3-ketoacyl-acyl carrier protein synthase I (KAS I) mRNA,
At2g44530	10233	9643	10689	10296	0.312	0.34	0.447	0.942343	1.04456	1.00616		ribose-phosphate pyrophosphokinase, putative / phosphoribosyl diphosphate synthetase, putative; Identical to Ribose-phosphate pyrophosphokinase 5 (PRS5) [Arabidopsis Thaliana] (GB:O64888;GB:Q8L7T8); similar to ribose-phosphate pyrophosphokinase 2 / phosphoribosyl diphosphate synthetase 2 (PRS2) [Arabidopsis thaliana] (TAIR:AT1G32380.1); similar to Ribose-phosphate pyrophosphokinase 1 (Phosphoribo…
At4g35800	51474	55410	56713	51785	0.32	0.229	0.482	1.07647	1.10178	1.00604	RNA POLYMERASE II LARGE SUBUNIT (NRPB1)	Encodes the unique largest subunit of nuclear DNA-dependent RNA polymerase II; the ortholog of budding yeast RPB1 and a homolog of the E. coli RNA polymerase beta prime subunit.
At1g69390	5477	5195	4983	5506	0.313	0.16	0.478	0.948512	0.909805	1.00529	Arabidopsis homologue of bacterial MinE 1 (ATMINE1)	Encodes an Arabidopsis homologue of the bacterial MinE topological specificity factor ensuring correct division site placement. It is an essential integral component of the plastid division machinery.
At1g17050	5923	5935	5733	5952	0.495	0.419	0.49	1.00203	0.967922	1.0049	Solanesyl diphosphate synthase 2 (SPS2)	Encodes a protein with solanesyl diphosphate synthase activity.
At1g25290	3067	3372	3398	3078	0.01	0.137	0.49	1.09945	1.10792	1.00359	ARABIDOPSIS RHOMBOID-LIKE PROTEIN 10 (ATRBL10)	rhomboid family protein; similar to rhomboid family protein [Arabidopsis thaliana] (TAIR:AT1G52580.1); similar to unknown [Populus trichocarpa] (GB:ABK93694.1); contains InterPro domain Peptidase S54, rhomboid; (InterPro:IPR002610)
At4g37920	10796	9356	11065	10831	0.098	0.296	0.484	0.866617	1.02492	1.00324		similar to unknown protein [Arabidopsis thaliana] (TAIR:AT1G36320.1); similar to conserved hypothetical protein [Medicago truncatula] (GB:ABE84185.1)
At5g10450	10478	10020	10455	10511	0.351	0.494	0.489	0.956289	0.997805	1.00315	G-box regulating factor 6 (GRF6)	Encodes a member of the 14-3-3 gene family that is a lambda isoform (14-3-3&#955;). Interacts with APX3 (ascorbate peroxidase) and AKR2 , suggesting a role in mediating oxidative metabolism in stress response. This protein was shown to colocalize and interact with SERK1 by which it is phosphorylated. This protein is also reported to interact with the phosphorylated form of the BZR1 transcription …
At3g48870	16692	16390	15543	16744	0.369	0.142	0.487	0.981908	0.931165	1.00312	(HSP93-III)	Encodes a nuclear encoded protein with similarity to Clpa regulatory subunit of CLP protease complex. The protein is localized to the chloroplast stroma. May function redundantly with TIC complex in chloroplast protein import.
At5g16620	13500	14241	13383	13541	0.339	0.463	0.49	1.05489	0.991333	1.00304	(TIC40)	chloroplast protein import (Tic40)
At1g08380	40234	44665	38610	40332	0.222	0.28	0.485	1.11013	0.959636	1.00244	photosystem I subunit O (PSAO)	Encodes subunit O of photosystem I.
At1g50250	39369	36137	40252	39460	0.113	0.207	0.487	0.917905	1.02243	1.00231	FtsH protease 1 (FTSH1)	encodes an FTSH protease that is localized to the chloroplast. Involved in the D1 repair cycle of Photosystem II. FtsH1 and FtsH5 are interchangeable in thylakoid membranes.
At2g38040	24342	23715	27144	24393	0.36	0.063	0.489	0.974242	1.11511	1.0021	(CAC3)	encodes the carboxyltransferase alpha subunit of acetyl-CoA carboxylase, involved in de novo fatty acid biosynthesis
At2g43750	25141	20210	23158	25185	0.038	0.157	0.492	0.803866	0.921125	1.00175	O-ACETYLSERINE (THIOL) LYASE B (OASB)	Arabidopsis thaliana O-acetylserine (thiol) lyase (OAS-TL) isoform oasB, the key enzyme for fixation of inorganic sulfide. It catalyzes the formation of cysteine from O-acetylserine and inorganic sulfide.
At2g36390	14586	13204	12319	14611	0.149	0.088	0.491	0.905252	0.844577	1.00171	starch branching enzyme 2.1 (SBE2.1)	Encodes a starch branching enzyme (EC.2.4.1.18) similar to SBE2 from maize and rice. Expressed throughout plant tissues.
At5g61790	18382	17012	18388	18413	0.094	0.496	0.493	0.925471	1.00033	1.00169		calnexin 1 (CNX1); Identical to Calnexin homolog 1 precursor (CNX1) [Arabidopsis Thaliana] (GB:P29402); similar to calnexin, putative [Arabidopsis thaliana] (TAIR:AT5G07340.1); similar to calnexin [Glycine max] (GB:BAD81043.1); similar to putative papillar cell-specific calnexin [Brassica napus] (GB:AAK84429.1); similar to Calnexin homolog precursor (GB:Q39817); contains InterPro domain Calreticu…
At5g50920	29936	25382	22597	29977	0.051	0.037	0.497	0.847875	0.754844	1.00137	(CLPC1)	Encodes a protein that is similar to ATP-dependent Clp protease ATP-binding subunit / ClpC. Involved in protein import into the chloroplast. May provide ATP source that drives the TIC (Translocon at the Inner envelope membrane of Chloroplasts) translocation machinery.
At4g22240	8339	7447	7251	8349	0.257	0.145	0.494	0.893033	0.869529	1.0012		plastid-lipid associated protein PAP, putative; Identical to Probable plastid-lipid-associated protein 2, chloroplast precursor (PAP2) [Arabidopsis Thaliana] (GB:O49629;GB:Q8LFZ5;GB:Q8VXU7); similar to FIB (FIBRILLIN), structural molecule [Arabidopsis thaliana] (TAIR:AT4G04020.1); similar to Plastid lipid-associated protein 2, chloroplast precursor (GB:Q94KU6); contains InterPro domain PAP fibril…
At2g28050	2595	2814	2478	2598	0.251	0.384	0.496	1.08439	0.954913	1.00116	pentatricopeptide (PPR) repeat-containing protein	pentatricopeptide (PPR) repeat-containing protein; similar to pentatricopeptide (PPR) repeat-containing protein [Arabidopsis thaliana] (TAIR:AT2G32630.1); similar to unnamed protein product [Vitis vinifera] (GB:CAO18184.1); contains InterPro domain Pentatricopeptide repeat (InterPro:IPR002885)
At4g36970	3503	2643	2406	3507	0.211	0.016	0.496	0.754496	0.68684	1.00114		remorin family protein; similar to remorin family protein [Arabidopsis thaliana] (TAIR:AT1G45207.2); similar to unnamed protein product [Vitis vinifera] (GB:CAO71853.1); contains InterPro domain Remorin, C-terminal region (InterPro:IPR005516)
AtCg00340	44145	47154	42943	44192	0.297	0.431	0.496	1.06816	0.972772	1.00106	(PSAB)	Encodes the D1 subunit of photosystem I and II reaction centers.
At1g64510	29492	33591	29148	29511	0.216	0.445	0.496	1.13899	0.988336	1.00064		ribosomal protein S6 family protein; Identical to 30S ribosomal protein S6 alpha, chloroplast precursor (RPS6) [Arabidopsis Thaliana] (GB:Q8VY91;GB:Q9SGW4); similar to unnamed protein product [Vitis vinifera] (GB:CAO69490.1); contains InterPro domain Ribosomal protein S6; (InterPro:IPR000529); contains InterPro domain Translation elongation factor EF1B/ribosomal protein S6 (InterPro:IPR014717)
At3g09630	17456	15908	15596	17467	0.24	0.082	0.498	0.91132	0.893446	1.00063		60S ribosomal protein L4/L1 (RPL4A); Identical to 60S ribosomal protein L4-1 (RPL4A) [Arabidopsis Thaliana] (GB:Q9SF40); similar to 60S ribosomal protein L4/L1 (RPL4D) [Arabidopsis thaliana] (TAIR:AT5G02870.1); similar to 60S ribosomal protein L4/L1 (RPL4D) [Arabidopsis thaliana] (TAIR:AT5G02870.2); similar to unnamed protein product [Vitis vinifera] (GB:CAO22101.1); similar to 60S ribosomal prot…
At4g13590	11204	10389	10543	11209	0.26	0.054	0.497	0.927258	0.941003	1.00045		similar to unknown protein [Arabidopsis thaliana] (TAIR:AT1G64150.1); similar to transmembrane protein FT27 [Synechocystis sp. PCC 6803] (GB:NP_442278.1); similar to Os11g0544500 [Oryza sativa (japonica cultivar-group)] (GB:NP_001068053.1); contains InterPro domain Protein of unknown function UPF0016; (InterPro:IPR001727)
At5g52440	12111	12865	12826	12115	0.352	0.27	0.499	1.06226	1.05904	1.00033	(HCF106)	HCF106; nuclear gene for chloroplast. Thylakoid membrane delta pH translocation pathway component protein; related to Escherichia coli TatA and TatB
At5g22620	11311	11229	10824	11314	0.486	0.295	0.498	0.99275	0.956945	1.00027		phosphoglycerate/bisphosphoglycerate mutase family protein; similar to unnamed protein product [Vitis vinifera] (GB:CAO16685.1); contains InterPro domain Phosphoglycerate mutase (InterPro:IPR013078); contains InterPro domain Phosphoglycerate/bisphosphoglycerate mutase; (InterPro:IPR001345)
At3g58610	23021	22860	23136	23026	0.457	0.482	0.499	0.993006	1.005	1.00022		ketol-acid reductoisomerase; Identical to Ketol-acid reductoisomerase, chloroplast precursor [Arabidopsis Thaliana] (GB:Q05758;GB:Q42559); similar to Ketol-acid reductoisomerase, chloroplast precursor (Acetohydroxy-acid reductoisomerase) (Alpha-keto-beta-hydroxylacil reductoisomerase) (GB:O82043); similar to acetohydroxy acid isomeroreductase [Pisum sativum] (GB:CAB61890.1); similar to hypothetic…
At5g63040	4375	4244	4842	4375	0.331	0.182	0.499	0.970057	1.10674	1		similar to unknown protein [Arabidopsis thaliana] (TAIR:AT1G48460.1); similar to hypothetical protein MtrDRAFT_AC124952g33v1 [Medicago truncatula] (GB:ABE93586.1)
At2g33040	15692	14314	14435	15683	0.169	0.064	0.497	0.912185	0.919895	0.999426		ATP synthase gamma chain, mitochondrial (ATPC); Identical to ATP synthase subunit gamma, mitochondrial precursor (ATPC) [Arabidopsis Thaliana] (GB:Q96250); similar to ATPC1 (ATP synthase gamma chain 1) [Arabidopsis thaliana] (TAIR:AT4G04640.1); similar to unnamed protein product [Vitis vinifera] (GB:CAO64434.1); contains InterPro domain ATPase, F1 complex, gamma subunit; (InterPro:IPR000131)
At3g26070	12139	13382	12481	12129	0.21	0.125	0.498	1.1024	1.02817	0.999176		plastid-lipid associated protein PAP / fibrillin family protein; Identical to Probable plastid-lipid-associated protein 4, chloroplast precursor (PAP4) [Arabidopsis Thaliana] (GB:Q9LU85;GB:Q8W4A9); similar to plastid-lipid associated protein PAP / fibrillin family protein [Arabidopsis thaliana] (TAIR:AT3G26080.1); similar to unnamed protein product [Vitis vinifera] (GB:CAO24749.1); contains Inter…
At3g23700	14174	14346	12688	14161	0.462	0.04	0.494	1.01213	0.89516	0.999083		S1 RNA-binding domain-containing protein; similar to RPS1 (ribosomal protein S1), RNA binding [Arabidopsis thaliana] (TAIR:AT5G30510.1); similar to unnamed protein product [Vitis vinifera] (GB:CAO45252.1); contains InterPro domain S1, RNA binding; (InterPro:IPR003029); contains InterPro domain Nucleic acid-binding, OB-fold (InterPro:IPR012340); contains InterPro domain Nucleic acid-binding, OB-fo…
At2g47390	17360	17161	16587	17339	0.436	0.121	0.493	0.988537	0.955472	0.99879		serine-type endopeptidase/ serine-type peptidase; similar to hypothetical protein OsI_010936 [Oryza sativa (indica cultivar-group)] (GB:EAY89703.1); similar to unnamed protein product [Vitis vinifera] (GB:CAO40114.1); similar to hypothetical protein OsJ_010143 [Oryza sativa (japonica cultivar-group)] (GB:EAZ26660.1); contains InterPro domain Peptidase S9, prolyl oligopeptidase active site region;…
At5g59870	6681	5532	5771	6670	0.213	0.066	0.495	0.82802	0.863793	0.998354	(HTA6)	Encodes HTA6, a histone H2A protein.
At1g28530	2663	2549	2581	2658	0.333	0.304	0.495	0.957191	0.969208	0.998122		similar to hypothetical protein [Oryza sativa (japonica cultivar-group)] (GB:BAD07831.1)
At1g61790	11250	11439	11363	11223	0.255	0.419	0.49	1.0168	1.01004	0.9976		OST3/OST6 family protein; similar to OST3/OST6 family protein [Arabidopsis thaliana] (TAIR:AT1G11560.1); similar to unknown [Brassica rapa] (GB:ABB97041.1); contains InterPro domain OST3/OST6 (InterPro:IPR006844)
At2g43240	2869	3031	2615	2862	0.408	0.158	0.49	1.05647	0.911467	0.99756		nucleotide-sugar transmembrane transporter; similar to ATUTR6/UTR6 (UDP-GALACTOSE TRANSPORTER 6), nucleotide-sugar transmembrane transporter [Arabidopsis thaliana] (TAIR:AT3G59360.2); similar to ATUTR6/UTR6 (UDP-GALACTOSE TRANSPORTER 6), nucleotide-sugar transmembrane transporter [Arabidopsis thaliana] (TAIR:AT3G59360.1); similar to unnamed protein product [Vitis vinifera] (GB:CAO67795.1); contai…
At3g54660	23614	21420	22897	23554	0.042	0.302	0.477	0.907089	0.969637	0.997459	GLUTATHIONE REDUCTASE (GR)	Encodes glutathione reductase that is most likely localized in the chloroplast.
At3g22960	18249	19097	17622	18200	0.033	0.007	0.469	1.04647	0.965642	0.997315	(PKP-ALPHA)	encodes a chloroplast pyruvate kinase alpha subunit. Important for seed oil biosynthesis. Ubiquitously expressed, with significantly increased expression in maturing seeds.
At2g42130	11958	11946	11835	11924	0.497	0.462	0.49	0.998996	0.989714	0.997157		similar to unknown protein [Arabidopsis thaliana] (TAIR:AT3G58010.1); similar to unknown [Vitis pseudoreticulata] (GB:ABC69760.1)
At5g46070	5727	5505	5771	5710	0.193	0.436	0.482	0.961236	1.00768	0.997032		GTP binding / GTPase; similar to guanylate-binding family protein [Arabidopsis thaliana] (TAIR:AT1G03830.1); similar to unnamed protein product [Vitis vinifera] (GB:CAO66391.1); similar to hypothetical protein OsJ_018761 [Oryza sativa (japonica cultivar-group)] (GB:EAZ35278.1); similar to hypothetical protein OsJ_006212 [Oryza sativa (japonica cultivar-group)] (GB:EAZ22729.1); contains InterPro d…
At3g17970	2926	2561	2423	2917	0.336	0.116	0.494	0.875256	0.828093	0.996924	Arabidopsis thaliana translocon at the outer membrane of chloroplasts 64-III (atToc64-III)	ATTOC64-III (ARABIDOPSIS THALIANA TRANSLOCON AT THE OUTER MEMBRANE OF CHLOROPLASTS 64-III); binding / carbon-nitrogen ligase, with glutamine as amido-N-donor; similar to ATTOC64-V/MTOM64 (ARABIDOPSIS THALIANA TRANSLOCON AT THE OUTER MEMBRANE OF CHLOROPLASTS 64-V), amidase [Arabidopsis thaliana] (TAIR:AT5G09420.1); similar to unnamed protein product [Vitis vinifera] (GB:CAO68190.1); similar to Toc…
At3g24430	12493	11926	11552	12450	0.379	0.016	0.484	0.954615	0.924678	0.996558	HIGH-CHLOROPHYLL-FLUORESCENCE 101 (HCF101)	encodes a MRP-like protein with a nucleotide-binding domain.
At3g17810	6025	5497	5019	6001	0.215	0.039	0.451	0.912365	0.833029	0.996017		dihydroorotate dehydrogenase family protein / dihydroorotate oxidase family protein; similar to hypothetical protein [Vitis vinifera] (GB:CAN75682.1); similar to senescencs-related protein [Pyrus pyrifolia] (GB:BAA86060.1); similar to unnamed protein product [Vitis vinifera] (GB:CAO68244.1); contains InterPro domain Dihydroorotate dehydrogenase, class 1, core; (InterPro:IPR005720); contains Inter…
At5g35100	14102	12953	14344	14043	0.114	0.282	0.478	0.918522	1.01716	0.995816	peptidyl-prolyl cis-trans isomerase	peptidyl-prolyl cis-trans isomerase; similar to peptidyl-prolyl cis-trans isomerase, putative / cyclophilin, putative / rotamase, putative [Arabidopsis thaliana] (TAIR:AT4G34960.1); similar to hypothetical protein [Vitis vinifera] (GB:CAN80241.1); contains InterPro domain Cyclophilin-like (InterPro:IPR015891); contains InterPro domain Peptidyl-prolyl cis-trans isomerase, cyclophilin-type; (InterP…
At2g37400	15753	13293	16357	15687	0.17	0.171	0.482	0.843839	1.03834	0.99581		chloroplast lumen common family protein; similar to chloroplast lumen common family protein [Arabidopsis thaliana] (TAIR:AT3G53560.1); similar to unnamed protein product [Vitis vinifera] (GB:CAO18093.1); contains InterPro domain Tetratricopeptide-like helical; (InterPro:IPR011990); contains InterPro domain Tetratricopeptide region (InterPro:IPR013026)
At3g02520	5932	5835	6466	5907	0.35	0.26	0.47	0.983648	1.09002	0.995786	GENERAL REGULATORY FACTOR 7 (GRF7)	Encodes GF14 &#957;, a 14-3-3 protein isoform (14-3-3&#957;).
At4g25910	6863	6178	6603	6833	0.13	0.346	0.486	0.900189	0.962116	0.995629	(NFU3)	Encodes a protein containing the NFU domain that may be involved in iron-sulfur cluster assembly. Part of a five member gene family, more closely related to NFU1 and 2 than to NFU4 and 5. Targeted to the chloroplast.
At1g01790	17658	17363	16866	17577	0.436	0.034	0.462	0.983294	0.955148	0.995413	K EFFLUX ANTIPORTER 1 (KEA1)	K efflux antiporter KEA1
At5g52100	10314	10285	9397	10258	0.495	0.09	0.479	0.997188	0.911092	0.99457	chlororespiration reduction 1 (crr1)	Is essential for chloroplast NAD(P)H dehydrogenase activity, which is involved in electron transfer between PSII and PSI. Likely functions in biogenesis or stabilization of the NAD(P)H dehydrogenase complex.
At1g02560	24879	24228	24313	24735	0.408	0.331	0.487	0.973833	0.97725	0.994212	NUCLEAR ENCODED CLP PROTEASE 5 (CLPP5)	One of several nuclear-encoded ClpPs (caseinolytic protease). Contains a highly conserved catalytic triad of Ser-type proteases (Ser-His-Asp). The name reflects nomenclature described in Adam et. al (2001).
At1g54410	34942	36291	29137	34729	0.414	0.108	0.485	1.03861	0.833868	0.993904		dehydrin family protein; similar to water stress induced protein [Brassica oleracea] (GB:AAS77419.1); contains InterPro domain Dehydrin; (InterPro:IPR000167)
At4g37930	26818	27523	26522	26654	0.327	0.45	0.469	1.02629	0.988963	0.993885	SERINE TRANSHYDROXYMETHYLTRANSFERASE 1 (SHM1)	Encodes a protein with mitochondrial serine hydroxymethyltransferase activity, which functions in the photorespiratory pathway, catalyzes the conversion of serine and tetrahydrofolate to glycine and 5,10-methylene tetrahydrofolate. Involved in controlling cell damage caused by abiotic stress, such as high light and salt and the hypersensitive defense response of plants.
At4g11175	3234	2941	2675	3214	0.413	0.069	0.488	0.9094	0.827149	0.993816		translation initiation factor IF-1, chloroplast, putative; Identical to Translation initiation factor IF-1, chloroplast precursor [Arabidopsis Thaliana] (GB:O82499;GB:Q56YK9;GB:Q8GY59;GB:Q9T016); similar to Translation initiation factor IF-1, chloroplast precursor (GB:Q94KR7); contains InterPro domain S1, IF1 type; (InterPro:IPR006196); contains InterPro domain S1, RNA binding; (InterPro:IPR00302…
At4g34200	18231	14767	14975	18116	0.056	0.062	0.466	0.809994	0.821403	0.993692	embryo sac development arrest 9 (EDA9)	EDA9 (embryo sac development arrest 9); NAD binding / amino acid binding / binding / catalytic/ cofactor binding / oxidoreductase, acting on the CH-OH group of donors, NAD or NADP as acceptor / phosphoglycerate dehydrogenase; similar to PGDH (3-PHOSPHOGLYCERATE DEHYDROGENASE), phosphoglycerate dehydrogenase [Arabidopsis thaliana] (TAIR:AT1G17745.1); similar to D-3-phosphoglycerate dehydrogenase, …
At4g04770	22979	26149	21621	22834	0.093	0.304	0.465	1.13795	0.940903	0.99369	ATP BINDING CASSETTE PROTEIN 1 (ATABC1)	Encodes an iron-stimulated ATPase. A member of the NAP subfamily of ABC transporters. Involved in Fe-S cluster assembly. Similar to SufB. Involved in the regulation of iron homeostasis. Able to form homodimers. Interacts with AtNAP7 inside the chloroplast.
At5g54600	30209	30289	35615	30012	0.493	0.212	0.481	1.00265	1.17895	0.993479		50S ribosomal protein L24, chloroplast (CL24); Identical to 50S ribosomal protein L24, chloroplast precursor (RPL24) [Arabidopsis Thaliana] (GB:P92959;GB:Q9FIU4); similar to KOW domain-containing protein [Arabidopsis thaliana] (TAIR:AT5G23535.1); similar to 50S ribosomal protein L24, chloroplast precursor (CL24) (GB:P11893); contains InterPro domain Ribosomal protein L24; (InterPro:IPR003256); co…
At3g19170	33160	35679	30473	32911	0.201	0.159	0.46	1.07597	0.918969	0.992491	PRESEQUENCE PROTEASE 1 (ATPREP1)	Zinc metalloprotease pitrilysin subfamily A. Signal peptide degrading enzyme targeted to mitochondria and chloroplasts. Expressed only in siliques and flowers
At3g51510	5422	4688	5321	5381	0.241	0.393	0.465	0.864626	0.981372	0.992438		similar to unknown [Hordeum vulgare] (GB:ABK56720.1)
At3g01480	31169	33398	26136	30930	0.265	0.042	0.467	1.07151	0.838525	0.992332	cyclophilin 38 (CYP38)	Encodes a chloroplast cyclophilin functioning in the assembly and maintenance of photosystem II (PSII) supercomplexes.
At3g20390	18012	16604	16419	17870	0.269	0.243	0.481	0.92183	0.911559	0.992116		endoribonuclease L-PSP family protein; similar to unnamed protein product [Vitis vinifera] (GB:CAO38958.1); contains InterPro domain YjgF-like protein (InterPro:IPR006056); contains InterPro domain Endoribonuclease L-PSP (InterPro:IPR006175); contains InterPro domain Endoribonuclease L-PSP/chorismate mutase-like (InterPro:IPR013813)
At1g07140	7192	5974	7156	7131	0.147	0.485	0.472	0.830645	0.994994	0.991518	(SIRANBP)	Encodes a putative Ran-binding protein (siRanBP).
At3g25860	21616	20285	21612	21431	0.229	0.499	0.458	0.938425	0.999815	0.991442	(LTA2)	Nuclear encoded dihydrolipoamide S-acetyltransferase (LTA2) that encodes teh Pyruvate Decarboxylase E2 subunit. Mutant has embryo defect.
At4g02990	14452	12469	12853	14324	0.252	0.165	0.443	0.862787	0.889358	0.991143		mitochondrial transcription termination factor family protein / mTERF family protein; similar to mitochondrial transcription termination factor-related / mTERF-related [Arabidopsis thaliana] (TAIR:AT2G44020.1); similar to unnamed protein product [Vitis vinifera] (GB:CAO22461.1); contains InterPro domain Mitochodrial transcription termination factor-related (InterPro:IPR003690)
At4g39960	10972	10440	10081	10874	0.27	0.266	0.448	0.951513	0.918793	0.991068		DNAJ heat shock family protein; similar to DNAJ heat shock family protein [Arabidopsis thaliana] (TAIR:AT2G22360.1); similar to unnamed protein product [Vitis vinifera] (GB:CAO45447.1); contains InterPro domain Heat shock protein DnaJ, cysteine-rich region; (InterPro:IPR001305); contains InterPro domain Heat shock protein DnaJ; (InterPro:IPR003095); contains InterPro domain Chaperone DnaJ; (Inter…
At2g05990	14667	15810	15534	14534	0.361	0.141	0.473	1.07793	1.05911	0.990932	MOSAIC DEATH 1 (MOD1)	Encodes enoyl-ACP reductase a component of the fatty acid synthase complex. A reduced function mutation in this gene, mod1, was found in a screen for premature cell death mutants. Mutant plants have reduced lipid level and pleiotropic morphological defects, including chlorotic and abnormally shaped leaves.
At2g35490	17898	17093	17225	17735	0.186	0.135	0.436	0.955023	0.962398	0.990893		plastid-lipid associated protein PAP, putative; Identical to Probable plastid-lipid-associated protein 3, chloroplast precursor (PAP3) [Arabidopsis Thaliana] (GB:O82291;GB:Q94B19); similar to plastid-lipid associated protein PAP, putative [Arabidopsis thaliana] (TAIR:AT4G22240.1); similar to plastid-lipid associated protein PAP3 [Brassica rapa] (GB:AAK57563.1); contains InterPro domain PAP fibril…
At5g64940	29180	32231	29659	28914	0.13	0.405	0.467	1.10456	1.01642	0.990884	(ATATH13)	Encodes a member of ATH subfamily of ATP-binding cassette (ABC) proteins.
At5g58070	9778	11461	10010	9684	0.039	0.418	0.451	1.17212	1.02373	0.990387	TEMPERATURE-INDUCED LIPOCALIN (TIL)	lipocalin, putative; similar to temperature-induced lipocalin [Brassica napus] (GB:ABB02398.1); contains InterPro domain Lipocalin-like (InterPro:IPR013208); contains InterPro domain Lipocalin, bacterial and plant; (InterPro:IPR002446); contains InterPro domain Calycin-like (InterPro:IPR011038); contains InterPro domain Calycin; (InterPro:IPR012674)
At1g22940	2781	2060	2142	2754	0.282	0.003	0.437	0.740741	0.770227	0.990291	THIAMINE REQUIRING 1 (TH1)	Encodes a bifunctional enzyme required for thiamine (vitamin B1) biosynthesis. TH1 can phosphorylate HMP-P to produce HMP-PP, the pyrimidine heterocyclic subunit of thiamine. TH1 also catalyzes the condensation of HMP-PP and HET to form thiamine monophosphate (TMP). TH1 also appears capable of phosphorylating HMP based on E.coli mutant complementation assays. th1 mutants are thiamine auxotrophs t…
At5g65620	31925	26128	31026	31615	0.017	0.399	0.444	0.818418	0.97184	0.99029		peptidase M3 family protein / thimet oligopeptidase family protein; similar to peptidase M3 family protein / thimet oligopeptidase family protein [Arabidopsis thaliana] (TAIR:AT5G10540.1); similar to hypothetical protein OsJ_008669 [Oryza sativa (japonica cultivar-group)] (GB:EAZ25186.1); similar to oligopeptidase A [Medicago truncatula] (GB:ABY48141.1); similar to hypothetical protein [Vitis vin…
At2g31040	21719	21385	19470	21499	0.454	0.162	0.472	0.984622	0.89645	0.989871		ATP synthase protein I -related; similar to unknown [Populus trichocarpa x Populus deltoides] (GB:ABK96598.1); contains domain PD015638 (PD015638)
At2g20890	34168	36108	34782	33818	0.389	0.387	0.48	1.05678	1.01797	0.989756	(PSB29)	Chloroplast-localized Thylakoid formation1 gene product involved in vesicle-mediated formation of thylakoid membranes. Thf1 antisense lines contain abnormal chloroplasts early in leaf development (chloroplasts have loosely stacked thylakoid membranes). Expression was induced in the light and decreased under dark conditions. G-alpha interaction partner that functions downstream of the plasma membr…
At5g58250	19743	21617	19054	19538	0.166	0.332	0.453	1.09492	0.965102	0.989617		similar to expressed protein [Oryza sativa (japonica cultivar-group)] (GB:ABF95764.1)
At5g42070	19826	18088	22940	19618	0.251	0.106	0.476	0.912337	1.15707	0.989509		similar to Os01g0235100 [Oryza sativa (japonica cultivar-group)] (GB:NP_001042519.1); similar to Conserved Cys-containing protein (IC) [Ostreococcus tauri] (GB:CAL52359.1)
At1g79560	9230	7794	7503	9133	0.119	0.053	0.464	0.84442	0.812893	0.989491	FTSH PROTEASE 12 (FTSH12)	encodes an FtsH protease that is localized to the chloroplast
At2g33450	17683	19304	17161	17494	0.036	0.392	0.439	1.09167	0.97048	0.989312		50S ribosomal protein L28, chloroplast (CL28); Identical to 50S ribosomal protein L28, chloroplast precursor (RPL28) [Arabidopsis Thaliana] (GB:O22795;GB:Q8VY79); similar to unknown [Populus trichocarpa x Populus deltoides] (GB:ABK96762.1); contains InterPro domain Ribosomal protein L28; (InterPro:IPR001383)
At5g49910	22055	22131	21684	21801	0.488	0.452	0.468	1.00345	0.983178	0.988483	CHLOROPLAST HEAT SHOCK PROTEIN 70-2 (CPHSC70-2EAT SHOCK PROTEIN 70-2)	heat shock protein 70 (Hsc70-7); nuclear
At5g04590	36759	39377	37917	36321	0.323	0.295	0.456	1.07122	1.0315	0.988085	(SIR)	A.thaliana gene encoding sulfite reductase.
At3g61870	14077	15458	13537	13908	0.282	0.321	0.385	1.0981	0.96164	0.987995		similar to conserved hypothetical protein [Medicago truncatula] (GB:ABE93513.1)
At4g33010	42464	37888	40549	41949	0.102	0.226	0.45	0.892238	0.954903	0.987872	Arabidopsis thaliana glycine decarboxylase P-protein 1 (AtGLDP1)	ATGLDP1 (ARABIDOPSIS THALIANA GLYCINE DECARBOXYLASE P-PROTEIN 1); glycine dehydrogenase (decarboxylating); Identical to Putative glycine dehydrogenase [decarboxylating] 2, mitochondrial precursor [Arabidopsis Thaliana] (GB:Q94B78;GB:O82642;GB:Q8GTY1;GB:Q8VZF0); similar to ATGLDP2 (ARABIDOPSIS THALIANA GLYCINE DECARBOXYLASE P-PROTEIN 2), glycine dehydrogenase (decarboxylating) [Arabidopsis thalian…
At1g31190	9462	9188	8904	9345	0.434	0.148	0.465	0.971042	0.941027	0.987635		inositol monophosphatase family protein; similar to VTC4 [Arabidopsis thaliana] (TAIR:AT3G02870.3); similar to VTC4, 3'(2'),5'-bisphosphate nucleotidase/ L-galactose-1-phosphate phosphatase/ inositol or phosphatidylinositol phosphatase [Arabidopsis thaliana] (TAIR:AT3G02870.1); similar to unnamed protein product [Vitis vinifera] (GB:CAO41989.1); contains InterPro domain Inositol monophosphatase; …
AtCg00120	44811	40416	45486	44249	0.311	0.442	0.458	0.901921	1.01506	0.987458	ATP SYNTHASE SUBUNIT ALPHA (ATPA)	Encodes the ATPase alpha subunit, which is a subunit of ATP synthase and part of the CF1 portion which catalyzes the conversion of ADP to ATP using the proton motive force. This complex is located in the thylakoid membrane of the chloroplast.
At1g29930	38496	39975	43136	37974	0.356	0.121	0.403	1.03842	1.12053	0.98644	CHLOROPHYLL A/B BINDING PROTEIN 1 (CAB1)	Subunit of light-harvesting complex II (LHCII),which absorbs light and transfers energy to the photosynthetic reaction center.
At5g39830	15762	15201	16317	15548	0.407	0.431	0.449	0.964408	1.03521	0.986423		Encodes DEG8. Forms a hexamer with DEG5 in the thylakoid lumen. Involved in the cleavage of photodamaged D2 protein of photosystem II (PSII). Recombinant DEG8 is proteolytically active toward both a model substrate (beta-casein) and photodamaged D1 protein of photosystem II.
At4g29840	11840	12746	11056	11677	0.202	0.143	0.448	1.07652	0.933784	0.986233
At3g12110	2855	2317	2469	2815	0.056	0.042	0.464	0.811559	0.864799	0.985989	actin-11 (ACT11)	Encodes an actin that is expressed predominantly during reproductive development.
At5g08680	15186	14077	15110	14971	0.349	0.465	0.466	0.926972	0.994995	0.985842		Encodes the mitochondrial ATP synthase beta-subunit. This subunit is encoded by a multigene family of three members (At5g08670, At5g08680, At5g08690) that shared 98% sequence identity at the amino acid level.
At1g32900	30935	35867	31731	30494	0.195	0.381	0.441	1.15943	1.02573	0.985744		starch synthase, putative; Identical to Probable granule-bound starch synthase 1, chloroplast precursor (WAXY) [Arabidopsis Thaliana] (GB:Q9MAQ0); similar to ATSS2 (STARCH SYNTHASE 2), transferase, transferring glycosyl groups [Arabidopsis thaliana] (TAIR:AT3G01180.1); similar to Granule-bound starch synthase 1, chloroplast precursor (Granule-bound starch synthase I) (GBSS-I) (GB:Q00775); similar…
At5g12040	10730	10667	10288	10573	0.487	0.361	0.458	0.994129	0.958807	0.985368		carbon-nitrogen hydrolase family protein; similar to nitrilase, putative [Arabidopsis thaliana] (TAIR:AT4G08790.1); similar to unnamed protein product [Vitis vinifera] (GB:CAO43865.1); contains InterPro domain Nitrilase/cyanide hydratase and apolipoprotein N-acyltransferase; (InterPro:IPR003010)
At4g21280	44594	44180	49085	43941	0.47	0.094	0.458	0.990716	1.10071	0.985357	PHOTOSYSTEM II SUBUNIT QA (PSBQA)	Encodes the PsbQ subunit of the oxygen evolving complex of photosystem II.
At5g44650	4606	3871	3801	4534	0.196	0.092	0.445	0.840426	0.825228	0.984368		similar to unknown protein [Oryza sativa (japonica cultivar-group)] (GB:BAD68269.1); similar to Os01g0798500 [Oryza sativa (japonica cultivar-group)] (GB:NP_001044524.1)
At1g29670	21447	24796	24687	21097	0.07	0.201	0.423	1.15615	1.15107	0.983681		GDSL-motif lipase/hydrolase family protein; similar to GDSL-motif lipase/hydrolase family protein [Arabidopsis thaliana] (TAIR:AT1G29660.1); similar to GDSL-lipase 1 [Capsicum annuum] (GB:AAZ23955.1); contains InterPro domain Lipase, GDSL; (InterPro:IPR001087)
At3g13930	19418	16961	18682	19094	0.042	0.257	0.444	0.873468	0.962097	0.983314		dihydrolipoamide S-acetyltransferase, putative; Identical to Dihydrolipoyllysine-residue acetyltransferase component 2 of pyruvate dehydrogenase complex, mitochondrial precursor [Arabidopsis Thaliana] (GB:Q8RWN9;GB:Q9ASS8;GB:Q9LVK7); similar to dihydrolipoamide S-acetyltransferase, putative [Arabidopsis thaliana] (TAIR:AT1G54220.2); similar to dihydrolipoamide S-acetyltransferase, putative [Arabi…
At5g44520	6026	6414	6261	5925	0.219	0.361	0.416	1.06439	1.039	0.983239		ribose 5-phosphate isomerase-related; similar to ribose 5-phosphate isomerase-related [Arabidopsis thaliana] (TAIR:AT3G04790.1); similar to unknown [Populus trichocarpa x Populus deltoides] (GB:ABK96323.1); contains InterPro domain Ribose 5-phosphate isomerase; (InterPro:IPR004788)
At1g77090	7752	6744	7139	7620	0.188	0.179	0.358	0.869969	0.920924	0.982972		thylakoid lumenal 29.8 kDa protein; Identical to Thylakoid lumenal 29.8 kDa protein, chloroplast precursor [Arabidopsis Thaliana] (GB:O49292); similar to thylakoid lumenal 20 kDa protein [Arabidopsis thaliana] (TAIR:AT3G56650.1); similar to unnamed protein product [Vitis vinifera] (GB:CAO60896.1); contains InterPro domain Mog1/PsbP/DUF1795, alpha/beta/alpha sandwich (InterPro:IPR016124); contains…
At3g27740	9146	8212	9383	8989	0.307	0.436	0.464	0.897879	1.02591	0.982834	CARBAMOYL PHOSPHATE SYNTHETASE A (CARA)	carbamoyl phosphate synthetase small subunit mRNA (carA),
At2g22360	5256	4102	5147	5165	0.01	0.333	0.44	0.780441	0.979262	0.982686		DNAJ heat shock family protein; similar to DNAJ heat shock family protein [Arabidopsis thaliana] (TAIR:AT4G39960.1); similar to unnamed protein product [Vitis vinifera] (GB:CAO45447.1); contains InterPro domain Heat shock protein DnaJ, cysteine-rich region; (InterPro:IPR001305); contains InterPro domain Heat shock protein DnaJ; (InterPro:IPR003095); contains InterPro domain Chaperone DnaJ; (Inter…
At4g16390	8484	7907	7575	8337	0.31	0.215	0.421	0.93199	0.892857	0.982673		chloroplastic RNA-binding protein P67, putative; similar to pentatricopeptide (PPR) repeat-containing protein [Arabidopsis thaliana] (TAIR:AT5G46580.1); similar to unnamed protein product [Vitis vinifera] (GB:CAO43700.1); similar to RSP67.2 [Raphanus sativus] (GB:CAC01941.1); similar to 67kD chloroplastic RNA-binding protein, P67.1 [Raphanus sativus] (GB:CAC01940.1); contains InterPro domain Smr …
At1g68010	20464	17603	20439	20101	0.085	0.488	0.405	0.860194	0.998778	0.982262	(HPR)	Encodes hydroxypyruvate reductase.
At1g63680	21166	20943	20420	20786	0.437	0.34	0.431	0.989464	0.964755	0.982047	(MURE)	Encodes AtMurE, a homolog of the bacterial MurE that catalyze the ATP-dependent formation of UDP-N-acetylmuramic acid-tripeptide in bacterial peptidoglycan biosynthesis. Localized to plastids. AtMurE is involved in chloroplast biogenesis.
At1g19910	22619	24393	23645	22212	0.234	0.348	0.415	1.07843	1.04536	0.982006	(AVA-P2)	vacuolar H+-pumping ATPase 16 kDa proteolipid (ava-p2)
At4g28660	13141	12531	11959	12900	0.224	0.123	0.421	0.95358	0.910053	0.98166	PHOTOSYSTEM II REACTION CENTER PSB28 PROTEIN (PSB28)	Similar to PsbW subunit of photosystem II.
At1g20340	38112	36480	37746	37404	0.315	0.447	0.42	0.957179	0.990397	0.981423	(DRT112)	recombination and DNA-damage resistance protein (DRT112) One of two Arabidopsis plastocyanin genes. Predominant form, expressed 10x higher than PETE1. PETE2 is thought to be post-transcriptionally regulated via copper accumulation and is involved in copper homeostasis.
At3g63520	16936	17320	16432	16621	0.468	0.257	0.457	1.02267	0.970241	0.981401	CAROTENOID CLEAVAGE DIOXYGENASE 1 (CCD1)	Encodes a protein with 9-<i>cis</i>-epoxycarotenoid dioxygenase activity. The enzyme was shown to act on a variety of carotenoid including &#946;-carotene, lutein, zeaxanthin, and all-<i>trans</i>-violaxanthin. When those compounds are used as substrates, the major reaction product detected is a C14 dialdehyde: 4,9-dimethyldodeca-2,4,6,8,10-pentaene-1,12-dial. The enzyme did not cleave as efficie…
At4g03520	27910	27136	24776	27389	0.445	0.197	0.281	0.972268	0.88771	0.981333	(ATHM2)	chloroplast localized thioredoxin, similar to prokaryotic types.
At1g32470	37826	30664	36279	37113	0.131	0.014	0.381	0.810659	0.959102	0.981151		glycine cleavage system H protein, mitochondrial, putative; Identical to Probable glycine cleavage system H protein 2, mitochondrial precursor [Arabidopsis Thaliana] (GB:Q9LQL0); similar to GDCH (Glycine decarboxylase complex H) [Arabidopsis thaliana] (TAIR:AT2G35370.1); similar to hypothetical protein [Vitis vinifera] (GB:CAN76620.1); contains InterPro domain Single hybrid motif (InterPro:IPR011…
At3g58140	10641	9118	10000	10439	0.242	0.153	0.411	0.856874	0.939761	0.981017		phenylalanyl-tRNA synthetase class IIc family protein; similar to phenylalanyl-tRNA synthetase, putative / phenylalanine--tRNA ligase, putative [Arabidopsis thaliana] (TAIR:AT4G39280.1); similar to Os12g0533700 [Oryza sativa (japonica cultivar-group)] (GB:NP_001066926.1); similar to phenylalanyl-tRNA synthetase class IIc family protein, putative, expressed [Oryza sativa (japonica cultivar-group)]…
At3g16000	13987	13150	14281	13718	0.099	0.4	0.406	0.940159	1.02102	0.980768	MAR BINDING FILAMENT-LIKE PROTEIN 1 (MFP1)	encodes a DNA-binding protein that binds to plastid DNA non-specifically and is associated with nucleoids and thylakoid membranes. The expression of the gene is correlated with the development of thylakoid membranes.
At5g46090	1288	1139	984	1263	0.194	0.02	0.415	0.884317	0.763975	0.98059		similar to unknown protein [Arabidopsis thaliana] (TAIR:AT4G18425.1); similar to unknown protein [Oryza sativa (japonica cultivar-group)] (GB:AAU10653.1); contains InterPro domain Protein of unknown function DUF679; (InterPro:IPR007770)
At5g02240	9989	9366	9924	9793	0.185	0.413	0.396	0.937631	0.993493	0.980378		binding / catalytic/ coenzyme binding; Identical to Uncharacterized protein At5g02240 [Arabidopsis Thaliana] (GB:Q94EG6;GB:Q9LZK8); similar to binding / catalytic/ coenzyme binding [Arabidopsis thaliana] (TAIR:AT2G37660.1); similar to Os03g0822200 [Oryza sativa (japonica cultivar-group)] (GB:NP_001051733.1); similar to unnamed protein product [Vitis vinifera] (GB:CAO15661.1); contains InterPro do…
At4g36530	6194	6379	6024	6072	0.415	0.403	0.433	1.02987	0.972554	0.980304		hydrolase, alpha/beta fold family protein; similar to hydrolase, alpha/beta fold family protein [Arabidopsis thaliana] (TAIR:AT5G19850.1); similar to unknown [Populus trichocarpa] (GB:ABK96091.1); contains InterPro domain Alpha/beta hydrolase; (InterPro:IPR003089); contains InterPro domain Alpha/beta hydrolase fold-1 (InterPro:IPR000073); contains InterPro domain Epoxide hydrolase-like; (InterPro…
At1g79790	1523	1391	1266	1493	0.193	0.055	0.424	0.913329	0.831254	0.980302		haloacid dehalogenase-like hydrolase family protein; similar to unnamed protein product [Vitis vinifera] (GB:CAO23006.1); contains InterPro domain Haloacid dehalogenase-like hydrolase; (InterPro:IPR005834); contains InterPro domain HAD-superfamily hydrolase, subfamily IA, variant 3 (InterPro:IPR006402)
At1g74640	11020	10753	11251	10798	0.321	0.435	0.423	0.975771	1.02096	0.979855		similar to unknown protein [Oryza sativa (japonica cultivar-group)] (GB:BAD28539.1); contains domain no description (G3D.3.40.50.1820); contains domain alpha/beta-Hydrolases (SSF53474)
AtCg00800	21355	22634	20917	20920	0.383	0.382	0.456	1.05989	0.97949	0.97963	RESISTANCE TO PSEUDOMONAS SYRINGAE 3 (RPS3)	encodes a chloroplast ribosomal protein S3, a constituent of the small subunit of the ribosomal complex
At4g34820	14747	11997	13468	14444	0.02	0.257	0.358	0.813521	0.91327	0.979453
At5g43745	3990	4572	3633	3907	0.372	0.398	0.48	1.14586	0.910526	0.979198		phosphotransferase-related; similar to unknown protein [Arabidopsis thaliana] (TAIR:AT5G02940.1); similar to unnamed protein product [Vitis vinifera] (GB:CAO71282.1); similar to hypothetical protein OsI_009890 [Oryza sativa (indica cultivar-group)] (GB:EAY88657.1); similar to Unknown protein [Oryza sativa (japonica cultivar-group)] (GB:AAN06856.1); contains InterPro domain Protein of unknown func…
At4g33500	7390	8178	7356	7234	0.206	0.418	0.388	1.10663	0.995399	0.97889		protein phosphatase 2C-related / PP2C-related; similar to catalytic [Arabidopsis thaliana] (TAIR:AT4G16580.1); similar to unnamed protein product [Vitis vinifera] (GB:CAO16183.1); contains InterPro domain Protein phosphatase 2C-related; (InterPro:IPR001932); contains InterPro domain Protein phosphatase 2C, N-terminal (InterPro:IPR014045)
At3g47860	16594	14790	15633	16239	0.059	0.281	0.411	0.891286	0.942088	0.978607		apolipoprotein D-related; similar to unnamed protein product [Vitis vinifera] (GB:CAO38997.1); contains InterPro domain Lipocalin; (InterPro:IPR002345); contains InterPro domain Lipocalin-related protein and Bos/Can/Equ allergen; (InterPro:IPR000566); contains InterPro domain Calycin-like (InterPro:IPR011038); contains InterPro domain Calycin; (InterPro:IPR012674)
At3g63410	43426	39378	41790	42487	0.137	0.05	0.345	0.906784	0.962327	0.978377	ALBINO OR PALE GREEN MUTANT 1 (APG1)	Encodes a MPBQ/MSBQ methyltransferase located in the chloroplast inner envelope membrane. Mutant plants lack plastoquinone (PQ), suggesting that the APG1 protein is involved in the methylation step of PQ biosynthesis. The gene product is also involved in tocopherol (vitamin E) biosynthesis.
At4g00620	600	482	638	587	0.081	0.271	0.436	0.803333	1.06333	0.978333		tetrahydrofolate dehydrogenase/cyclohydrolase, putative; similar to tetrahydrofolate dehydrogenase/cyclohydrolase, putative [Arabidopsis thaliana] (TAIR:AT4G00600.1); similar to unnamed protein product [Vitis vinifera] (GB:CAO39537.1); contains InterPro domain NAD(P)-binding; (InterPro:IPR016040); contains InterPro domain Tetrahydrofolate dehydrogenase/cyclohydrolase; (InterPro:IPR000672)
At4g03280	46789	47666	50704	45775	0.288	0.06	0.285	1.01874	1.08367	0.978328	PHOTOSYNTHETIC ELECTRON TRANSFER C (PETC)	Encodes the Rieske FeS center of cytochrome b6f complex. Gene is expressed in shoot but not in root. Mutant has reduced electron transport at saturating light intensities and Q-cycle activity is hypersensitive to acidification of the thylakoid lumen.
At3g56650	8798	8590	7957	8604	0.246	0.266	0.337	0.976358	0.90441	0.97795		thylakoid lumenal 20 kDa protein; similar to thylakoid lumenal 29.8 kDa protein [Arabidopsis thaliana] (TAIR:AT1G77090.1); similar to unnamed protein product [Vitis vinifera] (GB:CAO18242.1); contains InterPro domain Mog1/PsbP/DUF1795, alpha/beta/alpha sandwich (InterPro:IPR016124); contains InterPro domain Mog1/PsbP, alpha/beta/alpha sandwich (InterPro:IPR016123)
At4g09650	45873	48011	43138	44859	0.293	0.213	0.394	1.04661	0.940379	0.977895	ATP SYNTHASE DELTA-SUBUNIT GENE (ATPD)	Encodes the chloroplast ATPase delta-subunit.
At3g09440	10814	9346	9567	10573	0.147	0.272	0.416	0.86425	0.884687	0.977714		heat shock cognate 70 kDa protein 3 (HSC70-3) (HSP70-3); Identical to Heat shock cognate 70 kDa protein 3 (HSC70-3) [Arabidopsis Thaliana] (GB:O65719;GB:Q42345); similar to HSP70 (heat shock protein 70), ATP binding [Arabidopsis thaliana] (TAIR:AT3G12580.1); similar to heat shock cognate 70 kDa protein 2 (HSC70-2) (HSP70-2) [Arabidopsis thaliana] (TAIR:AT5G02490.1); similar to HSC70-1 (heat shock…
At1g51100	3170	2717	2412	3099	0.301	0.098	0.452	0.857098	0.760883	0.977603		similar to Os01g0676200 [Oryza sativa (japonica cultivar-group)] (GB:NP_001043849.1)
At4g29060	30138	30674	26762	29459	0.434	0.214	0.415	1.01778	0.887982	0.97747	embryo defective 2726 (emb2726)	EMB2726 (EMBRYO DEFECTIVE 2726); translation elongation factor; similar to translation elongation factor Ts (EF-Ts), putative [Arabidopsis thaliana] (TAIR:AT4G11120.1); similar to Os12g0541500 [Oryza sativa (japonica cultivar-group)] (GB:NP_001066956.1); similar to predicted protein [Physcomitrella patens subsp. patens] (GB:EDQ69965.1); contains InterPro domain Translation elongation factor EFTs/…
At4g17040	16335	14168	14051	15966	0.205	0.063	0.352	0.86734	0.860178	0.97741		ATP-dependent Clp protease proteolytic subunit, putative; Identical to ATP-dependent Clp protease proteolytic subunit-related protein 4, chloroplast precursor (CLPR4) [Arabidopsis Thaliana] (GB:Q8LB10;GB:O23548;GB:Q8RXG1); similar to ATP-dependent Clp protease proteolytic subunit, putative [Arabidopsis thaliana] (TAIR:AT1G09130.1); similar to ATP-dependent Clp protease proteolytic subunit, putati…
At1g74470	35243	34264	37465	34444	0.431	0.041	0.444	0.972221	1.06305	0.977329		Encodes for a multifunctional protein with geranylgeranyl reductase activity shown to catalyze the reduction of prenylated geranylgeranyl-chlorophyll a to phytyl-chlorophyll a (chlorophyll a) and free geranylgeranyl pyrophosphate to phytyl pyrophosphate.
At3g60820	11546	10369	11050	11283	0.134	0.263	0.438	0.89806	0.957041	0.977222	(PBF1)	20S proteasome beta subunit PBF1 (PBF1).
At1g66200	32852	30831	32571	32096	0.171	0.442	0.405	0.938482	0.991446	0.976988	(ATGSR2)	encodes a cytosolic glutamate synthetase, this enzyme has low affinity with substrate ammonium
At1g45474	7824	6583	6613	7643	0.144	0.038	0.374	0.841385	0.84522	0.976866	(LHCA5)	Encodes a component of the light harvesting complex of photosystem I.
At4g39460	9978	9667	11005	9740	0.361	0.239	0.389	0.968831	1.10293	0.976148		Encodes a plastid metabolite transporter required for the import of S-Adenosylmethionine from the cytosol. Impaired function of SAMT1 led to decreased accumulation of prenyllipids and mainly affected the chlorophyll pathway.
At1g32060	50490	53099	49943	49277	0.261	0.389	0.277	1.05167	0.989166	0.975975	PHOSPHORIBULOKINASE (PRK)	PRK (PHOSPHORIBULOKINASE); ATP binding / phosphoribulokinase/ protein binding; Identical to Phosphoribulokinase, chloroplast precursor [Arabidopsis Thaliana] (GB:P25697); similar to uracil phosphoribosyltransferase, putative / UMP pyrophosphorylase, putative / UPRTase, putative [Arabidopsis thaliana] (TAIR:AT3G27440.1); similar to hypothetical protein [Vitis vinifera] (GB:CAN78901.1); contains In…
At4g30910	6902	7239	7082	6735	0.299	0.385	0.384	1.04883	1.02608	0.975804		cytosol aminopeptidase family protein; Identical to Leucine aminopeptidase 2, chloroplast precursor [Arabidopsis Thaliana] (GB:Q8RX72;GB:O65558); similar to cytosol aminopeptidase [Arabidopsis thaliana] (TAIR:AT2G24200.1); similar to cytosol aminopeptidase family protein [Arabidopsis thaliana] (TAIR:AT4G30920.1); similar to cytosol aminopeptidase [Arabidopsis thaliana] (TAIR:AT2G24200.2); similar…
At5g10490	10866	10497	10814	10601	0.067	0.462	0.325	0.966041	0.995214	0.975612	MscS-LIKE 2 (MSL2)	A member of MscS-like gene family, structurally very similar to MSL3, comprising of an N-terminal chloroplast transit peptide, five trans-membrane helices and a C-terminal cytoplasmic domain. Mutant plants showed abnormalities in the size and shape of plastids. MSL2-GFP was localized to discrete foci on the plastid envelope and co-localize with the plastid division protein AtMinE.
At3g55610	12565	12296	12076	12257	0.248	0.214	0.368	0.978591	0.961082	0.975487	DELTA 1-PYRROLINE-5-CARBOXYLATE SYNTHASE 2 (P5CS2)	encodes delta 1-pyrroline-5-carboxylate synthetase B. Gene expression is induced by dehydration, high salt and ABA. Knock-out mutations in P5CS2 are embryo-lethal. P5CS2 appears to be present in different cells and/or different subcellular locations from P5CS1 in a tissue-dependent manner.
At1g77490	25394	23582	24059	24768	0.322	0.119	0.358	0.928645	0.947429	0.975349	THYLAKOIDAL ASCORBATE PEROXIDASE (TAPX)	Encodes a chloroplastic thylakoid ascorbate peroxidase tAPX. Ascorbate peroxidases are enzymes that scavenge hydrogen peroxide in plant cells. Eight types of APX have been described for Arabidopsis: three cytosolic (APX1, APX2, APX6), two chloroplastic types (stromal sAPX, thylakoid tAPX), and three microsomal (APX3, APX4, APX5) isoforms.
At1g65260	14696	14225	13190	14333	0.375	0.009	0.332	0.96795	0.897523	0.975299	PLASTID TRANSCRIPTIONALLY ACTIVE4 (PTAC4)	PTAC4 (PLASTID TRANSCRIPTIONALLY ACTIVE4); Identical to Probable membrane-associated 30 kDa protein, chloroplast precursor [Arabidopsis Thaliana] (GB:O80796); similar to unnamed protein product [Vitis vinifera] (GB:CAO22942.1); similar to Os01g0895100 [Oryza sativa (japonica cultivar-group)] (GB:NP_001045073.1); contains InterPro domain PspA/IM30 (InterPro:IPR007157)
At4g34090	10955	10153	10721	10684	0.267	0.437	0.441	0.926791	0.97864	0.975262		similar to unknown protein [Arabidopsis thaliana] (TAIR:AT2G23370.1); similar to Hypothetical protein [Oryza sativa (japonica cultivar-group)] (GB:AAN61482.1); similar to Os03g0109700 [Oryza sativa (japonica cultivar-group)] (GB:NP_001048710.1); contains domain TPR-like (SSF48452)
At4g25050	23287	22760	22597	22708	0.382	0.439	0.385	0.977369	0.97037	0.975136	acyl carrier protein 4 (ACP4)	encodes an acyl carrier protein predominantly expressed in leaves. Gene expression is upregulated by light.
At3g42050	24800	24619	25216	24174	0.428	0.437	0.388	0.992702	1.01677	0.974758		vacuolar ATP synthase subunit H family protein; Identical to Probable vacuolar proton pump subunit H [Arabidopsis Thaliana] (GB:Q9LX65); similar to Probable vacuolar proton pump subunit H (V-ATPase subunit H) (GB:Q84ZC0); similar to putative vacuolar ATPase subunit H [Mesembryanthemum crystallinum] (GB:CAD27445.1); similar to putative vacuolar ATPase subunit H protein [Suaeda maritima subsp. sals…
At5g22210	2735	2511	2643	2665	0.217	0.437	0.394	0.918099	0.966362	0.974406		unknown protein
AtCg00820	44800	38392	39221	43649	0.286	0.03	0.409	0.856964	0.875469	0.974308	RIBOSOMAL PROTEIN S19 (RPS19)	Encodes a 6.8-kDa protein of the small ribosomal subunit.
At3g15520	12531	11298	11036	12207	0.087	0.097	0.412	0.901604	0.880696	0.974144	peptidyl-prolyl cis-trans isomerase	peptidyl-prolyl cis-trans isomerase TLP38, chloroplast / thylakoid lumen PPIase of 38 kDa / cyclophilin / rotamase; Identical to Peptidyl-prolyl cis-trans isomerase CYP37, chloroplast precursor (CYP37) [Arabidopsis Thaliana] (GB:P82869;GB:Q1JPN6;GB:Q9LDZ3); similar to CYP38 (CYCLOPHILIN 38), peptidyl-prolyl cis-trans isomerase [Arabidopsis thaliana] (TAIR:AT3G01480.1); similar to Os07g0565600 [Or…
At3g54890	34024	35474	32769	33142	0.287	0.364	0.113	1.04262	0.963114	0.974077		Encodes a component of the light harvesting complex associated with photosystem I.
At3g09580	3973	3187	3611	3870	0.037	0.151	0.374	0.802165	0.908885	0.974075		amine oxidase family protein; similar to unnamed protein product [Vitis vinifera] (GB:CAO43404.1); contains InterPro domain Flavin-containing amine oxidase; (InterPro:IPR001613); contains InterPro domain Amine oxidase; (InterPro:IPR002937)
At4g38950	5939	6109	5160	5785	0.372	0.171	0.403	1.02862	0.868833	0.97407		kinesin motor family protein; similar to kinesin motor family protein [Arabidopsis thaliana] (TAIR:AT2G21300.1); similar to kinesin motor family protein [Arabidopsis thaliana] (TAIR:AT2G21300.2); similar to unnamed protein product [Vitis vinifera] (GB:CAO47250.1); similar to hypothetical protein [Vitis vinifera] (GB:CAN75924.1); similar to unnamed protein product [Vitis vinifera] (GB:CAO48248.1);…
At1g58380	21216	17530	21064	20662	0.166	0.465	0.412	0.826263	0.992836	0.973888	(XW6)	XW6; structural constituent of ribosome; Identical to 40S ribosomal protein S2-1 (RPS2A) [Arabidopsis Thaliana] (GB:Q8L8Y0;GB:Q9LQC2;GB:Q9SM07); similar to 40S ribosomal protein S2, putative [Arabidopsis thaliana] (TAIR:AT1G58684.1); similar to 40S ribosomal protein S2, putative [Arabidopsis thaliana] (TAIR:AT1G58983.1); similar to 40S ribosomal protein S2 (RPS2B) [Arabidopsis thaliana] (TAIR:AT1…
At5g25752	2057	1660	1964	2003	0.195	0.366	0.451	0.807	0.954789	0.973748	RHOMBOID-LIKE PROTEIN 11 (RBL11)	Chloroplast-localized rhomboid-like protein.
At2g40690	1483	1202	1387	1444	0.258	0.299	0.362	0.810519	0.935266	0.973702	(GLY1)	Encodes a putative dihydroxyacetone phosphate (DHAP) reductase involved in glycerol-3-phosphate supply within the chloroplast for synthesis of glycerolipids. Mutants have reduced levels of hexadecatrienoic acid, which is rescued by exogenous glycerol-3-phosphate. This gene appears to be involved in the flux of fatty acids in the prokaryotic glyerolipid biosynthesis pathway.
AtCg00790	31864	28961	30504	31015	0.155	0.253	0.302	0.908894	0.957319	0.973356	RIBOSOMAL PROTEIN L16 (RPL16)	chloroplast gene encoding a ribosomal protein L16, which is a constituent of 50S large ribosomal subunit
At5g48300	36383	38468	36276	35410	0.153	0.481	0.385	1.05731	0.997059	0.973257	ADP GLUCOSE PYROPHOSPHORYLASE 1 (ADG1)	Encodes the small subunit of ADP-glucose pyrophosphorylase. The small subunit is the catalytic isoform responsible for ADP-glucose pyrophosphorylase activity. The presence of the small subunit is required for large subunit stability. Two isoforms of the small subunit (ApS1 and ApS2) have been described. ApS1 is the major small subunit isoform present in all plant tissues tested.
At3g01390	16017	15285	17533	15588	0.409	0.21	0.409	0.954299	1.09465	0.973216	VACUOLAR MEMBRANE ATPASE 10 (VMA10)	Subunit G of the vacuolar membrane ATPAse complex
At3g05350	16446	16753	16037	15985	0.449	0.386	0.414	1.01867	0.975131	0.971969		aminopeptidase; similar to ATAPP1 (aminopeptidase P1) [Arabidopsis thaliana] (TAIR:AT4G36760.1); similar to hypothetical protein [Vitis vinifera] (GB:CAN82623.1); similar to unnamed protein product [Vitis vinifera] (GB:CAO17598.1); similar to hypothetical protein OsI_024400 [Oryza sativa (indica cultivar-group)] (GB:EAZ03168.1); contains InterPro domain Peptidase M24, catalytic core; (InterPro:IP…
At3g01440	8549	7506	7211	8306	0.184	0.174	0.437	0.877997	0.84349	0.971576		oxygen evolving enhancer 3 (PsbQ) family protein; similar to PSBQ/PSBQ-1/PSBQA, calcium ion binding [Arabidopsis thaliana] (TAIR:AT4G21280.2); similar to hypothetical protein [Vitis vinifera] (GB:CAN78127.1); contains InterPro domain Photosystem II oxygen evolving complex protein PsbQ; (InterPro:IPR008797)
At2g22230	10866	10520	9907	10553	0.337	0.249	0.357	0.968158	0.911743	0.971195		beta-hydroxyacyl-ACP dehydratase, putative; similar to beta-hydroxyacyl-ACP dehydratase, putative [Arabidopsis thaliana] (TAIR:AT5G10160.1); similar to 4D11_17 [Brassica rapa subsp. pekinensis] (GB:AAZ67531.1); contains InterPro domain Beta-hydroxyacyl-(acyl-carrier-protein) dehydratase FabZ; (InterPro:IPR010084); contains InterPro domain Beta-hydroxyacyl-(acyl-carrier-protein) dehydratase, FabA/…
AtCg01060	38383	34873	37147	37262	0.231	0.377	0.32	0.908553	0.967798	0.970794	(PSAC)	Encodes the PsaC subunit of photosystem I.
At2g29690	9204	8168	8254	8935	0.269	0.185	0.323	0.88744	0.896784	0.970774	ANTHRANILATE SYNTHASE 2 (ASA2)	anthranilate synthase protein. Expressed at a constitutive basal level. Expression was not induced by wounding nor bacterial pathogen infiltration. Involved in aromatic amino acid biosynthesis.
At3g13800	2475	2386	2279	2401	0.462	0.344	0.453	0.96404	0.920808	0.970101		metallo-beta-lactamase family protein; similar to unknown protein [Arabidopsis thaliana] (TAIR:AT1G30300.1); similar to unnamed protein product [Vitis vinifera] (GB:CAO45711.1); contains InterPro domain Beta-lactamase-like; (InterPro:IPR001279)
At2g24060	11712	13497	11044	11360	0.01	0.169	0.241	1.15241	0.942964	0.969945		translation initiation factor 3 (IF-3) family protein; similar to translation initiation factor 3 (IF-3) family protein [Arabidopsis thaliana] (TAIR:AT4G30690.1); similar to unnamed protein product [Vitis vinifera] (GB:CAO66646.1); contains InterPro domain Initiation factor 3; (InterPro:IPR001288)
At4g09040	18626	19324	18356	18062	0.373	0.438	0.395	1.03747	0.985504	0.96972		RNA recognition motif (RRM)-containing protein; similar to 33 kDa ribonucleoprotein, chloroplast, putative / RNA-binding protein cp33, putative [Arabidopsis thaliana] (TAIR:AT2G35410.1); similar to hypothetical protein [Vitis vinifera] (GB:CAN61580.1); similar to unnamed protein product [Vitis vinifera] (GB:CAO61667.1); contains InterPro domain RNA recognition motif, RNP-1; (InterPro:IPR000504); …
At4g21210	9176	9744	7779	8897	0.308	0.072	0.355	1.0619	0.847755	0.969595	PPDK REGULATORY PROTEIN (ATRP1)	Encodes a PPDK regulatory protein that has both protein kinase and protein phosphatase activities towards PPDK (pyruvate orthophosphate dikinase).
At1g09200	5476	4662	4823	5309	0.065	0.169	0.372	0.851351	0.880752	0.969503		histone H3; Identical to Histone H3.2 (HTR1) [Arabidopsis Thaliana] (GB:P59226); similar to histone H3 [Arabidopsis thaliana] (TAIR:AT5G10390.1); similar to histone H3 [Arabidopsis thaliana] (TAIR:AT5G65360.1); similar to histone H3 [Arabidopsis thaliana] (TAIR:AT5G10400.1); similar to Histone H3.2 (GB:P68427); similar to histone H3 (H3-1.1) (GB:AAA32655.1); similar to histone 3 (GB:AAA33907.1); …
At4g02530	21940	21496	17839	21268	0.325	0.01	0.363	0.979763	0.813081	0.969371		chloroplast thylakoid lumen protein; Identical to Thylakoid lumenal 16.5 kDa protein, chloroplast precursor [Arabidopsis Thaliana] (GB:O22773;GB:Q8L985;GB:Q94BU6;GB:Q9M110); similar to unnamed protein product [Vitis vinifera] (GB:CAO65696.1)
At1g67700	19901	21511	18983	19282	0.124	0.244	0.377	1.0809	0.953872	0.968896		similar to At1g67700/F12A21_30 [Medicago truncatula] (GB:ABE84614.1); contains domain OLIGOPEPTIDASE (PTHR11804:SF2); contains domain PROTEASE M3 THIMET OLIGOPEPTIDASE-RELATED (PTHR11804)
At1g78010	5374	4627	4882	5206	0.113	0.232	0.386	0.860997	0.908448	0.968738		tRNA modification GTPase, putative; similar to EMB2738 (EMBRYO DEFECTIVE 2738) [Arabidopsis thaliana] (TAIR:AT3G12080.2); similar to EMB2738 (EMBRYO DEFECTIVE 2738), GTP binding [Arabidopsis thaliana] (TAIR:AT3G12080.1); similar to unnamed protein product [Vitis vinifera] (GB:CAO61753.1); contains InterPro domain GTP-binding; (InterPro:IPR005289); contains InterPro domain Ras GTPase; (InterPro:IP…
At5g14590	8949	9038	6959	8667	0.478	0.035	0.312	1.00995	0.777629	0.968488		isocitrate dehydrogenase, putative / NADP+ isocitrate dehydrogenase, putative; similar to ICDH, isocitrate dehydrogenase (NADP+) [Arabidopsis thaliana] (TAIR:AT1G54340.1); similar to isocitrate dehydrogenase, putative / NADP+ isocitrate dehydrogenase, putative [Arabidopsis thaliana] (TAIR:AT1G65930.1); similar to NADP-specific isocitrate dehydrogenase [Lupinus albus] (GB:BAC77065.1); similar to i…
At5g17670	9362	7696	8451	9066	0.001	0.055	0.321	0.822047	0.902692	0.968383		hydrolase, acting on ester bonds; similar to unnamed protein product [Vitis vinifera] (GB:CAO17877.1); contains InterPro domain PGAP1-like; (InterPro:IPR012908)
At5g15200	29929	25234	30422	28976	0.091	0.436	0.365	0.843129	1.01647	0.968158		40S ribosomal protein S9 (RPS9B); Identical to 40S ribosomal protein S9-1 (RPS9B) [Arabidopsis Thaliana] (GB:Q9LXG1); similar to 40S ribosomal protein S9 (RPS9C) [Arabidopsis thaliana] (TAIR:AT5G39850.1); similar to 40S ribosomal protein S9 [Catharanthus roseus] (GB:CAG47084.1); similar to unknown [Picea sitchensis] (GB:ABK21901.1); contains InterPro domain RNA-binding S4; (InterPro:IPR002942); c…
At2g36230	9125	8232	7959	8832	0.113	0.136	0.349	0.902137	0.872219	0.96789	ALBINO AND PALE GREEN 10 (APG10)	Encodes a BBMII isomerase involved in histidine biosynthesis.
At3g12080	25466	21326	20226	24646	0.212	0.057	0.381	0.83743	0.794235	0.9678	embryo defective 2738 (emb2738)	EMB2738 (EMBRYO DEFECTIVE 2738); GTP binding; similar to GTP-binding family protein [Arabidopsis thaliana] (TAIR:AT5G39960.1); similar to unnamed protein product [Vitis vinifera] (GB:CAO21919.1); similar to hypothetical protein OsI_035581 [Oryza sativa (indica cultivar-group)] (GB:EAY81622.1); contains InterPro domain GTP-binding; (InterPro:IPR005289); contains InterPro domain Small GTP-binding p…
At4g04640	32609	30156	29302	31553	0.243	0.123	0.383	0.924775	0.898586	0.967616	(ATPC1)	One of two genes (with ATPC2) encoding the gamma subunit of Arabidopsis chloroplast ATP synthase.
At5g20290	39101	30797	36881	37823	0.073	0.286	0.409	0.787627	0.943224	0.967315		40S ribosomal protein S8 (RPS8A); Identical to 40S ribosomal protein S8-1 (RPS8A) [Arabidopsis Thaliana] (GB:Q93VG5); similar to 40S ribosomal protein S8 (RPS8B) [Arabidopsis thaliana] (TAIR:AT5G59240.1); similar to ribosomal subunit 8E protein [Brachypodium sylvaticum] (GB:ABL85034.1); contains InterPro domain Ribosomal protein S8e; (InterPro:IPR001047)
At2g21960	11574	11137	9258	11192	0.422	0.101	0.39	0.962243	0.799896	0.966995		similar to unknown protein [Arabidopsis thaliana] (TAIR:AT1G56180.1); similar to Os04g0639300 [Oryza sativa (japonica cultivar-group)] (GB:NP_001054033.1); similar to OSJNBb0003B01.9 [Oryza sativa (japonica cultivar-group)] (GB:CAE03618.3); similar to unnamed protein product [Ostreococcus tauri] (GB:CAL58559.1)
At5g13120	11757	11893	12559	11365	0.46	0.181	0.382	1.01157	1.06821	0.966658	peptidyl-prolyl cis-trans isomerase	peptidyl-prolyl cis-trans isomerase cyclophilin-type family protein; Identical to Peptidyl-prolyl cis-trans isomerase CYP20-2, chloroplast precursor (CYP20-2) [Arabidopsis Thaliana] (GB:Q9ASS6;GB:Q53YK9;GB:Q8L9L5;GB:Q9FY98); similar to ROC4 (ROTAMASE CYP 4), peptidyl-prolyl cis-trans isomerase [Arabidopsis thaliana] (TAIR:AT3G62030.1); similar to hypothetical protein [Vitis vinifera] (GB:CAN82436…
At1g31800	12264	11453	11583	11852	0.379	0.333	0.418	0.933871	0.944472	0.966406	CYTOCHROME P450-TYPE MONOOXYGENASE 97A3 (CYP97A3)	Encodes a protein with &#946;-ring carotenoid hydroxylase activity.
At5g51010	15554	15807	14424	15028	0.431	0.255	0.361	1.01627	0.92735	0.966182		rubredoxin family protein; similar to ENH1 (ENHANCER OF SOS3-1), metal ion binding [Arabidopsis thaliana] (TAIR:AT5G17170.1); similar to unknown [Populus trichocarpa x Populus deltoides] (GB:ABK96384.1); contains InterPro domain Rubredoxin-type Fe(Cys)4 protein; (InterPro:IPR004039)
At1g29920	175	154	126	169	0.361	0.164	0.457	0.88	0.72	0.965714	LhcB1.1	Encodes lhcb1.1 a component of the LHCIIb light harvesting complex associated with photosystem II.
At4g24770	43099	38784	36182	41618	0.149	0.095	0.071	0.899882	0.839509	0.965637	31-KDA RNA BINDING PROTEIN (RBP31)	Encodes a chloroplast RNA-binding protein. A substrate of the type III effector HopU1 (mono-ADP-ribosyltransferase).
At5g11520	6806	7554	6447	6570	0.341	0.271	0.317	1.1099	0.947252	0.965325	ASPARTATE AMINOTRANSFERASE 3 (ASP3)	Encodes the chloroplastic isozyme of aspartate aminotransferase. Involved in aspartate biosynthesis and nitrogen metabolism. mRNA is expressed in senescing leaves.
At5g59910	7464	7368	7073	7203	0.463	0.199	0.397	0.987138	0.947615	0.965032	(HTB4)	HTB4; DNA binding; Identical to Histone H2B.11 [Arabidopsis Thaliana] (GB:P40283;GB:Q5PP00;GB:Q8LDE5;GB:Q9FJE5); similar to histone H2B, putative [Arabidopsis thaliana] (TAIR:AT2G28720.1); similar to histone H2B [Cicer arietinum] (GB:CAB88668.1); similar to unnamed protein product [Vitis vinifera] (GB:CAO21711.1); similar to unknown [Populus trichocarpa] (GB:ABK94388.1); contains InterPro domain …
At1g16080	5598	4854	5164	5402	0.293	0.214	0.406	0.867095	0.922472	0.964987		similar to unnamed protein product [Ostreococcus tauri] (GB:CAL54676.1); similar to Os08g0266300 [Oryza sativa (japonica cultivar-group)] (GB:NP_001061403.1)
At3g10840	8158	7259	7636	7870	0.168	0.083	0.379	0.889801	0.936014	0.964697		hydrolase, alpha/beta fold family protein; similar to hydrolase, alpha/beta fold family protein [Arabidopsis thaliana] (TAIR:AT1G15490.1); similar to unnamed protein product [Vitis vinifera] (GB:CAO41321.1); contains InterPro domain Alpha/beta hydrolase fold-1 (InterPro:IPR000073); contains InterPro domain Epoxide hydrolase-like; (InterPro:IPR000639)
AtCg00710	45066	42559	46208	43474	0.11	0.34	0.389	0.94437	1.02534	0.964674	(PSBH)	Encodes a 8 kD phosphoprotein that is a component of the photosystem II oxygen evolving core. Its exact molecular function has not been determined but it may play a role in mediating electron transfer between the secondary quinone acceptors, QA and QB, associated with the acceptor side of PSII.
At1g12840	31189	33372	32760	30074	0.325	0.134	0.393	1.06999	1.05037	0.96425	DE-ETIOLATED 3 (DET3)	Encodes subunit C of the vacuolar H(+)-ATPase (V-ATPase). Bound and phosphorylated by AtWNK8.
At3g52930	20726	18119	21999	19984	0.024	0.268	0.14	0.874216	1.06142	0.9642		fructose-bisphosphate aldolase, putative; similar to fructose-bisphosphate aldolase, putative [Arabidopsis thaliana] (TAIR:AT2G36460.1); similar to unknown [Populus trichocarpa x Populus deltoides] (GB:ABK96406.1); contains InterPro domain Aldolase-type TIM barrel; (InterPro:IPR013785); contains InterPro domain Fructose-bisphosphate aldolase, class-I; (InterPro:IPR000741)
At4g02770	46009	44984	42347	44345	0.368	0.067	0.284	0.977722	0.920407	0.963833	photosystem I subunit D-1 (PSAD-1)	Encodes a protein predicted by sequence similarity with spinach PsaD to be photosystem I reaction center subunit II (PsaD1)
At2g24090	20771	18835	19597	20018	0.268	0.355	0.417	0.906793	0.943479	0.963748		ribosomal protein L35 family protein; similar to unknown [Populus trichocarpa] (GB:ABK93832.1); contains InterPro domain Ribosomal protein L35; (InterPro:IPR001706)
At1g75690	16063	14966	15280	15477	0.154	0.235	0.252	0.931706	0.951254	0.963519		chaperone protein dnaJ-related; similar to hypothetical protein [Vitis vinifera] (GB:CAN61696.1); contains InterPro domain Heat shock protein DnaJ, cysteine-rich region; (InterPro:IPR001305)
At3g14390	765	748	807	737	0.424	0.218	0.353	0.977778	1.0549	0.963399		diaminopimelate decarboxylase, putative / DAP carboxylase, putative; Identical to Diaminopimelate decarboxylase 1, chloroplast precursor (LYSA1) [Arabidopsis Thaliana] (GB:Q949X7;GB:Q9LUL0); similar to diaminopimelate decarboxylase, putative / DAP carboxylase, putative [Arabidopsis thaliana] (TAIR:AT5G11880.1); similar to Os02g0440000 [Oryza sativa (japonica cultivar-group)] (GB:NP_001046744.1); …
At1g03475	21564	20233	20581	20768	0.341	0.353	0.402	0.938277	0.954415	0.963087	LESION INITIATION 2 (LIN2)	Encodes a protein (AtCPO-I) with coproporphyrinogen III oxidase activity.
At3g47060	4104	3055	4081	3952	0.16	0.472	0.339	0.744396	0.994396	0.962963	FtsH protease 7 (ftsh7)	encodes an FtsH protease that is localized to the chloroplast
At2g44920	10333	9648	9273	9947	0.326	0.265	0.345	0.933708	0.897416	0.962644		thylakoid lumenal 15 kDa protein, chloroplast; Identical to Thylakoid lumenal 15 kDa protein 1, chloroplast precursor [Arabidopsis Thaliana] (GB:O22160;GB:Q53YH9;GB:Q949R8); similar to FIP2 (FH protein interacting protein 2), voltage-gated potassium channel [Arabidopsis thaliana] (TAIR:AT5G55000.1); similar to FIP2 (FH protein interacting protein 2), voltage-gated potassium channel [Arabidopsis t…
At5g21430	7761	6031	6667	7470	0.026	0.176	0.302	0.777091	0.859039	0.962505		DNAJ heat shock N-terminal domain-containing protein; similar to unnamed protein product [Vitis vinifera] (GB:CAO43874.1); contains InterPro domain Heat shock protein DnaJ, N-terminal; (InterPro:IPR001623); contains InterPro domain Molecular chaperone, heat shock protein, Hsp40, DnaJ (InterPro:IPR015609)
At5g13630	42405	42947	43999	40810	0.445	0.308	0.352	1.01278	1.03759	0.962387	GENOMES UNCOUPLED 5 (GUN5)	Encodes magnesium chelatase involved in plastid-to-nucleus signal transduction.
At1g66670	17797	16835	17718	17127	0.288	0.482	0.362	0.945946	0.995561	0.962353	(CLPP3)	One of several nuclear-encoded ClpPs (caseinolytic protease). Contains a highly conserved catalytic triad of Ser-type proteases (Ser-His-Asp). The name reflects nomenclature described in Adam et. al (2001).
At3g26570	54080	51379	51922	52041	0.329	0.012	0.245	0.950055	0.960096	0.962297	PHOSPHATE TRANSPORTER 2;1 (PHT2;1)	low affinity phosphate transporter
At3g11950	10885	9485	9091	10468	0.203	0.072	0.319	0.871383	0.835186	0.96169		publications Tian et al (2007) and Sadre et al (2006) refer to At3g11950. The prenyltransferase gene studied is actually At3g11945 which arises from a split of the previous At3g11950 gene model.
At3g02780	4565	4444	4520	4389	0.435	0.472	0.42	0.973494	0.990142	0.961446	ISOPENTENYL PYROPHOSPHATE:DIMETHYLLALLYL PYROPHOSPHATE ISOMERASE 2 (IPP2)	Encodes a protein with isopentenyl diphosphate:dimethylallyl diphosphate isomerase activity. There is genetic evidence that it functions in the mevalonate, but not the MEP biosynthetic pathway.
At1g52230	32792	34221	33302	31522	0.188	0.397	0.086	1.04358	1.01555	0.961271	PHOTOSYSTEM I SUBUNIT H2 (PSAH2)	PSAH-2/PSAH2/PSI-H (PHOTOSYSTEM I SUBUNIT H-2); Identical to Photosystem I reaction center subunit VI-2, chloroplast precursor (PSAH2) [Arabidopsis Thaliana] (GB:Q9SUI6); similar to PSAH-1 (photosystem I subunit H-1) [Arabidopsis thaliana] (TAIR:AT3G16140.1); similar to Photosystem I reaction center subunit VI, chloroplast precursor (PSI-H) (Light-harvesting complex I 11 kDa protein) (GB:O04006);…
At1g79550	9222	7636	8815	8863	0.02	0.231	0.29	0.82802	0.955866	0.961071	PHOSPHOGLYCERATE KINASE (PGK)	Encodes cytosolic phosphoglycerate kinase (PGK).
At1g76405	4192	3590	4211	4028	0.188	0.483	0.382	0.856393	1.00453	0.960878		similar to unknown protein [Arabidopsis thaliana] (TAIR:AT1G20816.1); similar to chloroplast channel forming outer membrane protein [Pisum sativum] (GB:CAB58442.1); similar to chloroplast channel forming outer membrane protein [Medicago truncatula] (GB:ABE83242.1)
At2g36835	7922	6301	7374	7611	0.025	0.068	0.272	0.79538	0.930826	0.960742		similar to unknown protein [Oryza sativa (japonica cultivar-group)] (GB:BAC07355.1); similar to Os01g0776700 [Oryza sativa (japonica cultivar-group)] (GB:NP_001044417.1)
At4g33350	3375	2726	2990	3241	0.183	0.118	0.281	0.807704	0.885926	0.960296		chloroplast inner membrane import protein Tic22, putative; similar to chloroplast inner membrane import protein Tic22, putative [Arabidopsis thaliana] (TAIR:AT3G23710.1); similar to unnamed protein product [Vitis vinifera] (GB:CAO61335.1); contains InterPro domain Tic22-like (InterPro:IPR007378); contains InterPro domain Chloroplast protein import component Tic22; (InterPro:IPR005692)
At1g70570	6883	5698	6940	6607	0.248	0.342	0.351	0.827837	1.00828	0.959901		anthranilate phosphoribosyltransferase, putative; similar to predicted protein [Physcomitrella patens subsp. patens] (GB:EDQ70838.1); similar to hypothetical protein OsI_005583 [Oryza sativa (indica cultivar-group)] (GB:EAY84350.1); similar to unnamed protein product [Vitis vinifera] (GB:CAO16117.1); contains InterPro domain Glycosyl transferase, family 3; (InterPro:IPR000312)
At1g74260	9632	9087	8043	9239	0.19	0.016	0.325	0.943418	0.835029	0.959199	purine biosynthesis 4 (PUR4)	Encodes formylglycinamidine ribonucleotide synthase an enzyme involved in de novo purine biosynthesis. PUR4 is localizes to the chloroplast and mitochondria. Loss of PUR4 function affects male but not female gametophyte development.
At3g52150	19746	16955	18589	18937	0.082	0.321	0.217	0.858655	0.941406	0.95903		RNA recognition motif (RRM)-containing protein; similar to CP33 (PIGMENT DEFECTIVE 322), RNA binding [Arabidopsis thaliana] (TAIR:AT3G52380.1); similar to unknown [Populus trichocarpa x Populus deltoides] (GB:ABK96373.1); contains InterPro domain RNA recognition motif, RNP-1; (InterPro:IPR000504); contains InterPro domain Nucleotide-binding, alpha-beta plait; (InterPro:IPR012677); contains InterP…
At3g54210	12222	11565	10567	11721	0.291	0.099	0.367	0.946244	0.864588	0.959008		ribosomal protein L17 family protein; Identical to 50S ribosomal protein L17, chloroplast precursor (RPL17) [Arabidopsis Thaliana] (GB:Q9M385;GB:Q8LCR3); similar to ribosomal protein L17 family protein [Arabidopsis thaliana] (TAIR:AT5G09770.1); similar to 50S ribosomal protein L17, chloroplast precursor (CL17) (GB:O80363); contains InterPro domain Ribosomal protein L17; (InterPro:IPR000456)
At3g48425	3418	3090	2783	3277	0.031	0.049	0.276	0.904037	0.814219	0.958748		endonuclease/exonuclease/phosphatase family protein; similar to ARP (apurinic endonuclease-redox protein) [Arabidopsis thaliana] (TAIR:AT2G41460.1); similar to unnamed protein product [Vitis vinifera] (GB:CAO64180.1); contains InterPro domain Exodeoxyribonuclease III xth; (InterPro:IPR004808); contains InterPro domain Endonuclease/exonuclease/phosphatase (InterPro:IPR005135)
At2g30200	12682	10426	12045	12154	0.028	0.132	0.278	0.82211	0.949771	0.958366		[acyl-carrier-protein] S-malonyltransferase/ binding / catalytic/ transferase; similar to [acyl-carrier protein] S-malonyltransferase [Brassica napus] (GB:CAB45522.1); contains InterPro domain Malonyl-CoA ACP transacylase, ACP-binding; (InterPro:IPR016036); contains InterPro domain Malonyl CoA-acyl carrier protein transacylase; (InterPro:IPR004410); contains InterPro domain Acyl transferase (Inte…
At2g16070	5427	4913	5689	5201	0.161	0.233	0.267	0.905288	1.04828	0.958356	PLASTID DIVISION2 (PDV2)	An integral outer envelope membrane protein (its homolog in A thaliana PDV1), component of the plastid division machinery. Similar to ARC6, PDV2 localizes to a continuous ring at the division site in wild-type plants. PDV1 and PDV2 are required for localization of ARC5 at the chloroplast division site.
At1g21600	8038	8041	6777	7703	0.494	0.069	0.261	1.00037	0.84312	0.958323	PLASTID TRANSCRIPTIONALLY ACTIVE6 (PTAC6)	Present in transcriptionally active plastid chromosomes. Involved in plastid gene expression.
At5g04360	7472	7041	6172	7159	0.298	0.056	0.203	0.942318	0.826017	0.95811	LIMIT DEXTRINASE (ATLDA)	Encodes an enzyme thought to be involved in the hydrolysis of the &#945;-1,6 linkages during starch degradation in seed endosperm. However, a knockout mutant of Arabidopsis lacking limit dextrinase has normal rates of starch degradation in the leaf at night, indicating that more than one isoamylases might be involved in this process.
At5g19750	2640	2417	3117	2529	0.208	0.136	0.342	0.91553	1.18068	0.957955		peroxisomal membrane 22 kDa family protein; similar to peroxisomal membrane protein 22 kDa, putative [Arabidopsis thaliana] (TAIR:AT2G14860.1); similar to unnamed protein product [Vitis vinifera] (GB:CAO18273.1); contains InterPro domain Mpv17/PMP22; (InterPro:IPR007248)
At3g15840	5548	4448	4637	5314	0.141	0.026	0.391	0.80173	0.835797	0.957823	post-illumination chlorophyll fluorescence increase (PIFI)	Encodes a chloroplast-targeted protein localized in the stroma that is a novel component essential for NDH-mediated non-photochemical reduction of the plastoquinone pool in chlororespiratory electron transport.
At5g13030	9714	8655	8309	9302	0.166	0.079	0.361	0.890982	0.855363	0.957587		similar to Os06g0320700 [Oryza sativa (japonica cultivar-group)] (GB:NP_001057514.1); similar to hypothetical protein ebA6654 [Azoarcus sp. EbN1] (GB:YP_160826.1); contains InterPro domain Protein of unknown function UPF0061; (InterPro:IPR003846)
At5g48220	7537	8130	6333	7216	0.179	0.012	0.298	1.07868	0.840255	0.95741		indole-3-glycerol phosphate synthase, putative; similar to indole-3-glycerol phosphate synthase (IGPS) [Arabidopsis thaliana] (TAIR:AT2G04400.1); similar to unnamed protein product [Vitis vinifera] (GB:CAO41139.1); contains InterPro domain Indole-3-glycerol phosphate synthase, central region; (InterPro:IPR001468); contains InterPro domain Ribulose-phosphate binding barrel; (InterPro:IPR011060); c…
At5g61210	11009	11473	10714	10537	0.239	0.279	0.24	1.04215	0.973204	0.957126	SOLUBLE N-ETHYLMALEIMIDE-SENSITIVE FACTOR ADAPTOR PROTEIN 33 (SNAP33)	membrane localized t-SNARE SNAP25 homologue, probably involved in cytokinesis and cell plate formation
At4g33510	25152	26366	26012	24066	0.296	0.268	0.329	1.04827	1.03419	0.956823	3-deoxy-d-arabino-heptulosonate 7-phosphate synthase (DHS2)	Enzyme catalyzing the first committed step in aromatic amino acid biosynthesis
At1g32080	25663	24276	25672	24548	0.268	0.498	0.36	0.945953	1.00035	0.956552		membrane protein, putative; similar to unnamed protein product [Vitis vinifera] (GB:CAO67510.1); contains InterPro domain Duffy antigen/chemokine receptor; (InterPro:IPR005384); contains InterPro domain LrgB-like protein; (InterPro:IPR007300)
At5g63310	28574	26594	26746	27330	0.245	0.177	0.327	0.930706	0.936026	0.956464	NUCLEOSIDE DIPHOSPHATE KINASE 2 (NDPK2)	Maintains intracellular dNTP levels except ATP. Plays a role in response to oxidative stress and UV. Involved in phytochrome-mediated light signaling. Participates in auxin-regulated processes, partly through the modulation of auxin transport. H-bonding with His-197 inside the nucleotide-binding pocket is critical for NDPK2 functioning.
At5g36170	7790	7064	7530	7449	0.203	0.167	0.287	0.906804	0.966624	0.956226	HIGH CHLOROPHYLL FLUORESCENT 109 (HCF109)	Required for normal processing of polycistronic plastidial transcripts
At4g08390	9380	8198	8726	8967	0.046	0.01	0.247	0.873987	0.930277	0.95597	STROMAL ASCORBATE PEROXIDASE (SAPX)	Encodes a chloroplastic stromal ascorbate peroxidase sAPX. Ascorbate peroxidases are enzymes that scavenge hydrogen peroxide in plant cells. Eight types of APX have been described for Arabidopsis: three cytosolic (APX1, APX2, APX6), two chloroplastic types (stromal sAPX, thylakoid tAPX), and three microsomal (APX3, APX4, APX5) isoforms.
At5g01220	18709	15929	17598	17883	0.113	0.098	0.319	0.851408	0.940617	0.95585	sulfoquinovosyldiacylglycerol 2 (SQD2)	involved in sulfolipid biosynthesis
At3g13070	20124	18683	17120	19228	0.064	0.1	0.284	0.928394	0.850726	0.955476		CBS domain-containing protein / transporter associated domain-containing protein; similar to CBS domain-containing protein / transporter associated domain-containing protein [Arabidopsis thaliana] (TAIR:AT1G55930.1); similar to hypothetical protein [Vitis vinifera] (GB:CAN83218.1); similar to unnamed protein product [Vitis vinifera] (GB:CAO38841.1); contains InterPro domain Cystathionine beta-syn…
At4g32260	29857	31004	32745	28522	0.315	0.286	0.302	1.03842	1.09673	0.955287		ATP synthase family; similar to unknown [Populus trichocarpa] (GB:ABK94675.1); contains InterPro domain ATPase, F0 complex, subunit B/B&apos; (InterPro:IPR002146)
At3g04260	29672	29365	28993	28340	0.463	0.397	0.261	0.989654	0.977116	0.955109	PLASTID TRANSCRIPTIONALLY ACTIVE3 (PTAC3)	PTAC3 (PLASTID TRANSCRIPTIONALLY ACTIVE3); DNA binding; similar to pentatricopeptide (PPR) repeat-containing protein [Arabidopsis thaliana] (TAIR:AT2G31400.1); similar to putative chloroplast RNA processing protein [Oryza sativa (japonica cultivar-group)] (GB:AAM93724.1); similar to hypothetical protein OsI_032777 [Oryza sativa (indica cultivar-group)] (GB:EAY78818.1); similar to unnamed protein …
At2g04030	18785	17195	16045	17940	0.174	0.042	0.393	0.915358	0.854139	0.955017	(CR88)	Encodes a chloroplast-targeted 90-kDa heat shock protein located in the stroma involved in red-light mediated deetiolation response. Mutants are resistant to chlorate, have elongated hypocotyls in light, and affect the expression of NR2, CAB, and RBCS but NOT NR1 and NiR.
At2g28800	32593	34312	29348	31123	0.396	0.201	0.36	1.05274	0.900439	0.954898	ALBINO 3 (ALB3)	member of Chloroplast membrane protein ALBINO3 family
At2g47680	3884	3976	3524	3708	0.349	0.06	0.275	1.02369	0.907312	0.954686		zinc finger (CCCH type) helicase family protein; similar to ATP binding / helicase/ nucleic acid binding [Arabidopsis thaliana] (TAIR:AT2G01130.1); similar to hypothetical protein OsJ_001122 [Oryza sativa (japonica cultivar-group)] (GB:EAZ11297.1); similar to unnamed protein product [Vitis vinifera] (GB:CAO40002.1); similar to ATP-dependent RNA helicase A -like [Oryza sativa (japonica cultivar-gr…
At3g10060	5491	4847	5286	5242	0.139	0.083	0.236	0.882717	0.962666	0.954653		immunophilin, putative / FKBP-type peptidyl-prolyl cis-trans isomerase, putative; similar to immunophilin / FKBP-type peptidyl-prolyl cis-trans isomerase family protein [Arabidopsis thaliana] (TAIR:AT1G20810.1); similar to unnamed protein product [Vitis vinifera] (GB:CAO62955.1); contains InterPro domain Peptidyl-prolyl cis-trans isomerase, FKBP-type; (InterPro:IPR001179)
At4g30580	9773	9001	8619	9326	0.258	0.237	0.337	0.921007	0.88192	0.954262	(ATS2)	Encodes a plastidic lysophosphatidic acid acyltransferase (LPAAT). Is critical for chloroplasts phosphatidic acid biosynthesis. The null allele is embryo lethal.
At5g17920	53071	57703	45121	50642	0.011	0.063	0.315	1.08728	0.850201	0.954231	(ATMS1)	Encodes a cytosolic cobalamin-independent methionine synthase, involved in methionine regeneration via the activated methyl cycle (SAM cycle). The protein undergoes thiolation following treatment with the oxidant tert-butylhydroperoxide.
AtCg00540	44306	47082	51282	42270	0.32	0.111	0.197	1.06266	1.15745	0.954047	(PETA)	Encodes cytochrome f apoprotein; involved in photosynthetic electron transport chain; encoded by the chloroplast genome and is transcriptionally repressed by a nuclear gene HCF2.
At4g00640	4500	2956	3587	4293	0.049	0.069	0.312	0.656889	0.797111	0.954
At3g48500	12691	12142	13016	12105	0.35	0.244	0.367	0.956741	1.02561	0.953826	PIGMENT DEFECTIVE 312 (PDE312)	PDE312/PTAC10 (PIGMENT DEFECTIVE 312); RNA binding / unfolded protein binding; similar to B1065G12.12 [Oryza sativa (japonica cultivar-group)] (GB:BAB90530.1); similar to CONSTANS interacting protein 5 [Lycopersicon esculentum] (GB:AAS67373.1); similar to unnamed protein product [Vitis vinifera] (GB:CAO68253.1); contains InterPro domain Tubulin binding cofactor A; (InterPro:IPR004226); contains I…
At3g52750	17195	16165	15345	16391	0.236	0.146	0.27	0.940099	0.892411	0.953242	(FTSZ2-2)	Nuclear gene that encodes a plastidial division protein (FtsZ2-2).
At4g35250	19094	18958	18183	18195	0.479	0.008	0.302	0.992877	0.952289	0.952917		vestitone reductase-related; similar to flavin reductase-related [Arabidopsis thaliana] (TAIR:AT2G34460.1); similar to unnamed protein product [Vitis vinifera] (GB:CAO47468.1); contains InterPro domain NmrA-like; (InterPro:IPR008030); contains InterPro domain NAD(P)-binding; (InterPro:IPR016040)
At4g00630	5718	5159	5282	5448	0.204	0.269	0.327	0.902239	0.92375	0.952781	(KEA2)	member of Putative potassium transporter family
At3g15850	14925	16115	12568	14214	0.21	0.066	0.299	1.07973	0.842077	0.952362	FATTY ACID DESATURASE 5 (FAD5)	Chloroplastic enzyme responsible for the synthesis of 16:1 fatty acids from galactolipids and sulpholipids. Uses ferredoxin as electron donor.
At1g12900	24501	24565	24828	23328	0.489	0.452	0.348	1.00261	1.01335	0.952124	GLYCERALDEHYDE 3-PHOSPHATE DEHYDROGENASE A SUBUNIT 2 (GAPA-2)	GAPA-2; glyceraldehyde-3-phosphate dehydrogenase; similar to GAPA (GLYCERALDEHYDE 3-PHOSPHATE DEHYDROGENASE A SUBUNIT), glyceraldehyde-3-phosphate dehydrogenase [Arabidopsis thaliana] (TAIR:AT3G26650.1); similar to hypothetical protein [Vitis vinifera] (GB:CAN78872.1); contains InterPro domain Glyceraldehyde-3-phosphate dehydrogenase, type I; (InterPro:IPR006424); contains InterPro domain NAD(P)-…
At4g28025	20374	20188	19026	19395	0.452	0.256	0.305	0.990871	0.933837	0.951949		similar to hypothetical protein MtrDRAFT_AC157348g23v1 [Medicago truncatula] (GB:ABE86435.1)
At3g21580	1260	1180	1025	1199	0.336	0.076	0.325	0.936508	0.813492	0.951587		cobalt ion transmembrane transporter; similar to Os05g0400600 [Oryza sativa (japonica cultivar-group)] (GB:NP_001055482.1); similar to unknown [Picea sitchensis] (GB:ABK26216.1); contains InterPro domain Cobalt transport protein; (InterPro:IPR003339)
At2g40490	8691	9273	7088	8265	0.302	0.07	0.349	1.06697	0.815556	0.950984	(HEME2)	HEME2; uroporphyrinogen decarboxylase; Identical to Uroporphyrinogen decarboxylase, chloroplast precursor [Arabidopsis Thaliana] (GB:O22886); similar to HEME1, uroporphyrinogen decarboxylase [Arabidopsis thaliana] (TAIR:AT3G14930.2); similar to HEME1, uroporphyrinogen decarboxylase [Arabidopsis thaliana] (TAIR:AT3G14930.1); similar to Uroporphyrinogen decarboxylase, chloroplast precursor (URO-D) …
At5g23040	23577	20397	22099	22419	0.003	0.294	0.208	0.865123	0.937312	0.950884	CELL GROWTH DEFECT FACTOR 1 (CDF1)	Cell growth defect factor 1.Causes Bax mediated lethality in yeast by generating reactive oxygen species and this effect is suppressed by AtBI-1.
At3g52230	4143	3356	3995	3937	0.172	0.12	0.077	0.810041	0.964277	0.950278		similar to E24 ASN [Spinacia oleracea] (GB:CAA56654.1); similar to chloroplast outer envelope 24 kD protein (omp24) [Spinacia oleracea] (GB:CAA53243.1)
At1g17220	27525	27418	29176	26155	0.47	0.203	0.211	0.996113	1.05998	0.950227	fu-gaeri1 (FUG1)	Encodes a chloroplast localized protein with similarity to translation initiation factor 2. Can complement loss of INFB in E.coli suggesting FUG1 does function as a translation initiation factor in vivo. Identified as a suppressor of the leaf variegation mutant var2-6. Suppression is only seen in hypomorphs as complete loss of function alleles are embryo lethal.
At5g51110	18760	19352	20088	17820	0.417	0.213	0.401	1.03156	1.07079	0.949893		similar to dehydratase family [Arabidopsis thaliana] (TAIR:AT1G29810.1); similar to expressed protein [Oryza sativa (japonica cultivar-group)] (GB:ABF93463.1); contains InterPro domain Transcriptional coactivator/pterin dehydratase; (InterPro:IPR001533)
At3g60620	12269	11754	11707	11651	0.175	0.249	0.126	0.958024	0.954193	0.949629		phosphatidate cytidylyltransferase family protein; similar to phosphatidate cytidylyltransferase family protein [Arabidopsis thaliana] (TAIR:AT2G45150.1); similar to unnamed protein product [Vitis vinifera] (GB:CAO24543.1); contains InterPro domain Phosphatidate cytidylyltransferase; (InterPro:IPR000374)
At1g02910	4087	3274	3544	3881	0.19	0.124	0.305	0.801077	0.86714	0.949596	LOW PSII ACCUMULATION1 (LPA1)	Mutants defective in this gene were shown to have a reduced PSII content (overall reduction in the levels of several PSII subunits) and a disrupted grana stack structure. The N-terminal half of the protein contains two tetratricopeptide repeat (TPR) motifs that are arranged tandemly, each consisting of a 34-residue degenerate consensus sequence. The N-terminal sequence is rich in positive and hyd…
At1g77510	3611	3574	3986	3428	0.444	0.204	0.273	0.989754	1.10385	0.949322	PDI-like 1-2 (ATPDIL1-2)	Encodes a protein disulfide isomerase-like (PDIL) protein, a member of a multigene family within the thioredoxin (TRX) superfamily. Transcript levels for this gene are up-regulated in response to three different chemical inducers of ER stress (dithiothreitol, beta-mercaptoethanol, and tunicamycin). AtIRE1-2 does not appear to be required for this response, but the atbzip60 mutant has a diminished…
At3g52140	8358	7072	7651	7933	0.092	0.034	0.254	0.846135	0.91541	0.949151		tetratricopeptide repeat (TPR)-containing protein; similar to binding [Arabidopsis thaliana] (TAIR:AT1G15290.1); similar to predicted protein [Physcomitrella patens subsp. patens] (GB:EDQ80422.1); similar to hypothetical protein OsI_008531 [Oryza sativa (indica cultivar-group)] (GB:EAY87298.1); similar to unnamed protein product [Vitis vinifera] (GB:CAO15086.1); contains InterPro domain Tetratric…
At5g40200	13830	13438	13519	13125	0.394	0.413	0.301	0.971656	0.977513	0.949024	DegP protease 9 (DegP9)	Encodes a putative DegP protease.
At1g80300	4587	4090	4153	4353	0.16	0.07	0.216	0.89165	0.905385	0.948986	NUCLEOTIDE TRANSPORTER 1 (NTT1)	ATNTT1; ATP:ADP antiporter; Identical to Chloroplast ADP,ATP carrier protein 1, chloroplast precursor (AATP1) [Arabidopsis Thaliana] (GB:Q39002;GB:Q94AN9;GB:Q9C974); similar to ATNTT2, ATP:ADP antiporter [Arabidopsis thaliana] (TAIR:AT1G15500.1); similar to plastid ATP/ADP transport protein 2 [Manihot esculenta] (GB:AAZ23107.1); similar to plastid ATP/ADP transport protein 2 [Manihot esculenta] (…
AtCg01100	42610	41518	38868	40436	0.422	0.101	0.306	0.974372	0.91218	0.948979	(NDHA)	NADH dehydrogenase ND1
At5g26000	51991	55842	54267	49332	0.165	0.085	0.227	1.07407	1.04378	0.948857	THIOGLUCOSIDE GLUCOHYDROLASE 1 (TGG1)	member of Glycoside Hydrolase Family 1. encodes one of two known functional myrosinase enzymes in Arabidopsis. The enzyme catalyzes the hydrolysis of glucosinolates into compounds that are toxic to various microbes and herbivores.
At5g50250	15403	15079	13054	14615	0.354	0.073	0.163	0.978965	0.847497	0.948841		Encodes a RNA binding protein. A substrate of the type III effector HopU1 (mono-ADP-ribosyltransferase).
At1g33590	20651	25180	20492	19589	0.311	0.492	0.446	1.21931	0.992301	0.948574		disease resistance protein-related / LRR protein-related; similar to leucine-rich repeat family protein [Arabidopsis thaliana] (TAIR:AT1G33600.1); similar to disease resistance protein-related / LRR protein-related [Arabidopsis thaliana] (TAIR:AT2G26380.1); similar to unnamed protein product [Vitis vinifera] (GB:CAO44580.1); contains InterPro domain Leucine-rich repeat, N-terminal (InterPro:IPR01…
At3g10230	14770	13613	13948	14005	0.045	0.052	0.256	0.921666	0.944347	0.948206	LYCOPENE CYCLASE (LYC)	Encodes a protein with lycopene &#946;-cyclase activity. This enzyme uses the linear, symmetrical lycopene as substrate. However, unlike the &#949;-cyclase which adds only one ring, the &#946;-cyclase introduces a ring at both ends of lycopene to form the bicyclic &beta;-carotene.
At3g53900	6960	6822	6254	6599	0.455	0.192	0.224	0.980172	0.898563	0.948132		uracil phosphoribosyltransferase, putative / UMP pyrophosphorylase, putative / UPRTase, putative; similar to ATUK/UPRT1 (URIDINE KINASE/URACIL PHOSPHORIBOSYLTRANSFERASE 1), ATP binding / kinase/ uracil phosphoribosyltransferase/ uridine kinase [Arabidopsis thaliana] (TAIR:AT5G40870.1); similar to Uracil phosphoribosyltransferase (UMP pyrophosphorylase) (UPRTase) (GB:P93394); contains InterPro dom…
At5g17530	8502	7448	7417	8060	0.13	0.093	0.297	0.876029	0.872383	0.948012		phosphoglucosamine mutase family protein; similar to phosphoglucomutase, putative / glucose phosphomutase, putative [Arabidopsis thaliana] (TAIR:AT1G70820.1); similar to unnamed protein product [Vitis vinifera] (GB:CAO68942.1); similar to hypothetical protein OsJ_023138 [Oryza sativa (japonica cultivar-group)] (GB:EAZ39655.1); similar to predicted protein [Physcomitrella patens subsp. patens] (GB…
At5g38480	13050	11951	13509	12370	0.264	0.355	0.368	0.915785	1.03517	0.947893	GENERAL REGULATORY FACTOR 3 (GRF3)	general regulatory factor, a 14-3-3 gene
At2g37290	134	110	125	127	0.159	0.296	0.411	0.820896	0.932836	0.947761		RabGAP/TBC domain-containing protein; similar to RAB GTPase activator [Arabidopsis thaliana] (TAIR:AT2G39280.1); similar to RabGAP/TBC domain-containing protein [Arabidopsis thaliana] (TAIR:AT3G55020.1); similar to unnamed protein product [Vitis vinifera] (GB:CAO41545.1); similar to unnamed protein product [Vitis vinifera] (GB:CAO18060.1); similar to putative lyncein [Oryza sativa (japonica culti…
At2g44870	14756	14217	11645	13979	0.364	0.025	0.331	0.963472	0.789171	0.947343		similar to unknown protein [Oryza sativa (japonica cultivar-group)] (GB:AAL86463.1); contains InterPro domain Sigma factor, regions 3 and 4; (InterPro:IPR013324)
At5g14660	3888	3094	3775	3683	0.155	0.361	0.348	0.795782	0.970936	0.947274	PEPTIDE DEFORMYLASE 1B (PDF1B)	encodes a peptide deformylase-like protein
At1g05190	24332	22198	24462	23047	0.071	0.442	0.308	0.912297	1.00534	0.947189	embryo defective 2394 (emb2394)	EMB2394 (EMBRYO DEFECTIVE 2394); structural constituent of ribosome; Identical to 50S ribosomal protein L6, chloroplast precursor (RPL6) [Arabidopsis Thaliana] (GB:O23049); similar to ribosomal protein L6 family protein [Arabidopsis thaliana] (TAIR:AT2G18400.1); similar to Os03g0751400 [Oryza sativa (japonica cultivar-group)] (GB:NP_001051292.1); similar to Os03g0356300 [Oryza sativa (japonica cu…
At2g43945	8937	8787	8222	8465	0.414	0.175	0.336	0.983216	0.919996	0.947186		similar to unknown protein [Arabidopsis thaliana] (TAIR:AT3G59870.1); similar to Os01g0338600 [Oryza sativa (japonica cultivar-group)] (GB:NP_001042944.1); similar to hypothetical protein Tery_2745 [Trichodesmium erythraeum IMS101] (GB:YP_722402.1); contains InterPro domain Gamma thionin; (InterPro:IPR008176)
At4g25370	8530	8893	7276	8078	0.409	0.212	0.382	1.04256	0.852989	0.947011		Clp amino terminal domain-containing protein; similar to Clp amino terminal domain-containing protein [Arabidopsis thaliana] (TAIR:AT4G12060.1); similar to hypothetical protein [Vitis vinifera] (GB:CAN60931.1); similar to unnamed protein product [Vitis vinifera] (GB:CAO49746.1); contains InterPro domain Clp, N-terminal; (InterPro:IPR004176)
At1g62180	41635	41749	40905	39420	0.493	0.402	0.305	1.00274	0.982467	0.9468	5'ADENYLYLPHOSPHOSULFATE REDUCTASE 2 (APR2)	encodes a adenosine 5'-phosphosulfate reductase, involved in sulfate assimilation. Is a major effect locus for natural variation of shoot sulfate content in Arabidopsis.
At4g26900	12551	11445	11636	11881	0.198	0.181	0.232	0.91188	0.927097	0.946618	HIS HF (AT-HF)	encodes a glutamine amidotransferase and cyclase, catalyzes the fifth and sixth steps of the histidine biosynthetic pathway
At4g01050	24632	25343	24911	23316	0.385	0.399	0.276	1.02886	1.01133	0.946574		hydroxyproline-rich glycoprotein family protein, contains a rhodanese homology domain.
At4g24620	18448	15852	15123	17460	0.094	0.008	0.288	0.85928	0.819764	0.946444	PHOSPHOGLUCOSE ISOMERASE 1 (PGI1)	The PGI1 gene encodes the plastid phospho-glucose (Glc) isomerase. While pgi1-1 mutant has a deficiency in leaf starch synthesis, it accumulates starch in root cap cells. Flowering time of the pgi1-1 mutant is significantly delayed under short-day conditions.
At4g12830	8585	7022	8505	8125	0.02	0.41	0.239	0.817938	0.990681	0.946418		hydrolase, alpha/beta fold family protein; similar to hydrolase, alpha/beta fold family protein [Arabidopsis thaliana] (TAIR:AT1G52510.2); similar to hydrolase, alpha/beta fold family protein [Arabidopsis thaliana] (TAIR:AT1G52510.1); similar to unnamed protein product [Vitis vinifera] (GB:CAO23326.1); contains InterPro domain Alpha/beta hydrolase; (InterPro:IPR003089); contains InterPro domain A…
At2g47730	13004	11630	12218	12307	0.042	0.261	0.251	0.89434	0.939557	0.946401	ARABIDOPSIS THALIANA GLUTATHIONE S-TRANSFERASE PHI 8 (ATGSTF8)	Encodes glutathione transferase belonging to the phi class of GSTs. Naming convention according to Wagner et al. (2002).
At3g08530	16667	17313	15777	15772	0.366	0.352	0.37	1.03876	0.946601	0.946301		clathrin heavy chain, putative; similar to clathrin heavy chain, putative [Arabidopsis thaliana] (TAIR:AT3G11130.1); similar to unnamed protein product [Vitis vinifera] (GB:CAO41391.1); similar to hypothetical protein OsJ_033574 [Oryza sativa (japonica cultivar-group)] (GB:EAZ19365.1); similar to hypothetical protein [Vitis vinifera] (GB:CAN79917.1); contains InterPro domain Clathrin, heavy chain…
At4g22890	19973	16399	17358	18900	0.007	0.059	0.087	0.821058	0.869073	0.946277	(PGR5-LIKE A)	Encodes PGRL1A, a transmembrane protein present in thylakoids. PGRL1A has a highly homologous isoform PGRL1B encoded by At4g11960. Plants lacking PGRL1 show perturbation of cyclic electron flow, similar to PGR5-deficient plants. PGRL1 and PGR5 interact physically and associate with PSI (photosystem I).
At1g18360	2403	2265	1920	2273	0.391	0.205	0.34	0.942572	0.799001	0.945901		hydrolase, alpha/beta fold family protein; similar to hydrolase, alpha/beta fold family protein [Arabidopsis thaliana] (TAIR:AT1G73480.1); similar to unnamed protein product [Vitis vinifera] (GB:CAO68547.1); contains InterPro domain Alpha/beta hydrolase; (InterPro:IPR003089); contains InterPro domain Alpha/beta hydrolase fold-1 (InterPro:IPR000073)
At5g51545	8711	8073	8762	8237	0.179	0.475	0.153	0.926759	1.00585	0.945586	low psii accumulation2 (LPA2)	Encodes LPA2 (low psii accumulation2), an intrinsic thylakoid membrane protein required for efficient assembly of Photosystem II.
At5g19855	14274	13486	15651	13494	0.343	0.327	0.356	0.944795	1.09647	0.945355		similar to Os03g0807900 [Oryza sativa (japonica cultivar-group)] (GB:NP_001051646.1); similar to chaperonin-like RbcX [Trichodesmium erythraeum IMS101] (GB:YP_723870.1); similar to Os07g0569600 [Oryza sativa (japonica cultivar-group)] (GB:NP_001060039.1)
At3g58730	9266	8094	9142	8757	0.243	0.446	0.351	0.873516	0.986618	0.945068		(VACUOLAR ATP SYNTHASE SUBUNIT D); ATPase, coupled to transmembrane movement of substances / hydrogen ion transporting ATPase, rotational mechanism; Identical to Vacuolar proton pump subunit D (VATD) [Arabidopsis Thaliana] (GB:Q9XGM1;GB:Q9LXS8); similar to unnamed protein product [Vitis vinifera] (GB:CAO69953.1); contains InterPro domain ATPase, V1/A1 complex, subunit D; (InterPro:IPR002699)
At3g47650	16085	13459	15472	15188	0.041	0.25	0.33	0.836742	0.96189	0.944234		bundle-sheath defective protein 2 family / bsd2 family; similar to hypothetical protein [Vitis vinifera] (GB:CAN62523.1); contains InterPro domain Heat shock protein DnaJ, cysteine-rich region; (InterPro:IPR001305)
At5g52920	24234	23237	24110	22881	0.352	0.457	0.304	0.958859	0.994883	0.944169	PLASTIDIC PYRUVATE KINASE BETA SUBUNIT 1 (PKP-BETA1)	encodes a dominant chloroplast pyruvate kinase beta subunit. Important for seed oil biosynthesis. Ubiquitously expressed, with significantly increased expression in maturing seeds. The mutant plant has wrinkled seeds, with a 50-70% reduction in seed fatty acid content.
At2g24820	14582	14292	13676	13763	0.44	0.267	0.385	0.980112	0.937869	0.943835	TRANSLOCON AT THE INNER ENVELOPE MEMBRANE OF CHLOROPLASTS 55 (TIC55)	TIC55 (TRANSLOCON AT THE INNER ENVELOPE MEMBRANE OF CHLOROPLASTS 55); oxidoreductase; similar to ACD1 (ACCELERATED CELL DEATH 1) [Arabidopsis thaliana] (TAIR:AT3G44880.1); similar to hypothetical protein OsI_009063 [Oryza sativa (indica cultivar-group)] (GB:EAY87830.1); similar to Rieske iron-sulfur protein Tic55 [Pisum sativum] (GB:CAA04157.1); similar to Os02g0792800 [Oryza sativa (japonica cul…
At5g22800	25052	23275	20713	23612	0.184	0.036	0.256	0.929068	0.8268	0.94252	EMBRYO DEFECTIVE 1030 (EMB1030)	EMB1030 (EMBRYO DEFECTIVE 1030); ATP binding / alanine-tRNA ligase/ ligase, forming aminoacyl-tRNA and related compounds / nucleic acid binding; similar to ALATS (ALANYL-TRNA SYNTHETASE), ATP binding / alanine-tRNA ligase/ ligase, forming aminoacyl-tRNA and related compounds / nucleic acid binding [Arabidopsis thaliana] (TAIR:AT1G50200.1); similar to hypothetical protein OsI_021572 [Oryza sativa …
At1g30380	34284	35779	34875	32309	0.374	0.415	0.105	1.04361	1.01724	0.942393	photosystem I subunit K (PSAK)	Encodes subunit K of photosystem I reaction center.
At1g08550	9133	8637	8334	8602	0.371	0.195	0.252	0.945691	0.912515	0.941859	NON-PHOTOCHEMICAL QUENCHING 1 (NPQ1)	Violaxanthin deepoxidase involved in xanthophyll cycle.Two major consequences of the npq1 mutation are the absence of zeaxanthin formation in strong light and the partial inhibition of the quenching of singlet excited chlorophylls in the photosystem II light-harvesting complex
At5g04140	47299	45261	45502	44548	0.396	0.249	0.197	0.956912	0.962008	0.941838	GLUTAMATE SYNTHASE 1 (GLU1)	Encodes a gene whose sequence is similar to ferredoxin dependent glutamate synthase (Fd-GOGAT). Expression in leaves is induced by light and sucrose. Proposed to be involved in photorespiration and nitrogen assimilation.
At1g22700	7769	7299	6339	7316	0.36	0.031	0.278	0.939503	0.815935	0.941691		Encodes a TPR protein with homology to Ycf37 from Synechocystis that is localized to the thylakoid membrane and is involved in photosystem I biogenesis.
At3g25920	10179	8815	9093	9578	0.031	0.196	0.141	0.865999	0.89331	0.940957	(RPL15)	encodes a plastid ribosomal protein CL15, a constituent of the large subunit of the ribosomal complex
At5g09650	9588	9563	9855	9020	0.492	0.098	0.329	0.997393	1.02785	0.940759	Arabidopsis thaliana pyrophosphorylase 6 (AtPPa6)	Encodes a protein with inorganic pyrophosphatase activity.
At5g38430	15365	15337	15505	14454	0.494	0.439	0.268	0.998178	1.00911	0.940709		ribulose bisphosphate carboxylase small chain 1B / RuBisCO small subunit 1B (RBCS-1B) (ATS1B); Identical to Ribulose bisphosphate carboxylase small chain 1B, chloroplast precursor (RBCS-1B) [Arabidopsis Thaliana] (GB:P10796); similar to ribulose bisphosphate carboxylase small chain 2B / RuBisCO small subunit 2B (RBCS-2B) (ATS2B) [Arabidopsis thaliana] (TAIR:AT5G38420.1); similar to chloroplast ri…
At2g20690	16592	16715	16884	15604	0.484	0.419	0.336	1.00741	1.0176	0.940453		A synthetic gene encoding the catalytic domain of the Arabidopsis thaliana gene At2g20690 was recombinant expressed in E. coli demonstrating the molecular function of riboflavin synthase.
At3g07110	6955	6307	7336	6540	0.132	0.111	0.276	0.90683	1.05478	0.940331		60S ribosomal protein L13A (RPL13aA); Identical to 60S ribosomal protein L13a-1 (RPL13AA) [Arabidopsis Thaliana] (GB:Q9SFU1); similar to 60S ribosomal protein L13A (RPL13aD) [Arabidopsis thaliana] (TAIR:AT5G48760.2); similar to 60S ribosomal protein L13A (RPL13aD) [Arabidopsis thaliana] (TAIR:AT5G48760.1); similar to unknown [Populus trichocarpa] (GB:ABK93590.1); contains InterPro domain Ribosoma…
At1g72370	24725	21801	23545	23221	0.211	0.206	0.169	0.881739	0.952275	0.939171	(P40)	acidic protein associated to 40S ribosomal subunit of ribosomes. Involved in polysome formation during active protein synthesis. Expressed in actively growing tissue.
At3g04770	1346	1104	1350	1264	0.246	0.489	0.303	0.820208	1.00297	0.939079	40S ribosomal protein SA B (RPSAb)	RPSAB (40S RIBOSOMAL PROTEIN SA B); structural constituent of ribosome; Identical to 40S ribosomal protein Sa-2 (RPSaB) [Arabidopsis Thaliana] (GB:Q8H173;GB:Q8LB49;GB:Q8S9I1;GB:Q96317); similar to P40 (40S ribosomal protein SA), structural constituent of ribosome [Arabidopsis thaliana] (TAIR:AT1G72370.2); similar to P40 (40S ribosomal protein SA), structural constituent of ribosome [Arabidopsis t…
At4g14870	12277	14754	10865	11525	0.204	0.106	0.245	1.20176	0.884988	0.938747		P-P-bond-hydrolysis-driven protein transmembrane transporter; similar to unnamed protein product [Vitis vinifera] (GB:CAO71176.1); contains InterPro domain SecE subunit of protein translocation complex; (InterPro:IPR005807)
At1g63770	16707	17714	16473	15679	0.339	0.424	0.278	1.06027	0.985994	0.938469		peptidase M1 family protein; similar to APM1 (AMINOPEPTIDASE M1) [Arabidopsis thaliana] (TAIR:AT4G33090.1); similar to hypothetical protein OsI_029261 [Oryza sativa (indica cultivar-group)] (GB:EAZ08029.1); similar to unnamed protein product [Vitis vinifera] (GB:CAO62845.1); similar to putative aminopeptidase N [Oryza sativa (japonica cultivar-group)] (GB:BAD09617.1); contains InterPro domain Pep…
At2g04400	7164	5551	7074	6723	0.002	0.396	0.181	0.774846	0.987437	0.938442		indole-3-glycerol phosphate synthase (IGPS); Identical to Indole-3-glycerol phosphate synthase, chloroplast precursor [Arabidopsis Thaliana] (GB:P49572;GB:Q8LBV5;GB:Q9SJC9); similar to indole-3-glycerol phosphate synthase, putative [Arabidopsis thaliana] (TAIR:AT5G48220.1); similar to unnamed protein product [Vitis vinifera] (GB:CAO41139.1); contains InterPro domain Indole-3-glycerol phosphate sy…
At4g28750	32075	31709	27615	30096	0.459	0.023	0.275	0.988589	0.860951	0.938301	PSA E1 KNOCKOUT (PSAE-1)	mutant has Decreased effective quantum yield of photosystem II; Pale green plants; Reduced growth rate; Subunit E of Photosystem I
At2g26080	19303	16795	20733	18109	0.21	0.321	0.366	0.870072	1.07408	0.938144	Arabidopsis thaliana glycine decarboxylase P-protein 2 (AtGLDP2)	ATGLDP2 (ARABIDOPSIS THALIANA GLYCINE DECARBOXYLASE P-PROTEIN 2); glycine dehydrogenase (decarboxylating); Identical to Glycine dehydrogenase [decarboxylating], mitochondrial precursor (GDCSP) [Arabidopsis Thaliana] (GB:O80988); similar to ATGLDP1 (ARABIDOPSIS THALIANA GLYCINE DECARBOXYLASE P-PROTEIN 1) [Arabidopsis thaliana] (TAIR:AT4G33010.2); similar to ATGLDP1 (ARABIDOPSIS THALIANA GLYCINE DE…
At1g54580	2487	1922	1925	2332	0.194	0.118	0.309	0.772819	0.774025	0.937676	ACYL CARRIER PROTEIN 2 (ACP2)	encodes an acyl carrier protein expressed in leaves, roots, and dry seeds. Gene expression is not regulated by light but downregulated by starvation and upregulated by increased level of exogenous sucrose.
At1g65410	3908	3559	3995	3664	0.335	0.369	0.345	0.910696	1.02226	0.937564	ARABIDOPSIS THALIANA NON-INTRINSIC ABC PROTEIN 11 (ATNAP11)	member of NAP subfamily
At1g77590	10108	11055	9675	9476	0.319	0.393	0.259	1.09369	0.957163	0.937475	LONG CHAIN ACYL-COA SYNTHETASE 9 (LACS9)	Encodes major plastidic long chain acyl-CoA synthetase with a slight substrate preference of oleic acid over any of the other fatty acids.
At5g16150	10769	11517	9467	10095	0.293	0.011	0.19	1.06946	0.879097	0.937413		Encodes a putative plastidic glucose transporter.
At4g00370	9358	10121	10494	8769	0.32	0.204	0.302	1.08153	1.12139	0.937059	(ANTR2)	Encodes an inorganic phosphate transporter (PHT4;4).
At3g23710	3558	3720	2738	3334	0.312	0.002	0.252	1.04553	0.769533	0.937043		chloroplast inner membrane import protein Tic22, putative; similar to chloroplast inner membrane import protein Tic22, putative [Arabidopsis thaliana] (TAIR:AT4G33350.1); similar to unnamed protein product [Vitis vinifera] (GB:CAO66982.1); contains InterPro domain Tic22-like (InterPro:IPR007378)
At5g19320	5096	3906	5042	4775	0.173	0.384	0.251	0.766484	0.989403	0.937009	RAN GTPASE ACTIVATING PROTEIN 2 (RANGAP2)	Encodes RAN GTPase activating protein 2. The protein is localized to the nuclear envelope during interphase.
At5g23120	22521	24810	22740	21102	0.114	0.472	0.267	1.10164	1.00972	0.936992	(HCF136)	encodes a stability and/or assembly factor of photosystem II
At4g16155	12785	11342	11564	11979	0.199	0.212	0.282	0.887133	0.904497	0.936957		dihydrolipoamide dehydrogenase 2, plastidic / lipoamide dehydrogenase 2 (PTLPD2); similar to LPD1 (LIPOAMIDE DEHYDROGENASE 1) [Arabidopsis thaliana] (TAIR:AT3G16950.1); similar to LPD1 (LIPOAMIDE DEHYDROGENASE 1) [Arabidopsis thaliana] (TAIR:AT3G16950.2); similar to Pyridine nucleotide-disulphide oxidoreductase, class I [Medicago truncatula] (GB:ABD32316.1); similar to unnamed protein product [Vi…
At1g58290	45637	40712	41798	42748	0.15	0.187	0.279	0.892083	0.91588	0.936696	(HEMA1)	Encodes a protein with glutamyl-tRNA reductase (GluTR) activity, catalyzing the NADPH-dependent reduction of Glu-tRNA(Glu) to glutamate 1-semialdehyde (GSA) with the release of free tRNA(Glu). It is involved in the early steps of chlorophyll biosynthesis.
At3g61440	45384	43874	43981	42509	0.387	0.154	0.131	0.966728	0.969086	0.936652	(ATCYSC1)	Encodes a cysteine synthase isomer AtcysC1. The isomer is however less effective in cysteine biosynthesis. It is involved in beta-cyanoalanine biosynthesis, an intermediate of cyanide detoxification pathway.
At4g15110	10112	9391	9605	9457	0.316	0.057	0.264	0.928699	0.949862	0.935225	(CYP97B3)	member of CYP97B
At4g17170	11397	10155	10443	10655	0.238	0.081	0.291	0.891024	0.916294	0.934895	ARABIDOPSIS RAB GTPASE HOMOLOG B1C (RABB1C)	member of RAB gene family
At1g75460	710	710	686	663	0.499	0.384	0.287	1	0.966197	0.933803		ATP-dependent protease La (LON) domain-containing protein; similar to ATP-dependent protease La (LON) domain-containing protein [Arabidopsis thaliana] (TAIR:AT1G19740.1); similar to unnamed protein product [Vitis vinifera] (GB:CAO61078.1); contains InterPro domain Peptidase S16, lon N-terminal; (InterPro:IPR003111)
At1g07920	57309	52667	53003	53498	0.183	0.252	0.233	0.919001	0.924863	0.933501		elongation factor 1-alpha / EF-1-alpha; Identical to Elongation factor 1-alpha (A4) [Arabidopsis Thaliana] (GB:P13905); similar to elongation factor 1-alpha / EF-1-alpha [Arabidopsis thaliana] (TAIR:AT5G60390.1); similar to elongation factor 1-alpha / EF-1-alpha [Arabidopsis thaliana] (TAIR:AT1G07940.2); similar to elongation factor 1-alpha / EF-1-alpha [Arabidopsis thaliana] (TAIR:AT5G60390.3); …
At1g53280	17907	15011	16057	16716	0.052	0.006	0.23	0.838276	0.896688	0.93349		DJ-1 family protein; similar to 4-methyl-5(b-hydroxyethyl)-thiazole monophosphate biosynthesis protein, putative [Arabidopsis thaliana] (TAIR:AT3G14990.1); similar to ThiJ-like protein [Brassica rapa subsp. pekinensis] (GB:AAP96742.1); contains InterPro domain DJ-1 (InterPro:IPR006287); contains InterPro domain ThiJ/PfpI (InterPro:IPR002818)
At1g35680	21142	19111	20143	19734	0.126	0.215	0.107	0.903935	0.952748	0.933403		50S ribosomal protein L21, chloroplast / CL21 (RPL21); Identical to 50S ribosomal protein L21, chloroplast precursor (RPL21) [Arabidopsis Thaliana] (GB:P51412;GB:Q9SMM2); similar to NFD1 (NUCLEAR FUSION DEFECTIVE 1), structural constituent of ribosome [Arabidopsis thaliana] (TAIR:AT4G30930.1); similar to unknown [Populus trichocarpa] (GB:ABK94900.1); contains InterPro domain Ribosomal protein L21…
At3g63130	4332	3500	4174	4043	0.166	0.39	0.319	0.807941	0.963527	0.933287	RAN GTPASE ACTIVATING PROTEIN 1 (RANGAP1)	Encodes a RAN GTPase activating protein involved in nuclear import, cell plate formation and mitotic spindle formation.
At3g48420	16221	11963	15191	15124	0.024	0.045	0.234	0.737501	0.936502	0.932372		haloacid dehalogenase-like hydrolase family protein; similar to haloacid dehalogenase-like hydrolase family protein [Arabidopsis thaliana] (TAIR:AT4G39970.1); similar to unnamed protein product [Vitis vinifera] (GB:CAO64185.1); contains InterPro domain Haloacid dehydrogenase/epoxide hydrolase; (InterPro:IPR005833); contains InterPro domain Haloacid dehalogenase-like hydrolase; (InterPro:IPR005834…
At4g37200	10109	8150	8858	9422	0.119	0.176	0.31	0.806212	0.876249	0.932041	(HCF164)	Encodes thioredoxin-like protein with disulfide reductase activity that is involved in the biogenesis of the plastid cytochrome b6f complex. Protein is located in the thylakoid membrane with the C-terminal hydrophilic portion, containing the thioredoxin like domain, extending into the thylakoid lumen.
At1g15980	14394	13962	13598	13407	0.197	0.268	0.138	0.969987	0.944699	0.93143	NDH-DEPENDENT CYCLIC ELECTRON FLOW 1 (NDF1)	encodes a novel subunit of the chloroplast NAD(P)H dehydrogenase complex, involved in cyclic electron flow around photosystem I to produce ATP.
At5g16710	20181	19018	19526	18785	0.347	0.356	0.273	0.942372	0.967544	0.930826	dehydroascorbate reductase 1 (DHAR3)	The protein undergoes thiolation following treatment with the oxidant tert-butylhydroperoxide.
At1g48620	16910	16807	15759	15735	0.483	0.285	0.317	0.993909	0.931934	0.930514	High Mobility Group Family A 5 (HON5)	This gene is predicted to encodes a histone H1/H5 family member. A plant line expressing an RNAi construct targeted against HON5 shows a reduced level of agrobacterium-mediated root transformation.
At3g55010	10905	11491	12250	10146	0.342	0.049	0.246	1.05374	1.12334	0.930399	(PUR5)	encoding phosphoribosylformylglycinamidine cyclo-ligase (syn. AIR synthetase)that phosphorylates 5-phosphoribosyl-N-formylglycinamidine (FGAM) to form 5-aminoimidazole ribonucleotide (AIR)
At3g51140	11224	9661	9868	10439	0.048	0.218	0.245	0.860745	0.879187	0.930061		heat shock protein binding; similar to CDF1 (CELL GROWTH DEFECT FACTOR 1), heat shock protein binding [Arabidopsis thaliana] (TAIR:AT5G23040.1); similar to Os03g0255200 [Oryza sativa (japonica cultivar-group)] (GB:NP_001049592.1); similar to unnamed protein product [Vitis vinifera] (GB:CAO22684.1); contains InterPro domain Heat shock protein DnaJ, N-terminal; (InterPro:IPR001623)
At5g02500	41538	42428	36626	38617	0.39	0.01	0.242	1.02143	0.881747	0.929679	HEAT SHOCK COGNATE PROTEIN 70-1 (HSC70-1)	encodes a member of heat shock protein 70 family.
At3g04790	25344	25254	25543	23560	0.479	0.481	0.289	0.996449	1.00785	0.929609		ribose 5-phosphate isomerase-related; similar to ribose-5-phosphate isomerase [Arabidopsis thaliana] (TAIR:AT2G01290.1); similar to unnamed protein product [Vitis vinifera] (GB:CAO43035.1); contains InterPro domain Ribose 5-phosphate isomerase; (InterPro:IPR004788)
At3g63490	34380	30792	35689	31954	0.223	0.218	0.172	0.895637	1.03807	0.929436		ribosomal protein L1 family protein; Identical to 50S ribosomal protein L1, chloroplast precursor (RPL1) [Arabidopsis Thaliana] (GB:Q9LY66;GB:Q9LWB4); similar to ribosomal protein L1 family protein [Arabidopsis thaliana] (TAIR:AT2G42710.1); similar to unknown [Populus trichocarpa x Populus deltoides] (GB:ABK96759.1); contains InterPro domain Ribosomal protein L1, bacterial-type; (InterPro:IPR0058…
At4g33680	14825	15062	14630	13778	0.348	0.279	0.213	1.01599	0.986847	0.929376	ABERRANT GROWTH AND DEATH 2 (AGD2)	Involved in disease resistance against Pseudomonas syringae. mutants have elevated SA levels, a low level of spontaneous cell death, callose deposition, and enlarged cells in leaves. genetically maps on chr 4 between L23H3 and nga1139.
At1g80480	9373	9590	8068	8711	0.38	0.156	0.225	1.02315	0.86077	0.929372	PLASTID TRANSCRIPTIONALLY ACTIVE17 (PTAC17)	PTAC17 (PLASTID TRANSCRIPTIONALLY ACTIVE17); similar to PRLI-interacting factor L, putative [Arabidopsis thaliana] (TAIR:AT1G15730.1); similar to Os02g0800000 [Oryza sativa (japonica cultivar-group)] (GB:NP_001048412.1); similar to unnamed protein product [Vitis vinifera] (GB:CAO66764.1); contains InterPro domain Cobalamin (vitamin B12) biosynthesis CobW-like, C-terminal (InterPro:IPR011629); con…
At2g42530	821	881	785	763	0.35	0.399	0.346	1.07308	0.956151	0.929354	COLD REGULATED 15B (COR15B)	COR15B; similar to COR15A (COLD-REGULATED 15A) [Arabidopsis thaliana] (TAIR:AT2G42540.2); similar to cold response protein [Thellungiella salsuginea] (GB:ABX79675.1); contains domain PTHR23241 (PTHR23241)
At1g06820	12998	11271	11801	12076	0.103	0.161	0.236	0.867133	0.907909	0.929066	CAROTENOID ISOMERASE (CRTISO)	Encodes carotenoid isomerase. Catalyzes the isomerization of poly-cis-carotenoids to all-trans-carotenoids. Together with PDS and ZDS, CRTiso is required to complete the synthesis of lycopene from phytoene.
At1g03600	28154	26461	29601	26147	0.246	0.17	0.221	0.939866	1.0514	0.928714		photosystem II family protein; similar to unknown [Populus trichocarpa x Populus deltoides] (GB:ABK96761.1)
At1g54520	26663	22710	23278	24760	0.099	0.106	0.223	0.851742	0.873045	0.928628		similar to unknown protein [Arabidopsis thaliana] (TAIR:AT5G57345.1); similar to unknown protein [Oryza sativa (japonica cultivar-group)] (GB:AAO19365.1); contains InterPro domain Protein of unknown function DUF1517; (InterPro:IPR010903)
At1g09310	24103	23467	27264	22377	0.154	0.233	0.081	0.973613	1.13115	0.928391		similar to unknown protein [Arabidopsis thaliana] (TAIR:AT1G56580.1); similar to Os12g0563600 [Oryza sativa (japonica cultivar-group)] (GB:NP_001067038.1); similar to hypothetical protein [Oryza sativa (japonica cultivar-group)] (GB:BAC10818.1); similar to Os11g0683600 [Oryza sativa (japonica cultivar-group)] (GB:NP_001068462.1); contains InterPro domain Protein of unknown function DUF538; (Inter…
At5g60640	17084	17414	16622	15858	0.448	0.399	0.233	1.01932	0.972957	0.928237	PDI-like 1-4 (ATPDIL1-4)	Encodes a protein disulfide isomerase-like (PDIL) protein, a member of a multigene family within the thioredoxin (TRX) superfamily. Unlike several other PDI family members, transcript levels for this gene are not up-regulated in response to three different chemical inducers of ER stress (dithiothreitol, beta-mercaptoethanol, and tunicamycin). However, the level of transcripts for this gene is sli…
At5g35970	25646	27829	26610	23803	0.153	0.235	0.153	1.08512	1.03759	0.928137		DNA-binding protein, putative; similar to DNA-binding protein, putative [Arabidopsis thaliana] (TAIR:AT2G03270.1); similar to unnamed protein product [Vitis vinifera] (GB:CAO62050.1); similar to hypothetical protein OsI_029429 [Oryza sativa (indica cultivar-group)] (GB:EAZ08197.1); similar to hypothetical protein OsJ_027309 [Oryza sativa (japonica cultivar-group)] (GB:EAZ43826.1); contains InterP…
At4g09020	1705	1375	1110	1582	0.302	0.077	0.351	0.806452	0.651026	0.927859	ISOAMYLASE 3 (ISA3)	Encodes an isoamylase-like protein. Mutant studies show that the gene is strongly involved in starch breakdown. A GUS-protein fusion product was shown to localize to the surface of chloroplastic structures reminiscent of starch granules. In the mutants, the chloroplastic &#945;-amylase AMY3 is upregulated.
At5g02940	8282	7040	7595	7683	0.302	0.215	0.181	0.850036	0.917049	0.927674		similar to phosphotransferase-related [Arabidopsis thaliana] (TAIR:AT5G43745.1); similar to Os03g0163100 [Oryza sativa (japonica cultivar-group)] (GB:NP_001049055.1); similar to Unknown protein [Oryza sativa (japonica cultivar-group)] (GB:AAN06856.1); contains InterPro domain Protein of unknown function DUF1012; (InterPro:IPR010420)
At1g01620	28853	31265	30229	26743	0.384	0.183	0.06	1.0836	1.04769	0.926871	PLASMA MEMBRANE INTRINSIC PROTEIN 1C (PIP1C)	a member of the plasma membrane intrinsic protein subfamily PIP1. localizes to the plasma membrane and exhibits water transport activity in Xenopus oocyte. expressed ubiquitously and protein level decreases slightly during leaf development.
At1g04620	3744	3116	3212	3470	0.181	0.115	0.038	0.832265	0.857906	0.926816		coenzyme F420 hydrogenase family / dehydrogenase, beta subunit family; similar to hypothetical protein OsI_010874 [Oryza sativa (indica cultivar-group)] (GB:EAY89641.1); similar to predicted protein [Physcomitrella patens subsp. patens] (GB:EDQ64780.1); similar to unnamed protein product [Vitis vinifera] (GB:CAO71522.1); contains InterPro domain Coenzyme F420 hydrogenase/dehydrogenase beta subuni…
At3g52880	31464	31990	29359	29161	0.422	0.164	0.189	1.01672	0.933098	0.926805	monodehydroascorbate reductase 1 (ATMDAR1)	Encodes a peroxisomal monodehydroascorbate reductase, involved in the ascorbate-glutathione cycle which removes toxic H2O2
At3g20330	4357	3400	3138	4037	0.163	0.052	0.178	0.780353	0.72022	0.926555		encodes aspartate carbamoyltransferase catalyzing the second step in the de novo pyrimidine ribonucleotide biosynthesis
At3g62410	27845	24917	25849	25791	0.069	0.106	0.253	0.894846	0.928317	0.926235	(CP12-2)	CP12-2 encodes a small peptide found in the chloroplast stroma. It belongs to the CP12 gene family thought to be involved in the formation of a supramolecular complex with glyceraldehyde-3-phosphate dehydrogenase (GAPDH) and phosphoribulokinase (PRK) embedded in the Calvin cycle. CP12-2 is coordinately regulated by light with the photosynthetic GAPDH and PRK. The annotation of this gene is based …
At3g15190	27992	27148	25553	25924	0.391	0.15	0.261	0.969849	0.912868	0.926122		chloroplast 30S ribosomal protein S20, putative; Identical to 30S ribosomal protein S20, chloroplast precursor (RPS20) [Arabidopsis Thaliana] (GB:Q9ASV6;GB:Q9LIL6); similar to unnamed protein product [Vitis vinifera] (GB:CAO39320.1); contains InterPro domain Ribosomal protein S20; (InterPro:IPR002583)
At4g29590	10018	8616	8171	9275	0.149	0.042	0.22	0.860052	0.815632	0.925833		methyltransferase; similar to methyltransferase [Arabidopsis thaliana] (TAIR:AT3G01660.1); similar to unnamed protein product [Vitis vinifera] (GB:CAO65372.1); contains InterPro domain Methyltransferase type 11; (InterPro:IPR013216)
At1g08520	26147	26735	25442	24200	0.442	0.342	0.202	1.02249	0.973037	0.925536	(CHLD)	CHLD/PDE166 (PIGMENT DEFECTIVE 166); magnesium chelatase/ nucleoside-triphosphatase/ nucleotide binding; Identical to Magnesium-chelatase subunit chlD, chloroplast precursor (CHLD) [Arabidopsis Thaliana] (GB:Q9SJE1;GB:Q8VZU7;GB:Q9SWY5); similar to CHLI1 (CHLORINA 42), magnesium chelatase [Arabidopsis thaliana] (TAIR:AT4G18480.1); similar to Magnesium-chelatase subunit chlD, chloroplast precursor …
At1g79230	9493	9569	7438	8780	0.474	0.12	0.262	1.00801	0.783525	0.924892	MERCAPTOPYRUVATE SULFURTRANSFERASE 1 (MST1)	encodes a sulfurtransferase/rhodaneses, which belongs to a group of enzymes widely distributed in all three phyla that catalyze the transfer of sulfur from a donor to a thiophilic acceptor substrate. The protein and transcript levels are NOT affected by senescence or exogenous cyanide, suggesting that sulfurtransferases are involved in cyanide detoxification.
At3g07770	9459	8374	7807	8746	0.148	0.131	0.251	0.885294	0.825352	0.924622		ATP binding; similar to CR88 (EMBRYO DEFECTIVE 1956), ATP binding [Arabidopsis thaliana] (TAIR:AT2G04030.2); similar to CR88 (EMBRYO DEFECTIVE 1956), ATP binding [Arabidopsis thaliana] (TAIR:AT2G04030.1); similar to hypothetical protein [Vitis vinifera] (GB:CAN79988.1); similar to unnamed protein product [Vitis vinifera] (GB:CAO41190.1); similar to hypothetical protein OsJ_034872 [Oryza sativa (j…
At5g42130	27852	28548	25280	25752	0.407	0.158	0.226	1.02499	0.907655	0.924601		mitochondrial substrate carrier family protein; similar to SAMC2 (S-adenosylmethionine carrier 2), binding [Arabidopsis thaliana] (TAIR:AT1G34065.1); similar to unnamed protein product [Vitis vinifera] (GB:CAO65106.1); contains InterPro domain Mitochondrial substrate carrier; (InterPro:IPR001993); contains InterPro domain Mitochondrial carrier protein; (InterPro:IPR002067)
At3g22890	17636	17713	17397	16286	0.488	0.407	0.194	1.00437	0.986448	0.923452	ATP SULFURYLASE 1 (APS1)	encodes ATP sulfurylase, the first enzyme in the sulfate assimilation pathway of Arabidopsis.
At1g23310	40547	35131	42499	37417	0.205	0.049	0.055	0.866427	1.04814	0.922806	GLUTAMATE:GLYOXYLATE AMINOTRANSFERASE (GGT1)	Identified by cloning the gene that corresponded to a purified protein having glyoxylate aminotransferase activity. Localized to the peroxisome and thought to be involved in photorespiration/ metabolic salvage pathway.
At1g56190	20765	17634	18213	19162	0.07	0.147	0.184	0.849217	0.877101	0.922803		phosphoglycerate kinase, putative; Identical to Phosphoglycerate kinase, chloroplast precursor [Arabidopsis Thaliana] (GB:P50318;GB:Q9SGU6); similar to PGK1 (PHOSPHOGLYCERATE KINASE 1), phosphoglycerate kinase [Arabidopsis thaliana] (TAIR:AT3G12780.1); similar to Phosphoglycerate kinase, chloroplast precursor (GB:Q42961); similar to hypothetical protein [Vitis vinifera] (GB:CAN81990.1); similar t…
At1g08530	1648	1156	1367	1520	0.079	0.123	0.151	0.701456	0.82949	0.92233		similar to unknown protein [Arabidopsis thaliana] (TAIR:AT5G09995.3); similar to conserved hypothetical protein [Medicago truncatula] (GB:ABE89404.1)
At2g21410	7374	8065	7374	6800	0.073	0.5	0.16	1.09371	1	0.922159	VACUOLAR PROTON ATPASE A2 (VHA-A2)	Vacuolar proton ATPase subunit VHA-a isoform 2. Localized in the tonoplast.
At1g11750	20281	19186	17065	18698	0.196	0.013	0.189	0.946009	0.841428	0.921947	(CLPP6)	One of several nuclear-encoded ClpPs (caseinolytic protease). Contains a highly conserved catalytic triad of Ser-type proteases (Ser-His-Asp). The name reflects nomenclature described in Adam et. al (2001).
At1g43670	13505	9676	11267	12437	0	0.004	0.149	0.716475	0.834284	0.920918		fructose-1,6-bisphosphatase, putative / D-fructose-1,6-bisphosphate 1-phosphohydrolase, putative / FBPase, putative; Identical to Fructose-1,6-bisphosphatase, cytosolic [Arabidopsis Thaliana] (GB:Q9MA79); similar to fructose-1,6-bisphosphatase, putative / D-fructose-1,6-bisphosphate 1-phosphohydrolase, putative / FBPase, putative [Arabidopsis thaliana] (TAIR:AT3G54050.1); similar to fructose 1,6-…
At1g32550	6871	6500	6550	6327	0.266	0.323	0.28	0.946005	0.953282	0.920827		ferredoxin family protein; similar to ATFD1 (FERREDOXIN 1), 2 iron, 2 sulfur cluster binding / electron carrier/ iron-sulfur cluster binding [Arabidopsis thaliana] (TAIR:AT1G10960.1); similar to Os03g0685000 [Oryza sativa (japonica cultivar-group)] (GB:NP_001050923.1); similar to unknown [Picea sitchensis] (GB:ABK22496.1); contains InterPro domain Ferredoxin [2Fe-2S], plant; (InterPro:IPR010241);…
At3g15730	29908	26558	32695	27535	0.129	0.141	0.261	0.88799	1.09319	0.920657	PHOSPHOLIPASE D ALPHA 1 (PLDALPHA1)	Encodes phospholipase D alpha 1 (PLD alpha 1). Positive regulator of abscisic acid (ABA) mediated stomatal movements. PLD alpha 1 plays an important role in seed deterioration and aging in Arabidopsis.
At2g37660	25747	23145	21493	23701	0.228	0.018	0.157	0.89894	0.834777	0.920534		binding / catalytic/ coenzyme binding; Identical to Uncharacterized protein At2g37660, chloroplast precursor [Arabidopsis Thaliana] (GB:O80934;GB:Q94B61); similar to binding / catalytic/ coenzyme binding [Arabidopsis thaliana] (TAIR:AT5G02240.1); similar to Os05g0110300 [Oryza sativa (japonica cultivar-group)] (GB:NP_001054439.1); similar to hypothetical protein OsI_017494 [Oryza sativa (indica c…
At4g01690	25830	26722	23214	23762	0.388	0.042	0.189	1.03453	0.898722	0.919938	(PPOX)	Encodes protoporphyrinogen oxidase (PPOX).
At3g01120	16290	13341	13305	14985	0.043	0.045	0.106	0.818969	0.816759	0.91989	METHIONINE OVERACCUMULATION 1 (MTO1)	encodes a cystathionine gamma-synthase, which performs the first committed step in methionine biosynthesis. A conserved motif of 13 amino acids in the first exon is required for posttranscriptional autoregulation. This enzyme shares the same substrate as threonine synthase (TS) and its absence transcriptionally affects 8 genes in the genome.
At3g22150	7385	5131	7089	6793	0.025	0.094	0.152	0.694787	0.959919	0.919838	pentatricopeptide (PPR) repeat-containing protein	pentatricopeptide (PPR) repeat-containing protein; similar to pentatricopeptide (PPR) repeat-containing protein [Arabidopsis thaliana] (TAIR:AT3G57430.1); similar to unnamed protein product [Vitis vinifera] (GB:CAO48921.1); similar to B0403H10-OSIGBa0105A11.20 [Oryza sativa (indica cultivar-group)] (GB:CAH67868.1); similar to hypothetical protein [Vitis vinifera] (GB:CAN67593.1); contains InterPr…
At5g23890	15412	12573	11395	14174	0.156	0.051	0.332	0.815793	0.739359	0.919673		similar to oxidoreductase/ transition metal ion binding [Arabidopsis thaliana] (TAIR:AT5G52410.2); similar to unknown protein [Oryza sativa (japonica cultivar-group)] (GB:AAP44759.1); similar to Os03g0862100 [Oryza sativa (japonica cultivar-group)] (GB:NP_001051986.1)
At2g21170	35775	35175	37490	32897	0.396	0.114	0.216	0.983229	1.04794	0.919553	TRIOSEPHOSPHATE ISOMERASE (TIM)	Encodes triosephosphate isomerase.
At3g04760	9204	7730	7617	8456	0.255	0.153	0.295	0.839852	0.827575	0.918731	pentatricopeptide (PPR) repeat-containing protein	pentatricopeptide (PPR) repeat-containing protein; similar to pentatricopeptide (PPR) repeat-containing protein [Arabidopsis thaliana] (TAIR:AT1G09900.1); similar to unnamed protein product [Vitis vinifera] (GB:CAO65084.1); similar to hypothetical protein [Vitis vinifera] (GB:CAN67401.1); contains InterPro domain Pentatricopeptide repeat (InterPro:IPR002885)
At1g33810	4815	3156	4053	4419	0.032	0.166	0.28	0.655452	0.841745	0.917757		similar to hypothetical protein MtrDRAFT_AC124956g13v2 [Medicago truncatula] (GB:ABE86786.1)
At4g24930	6226	5351	5588	5713	0.099	0.277	0.225	0.85946	0.897527	0.917604		thylakoid lumenal 17.9 kDa protein, chloroplast; Identical to Thylakoid lumenal 17.9 kDa protein, chloroplast precursor [Arabidopsis Thaliana] (GB:Q9SW33); similar to unnamed protein product [Vitis vinifera] (GB:CAO68315.1)
At1g05140	8891	7465	7421	8155	0.151	0.024	0.129	0.839613	0.834664	0.91722		membrane-associated zinc metalloprotease, putative; similar to membrane-associated zinc metalloprotease, putative [Arabidopsis thaliana] (TAIR:AT2G32480.1); similar to Os03g0579000 [Oryza sativa (japonica cultivar-group)] (GB:NP_001050547.1); similar to unnamed protein product [Vitis vinifera] (GB:CAO24003.1); contains InterPro domain Peptidase M50; (InterPro:IPR008915); contains InterPro domain …
At5g65250	2476	2334	2268	2271	0.317	0.225	0.158	0.942649	0.915994	0.917205		similar to hypothetical protein [Oryza sativa (japonica cultivar-group)] (GB:BAD10714.1)
At1g26230	3381	2579	2809	3101	0.014	0.039	0.118	0.762792	0.830819	0.917184		chaperonin, putative; similar to CPN60B (CHAPERONIN 60 BETA), ATP binding / protein binding / unfolded protein binding [Arabidopsis thaliana] (TAIR:AT1G55490.1); similar to chaperonin, putative [Arabidopsis thaliana] (TAIR:AT3G13470.1); similar to CPN60B (CHAPERONIN 60 BETA), ATP binding / protein binding / unfolded protein binding [Arabidopsis thaliana] (TAIR:AT1G55490.2); similar to unnamed pro…
At5g66720	23642	21262	19709	21681	0.088	0.001	0.111	0.899332	0.833644	0.917054		5-azacytidine resistance protein -related; similar to catalytic [Arabidopsis thaliana] (TAIR:AT4G16580.1); similar to hypothetical protein [Vitis vinifera] (GB:CAN83089.1); contains InterPro domain Protein phosphatase 2C-related; (InterPro:IPR001932)
At1g06680	40875	42460	40103	37469	0.32	0.411	0.205	1.03878	0.981113	0.916673	PHOTOSYSTEM II SUBUNIT P-1 (PSBP-1)	23 kD extrinsic protein that is part of photosystem II and participates in the regulation of oxygen evolution.
At1g09590	9130	10324	9353	8368	0.068	0.413	0.219	1.13078	1.02442	0.916539		60S ribosomal protein L21 (RPL21A); Identical to 60S ribosomal protein L21-1 (RPL21C) [Arabidopsis Thaliana] (GB:Q43291); similar to 60S ribosomal protein L21 (RPL21C) [Arabidopsis thaliana] (TAIR:AT1G09690.1); similar to 60S ribosomal protein L21, putative, expressed [Oryza sativa (japonica cultivar-group)] (GB:ABF93903.1); similar to unknown [Populus trichocarpa] (GB:ABK94292.1); similar to hyp…
At5g57850	4867	4033	4221	4460	0.321	0.077	0.13	0.828642	0.867269	0.916376		aminotransferase class IV family protein; Identical to Branched-chain-amino-acid aminotransferase-like protein 3, chloroplast precursor [Arabidopsis Thaliana] (GB:Q8L493;GB:Q9FJM9); similar to aminotransferase class IV family protein [Arabidopsis thaliana] (TAIR:AT3G05190.1); similar to unnamed protein product [Vitis vinifera] (GB:CAO44058.1); contains InterPro domain Aminotransferase, class IV; …
At2g17360	10414	8724	8894	9540	0.11	0.168	0.283	0.837718	0.854043	0.916075		40S ribosomal protein S4 (RPS4A); Identical to 40S ribosomal protein S4-1 (RPS4A) [Arabidopsis Thaliana] (GB:Q93VH9;GB:Q7XJS7); similar to 40S ribosomal protein S4 (RPS4B) [Arabidopsis thaliana] (TAIR:AT5G07090.1); similar to 40S ribosomal S4 protein [Glycine max] (GB:AAM93434.1); contains InterPro domain RNA-binding S4; (InterPro:IPR002942); contains InterPro domain Ribosomal protein S4e, N-term…
At2g10940	57542	57600	56885	52696	0.494	0.419	0.157	1.00101	0.988582	0.915783		protease inhibitor/seed storage/lipid transfer protein (LTP) family protein; similar to protease inhibitor/seed storage/lipid transfer protein (LTP) family protein [Arabidopsis thaliana] (TAIR:AT1G62500.1); similar to Plant lipid transfer/seed storage/trypsin-alpha amylase inhibitor [Medicago truncatula] (GB:ABP03851.1); contains InterPro domain Plant lipid transfer protein/seed storage/trypsin-a…
At1g16880	36709	34337	34197	33606	0.345	0.08	0.177	0.935384	0.93157	0.91547		uridylyltransferase-related; similar to ACT domain-containing protein [Arabidopsis thaliana] (TAIR:AT5G04740.1); similar to unnamed protein product [Vitis vinifera] (GB:CAO23176.1); contains domain ACT-like (SSF55021)
At2g34420	16034	22526	14809	14668	0.154	0.225	0.121	1.40489	0.9236	0.914806
At1g15390	4178	4041	4138	3822	0.317	0.438	0.209	0.967209	0.990426	0.914792	PEPTIDE DEFORMYLASE 1A (PDF1A)	encodes a peptide deformylase-like protein. Removes N-formyl groups, a prerequisite for the action of methionine aminopeptidase during protein synthesis. Targeted to mitochondria. Requires Zn for catalysis.
At4g34120	13443	11330	11844	12297	0.031	0.026	0.034	0.842818	0.881053	0.914751	LOSS OF THE TIMING OF ET AND JA BIOSYNTHESIS 1 (LEJ1)	LEJ1 (LOSS OF THE TIMING OF ET AND JA BIOSYNTHESIS 1); similar to LEJ2 (LOSS OF THE TIMING OF ET AND JA BIOSYNTHESIS 2) [Arabidopsis thaliana] (TAIR:AT4G36910.1); similar to unnamed protein product [Vitis vinifera] (GB:CAO71897.1); contains InterPro domain Cystathionine beta-synthase, core (InterPro:IPR000644)
At5g13410	14113	12860	13777	12905	0.258	0.224	0.277	0.911217	0.976192	0.914405		immunophilin / FKBP-type peptidyl-prolyl cis-trans isomerase family protein; similar to immunophilin / FKBP-type peptidyl-prolyl cis-trans isomerase family protein [Arabidopsis thaliana] (TAIR:AT4G19830.1); similar to unnamed protein product [Vitis vinifera] (GB:CAO68705.1); contains InterPro domain Peptidyl-prolyl cis-trans isomerase, FKBP-type; (InterPro:IPR001179)
At3g11940	12257	9991	11878	11190	0.092	0.208	0.207	0.815126	0.969079	0.912948	RIBOSOMAL PROTEIN 5A (ATRPS5A)	One of two genes encoding the ribosomal protein S5. Mutants have semi-dominant developmental phenotypes. Most cell-division processes are delayed or disturbed in the heterozygous mutant, and development is completely arrested at an early embryonic stage in the homozygous mutant.
At3g16250	7506	6282	6130	6851	0.272	0.031	0.029	0.83693	0.81668	0.912736	NDH-DEPENDENT CYCLIC ELECTRON FLOW 1 (NDF4)	encodes a novel subunit of the chloroplast NAD(P)H dehydrogenase complex, involved in cyclic electron flow around photosystem I to produce ATP. Contains a 4Fe-4S cluster.
At3g02450	15251	13487	16094	13920	0.066	0.101	0.209	0.884335	1.05528	0.912727		cell division protein ftsH, putative; similar to ATFTSH6/FTSH6 (FtsH protease 6), ATP-dependent peptidase/ ATPase/ metallopeptidase/ peptidase/ zinc ion binding [Arabidopsis thaliana] (TAIR:AT5G15250.1); similar to hypothetical protein [Cleome spinosa] (GB:ABD96869.1); similar to unnamed protein product [Vitis vinifera] (GB:CAO49256.1); contains InterPro domain AAA ATPase, conserved site; (InterP…
At1g78630	16576	17129	14353	15128	0.446	0.005	0.23	1.03336	0.86589	0.912645	embryo defective 1473 (emb1473)	EMB1473 (EMBRYO DEFECTIVE 1473); structural constituent of ribosome; Identical to 50S ribosomal protein L13, chloroplast precursor (RPL13) [Arabidopsis Thaliana] (GB:Q9SYL9); similar to ribosomal protein L13 family protein [Arabidopsis thaliana] (TAIR:AT3G01790.2); similar to ribosomal protein L13 family protein [Arabidopsis thaliana] (TAIR:AT3G01790.1); similar to unknown [Populus trichocarpa x …
At3g18790	2470	1760	2300	2251	0.009	0.273	0.061	0.712551	0.931174	0.911336		similar to 2 coiled coil domains of eukaryotic ori (GB:BAD19345.1); contains InterPro domain Isy1-like splicing; (InterPro:IPR009360)
At4g10340	31256	31796	30702	28448	0.369	0.325	0.207	1.01728	0.982275	0.910161	LIGHT HARVESTING COMPLEX OF PHOTOSYSTEM II 5 (LHCB5)	photosystem II encoding the light-harvesting chlorophyll a/b binding protein CP26 of the antenna system of the photosynthetic apparatus
At1g66820	9153	9148	8908	8330	0.499	0.423	0.251	0.999454	0.973233	0.910084		glycine-rich protein
At5g02120	4068	4126	3805	3701	0.465	0.284	0.27	1.01426	0.935349	0.909784	ONE HELIX PROTEIN (OHP)	Encodes a one helix protein homologous to cyanobacterial high-light inducible proteins. The protein is localized to the thylakoid membrane and its transcript is transiently induced by exposure to high light conditions.
At5g16390	10798	10516	9743	9823	0.382	0.089	0.114	0.973884	0.902297	0.909706	CHLOROPLASTIC ACETYLCOENZYME A CARBOXYLASE 1 (CAC1)	Encodes for the biotin carboxyl-carrier subunit of the multi-enzyme plastidial acetyl-coenzyme A carboxylase complex.
At4g27990	20712	17783	18528	18834	0.018	0.172	0.126	0.858584	0.894554	0.909328		YGGT family protein; similar to EMB1990 (EMBRYO DEFECTIVE 1990) [Arabidopsis thaliana] (TAIR:AT3G07430.1); similar to unnamed protein product [Vitis vinifera] (GB:CAO45259.1); contains InterPro domain Protein of unknown function YGGT; (InterPro:IPR003425)
At4g09430	1056	1091	1141	960	0.438	0.332	0.282	1.03314	1.08049	0.909091		disease resistance protein (TIR-NBS-LRR class), putative; similar to ATP binding / protein binding / transmembrane receptor [Arabidopsis thaliana] (TAIR:AT1G72840.1); similar to disease resistance protein (TIR-NBS-LRR class), putative [Arabidopsis thaliana] (TAIR:AT1G17600.1); similar to disease resistance protein (TIR-NBS-LRR class), putative [Arabidopsis thaliana] (TAIR:AT5G48770.1); similar to…
At5g52960	5982	6367	5073	5436	0.268	0.04	0.244	1.06436	0.848044	0.908726		similar to hypothetical protein asr2994 [Nostoc sp. PCC 7120] (GB:NP_487034.1); similar to Os05g0569200 [Oryza sativa (japonica cultivar-group)] (GB:NP_001056361.1)
At5g44020	19348	21617	18875	17580	0.16	0.405	0.257	1.11727	0.975553	0.908621		acid phosphatase class B family protein; similar to acid phosphatase class B family protein [Arabidopsis thaliana] (TAIR:AT1G04040.1); similar to unknown [Populus trichocarpa] (GB:ABK93764.1); contains InterPro domain Vegetative storage protein/acid phosphatase (InterPro:IPR014403); contains InterPro domain Plant acid phosphatase; (InterPro:IPR010028); contains InterPro domain Acid phosphatase (C…
At1g48520	39760	35294	36912	36116	0.224	0.305	0.228	0.887676	0.92837	0.90835	GLU-ADT SUBUNIT B (GATB)	Encodes Glu-tRNA(Gln) amidotransferase subunit B (from Genbank record AF239836).
At4g18240	16424	14777	13402	14917	0.114	0.1	0.128	0.89972	0.816001	0.908244	(ATSS4)	ATSS4/SSIV (STARCH SYNTHASE 4); transferase, transferring glycosyl groups; similar to ATSS3 (STARCH SYNTHASE 3), starch synthase/ transferase, transferring glycosyl groups [Arabidopsis thaliana] (TAIR:AT1G11720.1); similar to starch synthase IV [Triticum aestivum] (GB:ABD64538.1); similar to unnamed protein product [Vitis vinifera] (GB:CAO66915.1); similar to starch synthase, isoform V [Vigna ung…
At3g55800	31106	30187	29531	28231	0.399	0.248	0.027	0.970456	0.949367	0.907574	sedoheptulose-bisphosphatase (SBPASE)	Encodes the chloroplast enzyme sedoheptulose-1,7-bisphosphatase (SBPase), involved in the carbon reduction of the Calvin cycle. Increase in SBPase activity in transgenic lines accumulate up to 50% more sucrose and starch than wild-type.
At3g07900	465	682	657	422	0.037	0.113	0.24	1.46667	1.4129	0.907527		similar to unknown protein [Arabidopsis thaliana] (TAIR:AT2G44500.1); similar to Plant protein family, putative [Medicago truncatula] (GB:ABE79402.1); similar to H+-transporting two-sector ATPase, delta (OSCP) subunit; Hypothetical plant protein [Medicago truncatula] (GB:ABE83885.1); contains InterPro domain Protein of unknown function DUF246, plant; (InterPro:IPR004348)
At4g01150	39063	40485	45005	35450	0.397	0.124	0.187	1.0364	1.15211	0.907508		similar to threonine endopeptidase [Arabidopsis thaliana] (TAIR:AT4G38100.1); similar to unknown (GB:AAB00107.1)
At3g13470	15854	13882	12429	14383	0.107	0.051	0.224	0.875615	0.783966	0.907216		chaperonin, putative; similar to CPN60B (CHAPERONIN 60 BETA), ATP binding / protein binding / unfolded protein binding [Arabidopsis thaliana] (TAIR:AT1G55490.1); similar to CPN60B (CHAPERONIN 60 BETA), ATP binding / protein binding / unfolded protein binding [Arabidopsis thaliana] (TAIR:AT1G55490.2); similar to ATP binding / protein binding / unfolded protein binding [Arabidopsis thaliana] (TAIR:…
At4g29670	5125	4923	4020	4649	0.394	0.028	0.203	0.960585	0.78439	0.907122	ATYPICAL CYS HIS RICH THIOREDOXIN 2 (ACHT2)	Encodes a member of the thioredoxin family protein. Located in the chloroplast. Shows high activity towards the chloroplast 2-Cys peroxiredoxin A, and poor activity towards the chloroplast NADP-malate dehydrogenase.
At1g77550	1725	1272	1384	1564	0.193	0.033	0.204	0.737391	0.802319	0.906667		protein binding / tubulin-tyrosine ligase; similar to unnamed protein product [Vitis vinifera] (GB:CAO65248.1); similar to hypothetical protein [Vitis vinifera] (GB:CAN82450.1); similar to Hypothetical protein [Oryza sativa (japonica cultivar-group)] (GB:AAO13468.1); contains InterPro domain Tubulin-tyrosine ligase; (InterPro:IPR004344); contains InterPro domain Leucine-rich repeat; (InterPro:IPR…
At2g20270	2924	2583	2663	2650	0.031	0.225	0.151	0.883379	0.910739	0.906293		glutaredoxin family protein; Identical to Monothiol glutaredoxin-S12, chloroplast precursor (GRXS12) [Arabidopsis Thaliana] (GB:Q8LBS4;GB:Q9SK75); similar to glutaredoxin family protein [Arabidopsis thaliana] (TAIR:AT4G28730.1); similar to unknown [Populus trichocarpa] (GB:ABK93540.1); contains InterPro domain Thioredoxin-like fold (InterPro:IPR012336); contains InterPro domain Glutaredoxin, euka…
At1g32220	11082	8591	9852	10039	0.024	0.169	0.21	0.775221	0.889009	0.905883		binding / catalytic/ coenzyme binding; Identical to Uncharacterized protein At1g32220, chloroplast precursor [Arabidopsis Thaliana] (GB:Q9FVR6); similar to binding / catalytic/ coenzyme binding [Arabidopsis thaliana] (TAIR:AT5G10730.1); similar to Os04g0403500 [Oryza sativa (japonica cultivar-group)] (GB:NP_001052699.1); similar to hypothetical protein OsJ_014103 [Oryza sativa (japonica cultivar-…
At3g04940	7834	7478	6179	7096	0.293	0.109	0.205	0.954557	0.788741	0.905795	(ATCYSD1)	Encodes cysteine synthase AtcysD1.
At2g28900	12421	10788	10028	11250	0.081	0.009	0.173	0.868529	0.807342	0.905724	OUTER PLASTID ENVELOPE PROTEIN 16-1 (ATOEP16-1)	Encodes AtOEP16, a 16-KDa plastid outer membrane protein involved in plastid import of protochlorophyllide oxidoreductase A. Predominantly expressed in leaves and is also inducible by cold treatment.
At5g47840	20620	21419	18421	18674	0.404	0.105	0.029	1.03875	0.893356	0.905626	Adenosine monophosphate kinase (AMK2)	AMK2 (ADENOSINE MONOPHOSPHATE KINASE); adenylate kinase; Identical to Probable adenylate kinase 2, chloroplast precursor [Arabidopsis Thaliana] (GB:Q9FIJ7); similar to adenylate kinase family protein [Arabidopsis thaliana] (TAIR:AT5G35170.1); similar to adenylate kinase family protein [Arabidopsis thaliana] (TAIR:AT5G35170.2); similar to Os08g0109300 [Oryza sativa (japonica cultivar-group)] (GB:N…
At3g07430	25653	22841	25085	23231	0.052	0.347	0.165	0.890383	0.977858	0.905586	embryo defective 1990 (emb1990)	EMB1990 (EMBRYO DEFECTIVE 1990); similar to YGGT family protein [Arabidopsis thaliana] (TAIR:AT4G27990.1); similar to unnamed protein product [Vitis vinifera] (GB:CAO45259.1); contains InterPro domain Protein of unknown function YGGT; (InterPro:IPR003425)
At1g69740	10918	9913	10441	9886	0.278	0.281	0.127	0.90795	0.956311	0.905477	(HEMB1)	HEMB1; porphobilinogen synthase; Identical to Delta-aminolevulinic acid dehydratase, chloroplast precursor [Arabidopsis Thaliana] (GB:Q9SFH9); similar to HEMB2, porphobilinogen synthase [Arabidopsis thaliana] (TAIR:AT1G44318.1); similar to aminolevulinate dehydratase [Raphanus sativus] (GB:AAK15323.1); contains InterPro domain Tetrapyrrole biosynthesis, porphobilinogen synthase; (InterPro:IPR0017…
At3g56090	6464	5170	6124	5851	0.173	0.354	0.312	0.799814	0.947401	0.905167	ferritin 3 (ATFER3)	Encodes FERRITIN 3, AtFER3. Ferritins are a class of 24-mer multi-meric proteins found in all kingdoms of life. Function as the main iron store in mammals. Evidence suggests that Arabidopsis ferritins are essential to protect cells against oxidative damage, but they do not constitute the major iron pool.
At1g33120	7313	6316	6730	6616	0.156	0.304	0.226	0.863667	0.920279	0.90469		60S ribosomal protein L9 (RPL90B); Identical to 60S ribosomal protein L9-1 (RPL9C) [Arabidopsis Thaliana] (GB:P49209;GB:Q9LDX2); similar to 60S ribosomal protein L9 (RPL90A/C) [Arabidopsis thaliana] (TAIR:AT1G33140.1); similar to unknown [Solanum tuberosum] (GB:ABB29957.1); contains InterPro domain Ribosomal protein L6; (InterPro:IPR000702); contains InterPro domain Ribosomal protein L6, conserve…
At3g26710	19552	18897	16681	17687	0.382	0.063	0.001	0.9665	0.853161	0.904613	COFACTOR ASSEMBLY OF COMPLEX C (CCB1)	similar to unnamed protein product [Vitis vinifera] (GB:CAO49107.1)
At2g26340	4063	3583	3700	3675	0.038	0.114	0.14	0.881861	0.910657	0.904504		similar to expressed protein [Oryza sativa (japonica cultivar-group)] (GB:ABF94264.1)
At1g15210	428	335	360	387	0.19	0.152	0.211	0.78271	0.841121	0.904206	PLEIOTROPIC DRUG RESISTANCE 7 (PDR7)	ATPDR7/PDR7 (PLEIOTROPIC DRUG RESISTANCE 7); ATPase, coupled to transmembrane movement of substances; Identical to Probable pleiotropic drug resistance protein 7 (PDR7) [Arabidopsis Thaliana] (GB:Q7PC86;GB:Q9XI48); similar to ATPDR12/PDR12 (PLEIOTROPIC DRUG RESISTANCE 12), ATPase, coupled to transmembrane movement of substances [Arabidopsis thaliana] (TAIR:AT1G15520.1); similar to ATPDR1/PDR1 (PL…
At4g09010	15949	16404	14842	14407	0.378	0.174	0.237	1.02853	0.930591	0.903317	ASCORBATE PEROXIDASE 4 (APX4)	Encodes a microsomal ascorbate peroxidase APX4. Ascorbate peroxidases are enzymes that scavenge hydrogen peroxide in plant cells. Eight types of APX have been described for Arabidopsis: three cytosolic (APX1, APX2, APX6), two chloroplastic types (stromal sAPX, thylakoid tAPX), and three microsomal (APX3, APX4, APX5) isoforms.
At3g52180	2088	1586	1439	1886	0.113	0.029	0.172	0.759579	0.689176	0.903257	STARCH-EXCESS 4 (SEX4)	Encodes a plant-specific protein phosphatase that contains a protein tyrosine phosphatase (PTP) catalytic domain and a kinase interaction sequence (KIS) domain. This protein interacts with the plant SnRK AKIN11. Binds starch. Localized in the chloroplast.
At1g03310	3801	3146	2975	3433	0.262	0.078	0.115	0.827677	0.782689	0.903183		Encodes a protein with strong similarity to isoamylase (EC:3.2.1.68) however lacks critical residues known to be important for activity. Appears to co localize with ISA1 in the chloroplast isoamylase complex. Mutations in this gene cause the loss of detectable isoamylase activity and the disruption of normal starch structure. It has been postulated that AtISA2 interacts with AtISA1 to form the Is…
At5g36700	38760	35516	39634	35004	0.284	0.423	0.15	0.916305	1.02255	0.903096	2-PHOSPHOGLYCOLATE PHOSPHATASE 1 (PGLP1)	ATPGLP1/PGLP1 (2-PHOSPHOGLYCOLATE PHOSPHATASE 1); phosphoglycolate phosphatase; similar to phosphoglycolate phosphatase, putative [Arabidopsis thaliana] (TAIR:AT5G36790.1); similar to phosphoglycolate phosphatase, putative [Arabidopsis thaliana] (TAIR:AT5G36790.2); similar to unnamed protein product [Vitis vinifera] (GB:CAO48346.1); contains InterPro domain Haloacid dehalogenase-like hydrolase; (…
At5g22830	10093	9631	8178	9110	0.319	0.049	0.043	0.954226	0.810265	0.902606	MAGNESIUM (MG) TRANSPORTER 10 (ATMGT10)	putative Mg(2+) transport protein
At5g41670	17634	16227	15935	15916	0.264	0.079	0.247	0.920211	0.903652	0.902575		6-phosphogluconate dehydrogenase family protein; similar to 6-phosphogluconate dehydrogenase family protein [Arabidopsis thaliana] (TAIR:AT3G02360.2); similar to 6-phosphogluconate dehydrogenase family protein [Arabidopsis thaliana] (TAIR:AT1G64190.1); similar to 6-phosphogluconate dehydrogenase family protein [Arabidopsis thaliana] (TAIR:AT3G02360.1); similar to predicted protein [Physcomitrella…
At1g03630	11737	10515	10372	10585	0.246	0.217	0.263	0.895885	0.883701	0.901849	PROTOCHLOROPHYLLIDE OXIDOREDUCTASE (POR C)	Encodes for a protein with protochlorophyllide oxidoreductase activity. The enzyme is NADPH- and light-dependent.
At2g47450	15276	14500	12876	13770	0.292	0.137	0.19	0.949201	0.842891	0.901414	CHAOS (CAO)	A component of the chloroplast signal recognition particle pathway that is involved in LHCP targeting. It is downregulated in response to high light. It recognizes the DPLG motif in Lhcb1.
At4g24830	9216	7008	7138	8306	0.038	0.099	0.151	0.760417	0.774523	0.901259		arginosuccinate synthase family; Identical to Argininosuccinate synthase, chloroplast precursor [Arabidopsis Thaliana] (GB:Q9SZX3;GB:Q8VZ47); similar to unnamed protein product [Vitis vinifera] (GB:CAO68272.1); similar to hypothetical protein OsI_036644 [Oryza sativa (indica cultivar-group)] (GB:EAY82685.1); similar to unknown [Picea sitchensis] (GB:ABK25462.1); contains InterPro domain Argininos…
At5g06130	9468	8747	8536	8533	0.167	0.04	0.144	0.923849	0.901563	0.901246		chaperone protein dnaJ-related; similar to heat shock protein binding / unfolded protein binding [Arabidopsis thaliana] (TAIR:AT5G61670.1); similar to heat shock protein binding / unfolded protein binding [Arabidopsis thaliana] (TAIR:AT5G61670.2); similar to hypothetical protein [Vitis vinifera] (GB:CAN62037.1); similar to unnamed protein product [Vitis vinifera] (GB:CAO15879.1); contains InterPr…
At2g46820	26223	27962	21170	23629	0.276	0.109	0.161	1.06632	0.807307	0.901079	PHOTOSYSTEM I P SUBUNIT (PSI-P)	Encodes the P subunit of Photosystem I. About 25% of the TMP14 pool appeared to be phosphorylated, and this ratio is not affected by light. Contains seven phosphorylation sites on threonine residue and chloroplast targeting signal. Located in the proximity of PSI-L, -H and -O subunits.
At3g10670	18167	17279	19934	16360	0.393	0.035	0.18	0.95112	1.09726	0.900534	(ATNAP7)	Plastidic SufC-like ATP-binding cassette/ATPase essential for Arabidopsis embryogenesis. Involved in the biogenesis and/or repair of oxidatively damaged Fe_x000C_?clusters. Expressed in embryos and meristems.
At1g70610	8437	7139	7193	7593	0.06	0.112	0.132	0.846154	0.852554	0.899964	(ATTAP1)	member of TAP subfamily
At5g14100	4228	3645	3699	3805	0.146	0.046	0.278	0.86211	0.874882	0.899953	(ATNAP14)	member of NAP subfamily
At3g47470	36248	36600	31375	32611	0.47	0.111	0.259	1.00971	0.865565	0.899663	LIGHT-HARVESTING CHLOROPHYLL-PROTEIN COMPLEX I SUBUNIT A4 (LHCA4)	Encodes a chlorophyll a/b-binding protein that is more similar to the PSI Cab proteins than the PSII cab proteins. The predicted protein is about 20 amino acids shorter than most known Cab proteins.
At2g42690	16528	15964	15076	14864	0.394	0.199	0.177	0.965876	0.912149	0.899322		lipase, putative; similar to lipase class 3 family protein [Arabidopsis thaliana] (TAIR:AT4G18550.1); similar to unnamed protein product [Vitis vinifera] (GB:CAO69887.1); contains InterPro domain Lipase, class 3; (InterPro:IPR002921)
At2g27680	11088	10956	9229	9961	0.412	0.005	0.143	0.988095	0.832341	0.898359		aldo/keto reductase family protein; similar to aldo/keto reductase family protein [Arabidopsis thaliana] (TAIR:AT1G06690.1); similar to hypothetical protein [Vitis vinifera] (GB:CAN82646.1); contains InterPro domain Aldo/keto reductase; (InterPro:IPR001395)
At1g44318	156	176	202	140	0.329	0.183	0.292	1.12821	1.29487	0.897436	(hemb2)	HEMB2; porphobilinogen synthase; similar to HEMB1 [Arabidopsis thaliana] (TAIR:AT1G69740.2); similar to HEMB1, porphobilinogen synthase [Arabidopsis thaliana] (TAIR:AT1G69740.1); similar to aminolevulinate dehydratase [Raphanus sativus] (GB:AAK15323.1); contains InterPro domain Tetrapyrrole biosynthesis, porphobilinogen synthase; (InterPro:IPR001731); contains InterPro domain Aldolase-type TIM ba…
AtCg00740	42522	40765	41600	38158	0.34	0.31	0.162	0.95868	0.978317	0.897371	RNA POLYMERASE SUBUNIT ALPHA (RPOA)	RNA polymerase alpha subunit
At5g62620	3743	3779	3653	3357	0.46	0.324	0.094	1.00962	0.975955	0.896874		galactosyltransferase family protein; similar to galactosyltransferase family protein [Arabidopsis thaliana] (TAIR:AT4G21060.1); similar to galactosyltransferase family protein [Arabidopsis thaliana] (TAIR:AT1G74800.1); similar to galactosyltransferase family protein [Arabidopsis thaliana] (TAIR:AT1G27120.1); similar to unknown [Populus trichocarpa] (GB:ABK95149.1); similar to hypothetical protei…
At5g15450	13111	12112	11192	11755	0.302	0.093	0.066	0.923804	0.853634	0.896575	CASEIN LYTIC PROTEINASE B3 (CLPB3)	Encodes a chloroplast-targeted Hsp101 homologue. Functions as a molecular chaperone involved in plastid differentiation mediating internal thylakoid membrane formation and conferring thermotolerance to chloroplasts during heat stress. APG6 is constitutively expressed in the root tips, the organ boundary region, the reproductive tissues of mature plants where plastids exist as proplastids, and sli…
At2g43710	23274	24857	23053	20855	0.328	0.459	0.216	1.06802	0.990504	0.896064	(SSI2)	Encodes a stearoyl-ACP desaturase, involved in fatty acid desaturation. The ssi2 mutants have increased 18:0 and reduced 18:1 fatty acids. Exogenous application of glycerol to wild type plants mimics the ssi2 mutant phenotype. The altered 18:1 fatty acid content in the ssi2 mutants has an impact on SA- and JA-mediated defense signaling.
At4g26300	11753	11389	9984	10530	0.258	0.05	0.037	0.969029	0.849485	0.895941	embryo defective 1027 (emb1027)	EMB1027 (EMBRYO DEFECTIVE 1027); ATP binding / arginine-tRNA ligase; similar to arginyl-tRNA synthetase, putative / arginine--tRNA ligase, putative [Arabidopsis thaliana] (TAIR:AT1G66530.1); similar to hypothetical protein OsI_017894 [Oryza sativa (indica cultivar-group)] (GB:EAY96661.1); similar to unnamed protein product [Vitis vinifera] (GB:CAO65434.1); similar to predicted protein [Physcomitr…
At5g35360	13900	16231	12124	12442	0.169	0.045	0.278	1.1677	0.87223	0.895108	(CAC2)	Encodes biotin carboxylase subunit (CAC2).
At5g66550	1571	1681	1371	1406	0.414	0.273	0.353	1.07002	0.872693	0.894971		Maf family protein; similar to unknown protein [Arabidopsis thaliana] (TAIR:AT5G42770.1); similar to Maf-like protein, expressed [Oryza sativa (japonica cultivar-group)] (GB:ABA94173.1); contains InterPro domain Maf-like protein (InterPro:IPR003697)
At2g45300	12748	11169	11993	11408	0.002	0.211	0.108	0.876137	0.940775	0.894885		3-phosphoshikimate 1-carboxyvinyltransferase / 5-enolpyruvylshikimate-3-phosphate / EPSP synthase involved in chorismate biosynthesis
At4g10300	11253	10310	9581	10067	0.12	0.129	0.107	0.9162	0.851417	0.894606		similar to unknown protein [Arabidopsis thaliana] (TAIR:AT3G04300.1); similar to Os04g0445200 [Oryza sativa (japonica cultivar-group)] (GB:NP_001052900.1); similar to Cupin, RmlC-type [Medicago truncatula] (GB:ABE82642.1); similar to OSIGBa0140O07.4 [Oryza sativa (indica cultivar-group)] (GB:CAH67236.1); contains InterPro domain Protein of unknown function DUF861, cupin_3; (InterPro:IPR008579); c…
At3g23020	2865	2493	2489	2563	0.305	0.085	0.074	0.870157	0.868761	0.89459	pentatricopeptide (PPR) repeat-containing protein	pentatricopeptide (PPR) repeat-containing protein; similar to pentatricopeptide (PPR) repeat-containing protein [Arabidopsis thaliana] (TAIR:AT1G73710.1); similar to hypothetical protein OsI_009889 [Oryza sativa (indica cultivar-group)] (GB:EAY88656.1); similar to unnamed protein product [Vitis vinifera] (GB:CAO71278.1); similar to Tetratricopeptide-like helical [Medicago truncatula] (GB:ABE86686…
At1g75330	11839	10730	11766	10591	0.059	0.447	0.1	0.906327	0.993834	0.894586	ORNITHINE CARBAMOYLTRANSFERASE (OTC)	OTC (ORNITHINE CARBAMOYLTRANSFERASE); amino acid binding / carboxyl- or carbamoyltransferase; Identical to Ornithine carbamoyltransferase, chloroplast precursor (OTC) [Arabidopsis Thaliana] (GB:O50039;GB:Q9FWS2); similar to aspartate carabmoyltransferase, chloroplast / aspartate transcarbamylase / ATCase (PYRB) [Arabidopsis thaliana] (TAIR:AT3G20330.1); similar to unknown [Populus trichocarpa] (G…
At5g18660	20092	21203	17232	17973	0.387	0.113	0.265	1.0553	0.857655	0.894535	PALE-GREEN AND CHLOROPHYLL B REDUCED 2 (PCB2)	Encodes a protein with 3,8-divinyl protochlorophyllide a 8-vinyl reductase activity. Mutants accumulate divinyl chlorophyll rather than monovinyl chlorophyll.
At4g17340	7507	8304	7398	6711	0.262	0.463	0.241	1.10617	0.98548	0.893966	TONOPLAST INTRINSIC PROTEIN 2;2 (TIP2;2)	DELTA-TIP2/TIP2;2 (tonoplast intrinsic protein 2;2); water channel; Identical to Probable aquaporin TIP2-2 (TIP2-2) [Arabidopsis Thaliana] (GB:Q41975;GB:O23577); similar to AtTIP2,3 (Arabidopsis thaliana tonoplast intrinsic protein 2,3), water channel [Arabidopsis thaliana] (TAIR:AT5G47450.1); similar to Tonoplast intrinsic protein, putative [Brassica oleracea] (GB:ABD65120.1); contains InterPro …
At2g36530	28531	26919	28660	25492	0.412	0.492	0.291	0.9435	1.00452	0.893484	(LOS2)	Involved in light-dependent cold tolerance and encodes an enolase.
At5g19370	16986	16449	14428	15171	0.375	0.1	0.149	0.968386	0.849405	0.893147		rhodanese-like domain-containing protein / PPIC-type PPIASE domain-containing protein; similar to CNX5 (SIRTINOL RESISTANT 1), Mo-molybdopterin cofactor sulfurase [Arabidopsis thaliana] (TAIR:AT5G55130.2); similar to CNX5 (SIRTINOL RESISTANT 1), Mo-molybdopterin cofactor sulfurase [Arabidopsis thaliana] (TAIR:AT5G55130.1); similar to unnamed protein product [Vitis vinifera] (GB:CAO16868.1); conta…
At2g23670	7426	6812	6478	6630	0.172	0.075	0.18	0.917318	0.87234	0.892809	Arabidopsis homolog of Synechocystis YCF37 (YCF37)	YCF37 (Arabidopsis homolog of Synechocystis YCF37); similar to hypothetical protein [Vitis vinifera] (GB:CAN61831.1)
At2g25080	3812	4138	4344	3402	0.217	0.112	0.247	1.08552	1.13956	0.892445	GLUTATHIONE PEROXIDASE 1 (ATGPX1)	Encodes glutathione peroxidase.
At1g09780	20776	20628	17945	18539	0.469	0.046	0.142	0.992876	0.863737	0.892328		2,3-biphosphoglycerate-independent phosphoglycerate mutase, putative / phosphoglyceromutase, putative; Identical to 2,3-bisphosphoglycerate-independent phosphoglycerate mutase 1 (PGM1) [Arabidopsis Thaliana] (GB:O04499;GB:Q8LD62); similar to 2,3-biphosphoglycerate-independent phosphoglycerate mutase, putative / phosphoglyceromutase, putative [Arabidopsis thaliana] (TAIR:AT3G08590.1); similar to 2…
At3g23940	25128	23575	23858	22420	0.243	0.357	0.129	0.938196	0.949459	0.892232		dehydratase family; similar to hypothetical protein OsI_029236 [Oryza sativa (indica cultivar-group)] (GB:EAZ08004.1); similar to unnamed protein product [Vitis vinifera] (GB:CAO71581.1); similar to predicted protein [Physcomitrella patens subsp. patens] (GB:EDQ64972.1); contains InterPro domain Dihydroxy-acid and 6-phosphogluconate dehydratase; (InterPro:IPR000581); contains InterPro domain Dihy…
At3g13490	12298	11417	10654	10972	0.262	0.024	0.157	0.928362	0.86632	0.892178	OVULE ABORTION 5 (OVA5)	Encodes a dual targeted lysyl-tRNA ligase that is found both in the mitochondrion and the chloroplast. Plants mutated in this gene exhibit an ovule abortion phenotype.
[truncated: 389 more rows]

## Sheet: (b) Mitochondria -leaves
Additional file 12b. Genes of nuclear-encoded proteins identified in proteomics datasets of mitochondria (shoots).
[truncated: 647 more rows]

[truncated: 2 more sheets: (c) Plastid-roots, (d) Mitochondria-roots]
